# Supplementary material for: A virus-packageable CRISPR screen identifies host factors mediating interferon inhibition of HIV
Source: eLife. 2018 Dec 6;7:e39823. doi: 10.7554/eLife.39823 (PMC6286125; doi:10.7554/eLife.39823)
Supplement: Figure 1—source data 1. — Gene Symbol. Ensembl Gene ID. Gene Synonyms. Gene Info. [file elife-39823-fig1-data1.xlsx]

## Sheet: ISGs
Gene Symbol	Ensembl Gene ID	Gene Synonyms	Gene Info
BST2	ENSG00000130303	CD317; TETHERIN	684 [Gene Symbol: BST2] [Locus Tag: ] [Chromosome: 19] [Map Location: 19p13.1] [Description: bone marrow stromal cell antigen 2] [Gene Type: protein-coding]
DHX58	ENSG00000108771	LGP2; D11LGP2; RLR-3; D11lgp2e	79132 [Gene Symbol: DHX58] [Locus Tag: ] [Chromosome: 17] [Map Location: 17q21.2] [Description: DEXH (Asp-Glu-X-His) box polypeptide 58] [Gene Type: protein-coding]
EIF2AK2	ENSG00000055332	PKR; EIF2AK1; PPP1R83; PRKR	5610 [Gene Symbol: EIF2AK2] [Locus Tag: ] [Chromosome: 2] [Map Location: 2p22-p21] [Description: eukaryotic translation initiation factor 2 alpha kinase 2] [Gene Type: protein-coding]
IFI27	ENSG00000165949; ENSG00000275214	FAM14D; ISG12A; ISG12; P27	3429 [Gene Symbol: IFI27] [Locus Tag: ] [Chromosome: 14] [Map Location: 14q32] [Description: interferon, alpha-inducible protein 27] [Gene Type: protein-coding]
IFI35	ENSG00000068079	IFP35	3430 [Gene Symbol: IFI35] [Locus Tag: ] [Chromosome: 17] [Map Location: 17q21] [Description: interferon induced protein 35] [Gene Type: protein-coding]
IFI44	ENSG00000137965	p44; MTAP44; TLDC5	10561 [Gene Symbol: IFI44] [Locus Tag: ] [Chromosome: 1] [Map Location: 1p31.1] [Description: interferon induced protein 44] [Gene Type: protein-coding]
IFI44L	ENSG00000137959	GS3686; C1orf29	10964 [Gene Symbol: IFI44L] [Locus Tag: ] [Chromosome: 1] [Map Location: 1p31.1] [Description: interferon induced protein 44 like] [Gene Type: protein-coding]
IFI6	ENSG00000126709	FAM14C; G1P3; 6-16; IFI-6-16; IFI616	2537 [Gene Symbol: IFI6] [Locus Tag: ] [Chromosome: 1] [Map Location: 1p35] [Description: interferon, alpha-inducible protein 6] [Gene Type: protein-coding]
IFIH1	ENSG00000115267	AGS7; MDA-5; MDA5; RLR-2; IDDM19; Hlcd; SGMRT1	64135 [Gene Symbol: IFIH1] [Locus Tag: ] [Chromosome: 2] [Map Location: 2q24] [Description: interferon induced, with helicase C domain 1] [Gene Type: protein-coding]
IFIT1	ENSG00000185745	P56; IFI-56K; IFNAI1; IFI-56; IFIT-1; C56; G10P1; IFI56; ISG56; RNM561	3434 [Gene Symbol: IFIT1] [Locus Tag: ] [Chromosome: 10] [Map Location: 10q23.31] [Description: interferon induced protein with tetratricopeptide repeats 1] [Gene Type: protein-coding]
IFIT2	ENSG00000119922	G10P2; IFIT-2; P54; cig42; IFI-54; GARG-39; IFI54; IFI-54K; ISG54; ISG-54K; ISG-54 K	3433 [Gene Symbol: IFIT2] [Locus Tag: ] [Chromosome: 10] [Map Location: 10q23.31] [Description: interferon induced protein with tetratricopeptide repeats 2] [Gene Type: protein-coding]
IFIT3	ENSG00000119917	ISG60; CIG-49; IFI60; GARG-49; IFIT4; P60; RIG-G; IRG2; cig41	3437 [Gene Symbol: IFIT3] [Locus Tag: ] [Chromosome: 10] [Map Location: 10q24] [Description: interferon induced protein with tetratricopeptide repeats 3] [Gene Type: protein-coding]
IRF7	ENSG00000185507; ENSG00000276561	IRF7B; IMD39; IRF7H; IRF-7H; IRF7A; IRF7C	3665 [Gene Symbol: IRF7] [Locus Tag: ] [Chromosome: 11] [Map Location: 11p15.5] [Description: interferon regulatory factor 7] [Gene Type: protein-coding]
ISG15	ENSG00000187608	IFI15; IP17; G1P2; hUCRP; IMD38; UCRP	9636 [Gene Symbol: ISG15] [Locus Tag: ] [Chromosome: 1] [Map Location: 1p36.33] [Description: ISG15 ubiquitin-like modifier] [Gene Type: protein-coding]
LAP3	ENSG00000002549	PEPS; LAP; LAPEP; HEL-S-106	51056 [Gene Symbol: LAP3] [Locus Tag: ] [Chromosome: 4] [Map Location: 4p15.32] [Description: leucine aminopeptidase 3] [Gene Type: protein-coding]
LY6E	ENSG00000160932; ENSG00000278032	RIG-E; RIGE; TSA-1; SCA2; SCA-2	4061 [Gene Symbol: LY6E] [Locus Tag: ] [Chromosome: 8] [Map Location: 8q24.3] [Description: lymphocyte antigen 6 complex, locus E] [Gene Type: protein-coding]
MX1	ENSG00000157601	MX; IFI78; IFI-78K; MxA	4599 [Gene Symbol: MX1] [Locus Tag: ] [Chromosome: 21] [Map Location: 21q22.3] [Description: MX dynamin-like GTPase 1] [Gene Type: protein-coding]
MX2	ENSG00000183486	MXB	4600 [Gene Symbol: MX2] [Locus Tag: ] [Chromosome: 21] [Map Location: 21q22.3] [Description: MX dynamin-like GTPase 2] [Gene Type: protein-coding]
OAS1	ENSG00000089127	OIAS; IFI-4; OIASI	4938 [Gene Symbol: OAS1] [Locus Tag: ] [Chromosome: 12] [Map Location: 12q24.2] [Description: 2'-5'-oligoadenylate synthetase 1] [Gene Type: protein-coding]
OAS2	ENSG00000111335	-	4939 [Gene Symbol: OAS2] [Locus Tag: ] [Chromosome: 12] [Map Location: 12q24.2] [Description: 2'-5'-oligoadenylate synthetase 2] [Gene Type: protein-coding]
OASL	ENSG00000135114	p59-OASL; TRIP14; p59OASL; TRIP-14; p59 OASL; OASLd	8638 [Gene Symbol: OASL] [Locus Tag: ] [Chromosome: 12] [Map Location: 12q24.2] [Description: 2'-5'-oligoadenylate synthetase-like] [Gene Type: protein-coding]
PLSCR1	ENSG00000188313	MMTRA1B	5359 [Gene Symbol: PLSCR1] [Locus Tag: ] [Chromosome: 3] [Map Location: 3q23] [Description: phospholipid scramblase 1] [Gene Type: protein-coding]
RSAD2	ENSG00000134321	2510004L01Rik; cig33; cig5; vig1	91543 [Gene Symbol: RSAD2] [Locus Tag: ] [Chromosome: 2] [Map Location: 2p25.2] [Description: radical S-adenosyl methionine domain containing 2] [Gene Type: protein-coding]
RTP4	ENSG00000136514	Z3CXXC4; IFRG28	64108 [Gene Symbol: RTP4] [Locus Tag: ] [Chromosome: 3] [Map Location: 3q27.3] [Description: receptor (chemosensory) transporter protein 4] [Gene Type: protein-coding]
UBE2L6	ENSG00000156587	RIG-B; UBCH8	9246 [Gene Symbol: UBE2L6] [Locus Tag: ] [Chromosome: 11] [Map Location: 11q12] [Description: ubiquitin conjugating enzyme E2L 6] [Gene Type: protein-coding]
USP18	ENSG00000184979	UBP43; ISG43	11274 [Gene Symbol: USP18] [Locus Tag: ] [Chromosome: 22] [Map Location: 22q11.21] [Description: ubiquitin specific peptidase 18] [Gene Type: protein-coding]
XAF1	ENSG00000132530	XIAPAF1; BIRC4BP; HSXIAPAF1	54739 [Gene Symbol: XAF1] [Locus Tag: ] [Chromosome: 17] [Map Location: 17p13.1] [Description: XIAP associated factor 1] [Gene Type: protein-coding]
CXCL10	ENSG00000169245	SCYB10; gIP-10; C7; crg-2; INP10; IFI10; IP-10; mob-1	3627 [Gene Symbol: CXCL10] [Locus Tag: ] [Chromosome: 4] [Map Location: 4q21] [Description: chemokine (C-X-C motif) ligand 10] [Gene Type: protein-coding]
DDX58	ENSG00000107201	RIGI; SGMRT2; RIG-I; RLR-1	23586 [Gene Symbol: DDX58] [Locus Tag: ] [Chromosome: 9] [Map Location: 9p12] [Description: DEAD (Asp-Glu-Ala-Asp) box polypeptide 58] [Gene Type: protein-coding]
DDX60	ENSG00000137628	-	55601 [Gene Symbol: DDX60] [Locus Tag: ] [Chromosome: 4] [Map Location: 4q32.3] [Description: DEAD (Asp-Glu-Ala-Asp) box polypeptide 60] [Gene Type: protein-coding]
EPSTI1	ENSG00000133106	BRESI1	94240 [Gene Symbol: EPSTI1] [Locus Tag: ] [Chromosome: 13] [Map Location: 13q13.3] [Description: epithelial stromal interaction 1 (breast)] [Gene Type: protein-coding]
FBXO6	ENSG00000116663	FBX6; Fbx6b; FBG2; FBS2	26270 [Gene Symbol: FBXO6] [Locus Tag: ] [Chromosome: 1] [Map Location: 1p36.22] [Description: F-box protein 6] [Gene Type: protein-coding]
GBP1	ENSG00000117228	-	2633 [Gene Symbol: GBP1] [Locus Tag: ] [Chromosome: 1] [Map Location: 1p22.2] [Description: guanylate binding protein 1, interferon-inducible] [Gene Type: protein-coding]
GBP5	ENSG00000154451	GBP-5	115362 [Gene Symbol: GBP5] [Locus Tag: ] [Chromosome: 1] [Map Location: 1p22.2] [Description: guanylate binding protein 5] [Gene Type: protein-coding]
HELZ2	ENSG00000130589	PRIC285; PDIP-1	85441 [Gene Symbol: HELZ2] [Locus Tag: ] [Chromosome: 20] [Map Location: 20q13.33] [Description: helicase with zinc finger 2, transcriptional coactivator] [Gene Type: protein-coding]
IFITM1	ENSG00000185885	9-27; DSPA2a; IFI17; CD225; LEU13	8519 [Gene Symbol: IFITM1] [Locus Tag: ] [Chromosome: 11] [Map Location: 11p15.5] [Description: interferon induced transmembrane protein 1] [Gene Type: protein-coding]
ISG20	ENSG00000172183	CD25; HEM45	3669 [Gene Symbol: ISG20] [Locus Tag: ] [Chromosome: 15] [Map Location: 15q26] [Description: interferon stimulated exonuclease gene 20kDa] [Gene Type: protein-coding]
LAMP3	ENSG00000078081	TSC403; LAMP-3; DC LAMP; LAMP; DCLAMP; CD208; DC-LAMP	27074 [Gene Symbol: LAMP3] [Locus Tag: ] [Chromosome: 3] [Map Location: 3q26.3-q27] [Description: lysosomal-associated membrane protein 3] [Gene Type: protein-coding]
LGALS3BP	ENSG00000108679	TANGO10B; CyCAP; gp90; 90K; BTBD17B; M2BP; MAC-2-BP	3959 [Gene Symbol: LGALS3BP] [Locus Tag: ] [Chromosome: 17] [Map Location: 17q25] [Description: lectin, galactoside-binding, soluble, 3 binding protein] [Gene Type: protein-coding]
PARP12	ENSG00000059378	MSTP109; ZC3HDC1; MST109; ARTD12; ZC3H1	64761 [Gene Symbol: PARP12] [Locus Tag: ] [Chromosome: 7] [Map Location: 7q34] [Description: poly(ADP-ribose) polymerase family member 12] [Gene Type: protein-coding]
PARP14	ENSG00000173193	PARP-14; ARTD8; BAL2; pART8	54625 [Gene Symbol: PARP14] [Locus Tag: ] [Chromosome: 3] [Map Location: 3q21.1] [Description: poly(ADP-ribose) polymerase family member 14] [Gene Type: protein-coding]
PARP9	ENSG00000138496	MGC:7868; BAL; ARTD9; BAL1	83666 [Gene Symbol: PARP9] [Locus Tag: ] [Chromosome: 3] [Map Location: 3q21] [Description: poly(ADP-ribose) polymerase family member 9] [Gene Type: protein-coding]
PML	ENSG00000140464	MYL; TRIM19; RNF71; PP8675	5371 [Gene Symbol: PML] [Locus Tag: ] [Chromosome: 15] [Map Location: 15q22] [Description: promyelocytic leukemia] [Gene Type: protein-coding]
PPM1K	ENSG00000163644	PTMP; BDP; PP2Cm; MSUDMV; PP2Ckappa; UG0882E07	152926 [Gene Symbol: PPM1K] [Locus Tag: ] [Chromosome: 4] [Map Location: 4q22.1] [Description: protein phosphatase, Mg2+/Mn2+ dependent 1K] [Gene Type: protein-coding]
SP110	ENSG00000135899; ENSG00000280755	IFI75; VODI; IFI41; IPR1	3431 [Gene Symbol: SP110] [Locus Tag: ] [Chromosome: 2] [Map Location: 2q37.1] [Description: SP110 nuclear body protein] [Gene Type: protein-coding]
STAT1	ENSG00000115415	CANDF7; IMD31A; IMD31C; IMD31B; STAT91; ISGF-3	6772 [Gene Symbol: STAT1] [Locus Tag: ] [Chromosome: 2] [Map Location: 2q32.2] [Description: signal transducer and activator of transcription 1] [Gene Type: protein-coding]
STAT2	ENSG00000170581	ISGF-3; P113; STAT113	6773 [Gene Symbol: STAT2] [Locus Tag: ] [Chromosome: 12] [Map Location: 12q13.3] [Description: signal transducer and activator of transcription 2] [Gene Type: protein-coding]
TNFSF10	ENSG00000121858	APO2L; CD253; Apo-2L; TRAIL; TL2	8743 [Gene Symbol: TNFSF10] [Locus Tag: ] [Chromosome: 3] [Map Location: 3q26] [Description: tumor necrosis factor superfamily member 10] [Gene Type: protein-coding]
TYMP	ENSG00000025708	MTDPS1; MEDPS1; hPD-ECGF; ECGF; ECGF1; MNGIE; PDECGF; TP	1890 [Gene Symbol: TYMP] [Locus Tag: ] [Chromosome: 22] [Map Location: 22q13.33] [Description: thymidine phosphorylase] [Gene Type: protein-coding]
ADAR	ENSG00000160710	AGS6; ADAR1; DSH; P136; IFI4; DRADA; DSRAD; G1P1; K88DSRBP; IFI-4	103 [Gene Symbol: ADAR] [Locus Tag: ] [Chromosome: 1] [Map Location: 1q21.3] [Description: adenosine deaminase, RNA-specific] [Gene Type: protein-coding]
BATF2	ENSG00000168062	SARI	116071 [Gene Symbol: BATF2] [Locus Tag: ] [Chromosome: 11] [Map Location: 11q13.1] [Description: basic leucine zipper transcription factor, ATF-like 2] [Gene Type: protein-coding]
CD38	ENSG00000004468	ADPRC1; ADPRC 1	952 [Gene Symbol: CD38] [Locus Tag: ] [Chromosome: 4] [Map Location: 4p15] [Description: CD38 molecule] [Gene Type: protein-coding]
CHMP5	ENSG00000086065	SNF7DC2; Vps60; CGI-34; HSPC177; PNAS-2; C9orf83	51510 [Gene Symbol: CHMP5] [Locus Tag: ] [Chromosome: 9] [Map Location: 9p13.3] [Description: charged multivesicular body protein 5] [Gene Type: protein-coding]
CMPK2	ENSG00000134326	TYKi; TMPK2; UMP-CMPK2	129607 [Gene Symbol: CMPK2] [Locus Tag: ] [Chromosome: 2] [Map Location: 2p25.2] [Description: cytidine monophosphate (UMP-CMP) kinase 2, mitochondrial] [Gene Type: protein-coding]
ETV7	ENSG00000010030	TELB; TEL-2; TEL2	51513 [Gene Symbol: ETV7] [Locus Tag: ] [Chromosome: 6] [Map Location: 6p21] [Description: ets variant 7] [Gene Type: protein-coding]
GBP4	ENSG00000162654	Mpa2	115361 [Gene Symbol: GBP4] [Locus Tag: ] [Chromosome: 1] [Map Location: 1p22.2] [Description: guanylate binding protein 4] [Gene Type: protein-coding]
GCH1	ENSG00000131979	DYT5; HPABH4B; GTP-CH-1; GTPCH1; DYT14; GCH; DYT5a	2643 [Gene Symbol: GCH1] [Locus Tag: ] [Chromosome: 14] [Map Location: 14q22.1-q22.2] [Description: GTP cyclohydrolase 1] [Gene Type: protein-coding]
IFI16	ENSG00000163565	IFNGIP1; PYHIN2	3428 [Gene Symbol: IFI16] [Locus Tag: ] [Chromosome: 1] [Map Location: 1q22] [Description: interferon, gamma-inducible protein 16] [Gene Type: protein-coding]
IFITM3	ENSG00000142089	IP15; DSPA2b; 1-8U	10410 [Gene Symbol: IFITM3] [Locus Tag: ] [Chromosome: 11] [Map Location: 11p15.5] [Description: interferon induced transmembrane protein 3] [Gene Type: protein-coding]
IL4I1	ENSG00000104951	LAAO; LAO; FIG1	259307 [Gene Symbol: IL4I1] [Locus Tag: ] [Chromosome: 19] [Map Location: 19q13.3-q13.4] [Description: interleukin 4 induced 1] [Gene Type: protein-coding]
IRF9	ENSG00000213928	ISGF3; IRF-9; ISGF3G; p48	10379 [Gene Symbol: IRF9] [Locus Tag: ] [Chromosome: 14] [Map Location: 14q11.2] [Description: interferon regulatory factor 9] [Gene Type: protein-coding]
LGALS9	ENSG00000168961	LGALS9A; HUAT	3965 [Gene Symbol: LGALS9] [Locus Tag: ] [Chromosome: 17] [Map Location: 17q11.2] [Description: lectin, galactoside-binding, soluble, 9] [Gene Type: protein-coding]
NT5C3A	ENSG00000122643	p36; PN-I; UMPH; P5N-1; cN-III; NT5C3; PSN1; UMPH1; P5'N-1; POMP; hUMP1	51251 [Gene Symbol: NT5C3A] [Locus Tag: ] [Chromosome: 7] [Map Location: 7p14.3] [Description: 5'-nucleotidase, cytosolic IIIA] [Gene Type: protein-coding]
OTOF	ENSG00000115155	DFNB6; NSRD9; AUNB1; DFNB9; FER1L2	9381 [Gene Symbol: OTOF] [Locus Tag: ] [Chromosome: 2] [Map Location: 2p23.1] [Description: otoferlin] [Gene Type: protein-coding]
PHF11	ENSG00000136147	APY; NYREN34; NY-REN-34; BCAP; IGEL; IGER; IGHER	51131 [Gene Symbol: PHF11] [Locus Tag: ] [Chromosome: 13] [Map Location: 13q14.2] [Description: PHD finger protein 11] [Gene Type: protein-coding]
PNPT1	ENSG00000138035	OLD35; old-35; DFNB70; PNPASE; COXPD13	87178 [Gene Symbol: PNPT1] [Locus Tag: ] [Chromosome: 2] [Map Location: 2p15] [Description: polyribonucleotide nucleotidyltransferase 1] [Gene Type: protein-coding]
SERPING1	ENSG00000149131	C1IN; C1INH; C1NH; HAE1; HAE2	710 [Gene Symbol: SERPING1] [Locus Tag: ] [Chromosome: 11] [Map Location: 11q12.1] [Description: serpin peptidase inhibitor, clade G (C1 inhibitor), member 1] [Gene Type: protein-coding]
SPATS2L	ENSG00000196141	SGNP; DNAPTP6	26010 [Gene Symbol: SPATS2L] [Locus Tag: ] [Chromosome: 2] [Map Location: 2q33.1] [Description: spermatogenesis associated, serine rich 2 like] [Gene Type: protein-coding]
TAP1	ENSG00000168394; ENSG00000230705; ENSG00000206297; ENSG00000232367; ENSG00000226173; ENSG00000227816; ENSG00000224748; ENSG00000224212	TAP1*0102N; APT1; TAP1N; ABCB2; RING4; PSF-1; PSF1; ABC17; D6S114E	6890 [Gene Symbol: TAP1] [Locus Tag: ] [Chromosome: 6] [Map Location: 6p21.3] [Description: transporter 1, ATP-binding cassette, sub-family B (MDR/TAP)] [Gene Type: protein-coding]
TRIM5	ENSG00000132256	TRIM5alpha; RNF88	85363 [Gene Symbol: TRIM5] [Locus Tag: ] [Chromosome: 11] [Map Location: 11p15] [Description: tripartite motif containing 5] [Gene Type: protein-coding]
TRIM69	ENSG00000185880; ENSG00000278211	HSD-34; RNF36; HSD34; Trif	140691 [Gene Symbol: TRIM69] [Locus Tag: ] [Chromosome: 15] [Map Location: 15q21.1] [Description: tripartite motif containing 69] [Gene Type: protein-coding]
ZNFX1	ENSG00000124201	-	57169 [Gene Symbol: ZNFX1] [Locus Tag: ] [Chromosome: 20] [Map Location: 20q13.13] [Description: zinc finger, NFX1-type containing 1] [Gene Type: protein-coding]
AIM2	ENSG00000163568	PYHIN4	9447 [Gene Symbol: AIM2] [Locus Tag: ] [Chromosome: 1] [Map Location: 1q22] [Description: absent in melanoma 2] [Gene Type: protein-coding]
APOL1	ENSG00000100342	APO-L; APOL-I; FSGS4; APOL	8542 [Gene Symbol: APOL1] [Locus Tag: ] [Chromosome: 22] [Map Location: 22q13.1] [Description: apolipoprotein L1] [Gene Type: protein-coding]
ATF3	ENSG00000162772	-	467 [Gene Symbol: ATF3] [Locus Tag: ] [Chromosome: 1] [Map Location: 1q32.3] [Description: activating transcription factor 3] [Gene Type: protein-coding]
AXL	ENSG00000167601	UFO; Tyro7; ARK; JTK11	558 [Gene Symbol: AXL] [Locus Tag: ] [Chromosome: 19] [Map Location: 19q13.1] [Description: AXL receptor tyrosine kinase] [Gene Type: protein-coding]
C19orf66	ENSG00000130813	-	55337 [Gene Symbol: C19orf66] [Locus Tag: ] [Chromosome: 19] [Map Location: 19p13.2] [Description: chromosome 19 open reading frame 66] [Gene Type: protein-coding]
FAM46A	ENSG00000112773	XTP11; C6orf37	55603 [Gene Symbol: FAM46A] [Locus Tag: ] [Chromosome: 6] [Map Location: 6q14] [Description: family with sequence similarity 46 member A] [Gene Type: protein-coding]
GMPR	ENSG00000137198	GMPR1; GMPR 1	2766 [Gene Symbol: GMPR] [Locus Tag: ] [Chromosome: 6] [Map Location: 6p23] [Description: guanosine monophosphate reductase] [Gene Type: protein-coding]
HES4	ENSG00000188290	bHLHb42	57801 [Gene Symbol: HES4] [Locus Tag: ] [Chromosome: 1] [Map Location: 1p36.33] [Description: hes family bHLH transcription factor 4] [Gene Type: protein-coding]
HESX1	ENSG00000163666	RPX; CPHD5; ANF	8820 [Gene Symbol: HESX1] [Locus Tag: ] [Chromosome: 3] [Map Location: 3p14.3] [Description: HESX homeobox 1] [Gene Type: protein-coding]
IDO1	ENSG00000131203	IDO; IDO-1; INDO	3620 [Gene Symbol: IDO1] [Locus Tag: ] [Chromosome: 8] [Map Location: 8p12-p11] [Description: indoleamine 2,3-dioxygenase 1] [Gene Type: protein-coding]
IL1RN	ENSG00000136689	IL-1ra3; IL-1RN; IL1F3; IRAP; IL1RA; DIRA; IL-1ra; ICIL-1RA; MVCD4	3557 [Gene Symbol: IL1RN] [Locus Tag: ] [Chromosome: 2] [Map Location: 2q14.2] [Description: interleukin 1 receptor antagonist] [Gene Type: protein-coding]
MASTL	ENSG00000120539	THC2; hGWL; GREATWALL; GW; MAST-L; GWL	84930 [Gene Symbol: MASTL] [Locus Tag: ] [Chromosome: 10] [Map Location: 10p12.1] [Description: microtubule associated serine/threonine kinase like] [Gene Type: protein-coding]
MOV10	ENSG00000155363	gb110; fSAP113	4343 [Gene Symbol: MOV10] [Locus Tag: ] [Chromosome: 1] [Map Location: 1p13.2] [Description: Mov10 RISC complex RNA helicase] [Gene Type: protein-coding]
NAPA	ENSG00000105402	SNAPA	8775 [Gene Symbol: NAPA] [Locus Tag: ] [Chromosome: 19] [Map Location: 19q13.33] [Description: N-ethylmaleimide-sensitive factor attachment protein, alpha] [Gene Type: protein-coding]
NEXN	ENSG00000162614	CMH20; NELIN	91624 [Gene Symbol: NEXN] [Locus Tag: ] [Chromosome: 1] [Map Location: 1p31.1] [Description: nexilin (F actin binding protein)] [Gene Type: protein-coding]
NMI	ENSG00000123609	-	9111 [Gene Symbol: NMI] [Locus Tag: ] [Chromosome: 2] [Map Location: 2q23] [Description: N-myc and STAT interactor] [Gene Type: protein-coding]
PSMB9	ENSG00000243958; ENSG00000240118; ENSG00000240508; ENSG00000243594; ENSG00000239836; ENSG00000240065; ENSG00000242711; ENSG00000243067	RING12; beta1i; PSMB6i; LMP2	5698 [Gene Symbol: PSMB9] [Locus Tag: ] [Chromosome: 6] [Map Location: 6p21.3] [Description: proteasome subunit beta 9] [Gene Type: protein-coding]
RNF213	ENSG00000173821	C17orf27; MYSTR; NET57; MYMY2; KIAA1618; ALO17	57674 [Gene Symbol: RNF213] [Locus Tag: ] [Chromosome: 17] [Map Location: 17q25.3] [Description: ring finger protein 213] [Gene Type: protein-coding]
SAMD4A	ENSG00000020577	SAMD4; SMAUG; SMG; SMAUG1; SMGA	23034 [Gene Symbol: SAMD4A] [Locus Tag: ] [Chromosome: 14] [Map Location: 14q22.2] [Description: sterile alpha motif domain containing 4A] [Gene Type: protein-coding]
SP100	ENSG00000067066	lysp100b	6672 [Gene Symbol: SP100] [Locus Tag: ] [Chromosome: 2] [Map Location: 2q37.1] [Description: SP100 nuclear antigen] [Gene Type: protein-coding]
TDRD7	ENSG00000196116	PCTAIRE2BP; CATC4; TRAP	23424 [Gene Symbol: TDRD7] [Locus Tag: ] [Chromosome: 9] [Map Location: 9q22.33] [Description: tudor domain containing 7] [Gene Type: protein-coding]
TMEM140	ENSG00000146859	-	55281 [Gene Symbol: TMEM140] [Locus Tag: ] [Chromosome: 7] [Map Location: 7q33] [Description: transmembrane protein 140] [Gene Type: protein-coding]
TNFSF13B	ENSG00000102524	TNFSF20; DTL; THANK; ZTNF4; BLYS; CD257; TALL1; BAFF; TALL-1	10673 [Gene Symbol: TNFSF13B] [Locus Tag: ] [Chromosome: 13] [Map Location: 13q32-q34] [Description: tumor necrosis factor superfamily member 13b] [Gene Type: protein-coding]
APOL6	ENSG00000221963	APOLVI; APOL-VI	80830 [Gene Symbol: APOL6] [Locus Tag: ] [Chromosome: 22] [Map Location: 22q12.3] [Description: apolipoprotein L, 6] [Gene Type: protein-coding]
CCL2	ENSG00000108691	SMC-CF; MCAF; SCYA2; HC11; HSMCR30; GDCF-2; MCP-1; MCP1	6347 [Gene Symbol: CCL2] [Locus Tag: ] [Chromosome: 17] [Map Location: 17q11.2-q12] [Description: chemokine (C-C motif) ligand 2] [Gene Type: protein-coding]
CEACAM1	ENSG00000079385	BGP; BGPI; BGP1	634 [Gene Symbol: CEACAM1] [Locus Tag: ] [Chromosome: 19] [Map Location: 19q13.2] [Description: carcinoembryonic antigen-related cell adhesion molecule 1 (biliary glycoprotein)] [Gene Type: protein-coding]
CFB	ENSG00000239754; ENSG00000204359; ENSG00000243570; ENSG00000241253; ENSG00000241534; ENSG00000243649; ENSG00000242335	AHUS4; FB; FBI12; ARMD14; BF; CFAB; H2-Bf; BFD; CFBD; GBG; PBF2	629 [Gene Symbol: CFB] [Locus Tag: ] [Chromosome: 6] [Map Location: 6p21.3] [Description: complement factor B] [Gene Type: protein-coding]
CMTR1	ENSG00000137200	FTSJD2; hMTr1; MTr1; KIAA0082	23070 [Gene Symbol: CMTR1] [Locus Tag: ] [Chromosome: 6] [Map Location: 6p21.2] [Description: cap methyltransferase 1] [Gene Type: protein-coding]
CXCL11	ENSG00000169248	I-TAC; IP-9; SCYB11; IP9; SCYB9B; H174; b-R1	6373 [Gene Symbol: CXCL11] [Locus Tag: ] [Chromosome: 4] [Map Location: 4q21.2] [Description: chemokine (C-X-C motif) ligand 11] [Gene Type: protein-coding]
FRMD3	ENSG00000172159	4.1O; EPB41LO; P410; EPB41L4O	257019 [Gene Symbol: FRMD3] [Locus Tag: ] [Chromosome: 9] [Map Location: 9q21.32] [Description: FERM domain containing 3] [Gene Type: protein-coding]
GBP3	ENSG00000117226	-	2635 [Gene Symbol: GBP3] [Locus Tag: ] [Chromosome: 1] [Map Location: 1p22.2] [Description: guanylate binding protein 3] [Gene Type: protein-coding]
GTPBP1	ENSG00000100226	GP1; HSPC018; GP-1	9567 [Gene Symbol: GTPBP1] [Locus Tag: ] [Chromosome: 22] [Map Location: 22q13.1] [Description: GTP binding protein 1] [Gene Type: protein-coding]
HERC6	ENSG00000138642	-	55008 [Gene Symbol: HERC6] [Locus Tag: ] [Chromosome: 4] [Map Location: 4q22.1] [Description: HECT and RLD domain containing E3 ubiquitin protein ligase family member 6] [Gene Type: protein-coding]
HSH2D	ENSG00000196684	ALX; HSH2	84941 [Gene Symbol: HSH2D] [Locus Tag: ] [Chromosome: 19] [Map Location: 19p13.12] [Description: hematopoietic SH2 domain containing] [Gene Type: protein-coding]
IFITM2	ENSG00000185201	1-8D; DSPA2c	10581 [Gene Symbol: IFITM2] [Locus Tag: ] [Chromosome: 11] [Map Location: 11p15.5] [Description: interferon induced transmembrane protein 2] [Gene Type: protein-coding]
JAK2	ENSG00000096968	JTK10; THCYT3	3717 [Gene Symbol: JAK2] [Locus Tag: ] [Chromosome: 9] [Map Location: 9p24] [Description: Janus kinase 2] [Gene Type: protein-coding]
LAG3	ENSG00000089692	CD223	3902 [Gene Symbol: LAG3] [Locus Tag: ] [Chromosome: 12] [Map Location: 12p13.32] [Description: lymphocyte-activation gene 3] [Gene Type: protein-coding]
MT2A	ENSG00000125148	MT2	4502 [Gene Symbol: MT2A] [Locus Tag: ] [Chromosome: 16] [Map Location: 16q13] [Description: metallothionein 2A] [Gene Type: protein-coding]
MYD88	ENSG00000172936	MYD88D	4615 [Gene Symbol: MYD88] [Locus Tag: ] [Chromosome: 3] [Map Location: 3p22] [Description: myeloid differentiation primary response 88] [Gene Type: protein-coding]
NAMPT	ENSG00000105835	VF; PBEF1; PBEF; VISFATIN; 1110035O14Rik	10135 [Gene Symbol: NAMPT] [Locus Tag: ] [Chromosome: 7] [Map Location: 7q22.3] [Description: nicotinamide phosphoribosyltransferase] [Gene Type: protein-coding]
ODF3B	ENSG00000177989	ODF3L3	440836 [Gene Symbol: ODF3B] [Locus Tag: ] [Chromosome: 22] [Map Location: 22q13.33] [Description: outer dense fiber of sperm tails 3B] [Gene Type: protein-coding]
PARP10	ENSG00000178685	ARTD10	84875 [Gene Symbol: PARP10] [Locus Tag: ] [Chromosome: 8] [Map Location: 8q24.3] [Description: poly(ADP-ribose) polymerase family member 10] [Gene Type: protein-coding]
PI4K2B	ENSG00000038210; ENSG00000281028	PIK42B; PI4KIIB	55300 [Gene Symbol: PI4K2B] [Locus Tag: ] [Chromosome: 4] [Map Location: 4p15.2] [Description: phosphatidylinositol 4-kinase type 2 beta] [Gene Type: protein-coding]
PSME2	ENSG00000100911	REGbeta; PA28B; PA28beta	5721 [Gene Symbol: PSME2] [Locus Tag: ] [Chromosome: 14] [Map Location: 14q11.2] [Description: proteasome activator subunit 2] [Gene Type: protein-coding]
RARRES3	ENSG00000133321	TIG3; HRASLS4; PLA1/2-3; RIG1; HRSL4	5920 [Gene Symbol: RARRES3] [Locus Tag: ] [Chromosome: 11] [Map Location: 11q23] [Description: retinoic acid receptor responder (tazarotene induced) 3] [Gene Type: protein-coding]
RASGRP3	ENSG00000152689	GRP3	25780 [Gene Symbol: RASGRP3] [Locus Tag: ] [Chromosome: 2] [Map Location: 2p25.1-p24.1] [Description: RAS guanyl releasing protein 3 (calcium and DAG-regulated)] [Gene Type: protein-coding]
SCO2	ENSG00000130489	CEMCOX1; SCO1L; MYP6	9997 [Gene Symbol: SCO2] [Locus Tag: ] [Chromosome: 22] [Map Location: 22q13.33] [Description: SCO2 cytochrome c oxidase assembly protein] [Gene Type: protein-coding]
SIGLEC1	ENSG00000088827	dJ1009E24.1; SIGLEC-1; CD169; SN	6614 [Gene Symbol: SIGLEC1] [Locus Tag: ] [Chromosome: 20] [Map Location: 20p13] [Description: sialic acid binding Ig-like lectin 1, sialoadhesin] [Gene Type: protein-coding]
SP140	ENSG00000079263	LYSP100-B; LYSP100; LYSP100-A	11262 [Gene Symbol: SP140] [Locus Tag: ] [Chromosome: 2] [Map Location: 2q37.1] [Description: SP140 nuclear body protein] [Gene Type: protein-coding]
STAP1	ENSG00000035720	BRDG1; STAP-1	26228 [Gene Symbol: STAP1] [Locus Tag: ] [Chromosome: 4] [Map Location: 4q13.2] [Description: signal transducing adaptor family member 1] [Gene Type: protein-coding]
TAP2	ENSG00000206235; ENSG00000237599; ENSG00000225967; ENSG00000206299; ENSG00000204267; ENSG00000228582; ENSG00000232326; ENSG00000223481	APT2; RING11; D6S217E; ABC18; PSF-2; ABCB3; PSF2	6891 [Gene Symbol: TAP2] [Locus Tag: ] [Chromosome: 6] [Map Location: 6p21.3] [Description: transporter 2, ATP-binding cassette, sub-family B (MDR/TAP)] [Gene Type: protein-coding]
TOR1B	ENSG00000136816	DQ1	27348 [Gene Symbol: TOR1B] [Locus Tag: ] [Chromosome: 9] [Map Location: 9q34] [Description: torsin family 1, member B (torsin B)] [Gene Type: protein-coding]
TRIM14	ENSG00000106785	-	9830 [Gene Symbol: TRIM14] [Locus Tag: ] [Chromosome: 9] [Map Location: 9q22.33] [Description: tripartite motif containing 14] [Gene Type: protein-coding]
TRIM21	ENSG00000132109	RNF81; Ro/SSA; RO52; SSA; SSA1	6737 [Gene Symbol: TRIM21] [Locus Tag: ] [Chromosome: 11] [Map Location: 11p15.5] [Description: tripartite motif containing 21] [Gene Type: protein-coding]
ZC3HAV1	ENSG00000105939	FLB6421; ZC3H2; PARP13; ARTD13; ZC3HDC2; ZAP	56829 [Gene Symbol: ZC3HAV1] [Locus Tag: ] [Chromosome: 7] [Map Location: 7q34] [Description: zinc finger CCCH-type, antiviral 1] [Gene Type: protein-coding]
ZCCHC2	ENSG00000141664	C18orf49	54877 [Gene Symbol: ZCCHC2] [Locus Tag: ] [Chromosome: 18] [Map Location: 18q21.33] [Description: zinc finger, CCHC domain containing 2] [Gene Type: protein-coding]
ABTB2	ENSG00000166016	ABTB2A; BTBD22	25841 [Gene Symbol: ABTB2] [Locus Tag: ] [Chromosome: 11] [Map Location: 11p13] [Description: ankyrin repeat and BTB (POZ) domain containing 2] [Gene Type: protein-coding]
ANKFY1	ENSG00000185722	ANKHZN; ZFYVE14; BTBD23	51479 [Gene Symbol: ANKFY1] [Locus Tag: ] [Chromosome: 17] [Map Location: 17p13.3] [Description: ankyrin repeat and FYVE domain containing 1] [Gene Type: protein-coding]
ANKRD22	ENSG00000152766	-	118932 [Gene Symbol: ANKRD22] [Locus Tag: ] [Chromosome: 10] [Map Location: 10q23.31] [Description: ankyrin repeat domain 22] [Gene Type: protein-coding]
APOBEC3A	ENSG00000128383; ENSG00000262156	A3A; ARP3; bK150C2.1; PHRBN	200315 [Gene Symbol: APOBEC3A] [Locus Tag: ] [Chromosome: 22] [Map Location: 22q13.1-q13.2] [Description: apolipoprotein B mRNA editing enzyme, catalytic polypeptide-like 3A] [Gene Type: protein-coding]
APOBEC3F	ENSG00000128394	BK150C2.4.MRNA; KA6; ARP8; A3F	200316 [Gene Symbol: APOBEC3F] [Locus Tag: ] [Chromosome: 22] [Map Location: 22q13.1] [Description: apolipoprotein B mRNA editing enzyme, catalytic polypeptide-like 3F] [Gene Type: protein-coding]
APOBEC3H	ENSG00000100298	ARP-10; ARP10; A3H	164668 [Gene Symbol: APOBEC3H] [Locus Tag: ] [Chromosome: 22] [Map Location: 22q13.1] [Description: apolipoprotein B mRNA editing enzyme, catalytic polypeptide-like 3H] [Gene Type: protein-coding]
BCL2L14	ENSG00000281449; ENSG00000121380	BCLG	79370 [Gene Symbol: BCL2L14] [Locus Tag: ] [Chromosome: 12] [Map Location: 12p13-p12] [Description: BCL2-like 14 (apoptosis facilitator)] [Gene Type: protein-coding]
BRCA2	ENSG00000139618	FAD; FANCD; BRCC2; FACD; GLM3; FAD1; FANCD1; XRCC11; PNCA2; BROVCA2	675 [Gene Symbol: BRCA2] [Locus Tag: ] [Chromosome: 13] [Map Location: 13q12.3] [Description: breast cancer 2] [Gene Type: protein-coding]
C2	ENSG00000235696; ENSG00000206372; ENSG00000226560; ENSG00000235017; ENSG00000166278; ENSG00000204364; ENSG00000231543	ARMD14; CO2	717 [Gene Symbol: C2] [Locus Tag: ] [Chromosome: 6] [Map Location: 6p21.3] [Description: complement component 2] [Gene Type: protein-coding]
CCL8	ENSG00000108700	SCYA8; MCP-2; HC14; SCYA10; MCP2	6355 [Gene Symbol: CCL8] [Locus Tag: ] [Chromosome: 17] [Map Location: 17q11.2] [Description: chemokine (C-C motif) ligand 8] [Gene Type: protein-coding]
CCNA1	ENSG00000133101	CT146	8900 [Gene Symbol: CCNA1] [Locus Tag: ] [Chromosome: 13] [Map Location: 13q12.3-q13] [Description: cyclin A1] [Gene Type: protein-coding]
CCR1	ENSG00000163823	CKR-1; CMKBR1; CD191; CKR1; HM145; MIP1aR; SCYAR1	1230 [Gene Symbol: CCR1] [Locus Tag: ] [Chromosome: 3] [Map Location: 3p21] [Description: chemokine (C-C motif) receptor 1] [Gene Type: protein-coding]
CD69	ENSG00000110848	BL-AC/P26; CLEC2C; GP32/28; AIM; EA1; MLR-3	969 [Gene Symbol: CD69] [Locus Tag: ] [Chromosome: 12] [Map Location: 12p13] [Description: CD69 molecule] [Gene Type: protein-coding]
CDK18	ENSG00000117266	PCTK3; PCTAIRE3; PCTAIRE	5129 [Gene Symbol: CDK18] [Locus Tag: ] [Chromosome: 1] [Map Location: 1q31-q32] [Description: cyclin-dependent kinase 18] [Gene Type: protein-coding]
CSRNP1	ENSG00000144655	CSRNP-1; TAIP-3; URAX1; FAM130B; AXUD1	64651 [Gene Symbol: CSRNP1] [Locus Tag: ] [Chromosome: 3] [Map Location: 3p22] [Description: cysteine-serine-rich nuclear protein 1] [Gene Type: protein-coding]
DTX3L	ENSG00000163840	BBAP	151636 [Gene Symbol: DTX3L] [Locus Tag: ] [Chromosome: 3] [Map Location: 3q21.1] [Description: deltex 3 like, E3 ubiquitin ligase] [Gene Type: protein-coding]
DYNLT1	ENSG00000146425	TCTEL1; CW-1; tctex-1	6993 [Gene Symbol: DYNLT1] [Locus Tag: ] [Chromosome: 6] [Map Location: 6q25.2-q25.3] [Description: dynein, light chain, Tctex-type 1] [Gene Type: protein-coding]
ENPP2	ENSG00000136960	ATX-X; AUTOTAXIN; PD-IALPHA; PDNP2; NPP2; ATX; LysoPLD	5168 [Gene Symbol: ENPP2] [Locus Tag: ] [Chromosome: 8] [Map Location: 8q24.1] [Description: ectonucleotide pyrophosphatase/phosphodiesterase 2] [Gene Type: protein-coding]
EPHB2	ENSG00000133216	ERK; Hek5; PCBC; CAPB; EK5; Tyro5; DRT; EPHT3	2048 [Gene Symbol: EPHB2] [Locus Tag: ] [Chromosome: 1] [Map Location: 1p36.1-p35] [Description: EPH receptor B2] [Gene Type: protein-coding]
GBP2	ENSG00000162645	-	2634 [Gene Symbol: GBP2] [Locus Tag: ] [Chromosome: 1] [Map Location: 1p22.2] [Description: guanylate binding protein 2, interferon-inducible] [Gene Type: protein-coding]
GTPBP2	ENSG00000172432	-	54676 [Gene Symbol: GTPBP2] [Locus Tag: ] [Chromosome: 6] [Map Location: 6p21] [Description: GTP binding protein 2] [Gene Type: protein-coding]
HERC5	ENSG00000138646	CEBP1; CEB1	51191 [Gene Symbol: HERC5] [Locus Tag: ] [Chromosome: 4] [Map Location: 4q22.1] [Description: HECT and RLD domain containing E3 ubiquitin protein ligase 5] [Gene Type: protein-coding]
HLA-F	ENSG00000234487; ENSG00000229698; ENSG00000237508; ENSG00000137403; ENSG00000204642; ENSG00000235220; ENSG00000206509	HLAF; CDA12; HLA-5.4; HLA-CDA12	3134 [Gene Symbol: HLA-F] [Locus Tag: ] [Chromosome: 6] [Map Location: 6p21.3] [Description: major histocompatibility complex, class I, F] [Gene Type: protein-coding]
IFIT5	ENSG00000152778	ISG58; RI58; P58	24138 [Gene Symbol: IFIT5] [Locus Tag: ] [Chromosome: 10] [Map Location: 10q23.31] [Description: interferon induced protein with tetratricopeptide repeats 5] [Gene Type: protein-coding]
IL15RA	ENSG00000134470	CD215	3601 [Gene Symbol: IL15RA] [Locus Tag: ] [Chromosome: 10] [Map Location: 10p15.1] [Description: interleukin 15 receptor, alpha] [Gene Type: protein-coding]
LGALS9B	ENSG00000171916; ENSG00000170298	-	284194 [Gene Symbol: LGALS9B] [Locus Tag: ] [Chromosome: 17] [Map Location: 17p11.2] [Description: lectin, galactoside-binding, soluble, 9B] [Gene Type: protein-coding]
LGMN	ENSG00000100600	LGMN1; PRSC1; AEP	5641 [Gene Symbol: LGMN] [Locus Tag: ] [Chromosome: 14] [Map Location: 14q32.1] [Description: legumain] [Gene Type: protein-coding]
MDK	ENSG00000110492	MK; NEGF2; ARAP	4192 [Gene Symbol: MDK] [Locus Tag: ] [Chromosome: 11] [Map Location: 11p11.2] [Description: midkine (neurite growth-promoting factor 2)] [Gene Type: protein-coding]
NUB1	ENSG00000013374	NUB1L; NYREN18; BS4	51667 [Gene Symbol: NUB1] [Locus Tag: ] [Chromosome: 7] [Map Location: 7q36] [Description: negative regulator of ubiquitin-like proteins 1] [Gene Type: protein-coding]
OAS3	ENSG00000111331	p100; p100OAS	4940 [Gene Symbol: OAS3] [Locus Tag: ] [Chromosome: 12] [Map Location: 12q24.2] [Description: 2'-5'-oligoadenylate synthetase 3] [Gene Type: protein-coding]
P2RY6	ENSG00000171631	P2Y6	5031 [Gene Symbol: P2RY6] [Locus Tag: ] [Chromosome: 11] [Map Location: 11q13.4] [Description: pyrimidinergic receptor P2Y, G-protein coupled, 6] [Gene Type: protein-coding]
PGAP1	ENSG00000197121	SPG67; MRT42; Bst1; ISPD3024	80055 [Gene Symbol: PGAP1] [Locus Tag: ] [Chromosome: 2] [Map Location: 2q33.1] [Description: post-GPI attachment to proteins 1] [Gene Type: protein-coding]
RBCK1	ENSG00000125826	PBMEI; XAP3; HOIL-1; C20orf18; UBCE7IP3; HOIL1; XAP4; PGBM1; RNF54; RBCK2; ZRANB4	10616 [Gene Symbol: RBCK1] [Locus Tag: ] [Chromosome: 20] [Map Location: 20p13] [Description: RanBP-type and C3HC4-type zinc finger containing 1] [Gene Type: protein-coding]
RBM43	ENSG00000184898	C2orf38	375287 [Gene Symbol: RBM43] [Locus Tag: ] [Chromosome: 2] [Map Location: 2q23.3] [Description: RNA binding motif protein 43] [Gene Type: protein-coding]
REC8	ENSG00000100918	REC8L1; Rec8p; HR21spB	9985 [Gene Symbol: REC8] [Locus Tag: ] [Chromosome: 14] [Map Location: 14q11.2-q12] [Description: REC8 meiotic recombination protein] [Gene Type: protein-coding]
RUFY4	ENSG00000188282	ZFYVE31	285180 [Gene Symbol: RUFY4] [Locus Tag: ] [Chromosome: 2] [Map Location: 2q35] [Description: RUN and FYVE domain containing 4] [Gene Type: protein-coding]
SAMD9	ENSG00000205413	C7orf5; NFTC; DRIF1; OEF2; OEF1	54809 [Gene Symbol: SAMD9] [Locus Tag: ] [Chromosome: 7] [Map Location: 7q21.2] [Description: sterile alpha motif domain containing 9] [Gene Type: protein-coding]
SAMD9L	ENSG00000177409	C7orf6; DRIF2; UEF1	219285 [Gene Symbol: SAMD9L] [Locus Tag: ] [Chromosome: 7] [Map Location: 7q21.2] [Description: sterile alpha motif domain containing 9-like] [Gene Type: protein-coding]
SLFN5	ENSG00000166750	-	162394 [Gene Symbol: SLFN5] [Locus Tag: ] [Chromosome: 17] [Map Location: 17q12] [Description: schlafen family member 5] [Gene Type: protein-coding]
SOCS1	ENSG00000185338	CIS1; CISH1; JAB; SSI1; SOCS-1; SSI-1; TIP3	8651 [Gene Symbol: SOCS1] [Locus Tag: ] [Chromosome: 16] [Map Location: 16p13.13] [Description: suppressor of cytokine signaling 1] [Gene Type: protein-coding]
TAGAP	ENSG00000164691	TAGAP1; ARHGAP47; IDDM21; FKSG15	117289 [Gene Symbol: TAGAP] [Locus Tag: ] [Chromosome: 6] [Map Location: 6q25.3] [Description: T-cell activation RhoGTPase activating protein] [Gene Type: protein-coding]
TFEC	ENSG00000105967	bHLHe34; TFE-C; TFEC-L; hTFEC-L; TCFEC; TFECL	22797 [Gene Symbol: TFEC] [Locus Tag: ] [Chromosome: 7] [Map Location: 7q31.2] [Description: transcription factor EC] [Gene Type: protein-coding]
TGM1	ENSG00000092295	ARCI1; ICR2; TGASE; TGK; LI1; LI; KTG	7051 [Gene Symbol: TGM1] [Locus Tag: ] [Chromosome: 14] [Map Location: 14q11.2] [Description: transglutaminase 1] [Gene Type: protein-coding]
TLR3	ENSG00000164342	IIAE2; CD283	7098 [Gene Symbol: TLR3] [Locus Tag: ] [Chromosome: 4] [Map Location: 4q35] [Description: toll-like receptor 3] [Gene Type: protein-coding]
TMEM255A	ENSG00000125355	FAM70A	55026 [Gene Symbol: TMEM255A] [Locus Tag: ] [Chromosome: X] [Map Location: Xq24] [Description: transmembrane protein 255A] [Gene Type: protein-coding]
TNFAIP6	ENSG00000123610	TSG6; TSG-6	7130 [Gene Symbol: TNFAIP6] [Locus Tag: ] [Chromosome: 2] [Map Location: 2q23.3] [Description: TNF alpha induced protein 6] [Gene Type: protein-coding]
TRAFD1	ENSG00000135148	FLN29	10906 [Gene Symbol: TRAFD1] [Locus Tag: ] [Chromosome: 12] [Map Location: 12q] [Description: TRAF-type zinc finger domain containing 1] [Gene Type: protein-coding]
TRANK1	ENSG00000168016	LBA1	9881 [Gene Symbol: TRANK1] [Locus Tag: ] [Chromosome: 3] [Map Location: 3p22.2] [Description: tetratricopeptide repeat and ankyrin repeat containing 1] [Gene Type: protein-coding]
TRIM22	ENSG00000132274	RNF94; GPSTAF50; STAF50	10346 [Gene Symbol: TRIM22] [Locus Tag: ] [Chromosome: 11] [Map Location: 11p15] [Description: tripartite motif containing 22] [Gene Type: protein-coding]
TRIM38	ENSG00000112343	RNF15; RORET	10475 [Gene Symbol: TRIM38] [Locus Tag: ] [Chromosome: 6] [Map Location: 6p21.3] [Description: tripartite motif containing 38] [Gene Type: protein-coding]
TTC21A	ENSG00000168026	STI2	199223 [Gene Symbol: TTC21A] [Locus Tag: ] [Chromosome: 3] [Map Location: 3p22.2] [Description: tetratricopeptide repeat domain 21A] [Gene Type: protein-coding]
UNC93B1	ENSG00000110057	Unc-93B1; UNC93; UNC93B; IIAE1	81622 [Gene Symbol: UNC93B1] [Locus Tag: ] [Chromosome: 11] [Map Location: 11q13] [Description: unc-93 homolog B1 (C. elegans)] [Gene Type: protein-coding]
XRN1	ENSG00000114127	2015-09-01	54464 [Gene Symbol: XRN1] [Locus Tag: ] [Chromosome: 3] [Map Location: 3q23] [Description: 5'-3' exoribonuclease 1] [Gene Type: protein-coding]
ZBP1	ENSG00000124256	DLM1; C20orf183; DAI; DLM-1	81030 [Gene Symbol: ZBP1] [Locus Tag: ] [Chromosome: 20] [Map Location: 20q13.31] [Description: Z-DNA binding protein 1] [Gene Type: protein-coding]
2015-09-04	ENSG00000108387	H5; hCDCREL-2; ARTS; CE5B3; PNUTL2; hucep-7; BRADEION; SEP4; MART	5414 [Gene Symbol: SEPT4] [Locus Tag: ] [Chromosome: 17] [Map Location: 17q22] [Description: septin 4] [Gene Type: protein-coding]
AGRN	ENSG00000188157	CMSPPD; CMS8	375790 [Gene Symbol: AGRN] [Locus Tag: ] [Chromosome: 1] [Map Location: 1p36.33] [Description: agrin] [Gene Type: protein-coding]
APOBEC3G	ENSG00000239713	ARP-9; ARP9; CEM-15; bK150C2.7; MDS019; ARCD; dJ494G10.1; CEM15; A3G	60489 [Gene Symbol: APOBEC3G] [Locus Tag: ] [Chromosome: 22] [Map Location: 22q13.1-q13.2] [Description: apolipoprotein B mRNA editing enzyme, catalytic polypeptide-like 3G] [Gene Type: protein-coding]
BATF3	ENSG00000123685	JDP1; JUNDM1; SNFT	55509 [Gene Symbol: BATF3] [Locus Tag: ] [Chromosome: 1] [Map Location: 1q32.3] [Description: basic leucine zipper transcription factor, ATF-like 3] [Gene Type: protein-coding]
C15orf48	ENSG00000166920	NMES1; FOAP-11	84419 [Gene Symbol: C15orf48] [Locus Tag: ] [Chromosome: 15] [Map Location: 15q21.1] [Description: chromosome 15 open reading frame 48] [Gene Type: protein-coding]
C3AR1	ENSG00000171860	C3AR; HNFAG09; AZ3B	719 [Gene Symbol: C3AR1] [Locus Tag: ] [Chromosome: 12] [Map Location: 12p13.31] [Description: complement component 3a receptor 1] [Gene Type: protein-coding]
CARD16	ENSG00000204397	PSEUDO-ICE; COP; COP1	114769 [Gene Symbol: CARD16] [Locus Tag: ] [Chromosome: 11] [Map Location: 11q22] [Description: caspase recruitment domain family member 16] [Gene Type: protein-coding]
CASP1	ENSG00000137752	IL1BC; ICE; P45	834 [Gene Symbol: CASP1] [Locus Tag: ] [Chromosome: 11] [Map Location: 11q23] [Description: caspase 1] [Gene Type: protein-coding]
CCL13	ENSG00000181374	NCC1; SCYL1; NCC-1; SCYA13; CKb10; MCP-4	6357 [Gene Symbol: CCL13] [Locus Tag: ] [Chromosome: 17] [Map Location: 17q11.2] [Description: chemokine (C-C motif) ligand 13] [Gene Type: protein-coding]
CCL7	ENSG00000108688	MCP-3; SCYA7; FIC; SCYA6; MARC; MCP3; NC28	6354 [Gene Symbol: CCL7] [Locus Tag: ] [Chromosome: 17] [Map Location: 17q11.2-q12] [Description: chemokine (C-C motif) ligand 7] [Gene Type: protein-coding]
CD274	ENSG00000120217	PDL1; B7-H; B7H1; PDCD1LG1; PD-L1; PDCD1L1	29126 [Gene Symbol: CD274] [Locus Tag: ] [Chromosome: 9] [Map Location: 9p24] [Description: CD274 molecule] [Gene Type: protein-coding]
CD80	ENSG00000121594	BB1; CD28LG; CD28LG1; LAB7; B7-1; B7.1; B7	941 [Gene Symbol: CD80] [Locus Tag: ] [Chromosome: 3] [Map Location: 3q13.3-q21] [Description: CD80 molecule] [Gene Type: protein-coding]
CDKN1A	ENSG00000124762	CIP1; CAP20; CDKN1; MDA-6; P21; SDI1; WAF1; p21CIP1	1026 [Gene Symbol: CDKN1A] [Locus Tag: ] [Chromosome: 6] [Map Location: 6p21.2] [Description: cyclin-dependent kinase inhibitor 1A (p21, Cip1)] [Gene Type: protein-coding]
DDX60L	ENSG00000181381	-	91351 [Gene Symbol: DDX60L] [Locus Tag: ] [Chromosome: 4] [Map Location: 4q32.3] [Description: DEAD (Asp-Glu-Ala-Asp) box polypeptide 60-like] [Gene Type: protein-coding]
DEFB1	ENSG00000164825	BD1; DEFB-1; DEFB101; HBD1	1672 [Gene Symbol: DEFB1] [Locus Tag: ] [Chromosome: 8] [Map Location: 8p23.1] [Description: defensin beta 1] [Gene Type: protein-coding]
DRAP1	ENSG00000175550	NC2-alpha	10589 [Gene Symbol: DRAP1] [Locus Tag: ] [Chromosome: 11] [Map Location: 11q13.3] [Description: DR1-associated protein 1 (negative cofactor 2 alpha)] [Gene Type: protein-coding]
FAM26F	ENSG00000188820	C6orf187; dJ93H18.5	441168 [Gene Symbol: FAM26F] [Locus Tag: ] [Chromosome: 6] [Map Location: 6q22.1] [Description: family with sequence similarity 26 member F] [Gene Type: protein-coding]
FCGR1A	ENSG00000150337	IGFR1; CD64; CD64A; FCRI	2209 [Gene Symbol: FCGR1A] [Locus Tag: ] [Chromosome: 1] [Map Location: 1q21.2-q21.3] [Description: Fc fragment of IgG, high affinity Ia, receptor (CD64)] [Gene Type: protein-coding]
FFAR2	ENSG00000126262	FFA2R; GPR43	2867 [Gene Symbol: FFAR2] [Locus Tag: ] [Chromosome: 19] [Map Location: 19q13.1] [Description: free fatty acid receptor 2] [Gene Type: protein-coding]
GNB4	ENSG00000114450	CMTD1F	59345 [Gene Symbol: GNB4] [Locus Tag: ] [Chromosome: 3] [Map Location: 3q26.33] [Description: guanine nucleotide binding protein (G protein), beta polypeptide 4] [Gene Type: protein-coding]
GRAMD1B	ENSG00000023171	-	57476 [Gene Symbol: GRAMD1B] [Locus Tag: ] [Chromosome: 11] [Map Location: 11q24.1] [Description: GRAM domain containing 1B] [Gene Type: protein-coding]
HIST1H2AC	ENSG00000180573	dJ221C16.4; H2A/l; H2AFL	8334 [Gene Symbol: HIST1H2AC] [Locus Tag: ] [Chromosome: 6] [Map Location: 6p22.1] [Description: histone cluster 1, H2ac] [Gene Type: protein-coding]
HIST2H2AC	ENSG00000184260	H2A; H2A/q; H2AFQ; H2A-GL101	8338 [Gene Symbol: HIST2H2AC] [Locus Tag: ] [Chromosome: 1] [Map Location: 1q21.2] [Description: histone cluster 2, H2ac] [Gene Type: protein-coding]
HLA-C	ENSG00000233841; ENSG00000206435; ENSG00000228299; ENSG00000206452; ENSG00000237022; ENSG00000225691; ENSG00000204525	HLC-C; D6S204; HLA-JY3; PSORS1	3107 [Gene Symbol: HLA-C] [Locus Tag: ] [Chromosome: 6] [Map Location: 6p21.3] [Description: major histocompatibility complex, class I, C] [Gene Type: protein-coding]
HSPA1B	ENSG00000212866; ENSG00000232804; ENSG00000204388; ENSG00000224501; ENSG00000231555	HSP70-1B; HSP70-2; HSP70.2	3304 [Gene Symbol: HSPA1B] [Locus Tag: ] [Chromosome: 6] [Map Location: 6p21.3] [Description: heat shock protein family A (Hsp70) member 1B] [Gene Type: protein-coding]
IGFBP4	ENSG00000141753	BP-4; HT29-IGFBP; IBP4; IGFBP-4	3487 [Gene Symbol: IGFBP4] [Locus Tag: ] [Chromosome: 17] [Map Location: 17q21.2] [Description: insulin like growth factor binding protein 4] [Gene Type: protein-coding]
IL3RA_X	-	-	-
IL3RA_Y	-	-	-
IRF1	ENSG00000125347	IRF-1; MAR	3659 [Gene Symbol: IRF1] [Locus Tag: ] [Chromosome: 5] [Map Location: 5q31.1] [Description: interferon regulatory factor 1] [Gene Type: protein-coding]
JUP	ENSG00000173801	DPIII; PDGB; ARVD12; DP3; PKGB; CTNNG	3728 [Gene Symbol: JUP] [Locus Tag: ] [Chromosome: 17] [Map Location: 17q21] [Description: junction plakoglobin] [Gene Type: protein-coding]
KLHDC7B	ENSG00000130487	-	113730 [Gene Symbol: KLHDC7B] [Locus Tag: ] [Chromosome: 22] [Map Location: 22q13.33] [Description: kelch domain containing 7B] [Gene Type: protein-coding]
LGALS9C	ENSG00000171916	-	654346 [Gene Symbol: LGALS9C] [Locus Tag: ] [Chromosome: 17] [Map Location: 17p11.2] [Description: lectin, galactoside-binding, soluble, 9C] [Gene Type: protein-coding]
LILRB4	ENSG00000275730; ENSG00000186818; ENSG00000278279; ENSG00000276042; ENSG00000278555	LIR5; LIR-5; CD85K; ILT-3; ILT3	11006 [Gene Symbol: LILRB4] [Locus Tag: ] [Chromosome: 19] [Map Location: 19q13.4] [Description: leukocyte immunoglobulin-like receptor, subfamily B (with TM and ITIM domains), member 4] [Gene Type: protein-coding]
LYSMD2	ENSG00000140280	-	256586 [Gene Symbol: LYSMD2] [Locus Tag: ] [Chromosome: 15] [Map Location: 15q21.2] [Description: LysM, putative peptidoglycan-binding, domain containing 2] [Gene Type: protein-coding]
MB21D1	ENSG00000164430	C6orf150; h-cGAS; cGAS	115004 [Gene Symbol: MB21D1] [Locus Tag: ] [Chromosome: 6] [Map Location: 6q13] [Description: Mab-21 domain containing 1] [Gene Type: protein-coding]
MCOLN2	ENSG00000153898	TRP-ML2; TRPML2	255231 [Gene Symbol: MCOLN2] [Locus Tag: ] [Chromosome: 1] [Map Location: 1p22] [Description: mucolipin 2] [Gene Type: protein-coding]
MSR1	ENSG00000038945	CD204; phSR2; SRA; phSR1; SCARA1; SR-A	4481 [Gene Symbol: MSR1] [Locus Tag: ] [Chromosome: 8] [Map Location: 8p22] [Description: macrophage scavenger receptor 1] [Gene Type: protein-coding]
MUC1	ENSG00000185499	ADMCKD; MUC-1/SEC; PUM; H23AG; MAM6; CD227; CA 15-3; MCD; ADMCKD1; MUC-1; PEM; PEMT; EMA; MCKD; KL-6; MCKD1; MUC-1/X; MUC1/ZD	4582 [Gene Symbol: MUC1] [Locus Tag: ] [Chromosome: 1] [Map Location: 1q21] [Description: mucin 1, cell surface associated] [Gene Type: protein-coding]
MVB12B	ENSG00000196814	C9orf28; FAM125B	89853 [Gene Symbol: MVB12B] [Locus Tag: ] [Chromosome: 9] [Map Location: 9q33.3] [Description: multivesicular body subunit 12B] [Gene Type: protein-coding]
NCF1	ENSG00000158517	NOXO2; p47phox; NCF1A; SH3PXD1A	653361 [Gene Symbol: NCF1] [Locus Tag: ] [Chromosome: 7] [Map Location: 7q11.23] [Description: neutrophil cytosolic factor 1] [Gene Type: protein-coding]
NCOA7	ENSG00000111912	Nbla10993; dJ187J11.3; Nbla00052; ERAP140; TLDC4; ESNA1; NCOA7-AS	135112 [Gene Symbol: NCOA7] [Locus Tag: ] [Chromosome: 6] [Map Location: 6q22.32] [Description: nuclear receptor coactivator 7] [Gene Type: protein-coding]
OPTN	ENSG00000123240	NRP; HYPL; GLC1E; ALS12; TFIIIA-INTP; FIP2; HIP7	10133 [Gene Symbol: OPTN] [Locus Tag: ] [Chromosome: 10] [Map Location: 10p13] [Description: optineurin] [Gene Type: protein-coding]
PARP11	ENSG00000111224	C12orf6; MIB006; ARTD11	57097 [Gene Symbol: PARP11] [Locus Tag: ] [Chromosome: 12] [Map Location: 12p13.3] [Description: poly(ADP-ribose) polymerase family member 11] [Gene Type: protein-coding]
PDE4B	ENSG00000184588	DPDE4; PDEIVB	5142 [Gene Symbol: PDE4B] [Locus Tag: ] [Chromosome: 1] [Map Location: 1p31] [Description: phosphodiesterase 4B] [Gene Type: protein-coding]
PDGFRL	ENSG00000104213	PDGRL; PRLTS	5157 [Gene Symbol: PDGFRL] [Locus Tag: ] [Chromosome: 8] [Map Location: 8p22-p21.3] [Description: platelet-derived growth factor receptor-like] [Gene Type: protein-coding]
PKD2L1	ENSG00000107593	TRPP3; PKDL; PCL; PKD2L	9033 [Gene Symbol: PKD2L1] [Locus Tag: ] [Chromosome: 10] [Map Location: 10q24] [Description: polycystic kidney disease 2-like 1] [Gene Type: protein-coding]
PLAC8	ENSG00000145287	C15; PNAS-144; onzin; DGIC	51316 [Gene Symbol: PLAC8] [Locus Tag: ] [Chromosome: 4] [Map Location: 4q21.22] [Description: placenta specific 8] [Gene Type: protein-coding]
PLEKHA4	ENSG00000105559	PEPP1	57664 [Gene Symbol: PLEKHA4] [Locus Tag: ] [Chromosome: 19] [Map Location: 19q13.33] [Description: pleckstrin homology domain containing A4] [Gene Type: protein-coding]
PLEKHN1	ENSG00000187583	-	84069 [Gene Symbol: PLEKHN1] [Locus Tag: ] [Chromosome: 1] [Map Location: 1p36.33] [Description: pleckstrin homology domain containing N1] [Gene Type: protein-coding]
PRKD2	ENSG00000105287	PKD2; nPKC-D2; HSPC187	25865 [Gene Symbol: PRKD2] [Locus Tag: ] [Chromosome: 19] [Map Location: 19q13.3] [Description: protein kinase D2] [Gene Type: protein-coding]
PSMB8	ENSG00000230669; ENSG00000236443; ENSG00000235715; ENSG00000231631; ENSG00000204264; ENSG00000230034; ENSG00000226201; ENSG00000206298	LMP7; D6S216E; ALDD; D6S216; PSMB5i; NKJO; JMP; RING10	5696 [Gene Symbol: PSMB8] [Locus Tag: ] [Chromosome: 6] [Map Location: 6p21.3] [Description: proteasome subunit beta 8] [Gene Type: protein-coding]
RBMS2	ENSG00000076067	SCR3	5939 [Gene Symbol: RBMS2] [Locus Tag: ] [Chromosome: 12] [Map Location: 12q13.3] [Description: RNA binding motif, single stranded interacting protein 2] [Gene Type: protein-coding]
RGL1	ENSG00000143344	RGL	23179 [Gene Symbol: RGL1] [Locus Tag: ] [Chromosome: 1] [Map Location: 1q25.3] [Description: ral guanine nucleotide dissociation stimulator-like 1] [Gene Type: protein-coding]
RGS1	ENSG00000090104	IR20; HEL-S-87; IER1; 1R20; BL34	5996 [Gene Symbol: RGS1] [Locus Tag: ] [Chromosome: 1] [Map Location: 1q31] [Description: regulator of G-protein signaling 1] [Gene Type: protein-coding]
SDS	ENSG00000135094	SDH	10993 [Gene Symbol: SDS] [Locus Tag: ] [Chromosome: 12] [Map Location: 12q24.13] [Description: serine dehydratase] [Gene Type: protein-coding]
SHISA5	ENSG00000164054	SCOTIN	51246 [Gene Symbol: SHISA5] [Locus Tag: ] [Chromosome: 3] [Map Location: 3p21.31] [Description: shisa family member 5] [Gene Type: protein-coding]
SLAMF7	ENSG00000026751	19A; CD319; CS1; CRACC	57823 [Gene Symbol: SLAMF7] [Locus Tag: ] [Chromosome: 1] [Map Location: 1q23.1-q24.1] [Description: SLAM family member 7] [Gene Type: protein-coding]
SLC25A28	ENSG00000155287	MRS4L; NPD016; MRS3/4; MFRN2	81894 [Gene Symbol: SLC25A28] [Locus Tag: ] [Chromosome: 10] [Map Location: 10q24.2] [Description: solute carrier family 25 (mitochondrial iron transporter), member 28] [Gene Type: protein-coding]
SMTNL1	ENSG00000214872	CHASM	219537 [Gene Symbol: SMTNL1] [Locus Tag: ] [Chromosome: 11] [Map Location: 11q12.1] [Description: smoothelin-like 1] [Gene Type: protein-coding]
SPTLC2	ENSG00000100596	NSAN1C; hLCB2a; LCB2; LCB2A; SPT2; HSN1C	9517 [Gene Symbol: SPTLC2] [Locus Tag: ] [Chromosome: 14] [Map Location: 14q24.3] [Description: serine palmitoyltransferase, long chain base subunit 2] [Gene Type: protein-coding]
TCN2	ENSG00000185339	TC2; II; TC II; TCII; TC-2; D22S676; TC; D22S750	6948 [Gene Symbol: TCN2] [Locus Tag: ] [Chromosome: 22] [Map Location: 22q12.2] [Description: transcobalamin II] [Gene Type: protein-coding]
TLR7	ENSG00000196664	TLR7-like	51284 [Gene Symbol: TLR7] [Locus Tag: ] [Chromosome: X] [Map Location: Xp22.3] [Description: toll-like receptor 7] [Gene Type: protein-coding]
TMEM62	ENSG00000137842	-	80021 [Gene Symbol: TMEM62] [Locus Tag: ] [Chromosome: 15] [Map Location: 15q15.2] [Description: transmembrane protein 62] [Gene Type: protein-coding]
TRIM25	ENSG00000121060	RNF147; EFP; ZNF147; Z147	7706 [Gene Symbol: TRIM25] [Locus Tag: ] [Chromosome: 17] [Map Location: 17q23.2] [Description: tripartite motif containing 25] [Gene Type: protein-coding]
TRIM31	ENSG00000233573; ENSG00000224168; ENSG00000225130; ENSG00000226402; ENSG00000137397; ENSG00000223531; ENSG00000204616; ENSG00000224542	RNF; C6orf13; HCG1; HCGI	11074 [Gene Symbol: TRIM31] [Locus Tag: ] [Chromosome: 6] [Map Location: 6p21.3] [Description: tripartite motif containing 31] [Gene Type: protein-coding]
TRIM34	ENSG00000258659	RNF21; IFP1	53840 [Gene Symbol: TRIM34] [Locus Tag: ] [Chromosome: 11] [Map Location: 11p15] [Description: tripartite motif containing 34] [Gene Type: protein-coding]
USP41	-	-	373856 [Gene Symbol: USP41] [Locus Tag: ] [Chromosome: 22] [Map Location: 22q11.21] [Description: ubiquitin specific peptidase 41] [Gene Type: protein-coding]
WARS	ENSG00000140105	IFP53; GAMMA-2; IFI53	7453 [Gene Symbol: WARS] [Locus Tag: ] [Chromosome: 14] [Map Location: 14q32.31] [Description: tryptophanyl-tRNA synthetase] [Gene Type: protein-coding]
ACOT9	ENSG00000123130	ACATE2; MT-ACT48; MTACT48; CGI-16	23597 [Gene Symbol: ACOT9] [Locus Tag: ] [Chromosome: X] [Map Location: Xp22.11] [Description: acyl-CoA thioesterase 9] [Gene Type: protein-coding]
ADAMDEC1	ENSG00000134028	M12.219	27299 [Gene Symbol: ADAMDEC1] [Locus Tag: ] [Chromosome: 8] [Map Location: 8p21.2] [Description: ADAM-like, decysin 1] [Gene Type: protein-coding]
ADM	ENSG00000148926	PAMP; AM	133 [Gene Symbol: ADM] [Locus Tag: ] [Chromosome: 11] [Map Location: 11p15.4] [Description: adrenomedullin] [Gene Type: protein-coding]
ADORA2A	ENSG00000128271	RDC8; A2aR; ADORA2	135 [Gene Symbol: ADORA2A] [Locus Tag: ] [Chromosome: 22] [Map Location: 22q11.23] [Description: adenosine A2a receptor] [Gene Type: protein-coding]
AKAP7	ENSG00000118507	AKAP18; AKAP15	9465 [Gene Symbol: AKAP7] [Locus Tag: ] [Chromosome: 6] [Map Location: 6q23] [Description: A-kinase anchoring protein 7] [Gene Type: protein-coding]
AKT3	ENSG00000117020; ENSG00000275199	PRKBG; PKB-GAMMA; MPPH2; PKBG; MPPH; RAC-PK-gamma; RAC-gamma; STK-2	10000 [Gene Symbol: AKT3] [Locus Tag: ] [Chromosome: 1] [Map Location: 1q44] [Description: v-akt murine thymoma viral oncogene homolog 3] [Gene Type: protein-coding]
ANXA2R	ENSG00000177721	AX2R; C5orf39; AXIIR	389289 [Gene Symbol: ANXA2R] [Locus Tag: ] [Chromosome: 5] [Map Location: 5p12] [Description: annexin A2 receptor] [Gene Type: protein-coding]
APOBEC3B	ENSG00000179750	DJ742C19.2; PHRBNL; A3B; ARP4; ARCD3; APOBEC1L; bK150C2.2	9582 [Gene Symbol: APOBEC3B] [Locus Tag: ] [Chromosome: 22] [Map Location: 22q13.1-q13.2] [Description: apolipoprotein B mRNA editing enzyme, catalytic polypeptide-like 3B] [Gene Type: protein-coding]
APOL2	ENSG00000128335	APOL3; APOL-II	23780 [Gene Symbol: APOL2] [Locus Tag: ] [Chromosome: 22] [Map Location: 22q12] [Description: apolipoprotein L, 2] [Gene Type: protein-coding]
ARID5A	ENSG00000196843	MRF1; RP11-363D14; MRF-1	10865 [Gene Symbol: ARID5A] [Locus Tag: ] [Chromosome: 2] [Map Location: 2q11.2] [Description: AT-rich interaction domain 5A] [Gene Type: protein-coding]
ATF5	ENSG00000169136	HMFN0395; ATFX	22809 [Gene Symbol: ATF5] [Locus Tag: ] [Chromosome: 19] [Map Location: 19q13.3] [Description: activating transcription factor 5] [Gene Type: protein-coding]
ATP10A	ENSG00000206190	ATP10C; ATPVA; ATPVC	57194 [Gene Symbol: ATP10A] [Locus Tag: ] [Chromosome: 15] [Map Location: 15q11.2] [Description: ATPase, class V, type 10A] [Gene Type: protein-coding]
B2M	ENSG00000166710; ENSG00000273686	-	567 [Gene Symbol: B2M] [Locus Tag: ] [Chromosome: 15] [Map Location: 15q21.1] [Description: beta-2-microglobulin] [Gene Type: protein-coding]
BLVRA	ENSG00000106605	BVRA; BLVR; BVR	644 [Gene Symbol: BLVRA] [Locus Tag: ] [Chromosome: 7] [Map Location: 7p13] [Description: biliverdin reductase A] [Gene Type: protein-coding]
BTN3A3	ENSG00000111801	BTF3; BTN3.3	10384 [Gene Symbol: BTN3A3] [Locus Tag: ] [Chromosome: 6] [Map Location: 6p21.3] [Description: butyrophilin, subfamily 3, member A3] [Gene Type: protein-coding]
BUB1	ENSG00000169679	BUB1A; BUB1L; hBUB1	699 [Gene Symbol: BUB1] [Locus Tag: ] [Chromosome: 2] [Map Location: 2q14] [Description: BUB1, mitotic checkpoint serine/threonine kinase] [Gene Type: protein-coding]
C1GALT1	ENSG00000106392	C1GALT; T-synthase	56913 [Gene Symbol: C1GALT1] [Locus Tag: ] [Chromosome: 7] [Map Location: 7p21.3] [Description: core 1 synthase, glycoprotein-N-acetylgalactosamine 3-beta-galactosyltransferase 1] [Gene Type: protein-coding]
C1QB	ENSG00000173369	-	713 [Gene Symbol: C1QB] [Locus Tag: ] [Chromosome: 1] [Map Location: 1p36.12] [Description: complement component 1, q subcomponent, B chain] [Gene Type: protein-coding]
C1QC	ENSG00000159189	C1Q-C; C1QG	714 [Gene Symbol: C1QC] [Locus Tag: ] [Chromosome: 1] [Map Location: 1p36.11] [Description: complement component 1, q subcomponent, C chain] [Gene Type: protein-coding]
C1S	ENSG00000182326	-	716 [Gene Symbol: C1S] [Locus Tag: ] [Chromosome: 12] [Map Location: 12p13] [Description: complement component 1, s subcomponent] [Gene Type: protein-coding]
C21orf91	ENSG00000154642	EURL; C21orf38; YG81; C21orf14; CSSG1	54149 [Gene Symbol: C21orf91] [Locus Tag: ] [Chromosome: 21] [Map Location: 21q21.1] [Description: chromosome 21 open reading frame 91] [Gene Type: protein-coding]
CA13	ENSG00000185015	CAXIII	377677 [Gene Symbol: CA13] [Locus Tag: ] [Chromosome: 8] [Map Location: 8q21.2] [Description: carbonic anhydrase XIII] [Gene Type: protein-coding]
CACNA1A	ENSG00000141837	CACNL1A4; MHP; HPCA; MHP1; CAV2.1; SCA6; BI; FHM; APCA; EA2	773 [Gene Symbol: CACNA1A] [Locus Tag: ] [Chromosome: 19] [Map Location: 19p13] [Description: calcium channel, voltage-dependent, P/Q type, alpha 1A subunit] [Gene Type: protein-coding]
CARD17	ENSG00000255221	INCA	440068 [Gene Symbol: CARD17] [Locus Tag: ] [Chromosome: 11] [Map Location: 11q22.3] [Description: caspase recruitment domain family member 17] [Gene Type: protein-coding]
CASP5	ENSG00000137757	ICH-3; ICEREL-III; ICE(rel)III	838 [Gene Symbol: CASP5] [Locus Tag: ] [Chromosome: 11] [Map Location: 11q22.2-q22.3] [Description: caspase 5] [Gene Type: protein-coding]
CASP7	ENSG00000165806	ICE-LAP3; CMH-1; CASP-7; MCH3; LICE2	840 [Gene Symbol: CASP7] [Locus Tag: ] [Chromosome: 10] [Map Location: 10q25] [Description: caspase 7] [Gene Type: protein-coding]
CBLN3	ENSG00000139899	PRO1486	643866 [Gene Symbol: CBLN3] [Locus Tag: ] [Chromosome: 14] [Map Location: 14q12] [Description: cerebellin 3 precursor] [Gene Type: protein-coding]
CBR1	ENSG00000159228	SDR21C1; hCBR1; CBR	873 [Gene Symbol: CBR1] [Locus Tag: ] [Chromosome: 21] [Map Location: 21q22.13] [Description: carbonyl reductase 1] [Gene Type: protein-coding]
CBWD2	ENSG00000196873; ENSG00000172785; ENSG00000215126; ENSG00000136682	-	150472 [Gene Symbol: CBWD2] [Locus Tag: ] [Chromosome: 2] [Map Location: 2q13] [Description: COBW domain containing 2] [Gene Type: protein-coding]
CCL4	ENSG00000275824; ENSG00000275302; ENSG00000277943	ACT2; HC21; MIP1B1; AT744.1; G-26; MIP1B; SCYA4; LAG1; LAG-1; MIP-1-beta; SCYA2	6351 [Gene Symbol: CCL4] [Locus Tag: ] [Chromosome: 17] [Map Location: 17q12] [Description: chemokine (C-C motif) ligand 4] [Gene Type: protein-coding]
CCL5	ENSG00000274233; ENSG00000271503	SISd; TCP228; D17S136E; RANTES; SCYA5; SIS-delta; eoCP	6352 [Gene Symbol: CCL5] [Locus Tag: ] [Chromosome: 17] [Map Location: 17q12] [Description: chemokine (C-C motif) ligand 5] [Gene Type: protein-coding]
CCR7	ENSG00000126353	CC-CKR-7; BLR2; EBI1; CDw197; CMKBR7; CD197; CCR-7	1236 [Gene Symbol: CCR7] [Locus Tag: ] [Chromosome: 17] [Map Location: 17q12-q21.2] [Description: chemokine (C-C motif) receptor 7] [Gene Type: protein-coding]
CD72	ENSG00000137101	LYB2; CD72b	971 [Gene Symbol: CD72] [Locus Tag: ] [Chromosome: 9] [Map Location: 9p13.3] [Description: CD72 molecule] [Gene Type: protein-coding]
CDC42EP2	ENSG00000149798	CEP2; BORG1	10435 [Gene Symbol: CDC42EP2] [Locus Tag: ] [Chromosome: 11] [Map Location: 11q13] [Description: CDC42 effector protein (Rho GTPase binding) 2] [Gene Type: protein-coding]
CFH	ENSG00000000971	ARMS1; FHL1; HUS; CFHL3; FH; HF; AMBP1; HF2; AHUS1; HF1; ARMD4	3075 [Gene Symbol: CFH] [Locus Tag: ] [Chromosome: 1] [Map Location: 1q32] [Description: complement factor H] [Gene Type: protein-coding]
CXCL9	ENSG00000138755	MIG; SCYB9; Humig; CMK; crg-10	4283 [Gene Symbol: CXCL9] [Locus Tag: ] [Chromosome: 4] [Map Location: 4q21] [Description: chemokine (C-X-C motif) ligand 9] [Gene Type: protein-coding]
CXorf21	ENSG00000120280	-	80231 [Gene Symbol: CXorf21] [Locus Tag: ] [Chromosome: X] [Map Location: Xp21.2] [Description: chromosome X open reading frame 21] [Gene Type: protein-coding]
CYP19A1	ENSG00000137869	CPV1; CYP19; P-450AROM; CYPXIX; ARO; CYAR; ARO1	1588 [Gene Symbol: CYP19A1] [Locus Tag: ] [Chromosome: 15] [Map Location: 15q21.1] [Description: cytochrome P450, family 19, subfamily A, polypeptide 1] [Gene Type: protein-coding]
CYP2J2	ENSG00000134716	CPJ2	1573 [Gene Symbol: CYP2J2] [Locus Tag: ] [Chromosome: 1] [Map Location: 1p31.3-p31.2] [Description: cytochrome P450, family 2, subfamily J, polypeptide 2] [Gene Type: protein-coding]
DDIT4	ENSG00000168209	REDD-1; REDD1; Dig2	54541 [Gene Symbol: DDIT4] [Locus Tag: ] [Chromosome: 10] [Map Location: 10q22.1] [Description: DNA damage inducible transcript 4] [Gene Type: protein-coding]
DNAAF1	ENSG00000154099	CILD13; LRRC50; ODA7	123872 [Gene Symbol: DNAAF1] [Locus Tag: ] [Chromosome: 16] [Map Location: 16q24.1] [Description: dynein, axonemal, assembly factor 1] [Gene Type: protein-coding]
DOCK4	ENSG00000128512	-	9732 [Gene Symbol: DOCK4] [Locus Tag: ] [Chromosome: 7] [Map Location: 7q31.1] [Description: dedicator of cytokinesis 4] [Gene Type: protein-coding]
ENDOD1	ENSG00000149218	-	23052 [Gene Symbol: ENDOD1] [Locus Tag: ] [Chromosome: 11] [Map Location: 11q21] [Description: endonuclease domain containing 1] [Gene Type: protein-coding]
EXOC3L1	ENSG00000179044	EXOC3L	283849 [Gene Symbol: EXOC3L1] [Locus Tag: ] [Chromosome: 16] [Map Location: 16q22.1] [Description: exocyst complex component 3-like 1] [Gene Type: protein-coding]
FAM129A	ENSG00000135842	C1orf24; NIBAN; GIG39	116496 [Gene Symbol: FAM129A] [Locus Tag: ] [Chromosome: 1] [Map Location: 1q25] [Description: family with sequence similarity 129 member A] [Gene Type: protein-coding]
FLT1	ENSG00000102755	VEGFR1; FLT-1; FLT; VEGFR-1	2321 [Gene Symbol: FLT1] [Locus Tag: ] [Chromosome: 13] [Map Location: 13q12] [Description: fms-related tyrosine kinase 1] [Gene Type: protein-coding]
FPR3	ENSG00000187474	FMLPY; FPRL2; FML2_HUMAN; FPRH1; FPRH2; RMLP-R-I	2359 [Gene Symbol: FPR3] [Locus Tag: ] [Chromosome: 19] [Map Location: 19q13.3-q13.4] [Description: formyl peptide receptor 3] [Gene Type: protein-coding]
FXYD6	ENSG00000137726	-	53826 [Gene Symbol: FXYD6] [Locus Tag: ] [Chromosome: 11] [Map Location: 11q23.3] [Description: FXYD domain containing ion transport regulator 6] [Gene Type: protein-coding]
GADD45B	ENSG00000099860	MYD118; GADD45BETA	4616 [Gene Symbol: GADD45B] [Locus Tag: ] [Chromosome: 19] [Map Location: 19p13.3] [Description: growth arrest and DNA damage inducible beta] [Gene Type: protein-coding]
GPR84	ENSG00000139572	EX33; GPCR4	53831 [Gene Symbol: GPR84] [Locus Tag: ] [Chromosome: 12] [Map Location: 12q13.13] [Description: G protein-coupled receptor 84] [Gene Type: protein-coding]
GRIN3A	ENSG00000198785	GluN3A; NMDAR-L; NR3A	116443 [Gene Symbol: GRIN3A] [Locus Tag: ] [Chromosome: 9] [Map Location: 9q31.1] [Description: glutamate receptor, ionotropic, N-methyl-D-aspartate 3A] [Gene Type: protein-coding]
H3F3C	ENSG00000188375	H3.5	440093 [Gene Symbol: H3F3C] [Locus Tag: ] [Chromosome: 12] [Map Location: 12p11.21] [Description: H3 histone, family 3C] [Gene Type: protein-coding]
HAPLN3	ENSG00000140511	HsT19883; EXLD1	145864 [Gene Symbol: HAPLN3] [Locus Tag: ] [Chromosome: 15] [Map Location: 15q26.1] [Description: hyaluronan and proteoglycan link protein 3] [Gene Type: protein-coding]
HIST1H2BC	ENSG00000180596	H2B.1; H2BFL; dJ221C16.3; H2B/l	8347 [Gene Symbol: HIST1H2BC] [Locus Tag: ] [Chromosome: 6] [Map Location: 6p22.1] [Description: histone cluster 1, H2bc] [Gene Type: protein-coding]
HIST1H2BD	ENSG00000158373	H2BFB; dJ221C16.6; H2B.1B; H2B/b; HIRIP2	3017 [Gene Symbol: HIST1H2BD] [Locus Tag: ] [Chromosome: 6] [Map Location: 6p21.3] [Description: histone cluster 1, H2bd] [Gene Type: protein-coding]
HIST1H4H	ENSG00000158406	H4FH; H4/h	8365 [Gene Symbol: HIST1H4H] [Locus Tag: ] [Chromosome: 6] [Map Location: 6p22.1] [Description: histone cluster 1, H4h] [Gene Type: protein-coding]
HIST2H2BE	ENSG00000184678	H2B; H2BFQ; H2BQ; GL105; H2B.1; H2BGL105	8349 [Gene Symbol: HIST2H2BE] [Locus Tag: ] [Chromosome: 1] [Map Location: 1q21.2] [Description: histone cluster 2, H2be] [Gene Type: protein-coding]
HIST2H2BF	ENSG00000203814	-	440689 [Gene Symbol: HIST2H2BF] [Locus Tag: ] [Chromosome: 1] [Map Location: 1q21.2] [Description: histone cluster 2, H2bf] [Gene Type: protein-coding]
HLA-G	ENSG00000235346; ENSG00000237216; ENSG00000204632; ENSG00000235680; ENSG00000230413; ENSG00000276051; ENSG00000233095; ENSG00000206506	MHC-G	3135 [Gene Symbol: HLA-G] [Locus Tag: ] [Chromosome: 6] [Map Location: 6p21.3] [Description: major histocompatibility complex, class I, G] [Gene Type: protein-coding]
HPSE	ENSG00000173083	HPR1; HPA; HPA1; HSE1; HPSE1	10855 [Gene Symbol: HPSE] [Locus Tag: ] [Chromosome: 4] [Map Location: 4q21.3] [Description: heparanase] [Gene Type: protein-coding]
IL15	ENSG00000164136	IL-15	3600 [Gene Symbol: IL15] [Locus Tag: ] [Chromosome: 4] [Map Location: 4q31] [Description: interleukin 15] [Gene Type: protein-coding]
IL1R2	ENSG00000115590	IL-1RT2; IL-1RT-2; IL1R2c; IL1RB; CD121b; CDw121b; IL-1R-2	7850 [Gene Symbol: IL1R2] [Locus Tag: ] [Chromosome: 2] [Map Location: 2q12] [Description: interleukin 1 receptor, type II] [Gene Type: protein-coding]
IL27	ENSG00000197272	IL-27; p28; IL-27A; IL27A; IL30; IL27p28	246778 [Gene Symbol: IL27] [Locus Tag: ] [Chromosome: 16] [Map Location: 16p11] [Description: interleukin 27] [Gene Type: protein-coding]
IRF2	ENSG00000168310	IRF-2	3660 [Gene Symbol: IRF2] [Locus Tag: ] [Chromosome: 4] [Map Location: 4q34.1-q35.1] [Description: interferon regulatory factor 2] [Gene Type: protein-coding]
KIAA0226	-	-	-
KIAA1958	ENSG00000165185	-	158405 [Gene Symbol: KIAA1958] [Locus Tag: ] [Chromosome: 9] [Map Location: 9q32] [Description: KIAA1958] [Gene Type: protein-coding]
LAMP5	ENSG00000125869	LAMP-5; C20orf103; BAD-LAMP; BADLAMP; UNC-43	24141 [Gene Symbol: LAMP5] [Locus Tag: ] [Chromosome: 20] [Map Location: 20p12] [Description: lysosomal associated membrane protein family member 5] [Gene Type: protein-coding]
LMO2	ENSG00000135363	TTG2; RBTN2; RBTNL1; RHOM2	4005 [Gene Symbol: LMO2] [Locus Tag: ] [Chromosome: 11] [Map Location: 11p13] [Description: LIM domain only 2] [Gene Type: protein-coding]
MAFB	ENSG00000204103	KRML; MCTO	9935 [Gene Symbol: MAFB] [Locus Tag: ] [Chromosome: 20] [Map Location: 20q12] [Description: v-maf avian musculoaponeurotic fibrosarcoma oncogene homolog B] [Gene Type: protein-coding]
MARCKS	ENSG00000277443	PKCSL; MACS; 80K-L; PRKCSL	4082 [Gene Symbol: MARCKS] [Locus Tag: ] [Chromosome: 6] [Map Location: 6q22.2] [Description: myristoylated alanine-rich protein kinase C substrate] [Gene Type: protein-coding]
MFI2	ENSG00000163975	CD228; MTf; MAP97; MTF1	4241 [Gene Symbol: MFI2] [Locus Tag: ] [Chromosome: 3] [Map Location: 3q28-q29] [Description: antigen p97 (melanoma associated) identified by monoclonal antibodies 133.2 and 96.5] [Gene Type: protein-coding]
MT1M	ENSG00000205364	MT1; MT1K; MT-IM; MT-1M	4499 [Gene Symbol: MT1M] [Locus Tag: ] [Chromosome: 16] [Map Location: 16q13] [Description: metallothionein 1M] [Gene Type: protein-coding]
MYOF	ENSG00000138119	FER1L3	26509 [Gene Symbol: MYOF] [Locus Tag: ] [Chromosome: 10] [Map Location: 10q24] [Description: myoferlin] [Gene Type: protein-coding]
NLRC5	ENSG00000140853	NOD27; CLR16.1; NOD4	84166 [Gene Symbol: NLRC5] [Locus Tag: ] [Chromosome: 16] [Map Location: 16q13] [Description: NLR family, CARD domain containing 5] [Gene Type: protein-coding]
NR4A3	ENSG00000119508	NOR1; CHN; TEC; CSMF; MINOR	8013 [Gene Symbol: NR4A3] [Locus Tag: ] [Chromosome: 9] [Map Location: 9q22] [Description: nuclear receptor subfamily 4 group A member 3] [Gene Type: protein-coding]
NUPR1	ENSG00000176046	COM1; P8	26471 [Gene Symbol: NUPR1] [Locus Tag: ] [Chromosome: 16] [Map Location: 16p11.2] [Description: nuclear protein 1, transcriptional regulator] [Gene Type: protein-coding]
OGFR	ENSG00000060491	-	11054 [Gene Symbol: OGFR] [Locus Tag: ] [Chromosome: 20] [Map Location: 20q13.3] [Description: opioid growth factor receptor] [Gene Type: protein-coding]
OLFML3	ENSG00000116774	HNOEL-iso; OLF44	56944 [Gene Symbol: OLFML3] [Locus Tag: ] [Chromosome: 1] [Map Location: 1p13.2] [Description: olfactomedin like 3] [Gene Type: protein-coding]
OLR1	ENSG00000173391	SLOX1; CLEC8A; SCARE1; LOXIN; LOX1	4973 [Gene Symbol: OLR1] [Locus Tag: ] [Chromosome: 12] [Map Location: 12p13.2-p12.3] [Description: oxidized low density lipoprotein (lectin-like) receptor 1] [Gene Type: protein-coding]
P2RY14	ENSG00000174944	P2Y14; GPR105; BPR105	9934 [Gene Symbol: P2RY14] [Locus Tag: ] [Chromosome: 3] [Map Location: 3q24-q25.1] [Description: purinergic receptor P2Y, G-protein coupled, 14] [Gene Type: protein-coding]
PHACTR4	ENSG00000204138	PPP1R124	65979 [Gene Symbol: PHACTR4] [Locus Tag: ] [Chromosome: 1] [Map Location: 1p35.3] [Description: phosphatase and actin regulator 4] [Gene Type: protein-coding]
PHF15	-	-	-
PMAIP1	ENSG00000141682	NOXA; APR	5366 [Gene Symbol: PMAIP1] [Locus Tag: ] [Chromosome: 18] [Map Location: 18q21.32] [Description: phorbol-12-myristate-13-acetate-induced protein 1] [Gene Type: protein-coding]
RBM11	ENSG00000185272	-	54033 [Gene Symbol: RBM11] [Locus Tag: ] [Chromosome: 21] [Map Location: 21q11] [Description: RNA binding motif protein 11] [Gene Type: protein-coding]
RGL4	ENSG00000159496	Rgr	266747 [Gene Symbol: RGL4] [Locus Tag: ] [Chromosome: 22] [Map Location: 22q11.23] [Description: ral guanine nucleotide dissociation stimulator-like 4] [Gene Type: protein-coding]
RIN2	ENSG00000132669	RASSF4; MACS	54453 [Gene Symbol: RIN2] [Locus Tag: ] [Chromosome: 20] [Map Location: 20p11.22] [Description: Ras and Rab interactor 2] [Gene Type: protein-coding]
RNF19B	ENSG00000116514	IBRDC3; NKLAM	127544 [Gene Symbol: RNF19B] [Locus Tag: ] [Chromosome: 1] [Map Location: 1p35.1] [Description: ring finger protein 19B] [Gene Type: protein-coding]
RTCB	ENSG00000100220	HSPC117; C22orf28; DJ149A16.6; FAAP	51493 [Gene Symbol: RTCB] [Locus Tag: ] [Chromosome: 22] [Map Location: 22q12] [Description: RNA 2',3'-cyclic phosphate and 5'-OH ligase] [Gene Type: protein-coding]
SAMSN1	ENSG00000155307	SH3D6B; SASH2; HACS1; NASH1; SLy2	64092 [Gene Symbol: SAMSN1] [Locus Tag: ] [Chromosome: 21] [Map Location: 21q11] [Description: SAM domain, SH3 domain and nuclear localization signals 1] [Gene Type: protein-coding]
SAT1	ENSG00000130066	SAT; SSAT; DC21; SSAT-1; KFSDX; KFSD	6303 [Gene Symbol: SAT1] [Locus Tag: ] [Chromosome: X] [Map Location: Xp22.1] [Description: spermidine/spermine N1-acetyltransferase 1] [Gene Type: protein-coding]
SCARB2	ENSG00000138760	LIMPII; SR-BII; LIMP-2; HLGP85; CD36L2; AMRF; EPM4; LGP85	950 [Gene Symbol: SCARB2] [Locus Tag: ] [Chromosome: 4] [Map Location: 4q21.1] [Description: scavenger receptor class B, member 2] [Gene Type: protein-coding]
SDC4	ENSG00000124145	SYND4	6385 [Gene Symbol: SDC4] [Locus Tag: ] [Chromosome: 20] [Map Location: 20q12] [Description: syndecan 4] [Gene Type: protein-coding]
SECTM1	ENSG00000141574	K12	6398 [Gene Symbol: SECTM1] [Locus Tag: ] [Chromosome: 17] [Map Location: 17q25] [Description: secreted and transmembrane 1] [Gene Type: protein-coding]
SERPINB9	ENSG00000170542	CAP3; PI9; CAP-3; PI-9	5272 [Gene Symbol: SERPINB9] [Locus Tag: ] [Chromosome: 6] [Map Location: 6p25] [Description: serpin peptidase inhibitor, clade B (ovalbumin), member 9] [Gene Type: protein-coding]
SERPINE1	ENSG00000106366	PAI-1; PAI; PLANH1; PAI1	5054 [Gene Symbol: SERPINE1] [Locus Tag: ] [Chromosome: 7] [Map Location: 7q22.1] [Description: serpin peptidase inhibitor, clade E (nexin, plasminogen activator inhibitor type 1), member 1] [Gene Type: protein-coding]
SKIL	ENSG00000136603	SnoN; SNO; SnoA; SnoI	6498 [Gene Symbol: SKIL] [Locus Tag: ] [Chromosome: 3] [Map Location: 3q26] [Description: SKI-like proto-oncogene] [Gene Type: protein-coding]
SLC1A3	ENSG00000079215	EAAT1; EA6; GLAST; GLAST1	6507 [Gene Symbol: SLC1A3] [Locus Tag: ] [Chromosome: 5] [Map Location: 5p13] [Description: solute carrier family 1 (glial high affinity glutamate transporter), member 3] [Gene Type: protein-coding]
SLC38A5	ENSG00000017483	JM24; pp7194; SNAT5; SN2	92745 [Gene Symbol: SLC38A5] [Locus Tag: ] [Chromosome: X] [Map Location: Xp11.23] [Description: solute carrier family 38, member 5] [Gene Type: protein-coding]
SLFN12	ENSG00000172123	SLFN3	55106 [Gene Symbol: SLFN12] [Locus Tag: ] [Chromosome: 17] [Map Location: 17q12] [Description: schlafen family member 12] [Gene Type: protein-coding]
SQLE	ENSG00000104549	-	6713 [Gene Symbol: SQLE] [Locus Tag: ] [Chromosome: 8] [Map Location: 8q24.1] [Description: squalene epoxidase] [Gene Type: protein-coding]
SRGAP2	ENSG00000266028	SRGAP2A; ARHGAP34; SRGAP3; FNBP2	23380 [Gene Symbol: SRGAP2] [Locus Tag: ] [Chromosome: 1] [Map Location: 1q32.1] [Description: SLIT-ROBO Rho GTPase activating protein 2] [Gene Type: protein-coding]
STAT4	ENSG00000138378	SLEB11	6775 [Gene Symbol: STAT4] [Locus Tag: ] [Chromosome: 2] [Map Location: 2q32.2-q32.3] [Description: signal transducer and activator of transcription 4] [Gene Type: protein-coding]
TAF1A	ENSG00000143498	RAFI48; TAFI48; SL1; MGC:17061	9015 [Gene Symbol: TAF1A] [Locus Tag: ] [Chromosome: 1] [Map Location: 1q42] [Description: TATA-box binding protein associated factor, RNA polymerase I, A] [Gene Type: protein-coding]
TGM2	ENSG00000198959	TGC; TG2; G-ALPHA-h; HEL-S-45; GNAH	7052 [Gene Symbol: TGM2] [Locus Tag: ] [Chromosome: 20] [Map Location: 20q12] [Description: transglutaminase 2] [Gene Type: protein-coding]
TLN2	ENSG00000171914	ILWEQ	83660 [Gene Symbol: TLN2] [Locus Tag: ] [Chromosome: 15] [Map Location: 15q22.2] [Description: talin 2] [Gene Type: protein-coding]
TMEM110	ENSG00000213533	STIMATE	375346 [Gene Symbol: TMEM110] [Locus Tag: ] [Chromosome: 3] [Map Location: 3p21.1] [Description: transmembrane protein 110] [Gene Type: protein-coding]
TMEM123	ENSG00000152558	PORIMIN; PORMIN; KCT3	114908 [Gene Symbol: TMEM123] [Locus Tag: ] [Chromosome: 11] [Map Location: 11q22.1] [Description: transmembrane protein 123] [Gene Type: protein-coding]
TMEM187	ENSG00000177854	DXS9878E; ITBA1; CXorf12	8269 [Gene Symbol: TMEM187] [Locus Tag: ] [Chromosome: X] [Map Location: Xq28] [Description: transmembrane protein 187] [Gene Type: protein-coding]
TMEM229B	ENSG00000198133	C14orf83	161145 [Gene Symbol: TMEM229B] [Locus Tag: ] [Chromosome: 14] [Map Location: 14q24.1] [Description: transmembrane protein 229B] [Gene Type: protein-coding]
TNFSF14	ENSG00000125735	TR2; CD258; HVEML; LIGHT; LTg	8740 [Gene Symbol: TNFSF14] [Locus Tag: ] [Chromosome: 19] [Map Location: 19p13.3] [Description: tumor necrosis factor superfamily member 14] [Gene Type: protein-coding]
TPRG1	ENSG00000188001	FAM79B	285386 [Gene Symbol: TPRG1] [Locus Tag: ] [Chromosome: 3] [Map Location: 3q28] [Description: tumor protein p63 regulated 1] [Gene Type: protein-coding]
TREX1	ENSG00000213689	CRV; DRN3; AGS1; HERNS	11277 [Gene Symbol: TREX1] [Locus Tag: ] [Chromosome: 3] [Map Location: 3p21.31] [Description: three prime repair exonuclease 1] [Gene Type: protein-coding]
TRIM56	ENSG00000169871	RNF109	81844 [Gene Symbol: TRIM56] [Locus Tag: ] [Chromosome: 7] [Map Location: 7q22.1] [Description: tripartite motif containing 56] [Gene Type: protein-coding]
TRIM6	ENSG00000121236	RNF89	117854 [Gene Symbol: TRIM6] [Locus Tag: ] [Chromosome: 11] [Map Location: 11p15.4] [Description: tripartite motif containing 6] [Gene Type: protein-coding]
VAMP5	ENSG00000168899	-	10791 [Gene Symbol: VAMP5] [Locus Tag: ] [Chromosome: 2] [Map Location: 2p11.2] [Description: vesicle associated membrane protein 5] [Gene Type: protein-coding]
ZBTB42	ENSG00000179627	LCCS6; ZNF925	100128927 [Gene Symbol: ZBTB42] [Locus Tag: ] [Chromosome: 14] [Map Location: 14q32.33] [Description: zinc finger and BTB domain containing 42] [Gene Type: protein-coding]
ZNF107	ENSG00000196247	Y8; ZNF588; ZFD25; smap-7	51427 [Gene Symbol: ZNF107] [Locus Tag: ] [Chromosome: 7] [Map Location: 7q11.2] [Description: zinc finger protein 107] [Gene Type: protein-coding]
ABCD1	ENSG00000101986	ALDP; ABC42; ALD; AMN	215 [Gene Symbol: ABCD1] [Locus Tag: ] [Chromosome: X] [Map Location: Xq28] [Description: ATP binding cassette subfamily D member 1] [Gene Type: protein-coding]
ABL2	ENSG00000143322	ABLL; ARG	27 [Gene Symbol: ABL2] [Locus Tag: ] [Chromosome: 1] [Map Location: 1q25.2] [Description: ABL proto-oncogene 2, non-receptor tyrosine kinase] [Gene Type: protein-coding]
ACE	ENSG00000159640	ACE1; MVCD3; DCP1; CD143; ICH; DCP	1636 [Gene Symbol: ACE] [Locus Tag: ] [Chromosome: 17] [Map Location: 17q23.3] [Description: angiotensin I converting enzyme] [Gene Type: protein-coding]
ACSL1	ENSG00000151726	LACS; LACS1; LACS2; FACL1; FACL2; ACS1	2180 [Gene Symbol: ACSL1] [Locus Tag: ] [Chromosome: 4] [Map Location: 4q35.1] [Description: acyl-CoA synthetase long-chain family member 1] [Gene Type: protein-coding]
ACSM5	ENSG00000183549	-	54988 [Gene Symbol: ACSM5] [Locus Tag: ] [Chromosome: 16] [Map Location: 16p12.3] [Description: acyl-CoA synthetase medium-chain family member 5] [Gene Type: protein-coding]
ADAMTS6	ENSG00000049192	ADAM-TS 6; ADAM-TS6; ADAMTS-6	11174 [Gene Symbol: ADAMTS6] [Locus Tag: ] [Chromosome: 5] [Map Location: 5q12] [Description: ADAM metallopeptidase with thrombospondin type 1 motif 6] [Gene Type: protein-coding]
ADPRH	ENSG00000144843	ARH1	141 [Gene Symbol: ADPRH] [Locus Tag: ] [Chromosome: 3] [Map Location: 3q13.31-q13.33] [Description: ADP-ribosylarginine hydrolase] [Gene Type: protein-coding]
ADPRM	ENSG00000170222	C17orf48; MDS006; NBLA03831	56985 [Gene Symbol: ADPRM] [Locus Tag: ] [Chromosome: 17] [Map Location: 17p13.1] [Description: ADP-ribose/CDP-alcohol diphosphatase, manganese-dependent] [Gene Type: protein-coding]
AEN	ENSG00000181026	ISG20L1; pp12744	64782 [Gene Symbol: AEN] [Locus Tag: ] [Chromosome: 15] [Map Location: 15q26.1] [Description: apoptosis enhancing nuclease] [Gene Type: protein-coding]
AHRR	ENSG00000063438	bHLHe77; AHHR; AHH	57491 [Gene Symbol: AHRR] [Locus Tag: ] [Chromosome: 5] [Map Location: 5p15.3] [Description: aryl-hydrocarbon receptor repressor] [Gene Type: protein-coding]
ALAS1	ENSG00000023330	ALAS3; MIG4; ALAS; ALASH; ALAS-H	211 [Gene Symbol: ALAS1] [Locus Tag: ] [Chromosome: 3] [Map Location: 3p21.1] [Description: 5'-aminolevulinate synthase 1] [Gene Type: protein-coding]
ALDH1L2	ENSG00000136010	mtFDH	160428 [Gene Symbol: ALDH1L2] [Locus Tag: ] [Chromosome: 12] [Map Location: 12q23.3] [Description: aldehyde dehydrogenase 1 family member L2] [Gene Type: protein-coding]
ANO7P1	-	TMEM16M; C1orf224; ANO7L1	101927546 [Gene Symbol: ANO7P1] [Locus Tag: ] [Chromosome: 1] [Map Location: 1p36.13] [Description: anoctamin 7 pseudogene 1] [Gene Type: protein-coding]
AOC2	ENSG00000131480	DAO2; RAO	314 [Gene Symbol: AOC2] [Locus Tag: ] [Chromosome: 17] [Map Location: 17q21] [Description: amine oxidase, copper containing 2 (retina-specific)] [Gene Type: protein-coding]
AP1S3	ENSG00000152056	PSORS15	130340 [Gene Symbol: AP1S3] [Locus Tag: ] [Chromosome: 2] [Map Location: 2q36.1] [Description: adaptor-related protein complex 1 sigma 3 subunit] [Gene Type: protein-coding]
APOBEC3D	ENSG00000243811	APOBEC3DE; ARP6; A3D; APOBEC3E	140564 [Gene Symbol: APOBEC3D] [Locus Tag: ] [Chromosome: 22] [Map Location: 22q13.1] [Description: apolipoprotein B mRNA editing enzyme, catalytic polypeptide-like 3D] [Gene Type: protein-coding]
APOD	ENSG00000189058	-	347 [Gene Symbol: APOD] [Locus Tag: ] [Chromosome: 3] [Map Location: 3q29] [Description: apolipoprotein D] [Gene Type: protein-coding]
APOE	ENSG00000130203	AD2; APO-E; LPG; LDLCQ5	348 [Gene Symbol: APOE] [Locus Tag: ] [Chromosome: 19] [Map Location: 19q13.2] [Description: apolipoprotein E] [Gene Type: protein-coding]
APOL3	ENSG00000128284	CG121; CG12_1; apoL-III; APOLIII	80833 [Gene Symbol: APOL3] [Locus Tag: ] [Chromosome: 22] [Map Location: 22q13.1] [Description: apolipoprotein L, 3] [Gene Type: protein-coding]
ARHGAP25	ENSG00000163219	HEL-S-308; KAIA0053	9938 [Gene Symbol: ARHGAP25] [Locus Tag: ] [Chromosome: 2] [Map Location: 2p13.3] [Description: Rho GTPase activating protein 25] [Gene Type: protein-coding]
ARL5B	ENSG00000165997	ARL8	221079 [Gene Symbol: ARL5B] [Locus Tag: ] [Chromosome: 10] [Map Location: 10p12.31] [Description: ADP ribosylation factor like GTPase 5B] [Gene Type: protein-coding]
ARSB	ENSG00000113273	ASB; MPS6; G4S	411 [Gene Symbol: ARSB] [Locus Tag: ] [Chromosome: 5] [Map Location: 5q14.1] [Description: arylsulfatase B] [Gene Type: protein-coding]
ASB2	ENSG00000100628; ENSG00000278693	ASB-2	51676 [Gene Symbol: ASB2] [Locus Tag: ] [Chromosome: 14] [Map Location: 14q31-q32] [Description: ankyrin repeat and SOCS box containing 2] [Gene Type: protein-coding]
ASCL2	ENSG00000183734	MASH2; bHLHa45; ASH2; HASH2	430 [Gene Symbol: ASCL2] [Locus Tag: ] [Chromosome: 11] [Map Location: 11p15.5] [Description: achaete-scute family bHLH transcription factor 2] [Gene Type: protein-coding]
ASPA	ENSG00000108381	ACY2; ASP	443 [Gene Symbol: ASPA] [Locus Tag: ] [Chromosome: 17] [Map Location: 17p13.3] [Description: aspartoacylase] [Gene Type: protein-coding]
ATL1	ENSG00000198513	AD-FSP; GBP3; atlastin1; HSN1D; SPG3A; FSP1; SPG3	51062 [Gene Symbol: ATL1] [Locus Tag: ] [Chromosome: 14] [Map Location: 14q22.1] [Description: atlastin GTPase 1] [Gene Type: protein-coding]
ATP10D	ENSG00000145246	ATPVD	57205 [Gene Symbol: ATP10D] [Locus Tag: ] [Chromosome: 4] [Map Location: 4p12] [Description: ATPase, class V, type 10D] [Gene Type: protein-coding]
ATP1B1	ENSG00000143153	ATP1B	481 [Gene Symbol: ATP1B1] [Locus Tag: ] [Chromosome: 1] [Map Location: 1q24] [Description: ATPase, Na+/K+ transporting, beta 1 polypeptide] [Gene Type: protein-coding]
AZI2	ENSG00000163512	NAP1; AZ2; TILP	64343 [Gene Symbol: AZI2] [Locus Tag: ] [Chromosome: 3] [Map Location: 3p24.1] [Description: 5-azacytidine induced 2] [Gene Type: protein-coding]
B3GAT2	ENSG00000112309	GLCATS	135152 [Gene Symbol: B3GAT2] [Locus Tag: ] [Chromosome: 6] [Map Location: 6q13] [Description: beta-1,3-glucuronyltransferase 2] [Gene Type: protein-coding]
B4GALT5	ENSG00000158470	beta4Gal-T5; beta4GalT-V; B4Gal-T5; BETA4-GALT-IV; gt-V	9334 [Gene Symbol: B4GALT5] [Locus Tag: ] [Chromosome: 20] [Map Location: 20q13.1-q13.2] [Description: UDP-Gal:betaGlcNAc beta 1,4- galactosyltransferase, polypeptide 5] [Gene Type: protein-coding]
BARD1	ENSG00000138376	-	580 [Gene Symbol: BARD1] [Locus Tag: ] [Chromosome: 2] [Map Location: 2q35] [Description: BRCA1 associated RING domain 1] [Gene Type: protein-coding]
BAZ1A	ENSG00000198604	WALp1; WCRF180; hACF1; ACF1	11177 [Gene Symbol: BAZ1A] [Locus Tag: ] [Chromosome: 14] [Map Location: 14q13.2] [Description: bromodomain adjacent to zinc finger domain 1A] [Gene Type: protein-coding]
BHLHE40	ENSG00000134107	HLHB2; Stra14; DEC1; STRA13; BHLHB2; SHARP-2	8553 [Gene Symbol: BHLHE40] [Locus Tag: ] [Chromosome: 3] [Map Location: 3p26] [Description: basic helix-loop-helix family member e40] [Gene Type: protein-coding]
BIRC3	ENSG00000023445	RNF49; API2; HAIP1; c-IAP2; CIAP2; MIHC; MALT2; AIP1; HIAP1	330 [Gene Symbol: BIRC3] [Locus Tag: ] [Chromosome: 11] [Map Location: 11q22] [Description: baculoviral IAP repeat containing 3] [Gene Type: protein-coding]
BLNK	ENSG00000095585	BASH; AGM4; LY57; bca; BLNK-S; SLP-65; SLP65	29760 [Gene Symbol: BLNK] [Locus Tag: ] [Chromosome: 10] [Map Location: 10q23.2-q23.33] [Description: B-cell linker] [Gene Type: protein-coding]
BLOC1S2	ENSG00000196072	BLOS2; CEAP; CEAP11	282991 [Gene Symbol: BLOC1S2] [Locus Tag: ] [Chromosome: 10] [Map Location: 10q24.31] [Description: biogenesis of lysosomal organelles complex-1, subunit 2] [Gene Type: protein-coding]
BLZF1	ENSG00000117475	GOLGIN-45; JEM-1s; JEM-1; JEM1	8548 [Gene Symbol: BLZF1] [Locus Tag: ] [Chromosome: 1] [Map Location: 1q24] [Description: basic leucine zipper nuclear factor 1] [Gene Type: protein-coding]
BTBD19	ENSG00000222009	-	149478 [Gene Symbol: BTBD19] [Locus Tag: ] [Chromosome: 1] [Map Location: 1p34.1] [Description: BTB (POZ) domain containing 19] [Gene Type: protein-coding]
BTC	ENSG00000174808	-	685 [Gene Symbol: BTC] [Locus Tag: ] [Chromosome: 4] [Map Location: 4q13.3] [Description: betacellulin] [Gene Type: protein-coding]
BTN3A1	ENSG00000026950	BTN3.1; CD277; BT3.1; BTF5	11119 [Gene Symbol: BTN3A1] [Locus Tag: ] [Chromosome: 6] [Map Location: 6p22.1] [Description: butyrophilin, subfamily 3, member A1] [Gene Type: protein-coding]
C10orf12	ENSG00000155640	-	26148 [Gene Symbol: C10orf12] [Locus Tag: ] [Chromosome: 10] [Map Location: 10q24.1] [Description: chromosome 10 open reading frame 12] [Gene Type: protein-coding]
C14orf79	ENSG00000140104	-	122616 [Gene Symbol: C14orf79] [Locus Tag: ] [Chromosome: 14] [Map Location: 14q32.33] [Description: chromosome 14 open reading frame 79] [Gene Type: protein-coding]
C17orf67	ENSG00000214226	-	339210 [Gene Symbol: C17orf67] [Locus Tag: ] [Chromosome: 17] [Map Location: 17q22] [Description: chromosome 17 open reading frame 67] [Gene Type: protein-coding]
C1QA	ENSG00000173372	-	712 [Gene Symbol: C1QA] [Locus Tag: ] [Chromosome: 1] [Map Location: 1p36.12] [Description: complement component 1, q subcomponent, A chain] [Gene Type: protein-coding]
C3	ENSG00000125730	C3b; CPAMD1; AHUS5; C3a; ARMD9; ASP; HEL-S-62p	718 [Gene Symbol: C3] [Locus Tag: ] [Chromosome: 19] [Map Location: 19p13.3-p13.2] [Description: complement component 3] [Gene Type: protein-coding]
C4orf33	ENSG00000151470	-	132321 [Gene Symbol: C4orf33] [Locus Tag: ] [Chromosome: 4] [Map Location: 4q28.2] [Description: chromosome 4 open reading frame 33] [Gene Type: protein-coding]
C5	ENSG00000106804	C5a; ECLZB; C5D; CPAMD4; C5b	727 [Gene Symbol: C5] [Locus Tag: ] [Chromosome: 9] [Map Location: 9q33-q34] [Description: complement component 5] [Gene Type: protein-coding]
C5orf58	ENSG00000234511	-	133874 [Gene Symbol: C5orf58] [Locus Tag: ] [Chromosome: 5] [Map Location: 5q35.1] [Description: chromosome 5 open reading frame 58] [Gene Type: protein-coding]
C6orf223	ENSG00000181577	-	221416 [Gene Symbol: C6orf223] [Locus Tag: ] [Chromosome: 6] [Map Location: 6p21.1] [Description: chromosome 6 open reading frame 223] [Gene Type: protein-coding]
C9orf91	ENSG00000157693	-	203197 [Gene Symbol: C9orf91] [Locus Tag: ] [Chromosome: 9] [Map Location: 9q32] [Description: chromosome 9 open reading frame 91] [Gene Type: protein-coding]
CABP4	ENSG00000175544	CSNB2B; CRSD	57010 [Gene Symbol: CABP4] [Locus Tag: ] [Chromosome: 11] [Map Location: 11q13.2] [Description: calcium binding protein 4] [Gene Type: protein-coding]
CALD1	ENSG00000122786	H-CAD; L-CAD; LCAD; NAG22; HCAD; CDM	800 [Gene Symbol: CALD1] [Locus Tag: ] [Chromosome: 7] [Map Location: 7q33] [Description: caldesmon 1] [Gene Type: protein-coding]
CASP12	ENSG00000204403	CASP12P1; CASP-12	100506742 [Gene Symbol: CASP12] [Locus Tag: ] [Chromosome: 11] [Map Location: 11q22.3] [Description: caspase 12 (gene/pseudogene)] [Gene Type: protein-coding]
CASZ1	ENSG00000130940	SRG; CST; dJ734G22.1; CAS11; ZNF693	54897 [Gene Symbol: CASZ1] [Locus Tag: ] [Chromosome: 1] [Map Location: 1p36.22] [Description: castor zinc finger 1] [Gene Type: protein-coding]
CBWD5	ENSG00000147996; ENSG00000196873; ENSG00000215126	DC36	220869 [Gene Symbol: CBWD5] [Locus Tag: ] [Chromosome: 9] [Map Location: 9q21.11] [Description: COBW domain containing 5] [Gene Type: protein-coding]
CBWD6	ENSG00000215126	-	644019 [Gene Symbol: CBWD6] [Locus Tag: ] [Chromosome: 9] [Map Location: 9q21.11] [Description: COBW domain containing 6] [Gene Type: protein-coding]
CCL1	ENSG00000108702	TCA3; I-309; SCYA1; SISe; P500	6346 [Gene Symbol: CCL1] [Locus Tag: ] [Chromosome: 17] [Map Location: 17q12] [Description: chemokine (C-C motif) ligand 1] [Gene Type: protein-coding]
CCL19	ENSG00000172724	CKb11; ELC; MIP3B; MIP-3b; SCYA19	6363 [Gene Symbol: CCL19] [Locus Tag: ] [Chromosome: 9] [Map Location: 9p13] [Description: chemokine (C-C motif) ligand 19] [Gene Type: protein-coding]
CCL20	ENSG00000115009	MIP-3-alpha; MIP-3a; SCYA20; CKb4; MIP3A; ST38; LARC; Exodus	6364 [Gene Symbol: CCL20] [Locus Tag: ] [Chromosome: 2] [Map Location: 2q36.3] [Description: chemokine (C-C motif) ligand 20] [Gene Type: protein-coding]
CCR5	ENSG00000160791	CKR5; IDDM22; CKR-5; CC-CKR-5; CCCKR5; CCR-5; CD195; CMKBR5	1234 [Gene Symbol: CCR5] [Locus Tag: ] [Chromosome: 3] [Map Location: 3p21.31] [Description: chemokine (C-C motif) receptor 5 (gene/pseudogene)] [Gene Type: protein-coding]
CCRL2	ENSG00000121797	CKRX; HCR; CRAM-A; CRAM-B; ACKR5; CRAM	9034 [Gene Symbol: CCRL2] [Locus Tag: ] [Chromosome: 3] [Map Location: 3p21] [Description: chemokine (C-C motif) receptor-like 2] [Gene Type: protein-coding]
CD109	ENSG00000156535	r150; CPAMD7; p180	135228 [Gene Symbol: CD109] [Locus Tag: ] [Chromosome: 6] [Map Location: 6q13] [Description: CD109 molecule] [Gene Type: protein-coding]
CD300E	ENSG00000186407	CLM-2; PIgR-2; CD300LE; IREM-2; IREM2; CMRF35-A5; PIgR2; CLM2	342510 [Gene Symbol: CD300E] [Locus Tag: ] [Chromosome: 17] [Map Location: 17q25.1] [Description: CD300e molecule] [Gene Type: protein-coding]
CD9	ENSG00000010278	DRAP-27; TSPAN29; BTCC-1; TSPAN-29; MIC3; MRP-1	928 [Gene Symbol: CD9] [Locus Tag: ] [Chromosome: 12] [Map Location: 12p13.3] [Description: CD9 molecule] [Gene Type: protein-coding]
CDHR5	ENSG00000273572; ENSG00000099834	MUCDHL; MU-PCDH; MUPCDH	53841 [Gene Symbol: CDHR5] [Locus Tag: ] [Chromosome: 11] [Map Location: 11p15.5] [Description: cadherin related family member 5] [Gene Type: protein-coding]
CDKN1C	ENSG00000129757; ENSG00000273707	BWS; p57Kip2; KIP2; p57; WBS; BWCR	1028 [Gene Symbol: CDKN1C] [Locus Tag: ] [Chromosome: 11] [Map Location: 11p15.5] [Description: cyclin-dependent kinase inhibitor 1C (p57, Kip2)] [Gene Type: protein-coding]
CEBPD	ENSG00000221869	C/EBP-delta; CELF; CRP3; NF-IL6-beta	1052 [Gene Symbol: CEBPD] [Locus Tag: ] [Chromosome: 8] [Map Location: 8p11.2-p11.1] [Description: CCAAT/enhancer binding protein (C/EBP), delta] [Gene Type: protein-coding]
CENPP	ENSG00000188312	CENP-P	401541 [Gene Symbol: CENPP] [Locus Tag: ] [Chromosome: 9] [Map Location: 9q22.31] [Description: centromere protein P] [Gene Type: protein-coding]
CETP	ENSG00000087237	BPIFF; HDLCQ10	1071 [Gene Symbol: CETP] [Locus Tag: ] [Chromosome: 16] [Map Location: 16q21] [Description: cholesteryl ester transfer protein, plasma] [Gene Type: protein-coding]
CH25H	ENSG00000138135	C25H	9023 [Gene Symbol: CH25H] [Locus Tag: ] [Chromosome: 10] [Map Location: 10q23] [Description: cholesterol 25-hydroxylase] [Gene Type: protein-coding]
CHAC1	ENSG00000128965	-	79094 [Gene Symbol: CHAC1] [Locus Tag: ] [Chromosome: 15] [Map Location: 15q15.1] [Description: ChaC glutathione-specific gamma-glutamylcyclotransferase 1] [Gene Type: protein-coding]
CHST7	ENSG00000147119	GST-5; C6ST-2	56548 [Gene Symbol: CHST7] [Locus Tag: ] [Chromosome: X] [Map Location: Xp11.23] [Description: carbohydrate (N-acetylglucosamine 6-O) sulfotransferase 7] [Gene Type: protein-coding]
CKB	ENSG00000166165	CKBB; HEL-211; B-CK; HEL-S-29; BCK	1152 [Gene Symbol: CKB] [Locus Tag: ] [Chromosome: 14] [Map Location: 14q32] [Description: creatine kinase, brain] [Gene Type: protein-coding]
CLDN23	ENSG00000253958	CLDNL; hCG1646163	137075 [Gene Symbol: CLDN23] [Locus Tag: ] [Chromosome: 8] [Map Location: 8p23.1] [Description: claudin 23] [Gene Type: protein-coding]
CLEC4D	ENSG00000166527	CLEC-6; CD368; CLECSF8; MCL; CLEC6; MPCL	338339 [Gene Symbol: CLEC4D] [Locus Tag: ] [Chromosome: 12] [Map Location: 12p13.31] [Description: C-type lectin domain family 4, member D] [Gene Type: protein-coding]
CLEC4E	ENSG00000166523	CLECSF9; MINCLE	26253 [Gene Symbol: CLEC4E] [Locus Tag: ] [Chromosome: 12] [Map Location: 12p13.31] [Description: C-type lectin domain family 4, member E] [Gene Type: protein-coding]
CMKLR1	ENSG00000174600	CHEMERINR; DEZ; ChemR23; RVER1	1240 [Gene Symbol: CMKLR1] [Locus Tag: ] [Chromosome: 12] [Map Location: 12q24.1] [Description: chemerin chemokine-like receptor 1] [Gene Type: protein-coding]
CMYA5	ENSG00000164309	C5orf10; TRIM76; SPRYD2	202333 [Gene Symbol: CMYA5] [Locus Tag: ] [Chromosome: 5] [Map Location: 5q14.1] [Description: cardiomyopathy associated 5] [Gene Type: protein-coding]
CNP	ENSG00000173786	CNP1	1267 [Gene Symbol: CNP] [Locus Tag: ] [Chromosome: 17] [Map Location: 17q21] [Description: 2',3'-cyclic nucleotide 3' phosphodiesterase] [Gene Type: protein-coding]
COBL	ENSG00000106078	-	23242 [Gene Symbol: COBL] [Locus Tag: ] [Chromosome: 7] [Map Location: 7p12.1] [Description: cordon-bleu WH2 repeat protein] [Gene Type: protein-coding]
CPEB3	ENSG00000107864	-	22849 [Gene Symbol: CPEB3] [Locus Tag: ] [Chromosome: 10] [Map Location: 10q23.32] [Description: cytoplasmic polyadenylation element binding protein 3] [Gene Type: protein-coding]
CRTAM	ENSG00000109943	CD355	56253 [Gene Symbol: CRTAM] [Locus Tag: ] [Chromosome: 11] [Map Location: 11q24.1] [Description: cytotoxic and regulatory T-cell molecule] [Gene Type: protein-coding]
CSF3R	ENSG00000119535	GCSFR; CD114	1441 [Gene Symbol: CSF3R] [Locus Tag: ] [Chromosome: 1] [Map Location: 1p35-p34.3] [Description: colony stimulating factor 3 receptor] [Gene Type: protein-coding]
CTSL	ENSG00000135047	CTSL1; CATL; MEP	1514 [Gene Symbol: CTSL] [Locus Tag: ] [Chromosome: 9] [Map Location: 9q21.33] [Description: cathepsin L] [Gene Type: protein-coding]
CTTNBP2NL	ENSG00000143079	-	55917 [Gene Symbol: CTTNBP2NL] [Locus Tag: ] [Chromosome: 1] [Map Location: 1p13.2] [Description: CTTNBP2 N-terminal like] [Gene Type: protein-coding]
CX3CL1	ENSG00000006210	ABCD-3; C3Xkine; NTT; SCYD1; CXC3; NTN; fractalkine; CXC3C; neurotactin	6376 [Gene Symbol: CX3CL1] [Locus Tag: ] [Chromosome: 16] [Map Location: 16q13] [Description: chemokine (C-X3-C motif) ligand 1] [Gene Type: protein-coding]
CXCL12	ENSG00000107562	SCYB12; IRH; PBSF; SDF1; TPAR1; TLSF	6387 [Gene Symbol: CXCL12] [Locus Tag: ] [Chromosome: 10] [Map Location: 10q11.1] [Description: chemokine (C-X-C motif) ligand 12] [Gene Type: protein-coding]
CXCL13	ENSG00000156234	BCA-1; BLR1L; ANGIE; SCYB13; ANGIE2; BCA1; BLC	10563 [Gene Symbol: CXCL13] [Locus Tag: ] [Chromosome: 4] [Map Location: 4q21] [Description: chemokine (C-X-C motif) ligand 13] [Gene Type: protein-coding]
CXCL16	ENSG00000161921	CXCLG16; SRPSOX; SR-PSOX	58191 [Gene Symbol: CXCL16] [Locus Tag: ] [Chromosome: 17] [Map Location: 17p13] [Description: chemokine (C-X-C motif) ligand 16] [Gene Type: protein-coding]
CXCR4	ENSG00000121966	HSY3RR; FB22; HM89; LAP-3; NPYY3R; WHIM; CD184; LAP3; LESTR; WHIMS; D2S201E; NPY3R; NPYRL; LCR1; NPYR	7852 [Gene Symbol: CXCR4] [Locus Tag: ] [Chromosome: 2] [Map Location: 2q21] [Description: chemokine (C-X-C motif) receptor 4] [Gene Type: protein-coding]
CYP1B1	ENSG00000138061	CYPIB1; CP1B; GLC3A; P4501B1	1545 [Gene Symbol: CYP1B1] [Locus Tag: ] [Chromosome: 2] [Map Location: 2p22.2] [Description: cytochrome P450, family 1, subfamily B, polypeptide 1] [Gene Type: protein-coding]
CYP27B1	ENSG00000111012	CYP27B; PDDR; VDR; CP2B; P450c1; CYP1; VDD1; CYP1alpha; VDDR; VDDRI	1594 [Gene Symbol: CYP27B1] [Locus Tag: ] [Chromosome: 12] [Map Location: 12q14.1] [Description: cytochrome P450, family 27, subfamily B, polypeptide 1] [Gene Type: protein-coding]
DACT3	ENSG00000197380	DAPPER3; RRR1	147906 [Gene Symbol: DACT3] [Locus Tag: ] [Chromosome: 19] [Map Location: 19q13.32] [Description: dishevelled-binding antagonist of beta-catenin 3] [Gene Type: protein-coding]
DAGLA	ENSG00000134780	NSDDR; DAGL(ALPHA); C11orf11; DAGLALPHA	747 [Gene Symbol: DAGLA] [Locus Tag: ] [Chromosome: 11] [Map Location: 11q12.2] [Description: diacylglycerol lipase, alpha] [Gene Type: protein-coding]
DAPP1	ENSG00000070190	BAM32	27071 [Gene Symbol: DAPP1] [Locus Tag: ] [Chromosome: 4] [Map Location: 4q25-q27] [Description: dual adaptor of phosphotyrosine and 3-phosphoinositides] [Gene Type: protein-coding]
DBF4B	ENSG00000161692	ASKL1; CHIFB; DRF1; ZDBF1B	80174 [Gene Symbol: DBF4B] [Locus Tag: ] [Chromosome: 17] [Map Location: 17q21.31|17q21] [Description: DBF4 zinc finger B] [Gene Type: protein-coding]
DCP1A	ENSG00000272886	SMAD4IP1; HSA275986; Nbla00360; SMIF	55802 [Gene Symbol: DCP1A] [Locus Tag: ] [Chromosome: 3] [Map Location: 3p21.1] [Description: decapping mRNA 1A] [Gene Type: protein-coding]
DCUN1D3	ENSG00000188215	SCCRO3; 44M2.4	123879 [Gene Symbol: DCUN1D3] [Locus Tag: ] [Chromosome: 16] [Map Location: 16p12.3] [Description: DCN1, defective in cullin neddylation 1, domain containing 3] [Gene Type: protein-coding]
DDO	ENSG00000203797	DASOX; DDO-2; DDO-1	8528 [Gene Symbol: DDO] [Locus Tag: ] [Chromosome: 6] [Map Location: 6q21] [Description: D-aspartate oxidase] [Gene Type: protein-coding]
DDX3X	ENSG00000215301	DBX; DDX14; DDX3; CAP-Rf; HLP2	1654 [Gene Symbol: DDX3X] [Locus Tag: ] [Chromosome: X] [Map Location: Xp11.3-p11.23] [Description: DEAD (Asp-Glu-Ala-Asp) box helicase 3, X-linked] [Gene Type: protein-coding]
DHRS9	ENSG00000073737	RDH-TBE; RDH-E2; RDH15; RDHL; RDHTBE; RETSDR8; SDR9C4; 3-alpha-HSD; 3ALPHA-HSD	10170 [Gene Symbol: DHRS9] [Locus Tag: ] [Chromosome: 2] [Map Location: 2q31.1] [Description: dehydrogenase/reductase (SDR family) member 9] [Gene Type: protein-coding]
DLL1	ENSG00000275555; ENSG00000198719	DL1; Delta; DELTA1	28514 [Gene Symbol: DLL1] [Locus Tag: ] [Chromosome: 6] [Map Location: 6q27] [Description: delta-like 1 (Drosophila)] [Gene Type: protein-coding]
DNAJB4	ENSG00000162616	DNAJW; HLJ1; DjB4	11080 [Gene Symbol: DNAJB4] [Locus Tag: ] [Chromosome: 1] [Map Location: 1p31.1] [Description: DnaJ heat shock protein family (Hsp40) member B4] [Gene Type: protein-coding]
DNAJB5	ENSG00000137094	Hsc40	25822 [Gene Symbol: DNAJB5] [Locus Tag: ] [Chromosome: 9] [Map Location: 9p13.3] [Description: DnaJ heat shock protein family (Hsp40) member B5] [Gene Type: protein-coding]
DSP	ENSG00000096696	DCWHKTA; DP; DPI; DPII	1832 [Gene Symbol: DSP] [Locus Tag: ] [Chromosome: 6] [Map Location: 6p24] [Description: desmoplakin] [Gene Type: protein-coding]
DUOXA2	ENSG00000140274	SIMNIPHOM; TDH5	405753 [Gene Symbol: DUOXA2] [Locus Tag: ] [Chromosome: 15] [Map Location: 15q15.1] [Description: dual oxidase maturation factor 2] [Gene Type: protein-coding]
DUSP19	ENSG00000162999	DUSP17; TS-DSP1; LMWDSP3; SKRP1	142679 [Gene Symbol: DUSP19] [Locus Tag: ] [Chromosome: 2] [Map Location: 2q32.1] [Description: dual specificity phosphatase 19] [Gene Type: protein-coding]
DUSP5	ENSG00000138166	DUSP; HVH3	1847 [Gene Symbol: DUSP5] [Locus Tag: ] [Chromosome: 10] [Map Location: 10q25] [Description: dual specificity phosphatase 5] [Gene Type: protein-coding]
EDEM1	ENSG00000134109	EDEM	9695 [Gene Symbol: EDEM1] [Locus Tag: ] [Chromosome: 3] [Map Location: 3p26.1] [Description: ER degradation enhancer, mannosidase alpha-like 1] [Gene Type: protein-coding]
EHD4	ENSG00000103966	PAST4	30844 [Gene Symbol: EHD4] [Locus Tag: ] [Chromosome: 15] [Map Location: 15q11.1] [Description: EH domain containing 4] [Gene Type: protein-coding]
EMP1	ENSG00000134531	CL-20; EMP-1; TMP	2012 [Gene Symbol: EMP1] [Locus Tag: ] [Chromosome: 12] [Map Location: 12p12.3] [Description: epithelial membrane protein 1] [Gene Type: protein-coding]
EMR1	-	-	-
ENTPD7	ENSG00000198018	LALP1	57089 [Gene Symbol: ENTPD7] [Locus Tag: ] [Chromosome: 10] [Map Location: ] [Description: ectonucleoside triphosphate diphosphohydrolase 7] [Gene Type: protein-coding]
ERI2	ENSG00000196678	EXOD1; ZGRF5	112479 [Gene Symbol: ERI2] [Locus Tag: ] [Chromosome: 16] [Map Location: 16p12.3] [Description: ERI1 exoribonuclease family member 2] [Gene Type: protein-coding]
ESR2	ENSG00000140009	ESR-BETA; NR3A2; ESTRB; Erb; ESRB; ER-BETA	2100 [Gene Symbol: ESR2] [Locus Tag: ] [Chromosome: 14] [Map Location: 14q23.2] [Description: estrogen receptor 2 (ER beta)] [Gene Type: protein-coding]
ETV3	ENSG00000117036	bA110J1.4; PE1; PE-1; METS	2117 [Gene Symbol: ETV3] [Locus Tag: ] [Chromosome: 1] [Map Location: 1q21-q23] [Description: ets variant 3] [Gene Type: protein-coding]
ETV6	ENSG00000139083	TEL; THC5; TEL/ABL	2120 [Gene Symbol: ETV6] [Locus Tag: ] [Chromosome: 12] [Map Location: 12p13] [Description: ets variant 6] [Gene Type: protein-coding]
EXOSC9	ENSG00000123737	PMSCL1; PM/Scl-75; Rrp45p; p6; RRP45; p5	5393 [Gene Symbol: EXOSC9] [Locus Tag: ] [Chromosome: 4] [Map Location: 4q27] [Description: exosome component 9] [Gene Type: protein-coding]
EXT1	ENSG00000182197	EXT; LGS; TTV; LGCR; TRPS2	2131 [Gene Symbol: EXT1] [Locus Tag: ] [Chromosome: 8] [Map Location: 8q24.11] [Description: exostosin glycosyltransferase 1] [Gene Type: protein-coding]
FAM46C	ENSG00000183508	-	54855 [Gene Symbol: FAM46C] [Locus Tag: ] [Chromosome: 1] [Map Location: 1p12] [Description: family with sequence similarity 46 member C] [Gene Type: protein-coding]
FAM53A	ENSG00000174137	DNTNP	152877 [Gene Symbol: FAM53A] [Locus Tag: ] [Chromosome: 4] [Map Location: 4p16.3] [Description: family with sequence similarity 53 member A] [Gene Type: protein-coding]
FAM72A	ENSG00000196550	LMPIP	729533 [Gene Symbol: FAM72A] [Locus Tag: ] [Chromosome: 1] [Map Location: 1q32.1] [Description: family with sequence similarity 72 member A] [Gene Type: protein-coding]
FAM83G	ENSG00000188522	PAWS1	644815 [Gene Symbol: FAM83G] [Locus Tag: ] [Chromosome: 17] [Map Location: 17p11.2] [Description: family with sequence similarity 83 member G] [Gene Type: protein-coding]
FAM84B	ENSG00000168672	BCMP101; NSE2	157638 [Gene Symbol: FAM84B] [Locus Tag: ] [Chromosome: 8] [Map Location: 8q24.21] [Description: family with sequence similarity 84 member B] [Gene Type: protein-coding]
FAM8A1	ENSG00000137414	AHCP	51439 [Gene Symbol: FAM8A1] [Locus Tag: ] [Chromosome: 6] [Map Location: 6p23] [Description: family with sequence similarity 8 member A1] [Gene Type: protein-coding]
FCGR2A	ENSG00000143226	CD32; FCGR2; CD32A; CDw32; FCG2; FCGR2A1; FcGR; IGFR2	2212 [Gene Symbol: FCGR2A] [Locus Tag: ] [Chromosome: 1] [Map Location: 1q23] [Description: Fc fragment of IgG, low affinity IIa, receptor (CD32)] [Gene Type: protein-coding]
FCGR3A	ENSG00000203747	CD16A; FCGRIII; FCRIIIA; FCRIII; CD16; FCR-10; FCG3; FCGR3; IGFR3; IMD20	2214 [Gene Symbol: FCGR3A] [Locus Tag: ] [Chromosome: 1] [Map Location: 1q23] [Description: Fc fragment of IgG, low affinity IIIa, receptor (CD16a)] [Gene Type: protein-coding]
FCGR3B	ENSG00000162747	FCRIII; FCRIIIb; FCR-10; FCGR3; CD16; FCG3; CD16b	2215 [Gene Symbol: FCGR3B] [Locus Tag: ] [Chromosome: 1] [Map Location: 1q23] [Description: Fc fragment of IgG, low affinity IIIb, receptor (CD16b)] [Gene Type: protein-coding]
FGD2	ENSG00000146192	ZFYVE4	221472 [Gene Symbol: FGD2] [Locus Tag: ] [Chromosome: 6] [Map Location: 6p21.2] [Description: FYVE, RhoGEF and PH domain containing 2] [Gene Type: protein-coding]
FGL2	ENSG00000127951	T49; pT49	10875 [Gene Symbol: FGL2] [Locus Tag: ] [Chromosome: 7] [Map Location: 7q11.23] [Description: fibrinogen-like 2] [Gene Type: protein-coding]
FMNL2	ENSG00000157827	FHOD2	114793 [Gene Symbol: FMNL2] [Locus Tag: ] [Chromosome: 2] [Map Location: 2q23.3] [Description: formin like 2] [Gene Type: protein-coding]
FN1	ENSG00000115414	FNZ; GFND; CIG; ED-B; GFND2; MSF; FINC; FN; LETS	2335 [Gene Symbol: FN1] [Locus Tag: ] [Chromosome: 2] [Map Location: 2q34] [Description: fibronectin 1] [Gene Type: protein-coding]
FNDC3B	ENSG00000075420	YVTM2421; PRO4979; FAD104	64778 [Gene Symbol: FNDC3B] [Locus Tag: ] [Chromosome: 3] [Map Location: 3q26.31] [Description: fibronectin type III domain containing 3B] [Gene Type: protein-coding]
FOSL1	ENSG00000175592	FRA; FRA1; fra-1	8061 [Gene Symbol: FOSL1] [Locus Tag: ] [Chromosome: 11] [Map Location: 11q13] [Description: FOS-like antigen 1] [Gene Type: protein-coding]
FOSL2	ENSG00000075426	FRA2	2355 [Gene Symbol: FOSL2] [Locus Tag: ] [Chromosome: 2] [Map Location: 2p23.3] [Description: FOS-like antigen 2] [Gene Type: protein-coding]
FOXC1	ENSG00000054598	IGDA; IRID1; RIEG3; IHG1; FKHL7; ARA; FREAC3; FREAC-3	2296 [Gene Symbol: FOXC1] [Locus Tag: ] [Chromosome: 6] [Map Location: 6p25] [Description: forkhead box C1] [Gene Type: protein-coding]
FSCN1	ENSG00000075618	FAN1; SNL; p55; HSN	6624 [Gene Symbol: FSCN1] [Locus Tag: ] [Chromosome: 7] [Map Location: 7p22] [Description: fascin actin-bundling protein 1] [Gene Type: protein-coding]
GADD45G	ENSG00000130222	GRP17; CR6; GADD45gamma; DDIT2	10912 [Gene Symbol: GADD45G] [Locus Tag: ] [Chromosome: 9] [Map Location: 9q22.1-q22.2] [Description: growth arrest and DNA damage inducible gamma] [Gene Type: protein-coding]
GALM	ENSG00000143891	BLOCK25; IBD1; GLAT; HEL-S-63p	130589 [Gene Symbol: GALM] [Locus Tag: ] [Chromosome: 2] [Map Location: 2p22.1] [Description: galactose mutarotase (aldose 1-epimerase)] [Gene Type: protein-coding]
GAREM	-	-	-
GBP7	ENSG00000213512	GBP4L	388646 [Gene Symbol: GBP7] [Locus Tag: ] [Chromosome: 1] [Map Location: 1p22.2] [Description: guanylate binding protein 7] [Gene Type: protein-coding]
GCA	ENSG00000115271	GCL	25801 [Gene Symbol: GCA] [Locus Tag: ] [Chromosome: 2] [Map Location: 2q24.2] [Description: grancalcin] [Gene Type: protein-coding]
GCNT1	ENSG00000187210	NACGT2; C2GNT-L; NAGCT2; C2GNT; C2GNT1; G6NT	2650 [Gene Symbol: GCNT1] [Locus Tag: ] [Chromosome: 9] [Map Location: 9q13] [Description: glucosaminyl (N-acetyl) transferase 1, core 2] [Gene Type: protein-coding]
GEM	ENSG00000164949	KIR	2669 [Gene Symbol: GEM] [Locus Tag: ] [Chromosome: 8] [Map Location: 8q13-q21] [Description: GTP binding protein overexpressed in skeletal muscle] [Gene Type: protein-coding]
GGT5	ENSG00000099998	GGT-REL; GGL; GGTLA1; GGT 5	2687 [Gene Symbol: GGT5] [Locus Tag: ] [Chromosome: 22] [Map Location: 22q11.23] [Description: gamma-glutamyltransferase 5] [Gene Type: protein-coding]
GIMAP2	ENSG00000106560	HIMAP2; IAN12; IMAP2	26157 [Gene Symbol: GIMAP2] [Locus Tag: ] [Chromosome: 7] [Map Location: 7q36.1] [Description: GTPase, IMAP family member 2] [Gene Type: protein-coding]
GIMAP4	ENSG00000133574	MSTP062; IAN-1; IAN1; IMAP4	55303 [Gene Symbol: GIMAP4] [Locus Tag: ] [Chromosome: 7] [Map Location: 7q36.1] [Description: GTPase, IMAP family member 4] [Gene Type: protein-coding]
GIMAP6	ENSG00000133561	IAN-6; IAN6; IAN-2; IAN2	474344 [Gene Symbol: GIMAP6] [Locus Tag: ] [Chromosome: 7] [Map Location: ] [Description: GTPase, IMAP family member 6] [Gene Type: protein-coding]
GIMAP7	ENSG00000179144	hIAN7; IAN7	168537 [Gene Symbol: GIMAP7] [Locus Tag: ] [Chromosome: 7] [Map Location: 7q36.1] [Description: GTPase, IMAP family member 7] [Gene Type: protein-coding]
GK	ENSG00000198814	GK1; GKD	2710 [Gene Symbol: GK] [Locus Tag: ] [Chromosome: X] [Map Location: Xp21.3] [Description: glycerol kinase] [Gene Type: protein-coding]
GPD2	ENSG00000115159	mGPDH; GDH2; GPDM	2820 [Gene Symbol: GPD2] [Locus Tag: ] [Chromosome: 2] [Map Location: 2q24.1] [Description: glycerol-3-phosphate dehydrogenase 2] [Gene Type: protein-coding]
GPNMB	ENSG00000136235	HGFIN; NMB	10457 [Gene Symbol: GPNMB] [Locus Tag: ] [Chromosome: 7] [Map Location: 7p15] [Description: glycoprotein (transmembrane) nmb] [Gene Type: protein-coding]
GPR15	ENSG00000154165	BOB	2838 [Gene Symbol: GPR15] [Locus Tag: ] [Chromosome: 3] [Map Location: 3q11.2-q13.1] [Description: G protein-coupled receptor 15] [Gene Type: protein-coding]
GPR180	ENSG00000152749	ITR	160897 [Gene Symbol: GPR180] [Locus Tag: ] [Chromosome: 13] [Map Location: 13q32.1] [Description: G protein-coupled receptor 180] [Gene Type: protein-coding]
GPR35	ENSG00000178623	-	2859 [Gene Symbol: GPR35] [Locus Tag: ] [Chromosome: 2] [Map Location: 2q37.3] [Description: G protein-coupled receptor 35] [Gene Type: protein-coding]
GRASP	ENSG00000161835	TAMALIN	160622 [Gene Symbol: GRASP] [Locus Tag: ] [Chromosome: 12] [Map Location: 12q13.13] [Description: GRP1 (general receptor for phosphoinositides 1)-associated scaffold protein] [Gene Type: protein-coding]
GRIN2C	ENSG00000161509	GluN2C; NMDAR2C; NR2C	2905 [Gene Symbol: GRIN2C] [Locus Tag: ] [Chromosome: 17] [Map Location: 17q25.1] [Description: glutamate receptor, ionotropic, N-methyl D-aspartate 2C] [Gene Type: protein-coding]
GSDMD	ENSG00000104518; ENSG00000278718	GSDMDC1; DF5L; DFNA5L; FKSG10	79792 [Gene Symbol: GSDMD] [Locus Tag: ] [Chromosome: 8] [Map Location: 8q24.3] [Description: gasdermin D] [Gene Type: protein-coding]
GTF2IRD1	ENSG00000006704	BEN; CREAM1; GTF3; WBSCR11; MUSTRD1; RBAP2; WBS; hMusTRD1alpha1; WBSCR12	9569 [Gene Symbol: GTF2IRD1] [Locus Tag: ] [Chromosome: 7] [Map Location: 7q11.23] [Description: GTF2I repeat domain containing 1] [Gene Type: protein-coding]
GUCY1A3	ENSG00000164116	GUCA3; MYMY6; GC-SA3; GUCSA3; GUC1A3; GUCY1A1	2982 [Gene Symbol: GUCY1A3] [Locus Tag: ] [Chromosome: 4] [Map Location: 4q32.1] [Description: guanylate cyclase 1, soluble, alpha 3] [Gene Type: protein-coding]
GZMB	ENSG00000100453	CGL1; CSP-B; CTSGL1; CCPI; CGL-1; CSPB; SECT; CTLA1; HLP	3002 [Gene Symbol: GZMB] [Locus Tag: ] [Chromosome: 14] [Map Location: 14q11.2] [Description: granzyme B] [Gene Type: protein-coding]
HAVCR2	ENSG00000135077	CD366; KIM-3; TIMD-3; Tim-3; HAVcr-2; TIM3; TIMD3	84868 [Gene Symbol: HAVCR2] [Locus Tag: ] [Chromosome: 5] [Map Location: 5q33.3] [Description: hepatitis A virus cellular receptor 2] [Gene Type: protein-coding]
HEG1	ENSG00000173706	HEG; MSTP112; MST112	57493 [Gene Symbol: HEG1] [Locus Tag: ] [Chromosome: 3] [Map Location: 3q21.2] [Description: heart development protein with EGF-like domains 1] [Gene Type: protein-coding]
HELB	ENSG00000127311	hDHB	92797 [Gene Symbol: HELB] [Locus Tag: ] [Chromosome: 12] [Map Location: 12q14.3|12q] [Description: helicase (DNA) B] [Gene Type: protein-coding]
HES1	ENSG00000114315	HRY; bHLHb39; HES-1; HHL	3280 [Gene Symbol: HES1] [Locus Tag: ] [Chromosome: 3] [Map Location: 3q28-q29] [Description: hes family bHLH transcription factor 1] [Gene Type: protein-coding]
HES2	ENSG00000069812	bHLHb40	54626 [Gene Symbol: HES2] [Locus Tag: ] [Chromosome: 1] [Map Location: 1p36.31] [Description: hes family bHLH transcription factor 2] [Gene Type: protein-coding]
HEXDC	ENSG00000169660	-	284004 [Gene Symbol: HEXDC] [Locus Tag: ] [Chromosome: 17] [Map Location: 17q25.3] [Description: hexosaminidase (glycosyl hydrolase family 20, catalytic domain) containing] [Gene Type: protein-coding]
HIST1H1C	ENSG00000187837	H1F2; H1s-1; H1.2; H1C	3006 [Gene Symbol: HIST1H1C] [Locus Tag: ] [Chromosome: 6] [Map Location: 6p21.3] [Description: histone cluster 1, H1c] [Gene Type: protein-coding]
HIST1H1D	ENSG00000124575	H1.3; H1s-2; H1F3; H1D	3007 [Gene Symbol: HIST1H1D] [Locus Tag: ] [Chromosome: 6] [Map Location: 6p21.3] [Description: histone cluster 1, H1d] [Gene Type: protein-coding]
HIST1H1E	ENSG00000168298	H1F4; dJ221C16.5; H1.4; H1E; H1s-4	3008 [Gene Symbol: HIST1H1E] [Locus Tag: ] [Chromosome: 6] [Map Location: 6p21.3] [Description: histone cluster 1, H1e] [Gene Type: protein-coding]
HIST1H2BK	ENSG00000197903	H2BFT; H2B/S; H2BK; H2BFAiii	85236 [Gene Symbol: HIST1H2BK] [Locus Tag: ] [Chromosome: 6] [Map Location: 6p21.33] [Description: histone cluster 1, H2bk] [Gene Type: protein-coding]
HIST1H3D	ENSG00000197409	H3/b; H3FB	8351 [Gene Symbol: HIST1H3D] [Locus Tag: ] [Chromosome: 6] [Map Location: 6p22.1] [Description: histone cluster 1, H3d] [Gene Type: protein-coding]
HIST2H2AA3	ENSG00000203812	H2A; H2A.2; H2AFO; H2A/q; H2A/O; HIST2H2AA; H2a-615	8337 [Gene Symbol: HIST2H2AA3] [Locus Tag: ] [Chromosome: 1] [Map Location: 1q21.2] [Description: histone cluster 2, H2aa3] [Gene Type: protein-coding]
HIST2H2AA4	ENSG00000272196	H2A/R	723790 [Gene Symbol: HIST2H2AA4] [Locus Tag: ] [Chromosome: 1] [Map Location: 1q21.2] [Description: histone cluster 2, H2aa4] [Gene Type: protein-coding]
HIST2H2AB	ENSG00000184270	H2AB	317772 [Gene Symbol: HIST2H2AB] [Locus Tag: ] [Chromosome: 1] [Map Location: 1q21] [Description: histone cluster 2, H2ab] [Gene Type: protein-coding]
HLA-A	ENSG00000229215; ENSG00000224320; ENSG00000231834; ENSG00000235657; ENSG00000206503; ENSG00000227715; ENSG00000206505; ENSG00000223980	HLAA	3105 [Gene Symbol: HLA-A] [Locus Tag: ] [Chromosome: 6] [Map Location: 6p21.3] [Description: major histocompatibility complex, class I, A] [Gene Type: protein-coding]
HLA-B	ENSG00000224608; ENSG00000232126; ENSG00000206450; ENSG00000223532; ENSG00000228964; ENSG00000234745	SPDA1; AS; HLAB	3106 [Gene Symbol: HLA-B] [Locus Tag: ] [Chromosome: 6] [Map Location: 6p21.3] [Description: major histocompatibility complex, class I, B] [Gene Type: protein-coding]
HLA-DOB	ENSG00000243612; ENSG00000241106; ENSG00000243496; ENSG00000241910; ENSG00000241386; ENSG00000239457	DOB	3112 [Gene Symbol: HLA-DOB] [Locus Tag: ] [Chromosome: 6] [Map Location: 6p21.3] [Description: major histocompatibility complex, class II, DO beta] [Gene Type: protein-coding]
HLA-DQA1	ENSG00000206305; ENSG00000225103; ENSG00000232062; ENSG00000231526; ENSG00000231823; ENSG00000228284; ENSG00000225890; ENSG00000236418; ENSG00000206301; ENSG00000257473; ENSG00000233192; ENSG00000237541; ENSG00000196735; ENSG00000223793	GSE; DQ-A1; CD; HLA-DQA; CELIAC1	3117 [Gene Symbol: HLA-DQA1] [Locus Tag: ] [Chromosome: 6] [Map Location: 6p21.3] [Description: major histocompatibility complex, class II, DQ alpha 1] [Gene Type: protein-coding]
HLA-DRA	ENSG00000227993; ENSG00000204287; ENSG00000277263; ENSG00000230726; ENSG00000226260; ENSG00000234794; ENSG00000206308; ENSG00000228987	HLA-DRA1; MLRW	3122 [Gene Symbol: HLA-DRA] [Locus Tag: ] [Chromosome: 6] [Map Location: 6p21.3] [Description: major histocompatibility complex, class II, DR alpha] [Gene Type: protein-coding]
HLA-E	ENSG00000206493; ENSG00000225201; ENSG00000233904; ENSG00000204592; ENSG00000229252; ENSG00000236632; ENSG00000230254	EA2.1; QA1; HLA-6.2; EA1.2; MHC	3133 [Gene Symbol: HLA-E] [Locus Tag: ] [Chromosome: 6] [Map Location: 6p21.3] [Description: major histocompatibility complex, class I, E] [Gene Type: protein-coding]
HMOX1	ENSG00000100292	HO-1; HMOX1D; HSP32; bK286B10	3162 [Gene Symbol: HMOX1] [Locus Tag: ] [Chromosome: 22] [Map Location: 22q13.1] [Description: heme oxygenase 1] [Gene Type: protein-coding]
HRASLS2	ENSG00000133328	PLA1/2-2	54979 [Gene Symbol: HRASLS2] [Locus Tag: ] [Chromosome: 11] [Map Location: 11q12.3] [Description: HRAS-like suppressor 2] [Gene Type: protein-coding]
HS3ST1	ENSG00000002587	3OST; 3OST1	9957 [Gene Symbol: HS3ST1] [Locus Tag: ] [Chromosome: 4] [Map Location: 4p16] [Description: heparan sulfate (glucosamine) 3-O-sulfotransferase 1] [Gene Type: protein-coding]
HSPA1A	ENSG00000234475; ENSG00000235941; ENSG00000237724; ENSG00000204389; ENSG00000215328	HSPA1; HSP70-1; HSP70I; HSP70-1A; HSP70.1; HEL-S-103; HSP72	3303 [Gene Symbol: HSPA1A] [Locus Tag: ] [Chromosome: 6] [Map Location: 6p21.3] [Description: heat shock protein family A (Hsp70) member 1A] [Gene Type: protein-coding]
ICAM2	ENSG00000108622	CD102	3384 [Gene Symbol: ICAM2] [Locus Tag: ] [Chromosome: 17] [Map Location: 17q23.3] [Description: intercellular adhesion molecule 2] [Gene Type: protein-coding]
IER5	ENSG00000162783	SBBI48	51278 [Gene Symbol: IER5] [Locus Tag: ] [Chromosome: 1] [Map Location: 1q25.3] [Description: immediate early response 5] [Gene Type: protein-coding]
IER5L	ENSG00000188483	bA247A12.2	389792 [Gene Symbol: IER5L] [Locus Tag: ] [Chromosome: 9] [Map Location: 9q34.11] [Description: immediate early response 5-like] [Gene Type: protein-coding]
IFI30	ENSG00000216490	IP30; IP-30; IFI-30; GILT	10437 [Gene Symbol: IFI30] [Locus Tag: ] [Chromosome: 19] [Map Location: 19p13.1] [Description: interferon, gamma-inducible protein 30] [Gene Type: protein-coding]
IFNGR1	ENSG00000027697	CD119; IFNGR; IMD27A; IMD27B	3459 [Gene Symbol: IFNGR1] [Locus Tag: ] [Chromosome: 6] [Map Location: 6q23.3] [Description: interferon gamma receptor 1] [Gene Type: protein-coding]
IFT74	ENSG00000096872	CMG-1; CMG1; CCDC2	80173 [Gene Symbol: IFT74] [Locus Tag: ] [Chromosome: 9] [Map Location: 9p21.2] [Description: intraflagellar transport 74] [Gene Type: protein-coding]
IGF2BP3	ENSG00000136231	IMP3; VICKZ3; IMP-3; KOC1; KOC; CT98	10643 [Gene Symbol: IGF2BP3] [Locus Tag: ] [Chromosome: 7] [Map Location: 7p11] [Description: insulin like growth factor 2 mRNA binding protein 3] [Gene Type: protein-coding]
IGFBP2	ENSG00000115457	IBP2; IGF-BP53	3485 [Gene Symbol: IGFBP2] [Locus Tag: ] [Chromosome: 2] [Map Location: 2q35] [Description: insulin like growth factor binding protein 2] [Gene Type: protein-coding]
IL12RB2	ENSG00000081985	-	3595 [Gene Symbol: IL12RB2] [Locus Tag: ] [Chromosome: 1] [Map Location: 1p31.3-p31.2] [Description: interleukin 12 receptor, beta 2] [Gene Type: protein-coding]
IL17RB	ENSG00000056736	CRL4; EVI27; IL17BR; IL17RH1	55540 [Gene Symbol: IL17RB] [Locus Tag: ] [Chromosome: 3] [Map Location: 3p21.1] [Description: interleukin 17 receptor B] [Gene Type: protein-coding]
IL1A	ENSG00000115008	IL1; IL1-ALPHA; IL1F1; IL-1A	3552 [Gene Symbol: IL1A] [Locus Tag: ] [Chromosome: 2] [Map Location: 2q14] [Description: interleukin 1 alpha] [Gene Type: protein-coding]
IL23A	ENSG00000110944	IL-23; SGRF; IL-23A; P19; IL23P19	51561 [Gene Symbol: IL23A] [Locus Tag: ] [Chromosome: 12] [Map Location: 12q13.3] [Description: interleukin 23, alpha subunit p19] [Gene Type: protein-coding]
IL6	ENSG00000136244	BSF2; IL-6; HSF; HGF; IFNB2	3569 [Gene Symbol: IL6] [Locus Tag: ] [Chromosome: 7] [Map Location: 7p21] [Description: interleukin 6] [Gene Type: protein-coding]
INSIG1	ENSG00000186480	CL6; CL-6	3638 [Gene Symbol: INSIG1] [Locus Tag: ] [Chromosome: 7] [Map Location: 7q36] [Description: insulin induced gene 1] [Gene Type: protein-coding]
IRAK2	ENSG00000134070	IRAK-2	3656 [Gene Symbol: IRAK2] [Locus Tag: ] [Chromosome: 3] [Map Location: 3p25.3] [Description: interleukin 1 receptor associated kinase 2] [Gene Type: protein-coding]
IRF5	ENSG00000128604	SLEB10	3663 [Gene Symbol: IRF5] [Locus Tag: ] [Chromosome: 7] [Map Location: 7q32] [Description: interferon regulatory factor 5] [Gene Type: protein-coding]
IRG1	ENSG00000102794	CAD	730249 [Gene Symbol: IRG1] [Locus Tag: ] [Chromosome: 13] [Map Location: 13q22.3] [Description: immunoresponsive 1 homolog (mouse)] [Gene Type: protein-coding]
ITIH4	ENSG00000055955	ITI-HC4; ITIHL1; PK120; H4P; PK-120; GP120; IHRP	3700 [Gene Symbol: ITIH4] [Locus Tag: ] [Chromosome: 3] [Map Location: 3p21.1] [Description: inter-alpha-trypsin inhibitor heavy chain family member 4] [Gene Type: protein-coding]
ITPRIPL2	ENSG00000205730	-	162073 [Gene Symbol: ITPRIPL2] [Locus Tag: ] [Chromosome: 16] [Map Location: 16p12.3] [Description: inositol 1,4,5-trisphosphate receptor interacting protein-like 2] [Gene Type: protein-coding]
JUNB	ENSG00000171223	AP-1	3726 [Gene Symbol: JUNB] [Locus Tag: ] [Chromosome: 19] [Map Location: 19p13.2] [Description: jun B proto-oncogene] [Gene Type: protein-coding]
KBTBD8	ENSG00000163376	TA-KRP; TAKRP	84541 [Gene Symbol: KBTBD8] [Locus Tag: ] [Chromosome: 3] [Map Location: 3p14] [Description: kelch repeat and BTB (POZ) domain containing 8] [Gene Type: protein-coding]
KCNE2	ENSG00000159197	MIRP1; LQT6; ATFB4; LQT5	9992 [Gene Symbol: KCNE2] [Locus Tag: ] [Chromosome: 21] [Map Location: 21q22.12] [Description: potassium channel, voltage gated subfamily E regulatory beta subunit 2] [Gene Type: protein-coding]
KCTD11	ENSG00000213859	REN; C17orf36; KCASH1; REN/KCTD11	147040 [Gene Symbol: KCTD11] [Locus Tag: ] [Chromosome: 17] [Map Location: 17p13.1] [Description: potassium channel tetramerization domain containing 11] [Gene Type: protein-coding]
KCTD14	ENSG00000151364	-	65987 [Gene Symbol: KCTD14] [Locus Tag: ] [Chromosome: 11] [Map Location: 11q14.1] [Description: potassium channel tetramerization domain containing 14] [Gene Type: protein-coding]
KIAA0825	ENSG00000185261	C5orf36	285600 [Gene Symbol: KIAA0825] [Locus Tag: ] [Chromosome: 5] [Map Location: 5q15] [Description: KIAA0825] [Gene Type: protein-coding]
KIAA1671	ENSG00000197077	-	85379 [Gene Symbol: KIAA1671] [Locus Tag: ] [Chromosome: 22] [Map Location: 22q11.23] [Description: KIAA1671] [Gene Type: protein-coding]
KIR2DL4	ENSG00000276044; ENSG00000273498; ENSG00000189013; ENSG00000278430; ENSG00000277355; ENSG00000278201; ENSG00000274945; ENSG00000277540; ENSG00000274609; ENSG00000276979; ENSG00000277362; ENSG00000274955; ENSG00000278074; ENSG00000278606; ENSG00000278271; ENSG00000274232; ENSG00000275317; ENSG00000277750; ENSG00000275848; ENSG00000274189; ENSG00000275456; ENSG00000273575; ENSG00000274193; ENSG0000…	KIR103AS; KIR103; CD158D; G9P; KIR-103AS	3805 [Gene Symbol: KIR2DL4] [Locus Tag: ] [Chromosome: 19] [Map Location: 19q13.4] [Description: killer cell immunoglobulin-like receptor, two domains, long cytoplasmic tail, 4] [Gene Type: protein-coding]
KITLG	ENSG00000049130	FPH2; Kitl; SHEP7; SCF; SF; FPHH; KL-1; MGF	4254 [Gene Symbol: KITLG] [Locus Tag: ] [Chromosome: 12] [Map Location: 12q22] [Description: KIT ligand] [Gene Type: protein-coding]
KLF10	ENSG00000155090	EGRA; TIEG1; EGR-alpha; TIEG	7071 [Gene Symbol: KLF10] [Locus Tag: ] [Chromosome: 8] [Map Location: 8q22.2] [Description: Kruppel-like factor 10] [Gene Type: protein-coding]
KMO	ENSG00000117009	dJ317G22.1	8564 [Gene Symbol: KMO] [Locus Tag: ] [Chromosome: 1] [Map Location: 1q42-q44] [Description: kynurenine 3-monooxygenase (kynurenine 3-hydroxylase)] [Gene Type: protein-coding]
LAIR2	ENSG00000275819; ENSG00000274084; ENSG00000167618; ENSG00000277335	CD306	3904 [Gene Symbol: LAIR2] [Locus Tag: ] [Chromosome: 19] [Map Location: 19q13.4] [Description: leukocyte-associated immunoglobulin-like receptor 2] [Gene Type: protein-coding]
LGALS3	ENSG00000131981	GAL3; LGALS2; GALIG; L31; GALBP; CBP35; MAC2	3958 [Gene Symbol: LGALS3] [Locus Tag: ] [Chromosome: 14] [Map Location: 14q22.3] [Description: lectin, galactoside-binding, soluble, 3] [Gene Type: protein-coding]
LHFPL2	ENSG00000145685	-	10184 [Gene Symbol: LHFPL2] [Locus Tag: ] [Chromosome: 5] [Map Location: 5q14.1] [Description: lipoma HMGIC fusion partner-like 2] [Gene Type: protein-coding]
LIF	ENSG00000128342	MLPLI; CDF; DIA; HILDA	3976 [Gene Symbol: LIF] [Locus Tag: ] [Chromosome: 22] [Map Location: 22q12.2] [Description: leukemia inhibitory factor] [Gene Type: protein-coding]
LIPG	ENSG00000101670	EDL; EL; PRO719	9388 [Gene Symbol: LIPG] [Locus Tag: ] [Chromosome: 18] [Map Location: 18q21.1] [Description: lipase, endothelial] [Gene Type: protein-coding]
LMTK3	ENSG00000142235	LMR3; TYKLM3; PPP1R101	114783 [Gene Symbol: LMTK3] [Locus Tag: ] [Chromosome: 19] [Map Location: 19q13.33] [Description: lemur tyrosine kinase 3] [Gene Type: protein-coding]
LPAR6	ENSG00000139679	LAH3; P2Y5; HYPT8; P2RY5; ARWH1	10161 [Gene Symbol: LPAR6] [Locus Tag: ] [Chromosome: 13] [Map Location: 13q14] [Description: lysophosphatidic acid receptor 6] [Gene Type: protein-coding]
LPPR4	-	-	-
LRP12	ENSG00000147650	ST7	29967 [Gene Symbol: LRP12] [Locus Tag: ] [Chromosome: 8] [Map Location: 8q22.2] [Description: LDL receptor related protein 12] [Gene Type: protein-coding]
LRRC3	ENSG00000160233	C21orf102	81543 [Gene Symbol: LRRC3] [Locus Tag: ] [Chromosome: 21] [Map Location: 21q22.3] [Description: leucine rich repeat containing 3] [Gene Type: protein-coding]
LRRC3B	ENSG00000179796	LRP15	116135 [Gene Symbol: LRRC3B] [Locus Tag: ] [Chromosome: 3] [Map Location: 3p24] [Description: leucine rich repeat containing 3B] [Gene Type: protein-coding]
LRRCC1	ENSG00000133739	SAP2; CLERC; VFL1	85444 [Gene Symbol: LRRCC1] [Locus Tag: ] [Chromosome: 8] [Map Location: 8q21.2] [Description: leucine rich repeat and coiled-coil centrosomal protein 1] [Gene Type: protein-coding]
LSS	ENSG00000160285; ENSG00000281289	OSC	4047 [Gene Symbol: LSS] [Locus Tag: ] [Chromosome: 21] [Map Location: 21q22.3] [Description: lanosterol synthase (2,3-oxidosqualene-lanosterol cyclase)] [Gene Type: protein-coding]
LYPD3	ENSG00000124466	C4.4A	27076 [Gene Symbol: LYPD3] [Locus Tag: ] [Chromosome: 19] [Map Location: 19q13.31] [Description: LY6/PLAUR domain containing 3] [Gene Type: protein-coding]
MAP3K8	ENSG00000107968	EST; TPL2; Tpl-2; COT; MEKK8; AURA2; ESTF; c-COT	1326 [Gene Symbol: MAP3K8] [Locus Tag: ] [Chromosome: 10] [Map Location: 10p11.23] [Description: mitogen-activated protein kinase kinase kinase 8] [Gene Type: protein-coding]
MAX	ENSG00000125952	bHLHd4	4149 [Gene Symbol: MAX] [Locus Tag: ] [Chromosome: 14] [Map Location: 14q23] [Description: MYC associated factor X] [Gene Type: protein-coding]
ME3	ENSG00000151376	NADP-ME	10873 [Gene Symbol: ME3] [Locus Tag: ] [Chromosome: 11] [Map Location: 11cen-q22.3] [Description: malic enzyme 3, NADP(+)-dependent, mitochondrial] [Gene Type: protein-coding]
MFSD12	ENSG00000161091	PP3501; C19orf28	126321 [Gene Symbol: MFSD12] [Locus Tag: ] [Chromosome: 19] [Map Location: 19p13.3] [Description: major facilitator superfamily domain containing 12] [Gene Type: protein-coding]
MICB	ENSG00000238289; ENSG00000231179; ENSG00000227772; ENSG00000234218; ENSG00000204516; ENSG00000206449; ENSG00000231372; ENSG00000224378	PERB11.2	4277 [Gene Symbol: MICB] [Locus Tag: ] [Chromosome: 6] [Map Location: 6p21.3] [Description: MHC class I polypeptide-related sequence B] [Gene Type: protein-coding]
MLKL	ENSG00000168404	hMLKL	197259 [Gene Symbol: MLKL] [Locus Tag: ] [Chromosome: 16] [Map Location: 16q23.1] [Description: mixed lineage kinase domain-like] [Gene Type: protein-coding]
MMP14	ENSG00000157227	MT-MMP; WNCHRS; MT-MMP 1; MMP-14; MT1-MMP; MMP-X1; MT1MMP; MTMMP1	4323 [Gene Symbol: MMP14] [Locus Tag: ] [Chromosome: 14] [Map Location: 14q11.2] [Description: matrix metallopeptidase 14 (membrane-inserted)] [Gene Type: protein-coding]
MMP19	ENSG00000123342	MMP18; CODA; RASI-1	4327 [Gene Symbol: MMP19] [Locus Tag: ] [Chromosome: 12] [Map Location: 12q14] [Description: matrix metallopeptidase 19] [Gene Type: protein-coding]
MMP9	ENSG00000100985	CLG4B; MANDP2; MMP-9; GELB	4318 [Gene Symbol: MMP9] [Locus Tag: ] [Chromosome: 20] [Map Location: 20q13.12] [Description: matrix metallopeptidase 9] [Gene Type: protein-coding]
MS4A4A	ENSG00000110079	CD20L1; MS4A7; 4SPAN1; CD20-L1; HDCME31P; MS4A4	51338 [Gene Symbol: MS4A4A] [Locus Tag: ] [Chromosome: 11] [Map Location: 11q12] [Description: membrane-spanning 4-domains, subfamily A, member 4A] [Gene Type: protein-coding]
MSC	ENSG00000178860	bHLHa22; MYOR; ABF-1; ABF1	9242 [Gene Symbol: MSC] [Locus Tag: ] [Chromosome: 8] [Map Location: 8q21] [Description: musculin] [Gene Type: protein-coding]
MTCP1	ENSG00000214827	p8MTCP1; P13MTCP1	4515 [Gene Symbol: MTCP1] [Locus Tag: ] [Chromosome: X] [Map Location: Xq28] [Description: mature T-cell proliferation 1] [Gene Type: protein-coding]
MTHFD1L	ENSG00000120254	dJ292B18.2; MTC1THFS; FTHFSDC1	25902 [Gene Symbol: MTHFD1L] [Locus Tag: ] [Chromosome: 6] [Map Location: 6q25.1] [Description: methylenetetrahydrofolate dehydrogenase (NADP+ dependent) 1-like] [Gene Type: protein-coding]
MYC	ENSG00000136997	MRTL; MYCC; bHLHe39; c-Myc	4609 [Gene Symbol: MYC] [Locus Tag: ] [Chromosome: 8] [Map Location: 8q24.21] [Description: v-myc avian myelocytomatosis viral oncogene homolog] [Gene Type: protein-coding]
MYO10	ENSG00000145555	-	4651 [Gene Symbol: MYO10] [Locus Tag: ] [Chromosome: 5] [Map Location: 5p15.1] [Description: myosin X] [Gene Type: protein-coding]
MYO5C	ENSG00000128833	-	55930 [Gene Symbol: MYO5C] [Locus Tag: ] [Chromosome: 15] [Map Location: 15q21] [Description: myosin VC] [Gene Type: protein-coding]
N4BP1	ENSG00000102921	-	9683 [Gene Symbol: N4BP1] [Locus Tag: ] [Chromosome: 16] [Map Location: 16q12.1] [Description: NEDD4 binding protein 1] [Gene Type: protein-coding]
NAB2	ENSG00000166886	MADER	4665 [Gene Symbol: NAB2] [Locus Tag: ] [Chromosome: 12] [Map Location: 12q13.3] [Description: NGFI-A binding protein 2 (EGR1 binding protein 2)] [Gene Type: protein-coding]
NAIP	ENSG00000276068; ENSG00000278613; ENSG00000249437	NLRB1; psiNAIP; BIRC1	4671 [Gene Symbol: NAIP] [Locus Tag: ] [Chromosome: 5] [Map Location: 5q13.2] [Description: NLR family, apoptosis inhibitory protein] [Gene Type: protein-coding]
NCAPG	ENSG00000109805	CAPG; CHCG; YCG1; NY-MEL-3	64151 [Gene Symbol: NCAPG] [Locus Tag: ] [Chromosome: 4] [Map Location: 4p15.33] [Description: non-SMC condensin I complex subunit G] [Gene Type: protein-coding]
NEFH	ENSG00000100285	NFH	4744 [Gene Symbol: NEFH] [Locus Tag: ] [Chromosome: 22] [Map Location: 22q12.2] [Description: neurofilament, heavy polypeptide] [Gene Type: protein-coding]
NEURL3	ENSG00000163121	LINCR	93082 [Gene Symbol: NEURL3] [Locus Tag: ] [Chromosome: 2] [Map Location: 2q11.2] [Description: neuralized E3 ubiquitin protein ligase 3] [Gene Type: protein-coding]
NFE2L3	ENSG00000050344	NRF3	9603 [Gene Symbol: NFE2L3] [Locus Tag: ] [Chromosome: 7] [Map Location: 7p15.2] [Description: nuclear factor, erythroid 2 like 3] [Gene Type: protein-coding]
NFIL3	ENSG00000165030	NFIL3A; NF-IL3A; E4BP4; IL3BP1	4783 [Gene Symbol: NFIL3] [Locus Tag: ] [Chromosome: 9] [Map Location: 9q22] [Description: nuclear factor, interleukin 3 regulated] [Gene Type: protein-coding]
NKAIN1	ENSG00000084628	FAM77C	79570 [Gene Symbol: NKAIN1] [Locus Tag: ] [Chromosome: 1] [Map Location: 1p35.2] [Description: Na+/K+ transporting ATPase interacting 1] [Gene Type: protein-coding]
NPTX1	ENSG00000171246	NP1	4884 [Gene Symbol: NPTX1] [Locus Tag: ] [Chromosome: 17] [Map Location: 17q25.3] [Description: neuronal pentraxin I] [Gene Type: protein-coding]
NQO1	ENSG00000181019	DTD; DIA4; QR1; NMOR1; NMORI; DHQU	1728 [Gene Symbol: NQO1] [Locus Tag: ] [Chromosome: 16] [Map Location: 16q22.1] [Description: NAD(P)H dehydrogenase, quinone 1] [Gene Type: protein-coding]
NR4A1	ENSG00000123358	N10; NP10; NUR77; HMR; NAK-1; TR3; GFRP1; NGFIB	3164 [Gene Symbol: NR4A1] [Locus Tag: ] [Chromosome: 12] [Map Location: 12q13] [Description: nuclear receptor subfamily 4 group A member 1] [Gene Type: protein-coding]
NRIP3	ENSG00000175352	C11orf14; NY-SAR-105	56675 [Gene Symbol: NRIP3] [Locus Tag: ] [Chromosome: 11] [Map Location: 11p15.3] [Description: nuclear receptor interacting protein 3] [Gene Type: protein-coding]
NRL	ENSG00000129535	NRL-MAF; RP27; D14S46E	4901 [Gene Symbol: NRL] [Locus Tag: ] [Chromosome: 14] [Map Location: 14q11.1-q11.2] [Description: neural retina leucine zipper] [Gene Type: protein-coding]
NRN1	ENSG00000124785	dJ380B8.2; NRN	51299 [Gene Symbol: NRN1] [Locus Tag: ] [Chromosome: 6] [Map Location: 6p25.1] [Description: neuritin 1] [Gene Type: protein-coding]
NTRK1	ENSG00000198400	TRK; TRK1; TRKA; Trk-A; p140-TrkA; MTC	4914 [Gene Symbol: NTRK1] [Locus Tag: ] [Chromosome: 1] [Map Location: 1q21-q22] [Description: neurotrophic tyrosine kinase, receptor, type 1] [Gene Type: protein-coding]
NUP62	ENSG00000213024	p62; IBSN; SNDI	23636 [Gene Symbol: NUP62] [Locus Tag: ] [Chromosome: 19] [Map Location: 19q13.33] [Description: nucleoporin 62kDa] [Gene Type: protein-coding]
OPRM1	ENSG00000112038	LMOR; MOP; M-OR-1; MOR1; MOR; OPRM	4988 [Gene Symbol: OPRM1] [Locus Tag: ] [Chromosome: 6] [Map Location: 6q24-q25] [Description: opioid receptor, mu 1] [Gene Type: protein-coding]
OR52K2	ENSG00000181963	OR11-7	119774 [Gene Symbol: OR52K2] [Locus Tag: ] [Chromosome: 11] [Map Location: 11p15.4] [Description: olfactory receptor, family 52, subfamily K, member 2] [Gene Type: protein-coding]
OR52N4	ENSG00000181074	OR11-64	390072 [Gene Symbol: OR52N4] [Locus Tag: ] [Chromosome: 11] [Map Location: 11p15.4] [Description: olfactory receptor, family 52, subfamily N, member 4 (gene/pseudogene)] [Gene Type: protein-coding]
OSBPL5	ENSG00000021762	ORP5; OBPH1	114879 [Gene Symbol: OSBPL5] [Locus Tag: ] [Chromosome: 11] [Map Location: 11p15.4] [Description: oxysterol binding protein like 5] [Gene Type: protein-coding]
PAK3	ENSG00000077264	MRX47; OPHN3; bPAK; PAK-3; MRX30; PAK3beta; beta-PAK	5063 [Gene Symbol: PAK3] [Locus Tag: ] [Chromosome: X] [Map Location: Xq23] [Description: p21 protein (Cdc42/Rac)-activated kinase 3] [Gene Type: protein-coding]
PARP15	ENSG00000173200	ARTD7; BAL3; pART7	165631 [Gene Symbol: PARP15] [Locus Tag: ] [Chromosome: 3] [Map Location: 3q21.1] [Description: poly(ADP-ribose) polymerase family member 15] [Gene Type: protein-coding]
PARPBP	ENSG00000185480	C12orf48; AROM; PARI	55010 [Gene Symbol: PARPBP] [Locus Tag: ] [Chromosome: 12] [Map Location: 12q23.2] [Description: PARP1 binding protein] [Gene Type: protein-coding]
PATL2	ENSG00000229474; ENSG00000282077	hPat1a; Pat1a	197135 [Gene Symbol: PATL2] [Locus Tag: ] [Chromosome: 15] [Map Location: 15q21.1] [Description: protein associated with topoisomerase II homolog 2 (yeast)] [Gene Type: protein-coding]
PAX8	ENSG00000125618	-	7849 [Gene Symbol: PAX8] [Locus Tag: ] [Chromosome: 2] [Map Location: 2q13] [Description: paired box 8] [Gene Type: protein-coding]
PCBP3	ENSG00000183570	ALPHA-CP3	54039 [Gene Symbol: PCBP3] [Locus Tag: ] [Chromosome: 21] [Map Location: 21q22.3] [Description: poly(rC) binding protein 3] [Gene Type: protein-coding]
PDCD1LG2	ENSG00000197646	PDL2; B7DC; PDCD1L2; Btdc; CD273; PD-L2; bA574F11.2	80380 [Gene Symbol: PDCD1LG2] [Locus Tag: ] [Chromosome: 9] [Map Location: 9p24.2] [Description: programmed cell death 1 ligand 2] [Gene Type: protein-coding]
PEX12	ENSG00000108733	PAF-3; PBD3A	5193 [Gene Symbol: PEX12] [Locus Tag: ] [Chromosome: 17] [Map Location: 17q12] [Description: peroxisomal biogenesis factor 12] [Gene Type: protein-coding]
PFKFB3	ENSG00000170525	iPFK-2; PFK2; IPFK2	5209 [Gene Symbol: PFKFB3] [Locus Tag: ] [Chromosome: 10] [Map Location: 10p15.1] [Description: 6-phosphofructo-2-kinase/fructose-2,6-biphosphatase 3] [Gene Type: protein-coding]
PHC3	ENSG00000173889	EDR3; HPH3	80012 [Gene Symbol: PHC3] [Locus Tag: ] [Chromosome: 3] [Map Location: 3q26.2] [Description: polyhomeotic homolog 3 (Drosophila)] [Gene Type: protein-coding]
PIK3R3	ENSG00000278139; ENSG00000117461	p55PIK; p55-GAMMA; p55	8503 [Gene Symbol: PIK3R3] [Locus Tag: ] [Chromosome: 1] [Map Location: 1p34.1] [Description: phosphoinositide-3-kinase regulatory subunit 3] [Gene Type: protein-coding]
PLA2G16	ENSG00000176485	AdPLA; HREV107; HRSL3; HREV107-1; HREV107-3; H-REV107-1; HRASLS3	11145 [Gene Symbol: PLA2G16] [Locus Tag: ] [Chromosome: 11] [Map Location: 11q12.3] [Description: phospholipase A2 group XVI] [Gene Type: protein-coding]
PLA2G4A	ENSG00000116711	cPLA2; cPLA2-alpha; PLA2G4	5321 [Gene Symbol: PLA2G4A] [Locus Tag: ] [Chromosome: 1] [Map Location: 1q25] [Description: phospholipase A2 group IVA] [Gene Type: protein-coding]
PLA2G4C	ENSG00000105499	CPLA2-gamma	8605 [Gene Symbol: PLA2G4C] [Locus Tag: ] [Chromosome: 19] [Map Location: 19q13.3] [Description: phospholipase A2 group IVC] [Gene Type: protein-coding]
PLA2G7	ENSG00000146070	PAFAD; LDL-PLA2; LP-PLA2; PAFAH	7941 [Gene Symbol: PLA2G7] [Locus Tag: ] [Chromosome: 6] [Map Location: 6p21.2-p12] [Description: phospholipase A2 group VII] [Gene Type: protein-coding]
PLAT	ENSG00000104368	TPA; T-PA	5327 [Gene Symbol: PLAT] [Locus Tag: ] [Chromosome: 8] [Map Location: 8p12] [Description: plasminogen activator, tissue] [Gene Type: protein-coding]
PLAU	ENSG00000122861	ATF; u-PA; QPD; UPA; URK; BDPLT5	5328 [Gene Symbol: PLAU] [Locus Tag: ] [Chromosome: 10] [Map Location: 10q22.2] [Description: plasminogen activator, urokinase] [Gene Type: protein-coding]
PLAUR	ENSG00000011422	URKR; UPAR; CD87; U-PAR	5329 [Gene Symbol: PLAUR] [Locus Tag: ] [Chromosome: 19] [Map Location: 19q13] [Description: plasminogen activator, urokinase receptor] [Gene Type: protein-coding]
PLEK2	ENSG00000100558	-	26499 [Gene Symbol: PLEK2] [Locus Tag: ] [Chromosome: 14] [Map Location: 14q23.3] [Description: pleckstrin 2] [Gene Type: protein-coding]
PLEKHH1	ENSG00000054690	-	57475 [Gene Symbol: PLEKHH1] [Locus Tag: ] [Chromosome: 14] [Map Location: 14q24.1] [Description: pleckstrin homology, MyTH4 and FERM domain containing H1] [Gene Type: protein-coding]
PLK3	ENSG00000173846	FNK; CNK; PRK; PLK-3	1263 [Gene Symbol: PLK3] [Locus Tag: ] [Chromosome: 1] [Map Location: 1p34.1] [Description: polo-like kinase 3] [Gene Type: protein-coding]
PLSCR2	ENSG00000163746	-	57047 [Gene Symbol: PLSCR2] [Locus Tag: ] [Chromosome: 3] [Map Location: 3q24] [Description: phospholipid scramblase 2] [Gene Type: protein-coding]
PNP	ENSG00000198805	NP; PRO1837; PUNP	4860 [Gene Symbol: PNP] [Locus Tag: ] [Chromosome: 14] [Map Location: 14q13.1] [Description: purine nucleoside phosphorylase] [Gene Type: protein-coding]
POLN	ENSG00000130997	POL4P	353497 [Gene Symbol: POLN] [Locus Tag: ] [Chromosome: 4] [Map Location: 4p16.3] [Description: polymerase (DNA directed) nu] [Gene Type: protein-coding]
PPFIA4	ENSG00000143847	-	8497 [Gene Symbol: PPFIA4] [Locus Tag: ] [Chromosome: 1] [Map Location: 1q32.1] [Description: protein tyrosine phosphatase, receptor type, f polypeptide (PTPRF), interacting protein (liprin), alpha 4] [Gene Type: protein-coding]
PPP1R10	ENSG00000206489; ENSG00000238104; ENSG00000204569; ENSG00000235291; ENSG00000231737; ENSG00000227804; ENSG00000230995	FB19; PNUTS; PP1R10; CAT53; R111; p99	5514 [Gene Symbol: PPP1R10] [Locus Tag: ] [Chromosome: 6] [Map Location: 6p21.3] [Description: protein phosphatase 1 regulatory subunit 10] [Gene Type: protein-coding]
PRICKLE1	ENSG00000139174	RILP; EPM1B	144165 [Gene Symbol: PRICKLE1] [Locus Tag: ] [Chromosome: 12] [Map Location: 12q12] [Description: prickle homolog 1] [Gene Type: protein-coding]
PRKAG2	ENSG00000106617	CMH6; H91620p; WPWS; AAKG; AAKG2	51422 [Gene Symbol: PRKAG2] [Locus Tag: ] [Chromosome: 7] [Map Location: 7q36.1] [Description: protein kinase, AMP-activated, gamma 2 non-catalytic subunit] [Gene Type: protein-coding]
PRLR	ENSG00000113494	hPRLrI; HPRL; MFAB	5618 [Gene Symbol: PRLR] [Locus Tag: ] [Chromosome: 5] [Map Location: 5p13.2] [Description: prolactin receptor] [Gene Type: protein-coding]
PSMA6	ENSG00000100902	IOTA; p27K; PROS27	5687 [Gene Symbol: PSMA6] [Locus Tag: ] [Chromosome: 14] [Map Location: 14q13] [Description: proteasome subunit alpha 6] [Gene Type: protein-coding]
PTPRN2	ENSG00000282185; ENSG00000155093	ICAAR; IA-2beta; IAR; R-PTP-N2; PTPRP	5799 [Gene Symbol: PTPRN2] [Locus Tag: ] [Chromosome: 7] [Map Location: 7q36] [Description: protein tyrosine phosphatase, receptor type, N polypeptide 2] [Gene Type: protein-coding]
PTRF	ENSG00000177469	cavin-1; CAVIN; CAVIN1; CGL4; FKSG13	284119 [Gene Symbol: PTRF] [Locus Tag: ] [Chromosome: 17] [Map Location: 17q21.2] [Description: polymerase I and transcript release factor] [Gene Type: protein-coding]
PVRIG	ENSG00000213413	C7orf15	79037 [Gene Symbol: PVRIG] [Locus Tag: ] [Chromosome: 7] [Map Location: 7q22.1] [Description: poliovirus receptor related immunoglobulin domain containing] [Gene Type: protein-coding]
PVRL2	ENSG00000130202	HVEB; PRR2; CD112; PVRR2	5819 [Gene Symbol: PVRL2] [Locus Tag: ] [Chromosome: 19] [Map Location: 19q13.2] [Description: poliovirus receptor-related 2 (herpesvirus entry mediator B)] [Gene Type: protein-coding]
PYHIN1	ENSG00000163564	IFIX	149628 [Gene Symbol: PYHIN1] [Locus Tag: ] [Chromosome: 1] [Map Location: 1q23.1] [Description: pyrin and HIN domain family member 1] [Gene Type: protein-coding]
RABAC1	ENSG00000105404	YIP3; PRA1; PRAF1	10567 [Gene Symbol: RABAC1] [Locus Tag: ] [Chromosome: 19] [Map Location: 19q13.2] [Description: Rab acceptor 1 (prenylated)] [Gene Type: protein-coding]
RAD9A	ENSG00000172613	RAD9	5883 [Gene Symbol: RAD9A] [Locus Tag: ] [Chromosome: 11] [Map Location: 11q13.1-q13.2] [Description: RAD9 checkpoint clamp component A] [Gene Type: protein-coding]
RASGEF1B	ENSG00000138670	GPIG4	153020 [Gene Symbol: RASGEF1B] [Locus Tag: ] [Chromosome: 4] [Map Location: 4q21.21] [Description: RasGEF domain family member 1B] [Gene Type: protein-coding]
RDH16	ENSG00000139547	SDR9C8; RODH-4	8608 [Gene Symbol: RDH16] [Locus Tag: ] [Chromosome: 12] [Map Location: 12q13.3] [Description: retinol dehydrogenase 16 (all-trans)] [Gene Type: protein-coding]
RGAG4	ENSG00000242732	MART5; MAR5; 6430402L03Rik	340526 [Gene Symbol: RGAG4] [Locus Tag: ] [Chromosome: X] [Map Location: Xq13.1] [Description: retrotransposon gag domain containing 4] [Gene Type: protein-coding]
RIPK3	ENSG00000129465	RIP3	11035 [Gene Symbol: RIPK3] [Locus Tag: ] [Chromosome: 14] [Map Location: 14q11.2] [Description: receptor interacting serine/threonine kinase 3] [Gene Type: protein-coding]
RMI2	ENSG00000175643	BLAP18; C16orf75	116028 [Gene Symbol: RMI2] [Locus Tag: ] [Chromosome: 16] [Map Location: 16p13.13] [Description: RecQ mediated genome instability 2] [Gene Type: protein-coding]
RNASE4	ENSG00000258818	RAB1; RNS4	6038 [Gene Symbol: RNASE4] [Locus Tag: ] [Chromosome: 14] [Map Location: 14q11] [Description: ribonuclease, RNase A family, 4] [Gene Type: protein-coding]
RND3	ENSG00000115963	ARHE; Rho8; RhoE; memB	390 [Gene Symbol: RND3] [Locus Tag: ] [Chromosome: 2] [Map Location: 2q23.3] [Description: Rho family GTPase 3] [Gene Type: protein-coding]
RNF144B	ENSG00000137393	p53RFP; IBRDC2; PIR2; bA528A10.3	255488 [Gene Symbol: RNF144B] [Locus Tag: ] [Chromosome: 6] [Map Location: 6p22.3] [Description: ring finger protein 144B] [Gene Type: protein-coding]
RNF34	ENSG00000170633	CARP1; RFI; hRFI; CARP-1; RIF; RIFF	80196 [Gene Symbol: RNF34] [Locus Tag: ] [Chromosome: 12] [Map Location: 12q24.31] [Description: ring finger protein 34, E3 ubiquitin protein ligase] [Gene Type: protein-coding]
RRBP1	ENSG00000125844	hES; ES130; RRp; ES/130	6238 [Gene Symbol: RRBP1] [Locus Tag: ] [Chromosome: 20] [Map Location: 20p12] [Description: ribosome binding protein 1] [Gene Type: protein-coding]
RXFP1	ENSG00000171509	LGR7; RXFPR1	59350 [Gene Symbol: RXFP1] [Locus Tag: ] [Chromosome: 4] [Map Location: 4q32.1] [Description: relaxin/insulin-like family peptide receptor 1] [Gene Type: protein-coding]
SAMHD1	ENSG00000101347	CHBL2; DCIP; HDDC1; MOP-5; SBBI88	25939 [Gene Symbol: SAMHD1] [Locus Tag: ] [Chromosome: 20] [Map Location: 20pter-q12] [Description: SAM domain and HD domain 1] [Gene Type: protein-coding]
SCAMP5	ENSG00000198794	-	192683 [Gene Symbol: SCAMP5] [Locus Tag: ] [Chromosome: 15] [Map Location: 15q24.2] [Description: secretory carrier membrane protein 5] [Gene Type: protein-coding]
SCIMP	ENSG00000161929	C17orf87; UNQ5783	388325 [Gene Symbol: SCIMP] [Locus Tag: ] [Chromosome: 17] [Map Location: 17p13.2] [Description: SLP adaptor and CSK interacting membrane protein] [Gene Type: protein-coding]
SCLT1	ENSG00000151466	CAP1A; CAP-1A	132320 [Gene Symbol: SCLT1] [Locus Tag: ] [Chromosome: 4] [Map Location: 4q28.2] [Description: sodium channel and clathrin linker 1] [Gene Type: protein-coding]
SDC3	ENSG00000162512	SYND3; SDCN	9672 [Gene Symbol: SDC3] [Locus Tag: ] [Chromosome: 1] [Map Location: 1p35.2] [Description: syndecan 3] [Gene Type: protein-coding]
SELL	ENSG00000188404	LECAM1; LEU8; PLNHR; LSEL; CD62L; TQ1; LAM1; LNHR; LYAM1	6402 [Gene Symbol: SELL] [Locus Tag: ] [Chromosome: 1] [Map Location: 1q24.2] [Description: selectin L] [Gene Type: protein-coding]
SEMA3B	ENSG00000012171	semaV; LUCA-1; SemA; SEMAA; SEMA5	7869 [Gene Symbol: SEMA3B] [Locus Tag: ] [Chromosome: 3] [Map Location: 3p21.3] [Description: sema domain, immunoglobulin domain (Ig), short basic domain, secreted, (semaphorin) 3B] [Gene Type: protein-coding]
SEMA4D	ENSG00000187764	SEMAJ; C9orf164; M-sema-G; CD100; coll-4	10507 [Gene Symbol: SEMA4D] [Locus Tag: ] [Chromosome: 9] [Map Location: 9q22.2] [Description: sema domain, immunoglobulin domain (Ig), transmembrane domain (TM) and short cytoplasmic domain, (semaphorin) 4D] [Gene Type: protein-coding]
SERTAD1	ENSG00000197019	TRIP-Br1; SEI1	29950 [Gene Symbol: SERTAD1] [Locus Tag: ] [Chromosome: 19] [Map Location: 19q13.1-q13.2] [Description: SERTA domain containing 1] [Gene Type: protein-coding]
SFT2D2	ENSG00000213064	dJ747L4.C1.2; UNQ512	375035 [Gene Symbol: SFT2D2] [Locus Tag: ] [Chromosome: 1] [Map Location: 1q24.2] [Description: SFT2 domain containing 2] [Gene Type: protein-coding]
SGIP1	ENSG00000118473	-	84251 [Gene Symbol: SGIP1] [Locus Tag: ] [Chromosome: 1] [Map Location: 1p31.3] [Description: SH3-domain GRB2-like (endophilin) interacting protein 1] [Gene Type: protein-coding]
SIK1	ENSG00000142178	SNF1LK; MSK; EIEE30; SIK	150094 [Gene Symbol: SIK1] [Locus Tag: ] [Chromosome: 21] [Map Location: 21q22.3] [Description: salt inducible kinase 1] [Gene Type: protein-coding]
SIRPA	ENSG00000198053	MYD-1; SIRP; CD172A; BIT; PTPNS1; MFR; P84; SHPS1	140885 [Gene Symbol: SIRPA] [Locus Tag: ] [Chromosome: 20] [Map Location: 20p13] [Description: signal-regulatory protein alpha] [Gene Type: protein-coding]
SLC12A8	ENSG00000221955	CCC9	84561 [Gene Symbol: SLC12A8] [Locus Tag: ] [Chromosome: 3] [Map Location: 3q21.2] [Description: solute carrier family 12, member 8] [Gene Type: protein-coding]
SLC15A3	ENSG00000110446	PTR3; PHT2; OCTP	51296 [Gene Symbol: SLC15A3] [Locus Tag: ] [Chromosome: 11] [Map Location: 11q12.2] [Description: solute carrier family 15 (oligopeptide transporter), member 3] [Gene Type: protein-coding]
SLC18B1	ENSG00000146409	C6orf192; dJ55C23.6	116843 [Gene Symbol: SLC18B1] [Locus Tag: ] [Chromosome: 6] [Map Location: 6q22.3-q23.3] [Description: solute carrier family 18, subfamily B, member 1] [Gene Type: protein-coding]
SLC24A3	ENSG00000185052	NCKX3	57419 [Gene Symbol: SLC24A3] [Locus Tag: ] [Chromosome: 20] [Map Location: 20p13] [Description: solute carrier family 24 (sodium/potassium/calcium exchanger), member 3] [Gene Type: protein-coding]
SLC2A14	ENSG00000173262	GLUT14; SLC2A3P3	144195 [Gene Symbol: SLC2A14] [Locus Tag: ] [Chromosome: 12] [Map Location: 12p13.31] [Description: solute carrier family 2 (facilitated glucose transporter), member 14] [Gene Type: protein-coding]
SLC2A3	ENSG00000059804	GLUT3	6515 [Gene Symbol: SLC2A3] [Locus Tag: ] [Chromosome: 12] [Map Location: 12p13.3] [Description: solute carrier family 2 (facilitated glucose transporter), member 3] [Gene Type: protein-coding]
SMCHD1	ENSG00000101596	-	23347 [Gene Symbol: SMCHD1] [Locus Tag: ] [Chromosome: 18] [Map Location: 18p11.32] [Description: structural maintenance of chromosomes flexible hinge domain containing 1] [Gene Type: protein-coding]
SOS1	ENSG00000115904	GF1; NS4; HGF; GGF1; GINGF	6654 [Gene Symbol: SOS1] [Locus Tag: ] [Chromosome: 2] [Map Location: 2p21] [Description: SOS Ras/Rac guanine nucleotide exchange factor 1] [Gene Type: protein-coding]
SPHK1	ENSG00000176170	SPHK	8877 [Gene Symbol: SPHK1] [Locus Tag: ] [Chromosome: 17] [Map Location: 17q25.2] [Description: sphingosine kinase 1] [Gene Type: protein-coding]
SPSB1	ENSG00000171621	SSB-1; SSB1	80176 [Gene Symbol: SPSB1] [Locus Tag: ] [Chromosome: 1] [Map Location: 1p36.22] [Description: splA/ryanodine receptor domain and SOCS box containing 1] [Gene Type: protein-coding]
SRGAP2P2	-	-	-
SSTR2	ENSG00000180616	-	6752 [Gene Symbol: SSTR2] [Locus Tag: ] [Chromosome: 17] [Map Location: 17q24] [Description: somatostatin receptor 2] [Gene Type: protein-coding]
ST3GAL5	ENSG00000115525	SIATGM3S; SIAT9; ST3GalV; SATI	8869 [Gene Symbol: ST3GAL5] [Locus Tag: ] [Chromosome: 2] [Map Location: 2p11.2] [Description: ST3 beta-galactoside alpha-2,3-sialyltransferase 5] [Gene Type: protein-coding]
ST8SIA4	ENSG00000113532	SIAT8D; PST; PST1; ST8SIA-IV	7903 [Gene Symbol: ST8SIA4] [Locus Tag: ] [Chromosome: 5] [Map Location: 5q21] [Description: ST8 alpha-N-acetyl-neuraminide alpha-2,8-sialyltransferase 4] [Gene Type: protein-coding]
STARD5	ENSG00000172345	-	80765 [Gene Symbol: STARD5] [Locus Tag: ] [Chromosome: 15] [Map Location: 15q26] [Description: StAR related lipid transfer domain containing 5] [Gene Type: protein-coding]
STAT3	ENSG00000168610	APRF; HIES; ADMIO	6774 [Gene Symbol: STAT3] [Locus Tag: ] [Chromosome: 17] [Map Location: 17q21.31] [Description: signal transducer and activator of transcription 3 (acute-phase response factor)] [Gene Type: protein-coding]
STEAP4	ENSG00000127954	TNFAIP9; TIARP; STAMP2	79689 [Gene Symbol: STEAP4] [Locus Tag: ] [Chromosome: 7] [Map Location: 7q21.12] [Description: STEAP4 metalloreductase] [Gene Type: protein-coding]
STRIP2	ENSG00000128578	FAR11B; FAM40B	57464 [Gene Symbol: STRIP2] [Locus Tag: ] [Chromosome: 7] [Map Location: 7q32.1] [Description: striatin interacting protein 2] [Gene Type: protein-coding]
STX11	ENSG00000135604	FHL4; HLH4; HPLH4	8676 [Gene Symbol: STX11] [Locus Tag: ] [Chromosome: 6] [Map Location: 6q24.2] [Description: syntaxin 11] [Gene Type: protein-coding]
STX17	ENSG00000136874	-	55014 [Gene Symbol: STX17] [Locus Tag: ] [Chromosome: 9] [Map Location: 9q31.1] [Description: syntaxin 17] [Gene Type: protein-coding]
SUSD3	ENSG00000157303	-	203328 [Gene Symbol: SUSD3] [Locus Tag: ] [Chromosome: 9] [Map Location: 9q22.31] [Description: sushi domain containing 3] [Gene Type: protein-coding]
SWT1	ENSG00000116668	C1orf26; HsSwt1	54823 [Gene Symbol: SWT1] [Locus Tag: ] [Chromosome: 1] [Map Location: 1q25] [Description: SWT1, RNA endoribonuclease homolog] [Gene Type: protein-coding]
SYNJ1	ENSG00000159082	PARK20; INPP5G	8867 [Gene Symbol: SYNJ1] [Locus Tag: ] [Chromosome: 21] [Map Location: 21q22.2] [Description: synaptojanin 1] [Gene Type: protein-coding]
TAPBPL	ENSG00000139192	TAPBP-R; TAPBPR	55080 [Gene Symbol: TAPBPL] [Locus Tag: ] [Chromosome: 12] [Map Location: 12p13.31] [Description: TAP binding protein-like] [Gene Type: protein-coding]
TAS2R14	ENSG00000212127; ENSG00000276541; ENSG00000261984	T2R14; TRB1	50840 [Gene Symbol: TAS2R14] [Locus Tag: ] [Chromosome: 12] [Map Location: 12p13] [Description: taste receptor, type 2, member 14] [Gene Type: protein-coding]
TBX1	ENSG00000184058	DORV; TGA; DGCR; DGS; VCF; CTHM; CAFS; CATCH22; VCFS; TBX1C	6899 [Gene Symbol: TBX1] [Locus Tag: ] [Chromosome: 22] [Map Location: 22q11.21] [Description: T-box 1] [Gene Type: protein-coding]
TCF4	ENSG00000196628	E2-2; ITF2; PTHS; SEF2-1A; TCF-4; SEF2-1B; ITF-2; SEF2-1D; SEF-2; SEF2; SEF2-1; bHLHb19	6925 [Gene Symbol: TCF4] [Locus Tag: ] [Chromosome: 18] [Map Location: 18q21.1] [Description: transcription factor 4] [Gene Type: protein-coding]
TCF7L2	ENSG00000148737	TCF-4; TCF4	6934 [Gene Symbol: TCF7L2] [Locus Tag: ] [Chromosome: 10] [Map Location: 10q25.3] [Description: transcription factor 7-like 2 (T-cell specific, HMG-box)] [Gene Type: protein-coding]
THBD	ENSG00000178726	THRM; AHUS6; BDCA3; CD141; THPH12; TM	7056 [Gene Symbol: THBD] [Locus Tag: ] [Chromosome: 20] [Map Location: 20p11.2] [Description: thrombomodulin] [Gene Type: protein-coding]
THTPA	ENSG00000259431	THTP; THTPASE	79178 [Gene Symbol: THTPA] [Locus Tag: ] [Chromosome: 14] [Map Location: 14q11.2] [Description: thiamine triphosphatase] [Gene Type: protein-coding]
TIFAB	ENSG00000255833	-	497189 [Gene Symbol: TIFAB] [Locus Tag: ] [Chromosome: 5] [Map Location: 5q31.1] [Description: TRAF-interacting protein with forkhead-associated domain, family member B] [Gene Type: protein-coding]
TIMP1	ENSG00000102265	EPO; EPA; HCI; CLGI; TIMP	7076 [Gene Symbol: TIMP1] [Locus Tag: ] [Chromosome: X] [Map Location: Xp11.3-p11.23] [Description: TIMP metallopeptidase inhibitor 1] [Gene Type: protein-coding]
TJP1	ENSG00000277401; ENSG00000104067	ZO-1	7082 [Gene Symbol: TJP1] [Locus Tag: ] [Chromosome: 15] [Map Location: 15q13] [Description: tight junction protein 1] [Gene Type: protein-coding]
TLR1	ENSG00000174125	TIL; CD281; TIL. LPRS5; rsc786	7096 [Gene Symbol: TLR1] [Locus Tag: ] [Chromosome: 4] [Map Location: 4p14] [Description: toll-like receptor 1] [Gene Type: protein-coding]
TLR2	ENSG00000137462	CD282; TIL4	7097 [Gene Symbol: TLR2] [Locus Tag: ] [Chromosome: 4] [Map Location: 4q32] [Description: toll-like receptor 2] [Gene Type: protein-coding]
TMEM217	ENSG00000172738	dJ355M6.2; C6orf128	221468 [Gene Symbol: TMEM217] [Locus Tag: ] [Chromosome: 6] [Map Location: 6p21.2] [Description: transmembrane protein 217] [Gene Type: protein-coding]
TMEM51	ENSG00000171729	C1orf72	55092 [Gene Symbol: TMEM51] [Locus Tag: ] [Chromosome: 1] [Map Location: 1p36.21] [Description: transmembrane protein 51] [Gene Type: protein-coding]
TMEM52B	ENSG00000165685	C12orf59	120939 [Gene Symbol: TMEM52B] [Locus Tag: ] [Chromosome: 12] [Map Location: 12p13.2] [Description: transmembrane protein 52B] [Gene Type: protein-coding]
TMEM60	ENSG00000135211	DC32; C7orf35	85025 [Gene Symbol: TMEM60] [Locus Tag: ] [Chromosome: 7] [Map Location: 7q11.23] [Description: transmembrane protein 60] [Gene Type: protein-coding]
TMOD3	ENSG00000138594	UTMOD	29766 [Gene Symbol: TMOD3] [Locus Tag: ] [Chromosome: 15] [Map Location: 15q21.2] [Description: tropomodulin 3] [Gene Type: protein-coding]
TMPRSS3	ENSG00000160183	DFNB8; ECHOS1; TADG12; DFNB10	64699 [Gene Symbol: TMPRSS3] [Locus Tag: ] [Chromosome: 21] [Map Location: 21q22.3] [Description: transmembrane protease, serine 3] [Gene Type: protein-coding]
TNF	ENSG00000232810; ENSG00000223952; ENSG00000230108; ENSG00000228978; ENSG00000228849; ENSG00000206439; ENSG00000228321; ENSG00000204490	DIF; TNFA; TNFSF2; TNF-alpha	7124 [Gene Symbol: TNF] [Locus Tag: ] [Chromosome: 6] [Map Location: 6p21.3] [Description: tumor necrosis factor] [Gene Type: protein-coding]
TNFRSF25	ENSG00000215788	LARD; DDR3; APO-3; TRAMP; WSL-LR; DR3; TR3; TNFRSF12; WSL-1	8718 [Gene Symbol: TNFRSF25] [Locus Tag: ] [Chromosome: 1] [Map Location: 1p36.2] [Description: tumor necrosis factor receptor superfamily member 25] [Gene Type: protein-coding]
TNFRSF4	ENSG00000186827	CD134; ACT35; TXGP1L; IMD16; OX40	7293 [Gene Symbol: TNFRSF4] [Locus Tag: ] [Chromosome: 1] [Map Location: 1p36] [Description: tumor necrosis factor receptor superfamily member 4] [Gene Type: protein-coding]
TNK2	ENSG00000061938	ACK; ACK-1; p21cdc42Hs; ACK1	10188 [Gene Symbol: TNK2] [Locus Tag: ] [Chromosome: 3] [Map Location: 3q29] [Description: tyrosine kinase, non-receptor, 2] [Gene Type: protein-coding]
TNS1	ENSG00000079308	MST091; MST122; MSTP127; MXRA6; TNS; MSTP091; MST127; MSTP122; PPP1R155	7145 [Gene Symbol: TNS1] [Locus Tag: ] [Chromosome: 2] [Map Location: 2q35-q36] [Description: tensin 1] [Gene Type: protein-coding]
TRADD	ENSG00000102871	Hs.89862	8717 [Gene Symbol: TRADD] [Locus Tag: ] [Chromosome: 16] [Map Location: 16q22] [Description: TNFRSF1A-associated via death domain] [Gene Type: protein-coding]
TRAF5	ENSG00000082512	MGC:39780; RNF84	7188 [Gene Symbol: TRAF5] [Locus Tag: ] [Chromosome: 1] [Map Location: 1q32] [Description: TNF receptor associated factor 5] [Gene Type: protein-coding]
TRIM36	ENSG00000152503	HAPRIN; RBCC728; RNF98	55521 [Gene Symbol: TRIM36] [Locus Tag: ] [Chromosome: 5] [Map Location: 5q22.3] [Description: tripartite motif containing 36] [Gene Type: protein-coding]
TRIM6-TRIM34	ENSG00000258588	RNF21; IFP1; TRIM34	445372 [Gene Symbol: TRIM6-TRIM34] [Locus Tag: ] [Chromosome: 11] [Map Location: 11p15] [Description: TRIM6-TRIM34 readthrough] [Gene Type: protein-coding]
TTC40	-	-	-
TUFT1	ENSG00000143367	-	7286 [Gene Symbol: TUFT1] [Locus Tag: ] [Chromosome: 1] [Map Location: 1q21] [Description: tuftelin 1] [Gene Type: protein-coding]
TXNIP	ENSG00000265972	THIF; HHCPA78; EST01027; VDUP1	10628 [Gene Symbol: TXNIP] [Locus Tag: ] [Chromosome: 1] [Map Location: 1q21.1] [Description: thioredoxin interacting protein] [Gene Type: protein-coding]
UBD	ENSG00000231968; ENSG00000224654; ENSG00000206468; ENSG00000226898; ENSG00000228913; ENSG00000213886; ENSG00000206513	GABBR1; UBD-3; FAT10	10537 [Gene Symbol: UBD] [Locus Tag: ] [Chromosome: 6] [Map Location: 6p21.3] [Description: ubiquitin D] [Gene Type: protein-coding]
UBE2S	ENSG00000108106	EPF5; E2EPF; E2-EPF	27338 [Gene Symbol: UBE2S] [Locus Tag: ] [Chromosome: 19] [Map Location: 19q13.43] [Description: ubiquitin conjugating enzyme E2S] [Gene Type: protein-coding]
UBE2Z	ENSG00000159202	USE1; HOYS7	65264 [Gene Symbol: UBE2Z] [Locus Tag: ] [Chromosome: 17] [Map Location: 17q21.32] [Description: ubiquitin conjugating enzyme E2Z] [Gene Type: protein-coding]
UBFD1	ENSG00000103353	UBPH	56061 [Gene Symbol: UBFD1] [Locus Tag: ] [Chromosome: 16] [Map Location: 16p12] [Description: ubiquitin family domain containing 1] [Gene Type: protein-coding]
UBQLNL	ENSG00000175518	-	143630 [Gene Symbol: UBQLNL] [Locus Tag: ] [Chromosome: 11] [Map Location: 11p15.4] [Description: ubiquilin-like] [Gene Type: protein-coding]
USP25	ENSG00000155313	USP21	29761 [Gene Symbol: USP25] [Locus Tag: ] [Chromosome: 21] [Map Location: 21q11.2] [Description: ubiquitin specific peptidase 25] [Gene Type: protein-coding]
USP37	ENSG00000135913	-	57695 [Gene Symbol: USP37] [Locus Tag: ] [Chromosome: 2] [Map Location: 2q35] [Description: ubiquitin specific peptidase 37] [Gene Type: protein-coding]
VMO1	ENSG00000182853	PRO21055; ERGA6350	284013 [Gene Symbol: VMO1] [Locus Tag: ] [Chromosome: 17] [Map Location: 17p13.2] [Description: vitelline membrane outer layer 1 homolog (chicken)] [Gene Type: protein-coding]
VRK2	ENSG00000028116	-	7444 [Gene Symbol: VRK2] [Locus Tag: ] [Chromosome: 2] [Map Location: 2p16.1] [Description: vaccinia related kinase 2] [Gene Type: protein-coding]
ZBED1_X	-	-	-
ZBED1_Y	-	-	-
ZBTB9	ENSG00000236515; ENSG00000213588	ZNF919	221504 [Gene Symbol: ZBTB9] [Locus Tag: ] [Chromosome: 6] [Map Location: 6p21.32] [Description: zinc finger and BTB domain containing 9] [Gene Type: protein-coding]
ZC3H12A	ENSG00000163874	MCPIP; MCPIP1; dJ423B22.1	80149 [Gene Symbol: ZC3H12A] [Locus Tag: ] [Chromosome: 1] [Map Location: 1p34.3] [Description: zinc finger CCCH-type containing 12A] [Gene Type: protein-coding]
ZC3H12C	ENSG00000149289	MCPIP3	85463 [Gene Symbol: ZC3H12C] [Locus Tag: ] [Chromosome: 11] [Map Location: 11q22.3] [Description: zinc finger CCCH-type containing 12C] [Gene Type: protein-coding]
ZEB2	ENSG00000169554	SMADIP1; HSPC082; SIP-1; SIP1; ZFHX1B	9839 [Gene Symbol: ZEB2] [Locus Tag: ] [Chromosome: 2] [Map Location: 2q22.3] [Description: zinc finger E-box binding homeobox 2] [Gene Type: protein-coding]
ZG16B	ENSG00000162078	EECP; HRPE773; PRO1567; JCLN2; PAUF	124220 [Gene Symbol: ZG16B] [Locus Tag: ] [Chromosome: 16] [Map Location: 16p13.3] [Description: zymogen granule protein 16B] [Gene Type: protein-coding]
ZNF257	ENSG00000197134	BMZF-4; BMZF4	113835 [Gene Symbol: ZNF257] [Locus Tag: ] [Chromosome: 19] [Map Location: 19q13] [Description: zinc finger protein 257] [Gene Type: protein-coding]
ZNF385B	ENSG00000144331	ZNF533	151126 [Gene Symbol: ZNF385B] [Locus Tag: ] [Chromosome: 2] [Map Location: 2q31.2-q31.3] [Description: zinc finger protein 385B] [Gene Type: protein-coding]
ZNF618	ENSG00000157657	FP13169; NEDD10	114991 [Gene Symbol: ZNF618] [Locus Tag: ] [Chromosome: 9] [Map Location: 9q32] [Description: zinc finger protein 618] [Gene Type: protein-coding]
ZNF684	ENSG00000117010	-	127396 [Gene Symbol: ZNF684] [Locus Tag: ] [Chromosome: 1] [Map Location: 1p34.2] [Description: zinc finger protein 684] [Gene Type: protein-coding]
ZSCAN20	ENSG00000121903	KOX29; ZFP-31; ZNF31; ZNF360	7579 [Gene Symbol: ZSCAN20] [Locus Tag: ] [Chromosome: 1] [Map Location: 1p34.3] [Description: zinc finger and SCAN domain containing 20] [Gene Type: protein-coding]
2015-03-01	ENSG00000145416	RNF171; MARCH-I	55016 [Gene Symbol: MARCH1] [Locus Tag: ] [Chromosome: 4] [Map Location: 4q32.2] [Description: membrane associated ring-CH-type finger 1] [Gene Type: protein-coding]
2015-03-04	ENSG00000144583	MARCH-IV; RNF174	57574 [Gene Symbol: MARCH4] [Locus Tag: ] [Chromosome: 2] [Map Location: 2q35] [Description: membrane associated ring-CH-type finger 4] [Gene Type: protein-coding]
2015-09-03	ENSG00000100167	bK250D10.3; SEP3	55964 [Gene Symbol: SEPT3] [Locus Tag: ] [Chromosome: 22] [Map Location: 22q13.2] [Description: septin 3] [Gene Type: protein-coding]
A2M	ENSG00000175899	FWP007; S863-7; A2MD; CPAMD5	2 [Gene Symbol: A2M] [Locus Tag: ] [Chromosome: 12] [Map Location: 12p13.31] [Description: alpha-2-macroglobulin] [Gene Type: protein-coding]
A4GALT	ENSG00000128274	P(k); PK; A14GALT; Gb3S; P1PK; A4GALT1; P1	53947 [Gene Symbol: A4GALT] [Locus Tag: ] [Chromosome: 22] [Map Location: 22q13.2] [Description: alpha 1,4-galactosyltransferase] [Gene Type: protein-coding]
AARS	ENSG00000090861	EIEE29; CMT2N	16 [Gene Symbol: AARS] [Locus Tag: ] [Chromosome: 16] [Map Location: 16q22] [Description: alanyl-tRNA synthetase] [Gene Type: protein-coding]
ABCA6	ENSG00000154262	EST155051	23460 [Gene Symbol: ABCA6] [Locus Tag: ] [Chromosome: 17] [Map Location: 17q24.3] [Description: ATP binding cassette subfamily A member 6] [Gene Type: protein-coding]
ABCA7	ENSG00000064687	ABCX; ABCA-SSN	10347 [Gene Symbol: ABCA7] [Locus Tag: ] [Chromosome: 19] [Map Location: 19p13.3] [Description: ATP binding cassette subfamily A member 7] [Gene Type: protein-coding]
ABCB1	ENSG00000085563	GP170; ABC20; CD243; MDR1; P-GP; CLCS; PGY1	5243 [Gene Symbol: ABCB1] [Locus Tag: ] [Chromosome: 7] [Map Location: 7q21.12] [Description: ATP binding cassette subfamily B member 1] [Gene Type: protein-coding]
ABCG2	ENSG00000118777	EST157481; ABC15; BCRP; UAQTL1; CD338; GOUT1; MRX; MXR; MXR1; ABCP; CDw338; MXR-1; BCRP1; BMDP	9429 [Gene Symbol: ABCG2] [Locus Tag: ] [Chromosome: 4] [Map Location: 4q22] [Description: ATP binding cassette subfamily G member 2 (Junior blood group)] [Gene Type: protein-coding]
ABLIM3	ENSG00000173210	HMFN1661	22885 [Gene Symbol: ABLIM3] [Locus Tag: ] [Chromosome: 5] [Map Location: 5q32] [Description: actin binding LIM protein family member 3] [Gene Type: protein-coding]
ACAP1	ENSG00000072818	CENTB1	9744 [Gene Symbol: ACAP1] [Locus Tag: ] [Chromosome: 17] [Map Location: 17p13.1] [Description: ArfGAP with coiled-coil, ankyrin repeat and PH domains 1] [Gene Type: protein-coding]
ACHE	ENSG00000087085	ARACHE; N-ACHE; YT; ACEE	43 [Gene Symbol: ACHE] [Locus Tag: ] [Chromosome: 7] [Map Location: 7q22] [Description: acetylcholinesterase (Yt blood group)] [Gene Type: protein-coding]
ACOT13	ENSG00000112304	HT012; PNAS-27; THEM2	55856 [Gene Symbol: ACOT13] [Locus Tag: ] [Chromosome: 6] [Map Location: 6p22.3] [Description: acyl-CoA thioesterase 13] [Gene Type: protein-coding]
ACRC	ENSG00000147174	NAAR1	93953 [Gene Symbol: ACRC] [Locus Tag: ] [Chromosome: X] [Map Location: Xq13.1] [Description: acidic repeat containing] [Gene Type: protein-coding]
ACSL4	ENSG00000068366	FACL4; MRX68; LACS4; ACS4; MRX63	2182 [Gene Symbol: ACSL4] [Locus Tag: ] [Chromosome: X] [Map Location: Xq22.3-q23] [Description: acyl-CoA synthetase long-chain family member 4] [Gene Type: protein-coding]
ACTL10	ENSG00000182584	dJ63M2.2; C20orf134	170487 [Gene Symbol: ACTL10] [Locus Tag: ] [Chromosome: 20] [Map Location: 20q11.22] [Description: actin like 10] [Gene Type: protein-coding]
ACVR2A	ENSG00000121989	ACTRII; ACVR2	92 [Gene Symbol: ACVR2A] [Locus Tag: ] [Chromosome: 2] [Map Location: 2q22.3] [Description: activin A receptor type IIA] [Gene Type: protein-coding]
ADA	ENSG00000196839	-	100 [Gene Symbol: ADA] [Locus Tag: ] [Chromosome: 20] [Map Location: 20q13.12] [Description: adenosine deaminase] [Gene Type: protein-coding]
ADAM28	ENSG00000042980	eMDC II; MDC-L; MDCL; ADAM 28; eMDCII	10863 [Gene Symbol: ADAM28] [Locus Tag: ] [Chromosome: 8] [Map Location: 8p21.2] [Description: ADAM metallopeptidase domain 28] [Gene Type: protein-coding]
ADAMTS14	ENSG00000138316	-	140766 [Gene Symbol: ADAMTS14] [Locus Tag: ] [Chromosome: 10] [Map Location: 10q21] [Description: ADAM metallopeptidase with thrombospondin type 1 motif 14] [Gene Type: protein-coding]
ADAMTS7	ENSG00000136378	ADAMTS-7; ADAM-TS 7; ADAM-TS7	11173 [Gene Symbol: ADAMTS7] [Locus Tag: ] [Chromosome: 15] [Map Location: 15q24.2] [Description: ADAM metallopeptidase with thrombospondin type 1 motif 7] [Gene Type: protein-coding]
ADAP2	ENSG00000184060	HSA272195; CENTA2; cent-b	55803 [Gene Symbol: ADAP2] [Locus Tag: ] [Chromosome: 17] [Map Location: 17q11.2] [Description: ArfGAP with dual PH domains 2] [Gene Type: protein-coding]
ADARB2	ENSG00000185736	RED2; ADAR3	105 [Gene Symbol: ADARB2] [Locus Tag: ] [Chromosome: 10] [Map Location: 10p15.3] [Description: adenosine deaminase, RNA-specific, B2 (inactive)] [Gene Type: protein-coding]
ADM2	ENSG00000128165	AM2; dJ579N16.4	79924 [Gene Symbol: ADM2] [Locus Tag: ] [Chromosome: 22] [Map Location: 22q13.33] [Description: adrenomedullin 2] [Gene Type: protein-coding]
ADORA3	ENSG00000282608	A3AR	140 [Gene Symbol: ADORA3] [Locus Tag: ] [Chromosome: 1] [Map Location: 1p13.2] [Description: adenosine A3 receptor] [Gene Type: protein-coding]
AGPAT9	-	-	-
AGT	ENSG00000135744	SERPINA8; ANHU	183 [Gene Symbol: AGT] [Locus Tag: ] [Chromosome: 1] [Map Location: 1q42.2] [Description: angiotensinogen (serpin peptidase inhibitor, clade A, member 8)] [Gene Type: protein-coding]
AGXT	ENSG00000172482	AGT1; TLH6; AGXT1; SPAT; AGT; PH1; SPT	189 [Gene Symbol: AGXT] [Locus Tag: ] [Chromosome: 2] [Map Location: 2q37.3] [Description: alanine-glyoxylate aminotransferase] [Gene Type: protein-coding]
AHNAK2	ENSG00000185567	C14orf78	113146 [Gene Symbol: AHNAK2] [Locus Tag: ] [Chromosome: 14] [Map Location: 14q32.33] [Description: AHNAK nucleoprotein 2] [Gene Type: protein-coding]
AIDA	ENSG00000186063	C1orf80	64853 [Gene Symbol: AIDA] [Locus Tag: ] [Chromosome: 1] [Map Location: 1q41] [Description: axin interactor, dorsalization associated] [Gene Type: protein-coding]
AIM1	ENSG00000112297	ST4; CRYBG1	202 [Gene Symbol: AIM1] [Locus Tag: ] [Chromosome: 6] [Map Location: 6q21] [Description: absent in melanoma 1] [Gene Type: protein-coding]
AK4	ENSG00000162433	AK3L1; AK3L2; AK 4; AK3	205 [Gene Symbol: AK4] [Locus Tag: ] [Chromosome: 1] [Map Location: 1p31.3] [Description: adenylate kinase 4] [Gene Type: protein-coding]
AKAP2	ENSG00000241978	AKAP-2; AKAPKL; PRKA2	11217 [Gene Symbol: AKAP2] [Locus Tag: ] [Chromosome: 9] [Map Location: 9q31.3] [Description: A-kinase anchoring protein 2] [Gene Type: protein-coding]
AKAP3	ENSG00000111254	AKAP110; FSP95; PRKA3; HEL159; AKAP 110; CT82; SOB1	10566 [Gene Symbol: AKAP3] [Locus Tag: ] [Chromosome: 12] [Map Location: 12p13.3] [Description: A-kinase anchoring protein 3] [Gene Type: protein-coding]
AKAP8	ENSG00000105127	AKAP 95; AKAP-8; AKAP-95; AKAP95	10270 [Gene Symbol: AKAP8] [Locus Tag: ] [Chromosome: 19] [Map Location: 19p13.1] [Description: A-kinase anchoring protein 8] [Gene Type: protein-coding]
AKT1S1	ENSG00000204673	Lobe; PRAS40	84335 [Gene Symbol: AKT1S1] [Locus Tag: ] [Chromosome: 19] [Map Location: 19q13.33] [Description: AKT1 substrate 1 (proline rich)] [Gene Type: protein-coding]
ALCAM	ENSG00000170017	CD166; MEMD	214 [Gene Symbol: ALCAM] [Locus Tag: ] [Chromosome: 3] [Map Location: 3q13.1] [Description: activated leukocyte cell adhesion molecule] [Gene Type: protein-coding]
ALDH1A1	ENSG00000165092	HEL-9; ALDH11; PUMB1; RALDH1; ALDC; ALDH-E1; HEL-S-53e; HEL12; ALDH1	216 [Gene Symbol: ALDH1A1] [Locus Tag: ] [Chromosome: 9] [Map Location: 9q21.13] [Description: aldehyde dehydrogenase 1 family member A1] [Gene Type: protein-coding]
ALDH1A2	ENSG00000128918	RALDH(II); RALDH2-T; RALDH2	8854 [Gene Symbol: ALDH1A2] [Locus Tag: ] [Chromosome: 15] [Map Location: 15q21.3] [Description: aldehyde dehydrogenase 1 family member A2] [Gene Type: protein-coding]
ALDOB	ENSG00000136872	ALDB; ALDO2	229 [Gene Symbol: ALDOB] [Locus Tag: ] [Chromosome: 9] [Map Location: 9q21.3-q22.2] [Description: aldolase B, fructose-bisphosphate] [Gene Type: protein-coding]
ALX1	ENSG00000180318	FND3; HEL23; CART1	8092 [Gene Symbol: ALX1] [Locus Tag: ] [Chromosome: 12] [Map Location: 12q21.31] [Description: ALX homeobox 1] [Gene Type: protein-coding]
ALYREF	ENSG00000183684	ALY/REF; THOC4; BEF; ALY; REF	10189 [Gene Symbol: ALYREF] [Locus Tag: ] [Chromosome: 17] [Map Location: 17q25.3] [Description: Aly/REF export factor] [Gene Type: protein-coding]
AMACR	ENSG00000242110	RACE; RM; AMACRD; CBAS4	23600 [Gene Symbol: AMACR] [Locus Tag: ] [Chromosome: 5] [Map Location: 5p13] [Description: alpha-methylacyl-CoA racemase] [Gene Type: protein-coding]
AMOTL2	ENSG00000114019	LCCP	51421 [Gene Symbol: AMOTL2] [Locus Tag: ] [Chromosome: 3] [Map Location: 3q21-q22] [Description: angiomotin like 2] [Gene Type: protein-coding]
AMPD3	ENSG00000133805	-	272 [Gene Symbol: AMPD3] [Locus Tag: ] [Chromosome: 11] [Map Location: 11p15] [Description: adenosine monophosphate deaminase 3] [Gene Type: protein-coding]
AMPH	ENSG00000078053	AMPH1	273 [Gene Symbol: AMPH] [Locus Tag: ] [Chromosome: 7] [Map Location: 7p14-p13] [Description: amphiphysin] [Gene Type: protein-coding]
AMZ1	ENSG00000174945	-	155185 [Gene Symbol: AMZ1] [Locus Tag: ] [Chromosome: 7] [Map Location: 7p22.3] [Description: archaelysin family metallopeptidase 1] [Gene Type: protein-coding]
ANGPTL1	ENSG00000116194	ANGPT3; ANG3; ARP1; AngY; dJ595C2.2; UNQ162	9068 [Gene Symbol: ANGPTL1] [Locus Tag: ] [Chromosome: 1] [Map Location: 1q25.2] [Description: angiopoietin like 1] [Gene Type: protein-coding]
ANGPTL6	ENSG00000130812	ARP5; AGF	83854 [Gene Symbol: ANGPTL6] [Locus Tag: ] [Chromosome: 19] [Map Location: 19p13.2] [Description: angiopoietin like 6] [Gene Type: protein-coding]
ANK3	ENSG00000151150	MRT37; ANKYRIN-G	288 [Gene Symbol: ANK3] [Locus Tag: ] [Chromosome: 10] [Map Location: 10q21] [Description: ankyrin 3, node of Ranvier (ankyrin G)] [Gene Type: protein-coding]
ANKEF1	ENSG00000132623	ANKRD5	63926 [Gene Symbol: ANKEF1] [Locus Tag: ] [Chromosome: 20] [Map Location: 20p12.2] [Description: ankyrin repeat and EF-hand domain containing 1] [Gene Type: protein-coding]
ANKRD1	ENSG00000148677	ALRP; bA320F15.2; CARP; C-193; CVARP; MCARP	27063 [Gene Symbol: ANKRD1] [Locus Tag: ] [Chromosome: 10] [Map Location: 10q23.31] [Description: ankyrin repeat domain 1 (cardiac muscle)] [Gene Type: protein-coding]
ANKRD33B	ENSG00000164236	-	651746 [Gene Symbol: ANKRD33B] [Locus Tag: ] [Chromosome: 5] [Map Location: 5p15.2] [Description: ankyrin repeat domain 33B] [Gene Type: protein-coding]
ANKRD66	ENSG00000230062	-	100287718 [Gene Symbol: ANKRD66] [Locus Tag: ] [Chromosome: 6] [Map Location: 6p12.3] [Description: ankyrin repeat domain 66] [Gene Type: protein-coding]
ANKS1B	ENSG00000185046	AIDA-1; AIDA; ANKS2; EB-1; EB1; cajalin-2	56899 [Gene Symbol: ANKS1B] [Locus Tag: ] [Chromosome: 12] [Map Location: 12q23.1] [Description: ankyrin repeat and sterile alpha motif domain containing 1B] [Gene Type: protein-coding]
ANO5	ENSG00000171714	GDD1; TMEM16E; LGMD2L	203859 [Gene Symbol: ANO5] [Locus Tag: ] [Chromosome: 11] [Map Location: 11p14.3] [Description: anoctamin 5] [Gene Type: protein-coding]
ANP32B	ENSG00000136938	APRIL; SSP29; PHAPI2	10541 [Gene Symbol: ANP32B] [Locus Tag: ] [Chromosome: 9] [Map Location: 9q22.32] [Description: acidic nuclear phosphoprotein 32 family member B] [Gene Type: protein-coding]
ANXA10	ENSG00000109511	ANX14	11199 [Gene Symbol: ANXA10] [Locus Tag: ] [Chromosome: 4] [Map Location: 4q33] [Description: annexin A10] [Gene Type: protein-coding]
APOBEC1	ENSG00000111701	BEDP; CDAR1; APOBEC-1; HEPR	339 [Gene Symbol: APOBEC1] [Locus Tag: ] [Chromosome: 12] [Map Location: 12p13.1] [Description: apolipoprotein B mRNA editing enzyme, catalytic polypeptide 1] [Gene Type: protein-coding]
APOBEC3A_B	ENSG00000128383; ENSG00000262156	-	100913187 [Gene Symbol: APOBEC3A_B] [Locus Tag: ] [Chromosome: 22] [Map Location: 22q13 alternate reference locus] [Description: APOBEC3A and APOBEC3B deletion hybrid] [Gene Type: protein-coding]
APOC2	ENSG00000224916	APOC-II; APO-CII	344 [Gene Symbol: APOC2] [Locus Tag: ] [Chromosome: 19] [Map Location: 19q13.2] [Description: apolipoprotein C-II] [Gene Type: protein-coding]
APOF	ENSG00000175336	LTIP; Apo-F	319 [Gene Symbol: APOF] [Locus Tag: ] [Chromosome: 12] [Map Location: 12q13.3] [Description: apolipoprotein F] [Gene Type: protein-coding]
APOL4	ENSG00000100336	APOL-IV; APOLIV	80832 [Gene Symbol: APOL4] [Locus Tag: ] [Chromosome: 22] [Map Location: 22q11.2-q13.2] [Description: apolipoprotein L, 4] [Gene Type: protein-coding]
AQP9	ENSG00000103569	AQP-9; SSC1; HsT17287	366 [Gene Symbol: AQP9] [Locus Tag: ] [Chromosome: 15] [Map Location: 15q] [Description: aquaporin 9] [Gene Type: protein-coding]
ARG2	ENSG00000081181	-	384 [Gene Symbol: ARG2] [Locus Tag: ] [Chromosome: 14] [Map Location: 14q24.1] [Description: arginase 2] [Gene Type: protein-coding]
ARHGAP27	ENSG00000276836; ENSG00000159314; ENSG00000276907	PP905; CAMGAP1; SH3D20; SH3P20	201176 [Gene Symbol: ARHGAP27] [Locus Tag: ] [Chromosome: 17] [Map Location: 17q21.31] [Description: Rho GTPase activating protein 27] [Gene Type: protein-coding]
ARHGAP31	ENSG00000031081	CDGAP; AOS1	57514 [Gene Symbol: ARHGAP31] [Locus Tag: ] [Chromosome: 3] [Map Location: 3q13.33] [Description: Rho GTPase activating protein 31] [Gene Type: protein-coding]
ARHGEF26	ENSG00000114790; ENSG00000277101	SGEF; HMFN1864; CSGEF	26084 [Gene Symbol: ARHGEF26] [Locus Tag: ] [Chromosome: 3] [Map Location: 3q25.2] [Description: Rho guanine nucleotide exchange factor 26] [Gene Type: protein-coding]
ARHGEF3	ENSG00000163947	XPLN; STA3; GEF3	50650 [Gene Symbol: ARHGEF3] [Locus Tag: ] [Chromosome: 3] [Map Location: 3p14.3] [Description: Rho guanine nucleotide exchange factor 3] [Gene Type: protein-coding]
ARMC9	ENSG00000135931	ARM; KU-MEL-1; NS21	80210 [Gene Symbol: ARMC9] [Locus Tag: ] [Chromosome: 2] [Map Location: 2q37.1] [Description: armadillo repeat containing 9] [Gene Type: protein-coding]
ARMCX3	ENSG00000102401	GASP6; dJ545K15.2; ALEX3	51566 [Gene Symbol: ARMCX3] [Locus Tag: ] [Chromosome: X] [Map Location: Xq22.1] [Description: armadillo repeat containing, X-linked 3] [Gene Type: protein-coding]
ARNT2	ENSG00000172379	bHLHe1; WEDAS	9915 [Gene Symbol: ARNT2] [Locus Tag: ] [Chromosome: 15] [Map Location: 15q24] [Description: aryl hydrocarbon receptor nuclear translocator 2] [Gene Type: protein-coding]
ARNTL	ENSG00000133794	MOP3; PASD3; BMAL1c; JAP3; BMAL1; TIC; bHLHe5	406 [Gene Symbol: ARNTL] [Locus Tag: ] [Chromosome: 11] [Map Location: 11p15] [Description: aryl hydrocarbon receptor nuclear translocator like] [Gene Type: protein-coding]
ARNTL2	ENSG00000029153	PASD9; MOP9; CLIF; bHLHe6; BMAL2	56938 [Gene Symbol: ARNTL2] [Locus Tag: ] [Chromosome: 12] [Map Location: 12p12.2-p11.2] [Description: aryl hydrocarbon receptor nuclear translocator like 2] [Gene Type: protein-coding]
ARRDC3	ENSG00000113369	TLIMP	57561 [Gene Symbol: ARRDC3] [Locus Tag: ] [Chromosome: 5] [Map Location: 5q14.3] [Description: arrestin domain containing 3] [Gene Type: protein-coding]
ASCC3	ENSG00000112249	HELIC1; ASC1p200; RNAH	10973 [Gene Symbol: ASCC3] [Locus Tag: ] [Chromosome: 6] [Map Location: 6q16] [Description: activating signal cointegrator 1 complex subunit 3] [Gene Type: protein-coding]
ASIP	ENSG00000101440	AGTI; AGTIL; SHEP9; ASP; AGSW	434 [Gene Symbol: ASIP] [Locus Tag: ] [Chromosome: 20] [Map Location: 20q11.2-q12] [Description: agouti signaling protein] [Gene Type: protein-coding]
ASPHD2	ENSG00000128203	-	57168 [Gene Symbol: ASPHD2] [Locus Tag: ] [Chromosome: 22] [Map Location: 22q12.1] [Description: aspartate beta-hydroxylase domain containing 2] [Gene Type: protein-coding]
ATCAY	ENSG00000167654	BNIP-H; CLAC	85300 [Gene Symbol: ATCAY] [Locus Tag: ] [Chromosome: 19] [Map Location: 19p13.3] [Description: ataxia, cerebellar, Cayman type] [Gene Type: protein-coding]
ATL3	ENSG00000184743	HSN1F	25923 [Gene Symbol: ATL3] [Locus Tag: ] [Chromosome: 11] [Map Location: 11q13.1] [Description: atlastin GTPase 3] [Gene Type: protein-coding]
ATP10B	ENSG00000118322	ATPVB	23120 [Gene Symbol: ATP10B] [Locus Tag: ] [Chromosome: 5] [Map Location: 5q34] [Description: ATPase, class V, type 10B] [Gene Type: protein-coding]
ATP13A3	ENSG00000133657	AFURS1	79572 [Gene Symbol: ATP13A3] [Locus Tag: ] [Chromosome: 3] [Map Location: 3q29] [Description: ATPase type 13A3] [Gene Type: protein-coding]
ATP6V0A1	ENSG00000033627	ATP6N1A; VPP1; ATP6N1; a1; Stv1; Vph1	535 [Gene Symbol: ATP6V0A1] [Locus Tag: ] [Chromosome: 17] [Map Location: 17q21] [Description: ATPase, H+ transporting, lysosomal V0 subunit a1] [Gene Type: protein-coding]
ATP6V0D2	ENSG00000147614	ATP6D2; VMA6	245972 [Gene Symbol: ATP6V0D2] [Locus Tag: ] [Chromosome: 8] [Map Location: ] [Description: ATPase, H+ transporting, lysosomal 38kDa, V0 subunit d2] [Gene Type: protein-coding]
ATP7A	ENSG00000165240	SMAX3; DSMAX; MK; MNK	538 [Gene Symbol: ATP7A] [Locus Tag: ] [Chromosome: X] [Map Location: Xq21.1] [Description: ATPase, Cu++ transporting, alpha polypeptide] [Gene Type: protein-coding]
ATP8B4	ENSG00000104043	ATPIM	79895 [Gene Symbol: ATP8B4] [Locus Tag: ] [Chromosome: 15] [Map Location: 15q21.2] [Description: ATPase, class I, type 8B, member 4] [Gene Type: protein-coding]
AURKB	ENSG00000178999	STK5; aurkb-sv2; AurB; ARK2; PPP1R48; aurkb-sv1; AIM-1; AIK2; IPL1; AIM1; STK12	9212 [Gene Symbol: AURKB] [Locus Tag: ] [Chromosome: 17] [Map Location: 17p13.1] [Description: aurora kinase B] [Gene Type: protein-coding]
B3GALT2	ENSG00000162630	BETA3GALT2; beta3Gal-T2; GLCT2	8707 [Gene Symbol: B3GALT2] [Locus Tag: ] [Chromosome: 1] [Map Location: 1q31] [Description: Beta-1,3-galactosyltransferase 2] [Gene Type: protein-coding]
B3GALT4	ENSG00000206285; ENSG00000235863; ENSG00000236802; ENSG00000226936; ENSG00000235155	GALT4; BETA3GALT4; GALT2	8705 [Gene Symbol: B3GALT4] [Locus Tag: ] [Chromosome: 6] [Map Location: 6p21.3] [Description: Beta-1,3-galactosyltransferase 4] [Gene Type: protein-coding]
B3GNT5	ENSG00000176597	beta3Gn-T5; B3GN-T5	84002 [Gene Symbol: B3GNT5] [Locus Tag: ] [Chromosome: 3] [Map Location: 3q28] [Description: UDP-GlcNAc:betaGal beta-1,3-N-acetylglucosaminyltransferase 5] [Gene Type: protein-coding]
BAG1	ENSG00000107262	BAG-1; HAP; RAP46	573 [Gene Symbol: BAG1] [Locus Tag: ] [Chromosome: 9] [Map Location: 9p12] [Description: BCL2 associated athanogene 1] [Gene Type: protein-coding]
BAI1	-	-	-
BBS10	ENSG00000179941	C12orf58	79738 [Gene Symbol: BBS10] [Locus Tag: ] [Chromosome: 12] [Map Location: 12q21.2] [Description: Bardet-Biedl syndrome 10] [Gene Type: protein-coding]
BBS12	ENSG00000181004	C4orf24	166379 [Gene Symbol: BBS12] [Locus Tag: ] [Chromosome: 4] [Map Location: 4q27] [Description: Bardet-Biedl syndrome 12] [Gene Type: protein-coding]
BCAR3	ENSG00000137936	NSP2; SH2D3B	8412 [Gene Symbol: BCAR3] [Locus Tag: ] [Chromosome: 1] [Map Location: 1p22.1] [Description: breast cancer anti-estrogen resistance 3] [Gene Type: protein-coding]
BCAS4	ENSG00000124243	CNOL	55653 [Gene Symbol: BCAS4] [Locus Tag: ] [Chromosome: 20] [Map Location: 20q13.13] [Description: breast carcinoma amplified sequence 4] [Gene Type: protein-coding]
BCL3	ENSG00000069399	D19S37; BCL4	602 [Gene Symbol: BCL3] [Locus Tag: ] [Chromosome: 19] [Map Location: 19q13.1-q13.2] [Description: B-cell CLL/lymphoma 3] [Gene Type: protein-coding]
BEST1	ENSG00000167995	VMD2; ARB; BEST; BMD; TU15B; RP50	7439 [Gene Symbol: BEST1] [Locus Tag: ] [Chromosome: 11] [Map Location: 11q13] [Description: bestrophin 1] [Gene Type: protein-coding]
BEST4	ENSG00000142959	VMD2L2	266675 [Gene Symbol: BEST4] [Locus Tag: ] [Chromosome: 1] [Map Location: 1p34.1] [Description: bestrophin 4] [Gene Type: protein-coding]
BET1	ENSG00000105829	HBET1	10282 [Gene Symbol: BET1] [Locus Tag: ] [Chromosome: 7] [Map Location: 7q21.1-q22] [Description: Bet1 golgi vesicular membrane trafficking protein] [Gene Type: protein-coding]
BLMH	ENSG00000108578	BMH; BH	642 [Gene Symbol: BLMH] [Locus Tag: ] [Chromosome: 17] [Map Location: 17q11.2] [Description: bleomycin hydrolase] [Gene Type: protein-coding]
BRIP1	ENSG00000136492	FANCJ; BACH1; OF	83990 [Gene Symbol: BRIP1] [Locus Tag: ] [Chromosome: 17] [Map Location: 17q22.2] [Description: BRCA1 interacting protein C-terminal helicase 1] [Gene Type: protein-coding]
BRSK1	ENSG00000160469	hSAD1	84446 [Gene Symbol: BRSK1] [Locus Tag: ] [Chromosome: 19] [Map Location: 19q13.4] [Description: BR serine/threonine kinase 1] [Gene Type: protein-coding]
BTN3A2	ENSG00000186470	BTN3.2; BTF4; CD277; BT3.2	11118 [Gene Symbol: BTN3A2] [Locus Tag: ] [Chromosome: 6] [Map Location: 6p22.1] [Description: butyrophilin, subfamily 3, member A2] [Gene Type: protein-coding]
C10orf10	ENSG00000165507	Fseg; DEPP; FIG	11067 [Gene Symbol: C10orf10] [Locus Tag: ] [Chromosome: 10] [Map Location: 10q11.21] [Description: chromosome 10 open reading frame 10] [Gene Type: protein-coding]
C10orf55	ENSG00000222047	bA417O11.3	414236 [Gene Symbol: C10orf55] [Locus Tag: ] [Chromosome: 10] [Map Location: 10q22.2] [Description: chromosome 10 open reading frame 55] [Gene Type: protein-coding]
C11orf68	ENSG00000175573	BLES03; P5326	83638 [Gene Symbol: C11orf68] [Locus Tag: ] [Chromosome: 11] [Map Location: 11q13.1] [Description: chromosome 11 open reading frame 68] [Gene Type: protein-coding]
C12orf60	ENSG00000182993	-	144608 [Gene Symbol: C12orf60] [Locus Tag: ] [Chromosome: 12] [Map Location: 12p12.3] [Description: chromosome 12 open reading frame 60] [Gene Type: protein-coding]
C12orf74	ENSG00000214215	-	338809 [Gene Symbol: C12orf74] [Locus Tag: ] [Chromosome: 12] [Map Location: 12q22] [Description: chromosome 12 open reading frame 74] [Gene Type: protein-coding]
C14orf119	ENSG00000179933	-	55017 [Gene Symbol: C14orf119] [Locus Tag: ] [Chromosome: 14] [Map Location: 14q11.2] [Description: chromosome 14 open reading frame 119] [Gene Type: protein-coding]
C15orf27	-	-	-
C16orf52	ENSG00000185716	-	730094 [Gene Symbol: C16orf52] [Locus Tag: ] [Chromosome: 16] [Map Location: 16p12.2] [Description: chromosome 16 open reading frame 52] [Gene Type: protein-coding]
C17orf66	-	-	-
C17orf96	ENSG00000277303; ENSG00000273604	PRR28	100170841 [Gene Symbol: C17orf96] [Locus Tag: ] [Chromosome: 17] [Map Location: 17q12] [Description: chromosome 17 open reading frame 96] [Gene Type: protein-coding]
C17orf97	ENSG00000187624	LIAT1; CK20	400566 [Gene Symbol: C17orf97] [Locus Tag: ] [Chromosome: 17] [Map Location: 17p13.3] [Description: chromosome 17 open reading frame 97] [Gene Type: protein-coding]
C18orf54	ENSG00000166845	LAS2	162681 [Gene Symbol: C18orf54] [Locus Tag: ] [Chromosome: 18] [Map Location: 18q21.2] [Description: chromosome 18 open reading frame 54] [Gene Type: protein-coding]
C19orf35	ENSG00000188305	-	374872 [Gene Symbol: C19orf35] [Locus Tag: ] [Chromosome: 19] [Map Location: 19p13.3] [Description: chromosome 19 open reading frame 35] [Gene Type: protein-coding]
C19orf38	ENSG00000214212	HIDE1	255809 [Gene Symbol: C19orf38] [Locus Tag: ] [Chromosome: 19] [Map Location: 19p13.2] [Description: chromosome 19 open reading frame 38] [Gene Type: protein-coding]
C1orf106	ENSG00000163362	-	55765 [Gene Symbol: C1orf106] [Locus Tag: ] [Chromosome: 1] [Map Location: 1q32.1] [Description: chromosome 1 open reading frame 106] [Gene Type: protein-coding]
C1orf122	ENSG00000197982	ALAESM	127687 [Gene Symbol: C1orf122] [Locus Tag: ] [Chromosome: 1] [Map Location: 1p34.3] [Description: chromosome 1 open reading frame 122] [Gene Type: protein-coding]
C1orf173	-	-	-
C1orf61	ENSG00000125462	CROC4	10485 [Gene Symbol: C1orf61] [Locus Tag: ] [Chromosome: 1] [Map Location: 1q22] [Description: chromosome 1 open reading frame 61] [Gene Type: protein-coding]
C1orf74	ENSG00000162757	URLC4	148304 [Gene Symbol: C1orf74] [Locus Tag: ] [Chromosome: 1] [Map Location: 1q32.2] [Description: chromosome 1 open reading frame 74] [Gene Type: protein-coding]
C1orf95	ENSG00000203685	-	375057 [Gene Symbol: C1orf95] [Locus Tag: ] [Chromosome: 1] [Map Location: 1q42.12] [Description: chromosome 1 open reading frame 95] [Gene Type: protein-coding]
C1QTNF1	ENSG00000173918	CTRP1; GIP; ZSIG37	114897 [Gene Symbol: C1QTNF1] [Locus Tag: ] [Chromosome: 17] [Map Location: 17q25.3] [Description: C1q and tumor necrosis factor related protein 1] [Gene Type: protein-coding]
C22orf28	-	-	-
C22orf42	ENSG00000205856	dJ90G24.6	150297 [Gene Symbol: C22orf42] [Locus Tag: ] [Chromosome: 22] [Map Location: 22q12.3] [Description: chromosome 22 open reading frame 42] [Gene Type: protein-coding]
C2orf42	ENSG00000115998	-	54980 [Gene Symbol: C2orf42] [Locus Tag: ] [Chromosome: 2] [Map Location: 2p13.3] [Description: chromosome 2 open reading frame 42] [Gene Type: protein-coding]
C2orf44	ENSG00000163026	WDCP; PP384	80304 [Gene Symbol: C2orf44] [Locus Tag: ] [Chromosome: 2] [Map Location: 2p23.3] [Description: chromosome 2 open reading frame 44] [Gene Type: protein-coding]
C2orf66	ENSG00000187944	IIDS6411; UNQ6411	401027 [Gene Symbol: C2orf66] [Locus Tag: ] [Chromosome: 2] [Map Location: 2q33.1] [Description: chromosome 2 open reading frame 66] [Gene Type: protein-coding]
C4orf32	ENSG00000174749	-	132720 [Gene Symbol: C4orf32] [Locus Tag: ] [Chromosome: 4] [Map Location: 4q25] [Description: chromosome 4 open reading frame 32] [Gene Type: protein-coding]
C5orf20	-	-	-
C5orf34	ENSG00000172244	-	375444 [Gene Symbol: C5orf34] [Locus Tag: ] [Chromosome: 5] [Map Location: 5p12] [Description: chromosome 5 open reading frame 34] [Gene Type: protein-coding]
C5orf51	ENSG00000205765	-	285636 [Gene Symbol: C5orf51] [Locus Tag: ] [Chromosome: 5] [Map Location: 5p13.1] [Description: chromosome 5 open reading frame 51] [Gene Type: protein-coding]
C5orf54	-	-	-
C6orf222	ENSG00000189325	-	389384 [Gene Symbol: C6orf222] [Locus Tag: ] [Chromosome: 6] [Map Location: 6p21.31] [Description: chromosome 6 open reading frame 222] [Gene Type: protein-coding]
C6orf25	ENSG00000204420; ENSG00000237459; ENSG00000231003; ENSG00000230060; ENSG00000206396; ENSG00000224393; ENSG00000228090	G6b; NG31	80739 [Gene Symbol: C6orf25] [Locus Tag: ] [Chromosome: 6] [Map Location: 6p21.33] [Description: chromosome 6 open reading frame 25] [Gene Type: protein-coding]
C6orf62	ENSG00000112308	XTP12; dJ30M3.2; Nbla00237	81688 [Gene Symbol: C6orf62] [Locus Tag: ] [Chromosome: 6] [Map Location: 6p22.3] [Description: chromosome 6 open reading frame 62] [Gene Type: protein-coding]
C7orf63	-	-	-
C9orf64	ENSG00000165118	-	84267 [Gene Symbol: C9orf64] [Locus Tag: ] [Chromosome: 9] [Map Location: 9q21.32] [Description: chromosome 9 open reading frame 64] [Gene Type: protein-coding]
CA2	ENSG00000104267	CA-II; CAII; HEL-76; CAC; HEL-S-282; Car2	760 [Gene Symbol: CA2] [Locus Tag: ] [Chromosome: 8] [Map Location: 8q22] [Description: carbonic anhydrase II] [Gene Type: protein-coding]
CABLES1	ENSG00000134508	CABLES; HsT2563; CABL1; IK3-1	91768 [Gene Symbol: CABLES1] [Locus Tag: ] [Chromosome: 18] [Map Location: 18q11.2] [Description: Cdk5 and Abl enzyme substrate 1] [Gene Type: protein-coding]
CACNA1G	ENSG00000006283	NBR13; Ca(V)T.1; Cav3.1	8913 [Gene Symbol: CACNA1G] [Locus Tag: ] [Chromosome: 17] [Map Location: 17q22] [Description: calcium channel, voltage-dependent, T type, alpha 1G subunit] [Gene Type: protein-coding]
CACNA1I	ENSG00000100346	ca(v)3.3; Cav3.3	8911 [Gene Symbol: CACNA1I] [Locus Tag: ] [Chromosome: 22] [Map Location: 22q13.1] [Description: calcium channel, voltage-dependent, T type, alpha 1I subunit] [Gene Type: protein-coding]
CALCA	ENSG00000110680	CALC1; CGRP; CT; CGRP1; KC; CGRP-I	796 [Gene Symbol: CALCA] [Locus Tag: ] [Chromosome: 11] [Map Location: 11p15.2] [Description: calcitonin-related polypeptide alpha] [Gene Type: protein-coding]
CALCRL	ENSG00000064989	CGRPR; CRLR	10203 [Gene Symbol: CALCRL] [Locus Tag: ] [Chromosome: 2] [Map Location: 2q32.1] [Description: calcitonin receptor like receptor] [Gene Type: protein-coding]
CAMSAP2	ENSG00000118200	CAMSAP1L1	23271 [Gene Symbol: CAMSAP2] [Locus Tag: ] [Chromosome: 1] [Map Location: 1q32.1] [Description: calmodulin regulated spectrin associated protein family member 2] [Gene Type: protein-coding]
CAPN2	ENSG00000162909	CANP2; CANPL2; CANPml; mCANP	824 [Gene Symbol: CAPN2] [Locus Tag: ] [Chromosome: 1] [Map Location: 1q41-q42] [Description: calpain 2, (m/II) large subunit] [Gene Type: protein-coding]
CARD6	ENSG00000132357	CINCIN1	84674 [Gene Symbol: CARD6] [Locus Tag: ] [Chromosome: 5] [Map Location: 5p13.1] [Description: caspase recruitment domain family member 6] [Gene Type: protein-coding]
CATSPERD	ENSG00000174898	TMEM146	257062 [Gene Symbol: CATSPERD] [Locus Tag: ] [Chromosome: 19] [Map Location: 19p13.3] [Description: catsper channel auxiliary subunit delta] [Gene Type: protein-coding]
CBS	ENSG00000160200; ENSG00000274276	HIP4	875 [Gene Symbol: CBS] [Locus Tag: ] [Chromosome: 21] [Map Location: 21q22.3] [Description: cystathionine-beta-synthase] [Gene Type: protein-coding]
CBWD3	ENSG00000196873	bA561O23.1	445571 [Gene Symbol: CBWD3] [Locus Tag: ] [Chromosome: 9] [Map Location: 9q13] [Description: COBW domain containing 3] [Gene Type: protein-coding]
CBY3	ENSG00000204659	-	646019 [Gene Symbol: CBY3] [Locus Tag: ] [Chromosome: 5] [Map Location: 5q35.3] [Description: chibby homolog 3 (Drosophila)] [Gene Type: protein-coding]
CCDC109B	ENSG00000005059	MCUb	55013 [Gene Symbol: CCDC109B] [Locus Tag: ] [Chromosome: 4] [Map Location: 4q25] [Description: coiled-coil domain containing 109B] [Gene Type: protein-coding]
CCDC113	ENSG00000103021	HSPC065	29070 [Gene Symbol: CCDC113] [Locus Tag: ] [Chromosome: 16] [Map Location: 16q21] [Description: coiled-coil domain containing 113] [Gene Type: protein-coding]
CCDC181	ENSG00000117477	C1orf114	57821 [Gene Symbol: CCDC181] [Locus Tag: ] [Chromosome: 1] [Map Location: 1q24] [Description: coiled-coil domain containing 181] [Gene Type: protein-coding]
CCDC39	ENSG00000145075	FAP59; CILD14	339829 [Gene Symbol: CCDC39] [Locus Tag: ] [Chromosome: 3] [Map Location: 3q26.33] [Description: coiled-coil domain containing 39] [Gene Type: protein-coding]
CCDC42B	-	-	-
CCDC50	ENSG00000152492	DFNA44; C3orf6; YMER	152137 [Gene Symbol: CCDC50] [Locus Tag: ] [Chromosome: 3] [Map Location: 3q28] [Description: coiled-coil domain containing 50] [Gene Type: protein-coding]
CCDC87	ENSG00000182791	-	55231 [Gene Symbol: CCDC87] [Locus Tag: ] [Chromosome: 11] [Map Location: 11q13.2] [Description: coiled-coil domain containing 87] [Gene Type: protein-coding]
CCDC89	ENSG00000179071	-	220388 [Gene Symbol: CCDC89] [Locus Tag: ] [Chromosome: 11] [Map Location: 11q14.1] [Description: coiled-coil domain containing 89] [Gene Type: protein-coding]
CCDC9	ENSG00000105321	-	26093 [Gene Symbol: CCDC9] [Locus Tag: ] [Chromosome: 19] [Map Location: 19q13.32] [Description: coiled-coil domain containing 9] [Gene Type: protein-coding]
CCDC92	ENSG00000275035; ENSG00000119242	-	80212 [Gene Symbol: CCDC92] [Locus Tag: ] [Chromosome: 12] [Map Location: 12q24.31] [Description: coiled-coil domain containing 92] [Gene Type: protein-coding]
CCL22	ENSG00000102962	A-152E5.1; ABCD-1; DC/B-CK; SCYA22; MDC; STCP-1	6367 [Gene Symbol: CCL22] [Locus Tag: ] [Chromosome: 16] [Map Location: 16q13] [Description: chemokine (C-C motif) ligand 22] [Gene Type: protein-coding]
CCL23	ENSG00000276114; ENSG00000274736	Ckb-8; CKb8; Ckb-8-1; hmrp-2a; MIP-3; MIP3; CK-BETA-8; MPIF-1; SCYA23	6368 [Gene Symbol: CCL23] [Locus Tag: ] [Chromosome: 17] [Map Location: 17q12] [Description: chemokine (C-C motif) ligand 23] [Gene Type: protein-coding]
CCL24	ENSG00000106178	SCYA24; MPIF2; Ckb-6; MPIF-2	6369 [Gene Symbol: CCL24] [Locus Tag: ] [Chromosome: 7] [Map Location: 7q11.23] [Description: chemokine (C-C motif) ligand 24] [Gene Type: protein-coding]
CCL4L1	ENSG00000276070; ENSG00000275313	AT744.2; CCL4L; LAG1; LAG-1; SCYA4L; SCYA4L1	388372 [Gene Symbol: CCL4L1] [Locus Tag: ] [Chromosome: 17] [Map Location: 17q12] [Description: chemokine (C-C motif) ligand 4-like 1] [Gene Type: protein-coding]
CCL4L2	ENSG00000275313; ENSG00000276125; ENSG00000282604; ENSG00000276070	SCYA4L; CCL4L; SCYQ4L2; AT744.2	9560 [Gene Symbol: CCL4L2] [Locus Tag: ] [Chromosome: 17] [Map Location: 17q12] [Description: chemokine (C-C motif) ligand 4-like 2] [Gene Type: protein-coding]
CCM2L	ENSG00000101331	dJ310O13.5; C20orf160	140706 [Gene Symbol: CCM2L] [Locus Tag: ] [Chromosome: 20] [Map Location: 20q11.2] [Description: cerebral cavernous malformation 2-like] [Gene Type: protein-coding]
CCND3	ENSG00000112576	-	896 [Gene Symbol: CCND3] [Locus Tag: ] [Chromosome: 6] [Map Location: 6p21] [Description: cyclin D3] [Gene Type: protein-coding]
CCNG1	ENSG00000113328	CCNG	900 [Gene Symbol: CCNG1] [Locus Tag: ] [Chromosome: 5] [Map Location: 5q32-q34] [Description: cyclin G1] [Gene Type: protein-coding]
CD163	ENSG00000177575	M130; MM130	9332 [Gene Symbol: CD163] [Locus Tag: ] [Chromosome: 12] [Map Location: 12p13.3] [Description: CD163 molecule] [Gene Type: protein-coding]
CD163L1	ENSG00000177675	CD163B; M160	283316 [Gene Symbol: CD163L1] [Locus Tag: ] [Chromosome: 12] [Map Location: 12p13.3] [Description: CD163 molecule like 1] [Gene Type: protein-coding]
CD180	ENSG00000134061	RP105; LY64; Ly78	4064 [Gene Symbol: CD180] [Locus Tag: ] [Chromosome: 5] [Map Location: 5q12] [Description: CD180 molecule] [Gene Type: protein-coding]
CD207	ENSG00000116031	CLEC4K	50489 [Gene Symbol: CD207] [Locus Tag: ] [Chromosome: 2] [Map Location: 2p13] [Description: CD207 molecule, langerin] [Gene Type: protein-coding]
CD226	ENSG00000150637	PTA1; DNAM1; DNAM-1; TLiSA1	10666 [Gene Symbol: CD226] [Locus Tag: ] [Chromosome: 18] [Map Location: 18q22.3] [Description: CD226 molecule] [Gene Type: protein-coding]
CD276	ENSG00000103855	B7-H3; B7H3; B7RP-2; 4Ig-B7-H3	80381 [Gene Symbol: CD276] [Locus Tag: ] [Chromosome: 15] [Map Location: 15q23-q24] [Description: CD276 molecule] [Gene Type: protein-coding]
CD3EAP	ENSG00000117877	CAST; PAF49; ASE-1; ASE1	10849 [Gene Symbol: CD3EAP] [Locus Tag: ] [Chromosome: 19] [Map Location: 19q13.3] [Description: CD3e molecule, epsilon associated protein] [Gene Type: protein-coding]
CD40	ENSG00000101017	p50; Bp50; CDW40; TNFRSF5	958 [Gene Symbol: CD40] [Locus Tag: ] [Chromosome: 20] [Map Location: 20q12-q13.2] [Description: CD40 molecule, TNF receptor superfamily member 5] [Gene Type: protein-coding]
CD47	ENSG00000196776	IAP; MER6; OA3	961 [Gene Symbol: CD47] [Locus Tag: ] [Chromosome: 3] [Map Location: 3q13.1-q13.2] [Description: CD47 molecule] [Gene Type: protein-coding]
CD74	ENSG00000019582	II; DHLAG; Ia-GAMMA; HLADG	972 [Gene Symbol: CD74] [Locus Tag: ] [Chromosome: 5] [Map Location: 5q32] [Description: CD74 molecule, major histocompatibility complex, class II invariant chain] [Gene Type: protein-coding]
CD84	ENSG00000066294	mCD84; LY9B; hCD84; SLAMF5	8832 [Gene Symbol: CD84] [Locus Tag: ] [Chromosome: 1] [Map Location: 1q24] [Description: CD84 molecule] [Gene Type: protein-coding]
CDCA4	ENSG00000170779	HEPP; SEI-3/HEPP	55038 [Gene Symbol: CDCA4] [Locus Tag: ] [Chromosome: 14] [Map Location: 14q32.33] [Description: cell division cycle associated 4] [Gene Type: protein-coding]
CDH1	ENSG00000039068	CDHE; ECAD; LCAM; CD324; UVO; Arc-1	999 [Gene Symbol: CDH1] [Locus Tag: ] [Chromosome: 16] [Map Location: 16q22.1] [Description: cadherin 1, type 1] [Gene Type: protein-coding]
CDK17	ENSG00000059758	PCTK2; PCTAIRE2	5128 [Gene Symbol: CDK17] [Locus Tag: ] [Chromosome: 12] [Map Location: 12q23.1] [Description: cyclin-dependent kinase 17] [Gene Type: protein-coding]
CDKN2B	ENSG00000147883	P15; CDK4I; MTS2; INK4B; p15INK4b; TP15	1030 [Gene Symbol: CDKN2B] [Locus Tag: ] [Chromosome: 9] [Map Location: 9p21] [Description: cyclin-dependent kinase inhibitor 2B (p15, inhibits CDK4)] [Gene Type: protein-coding]
CEACAM3	ENSG00000170956	CD66D; CGM1; CEA; W264; W282	1084 [Gene Symbol: CEACAM3] [Locus Tag: ] [Chromosome: 19] [Map Location: 19q13.2] [Description: carcinoembryonic antigen-related cell adhesion molecule 3] [Gene Type: protein-coding]
CEBPB	ENSG00000172216	NF-IL6; TCF5; C/EBP-beta; IL6DBP	1051 [Gene Symbol: CEBPB] [Locus Tag: ] [Chromosome: 20] [Map Location: 20q13.1] [Description: CCAAT/enhancer binding protein (C/EBP), beta] [Gene Type: protein-coding]
CEP19	ENSG00000174007	MOSPGF; C3orf34	84984 [Gene Symbol: CEP19] [Locus Tag: ] [Chromosome: 3] [Map Location: 3q29] [Description: centrosomal protein 19kDa] [Gene Type: protein-coding]
CES1	ENSG00000198848; ENSG00000262243	ACAT; HMSE1; hCE-1; CE-1; REH; HMSE; TGH; CEH; CES2; SES1; PCE-1	1066 [Gene Symbol: CES1] [Locus Tag: ] [Chromosome: 16] [Map Location: 16q22.2] [Description: carboxylesterase 1] [Gene Type: protein-coding]
CETN3	ENSG00000153140	CDC31; CEN3	1070 [Gene Symbol: CETN3] [Locus Tag: ] [Chromosome: 5] [Map Location: 5q14.3] [Description: centrin 3] [Gene Type: protein-coding]
CFAP54	ENSG00000188596	C12orf55; C12orf63	144535 [Gene Symbol: CFAP54] [Locus Tag: ] [Chromosome: 12] [Map Location: 12q23.1] [Description: cilia and flagella associated 54] [Gene Type: protein-coding]
CHAC2	ENSG00000143942	-	494143 [Gene Symbol: CHAC2] [Locus Tag: ] [Chromosome: 2] [Map Location: 2p16] [Description: ChaC, cation transport regulator homolog 2 (E. coli)] [Gene Type: protein-coding]
CHI3L2	ENSG00000064886	CHIL2; YKL-39; YKL39	1117 [Gene Symbol: CHI3L2] [Locus Tag: ] [Chromosome: 1] [Map Location: 1p13.3] [Description: chitinase 3 like 2] [Gene Type: protein-coding]
CHORDC1	ENSG00000110172	CHP1	26973 [Gene Symbol: CHORDC1] [Locus Tag: ] [Chromosome: 11] [Map Location: 11q14.3] [Description: cysteine and histidine rich domain containing 1] [Gene Type: protein-coding]
CHRM5	ENSG00000184984	HM5	1133 [Gene Symbol: CHRM5] [Locus Tag: ] [Chromosome: 15] [Map Location: 15q26] [Description: cholinergic receptor, muscarinic 5] [Gene Type: protein-coding]
CHRNA10	ENSG00000129749	-	57053 [Gene Symbol: CHRNA10] [Locus Tag: ] [Chromosome: 11] [Map Location: 11p15.5] [Description: cholinergic receptor, nicotinic alpha 10] [Gene Type: protein-coding]
CHRNA6	ENSG00000147434	CHNRA6	8973 [Gene Symbol: CHRNA6] [Locus Tag: ] [Chromosome: 8] [Map Location: 8p11.21] [Description: cholinergic receptor, nicotinic alpha 6] [Gene Type: protein-coding]
CHRNB2	ENSG00000160716	EFNL3; nAChRB2	1141 [Gene Symbol: CHRNB2] [Locus Tag: ] [Chromosome: 1] [Map Location: 1q21.3] [Description: cholinergic receptor, nicotinic beta 2] [Gene Type: protein-coding]
CISH	ENSG00000114737	CIS-1; G18; CIS; BACTS2; SOCS	1154 [Gene Symbol: CISH] [Locus Tag: ] [Chromosome: 3] [Map Location: 3p21.3] [Description: cytokine inducible SH2-containing protein] [Gene Type: protein-coding]
CKS2	ENSG00000123975	CKSHS2	1164 [Gene Symbol: CKS2] [Locus Tag: ] [Chromosome: 9] [Map Location: 9q22] [Description: CDC28 protein kinase regulatory subunit 2] [Gene Type: protein-coding]
CLDN11	ENSG00000013297	OTM; OSP	5010 [Gene Symbol: CLDN11] [Locus Tag: ] [Chromosome: 3] [Map Location: 3q26.2-q26.3] [Description: claudin 11] [Gene Type: protein-coding]
CLDND1	ENSG00000080822	C3orf4; GENX-3745	56650 [Gene Symbol: CLDND1] [Locus Tag: ] [Chromosome: 3] [Map Location: 3q12.1] [Description: claudin domain containing 1] [Gene Type: protein-coding]
CLEC2B	ENSG00000110852	AICL; HP10085; IFNRG1; CLECSF2	9976 [Gene Symbol: CLEC2B] [Locus Tag: ] [Chromosome: 12] [Map Location: 12p13-p12] [Description: C-type lectin domain family 2, member B] [Gene Type: protein-coding]
CLEC2D	ENSG00000069493	LLT1; CLAX; OCIL	29121 [Gene Symbol: CLEC2D] [Locus Tag: ] [Chromosome: 12] [Map Location: 12p13] [Description: C-type lectin domain family 2, member D] [Gene Type: protein-coding]
CLEC4F	ENSG00000152672	CLECSF13; KCLR	165530 [Gene Symbol: CLEC4F] [Locus Tag: ] [Chromosome: 2] [Map Location: 2p13.3] [Description: C-type lectin domain family 4, member F] [Gene Type: protein-coding]
CLEC5A	ENSG00000258227	MDL1; CLECSF5; MDL-1	23601 [Gene Symbol: CLEC5A] [Locus Tag: ] [Chromosome: 7] [Map Location: 7q33] [Description: C-type lectin domain family 5, member A] [Gene Type: protein-coding]
CLECL1	ENSG00000184293	DCAL-1; DCAL1	160365 [Gene Symbol: CLECL1] [Locus Tag: ] [Chromosome: 12] [Map Location: 12p13.31] [Description: C-type lectin-like 1] [Gene Type: protein-coding]
CLIC4	ENSG00000169504	MTCLIC; p64H1; H1; huH1; CLIC4L	25932 [Gene Symbol: CLIC4] [Locus Tag: ] [Chromosome: 1] [Map Location: 1p36.11] [Description: chloride intracellular channel 4] [Gene Type: protein-coding]
CLIC5	ENSG00000112782	DFNB103; MSTP130; DFNB102; MST130	53405 [Gene Symbol: CLIC5] [Locus Tag: ] [Chromosome: 6] [Map Location: 6p12.3] [Description: chloride intracellular channel 5] [Gene Type: protein-coding]
CLU	ENSG00000120885	AAG4; NA1/NA2; APO-J; SP-40; CLU1; KUB1; TRPM-2; TRPM2; APOJ; CLU2; SGP-2; CLI; SGP2	1191 [Gene Symbol: CLU] [Locus Tag: ] [Chromosome: 8] [Map Location: 8p21-p12] [Description: clusterin] [Gene Type: protein-coding]
CNGA1	ENSG00000198515	RP49; CNG1; RCNC1; CNG-1; RCNCalpha; CNCG; RCNCa; CNCG1	1259 [Gene Symbol: CNGA1] [Locus Tag: ] [Chromosome: 4] [Map Location: 4p12] [Description: cyclic nucleotide gated channel alpha 1] [Gene Type: protein-coding]
CNN1	ENSG00000130176	SMCC; HEL-S-14; Sm-Calp	1264 [Gene Symbol: CNN1] [Locus Tag: ] [Chromosome: 19] [Map Location: 19p13.2-p13.1] [Description: calponin 1, basic, smooth muscle] [Gene Type: protein-coding]
COA5	ENSG00000183513	C2orf64; 6330578E17Rik; Pet191	493753 [Gene Symbol: COA5] [Locus Tag: ] [Chromosome: 2] [Map Location: 2q11.2] [Description: cytochrome c oxidase assembly factor 5] [Gene Type: protein-coding]
COL1A1	ENSG00000108821	EDSC; OI2; OI3; OI4; OI1	1277 [Gene Symbol: COL1A1] [Locus Tag: ] [Chromosome: 17] [Map Location: 17q21.33] [Description: collagen, type I, alpha 1] [Gene Type: protein-coding]
COL27A1	ENSG00000196739	STLS	85301 [Gene Symbol: COL27A1] [Locus Tag: ] [Chromosome: 9] [Map Location: 9q32] [Description: collagen, type XXVII, alpha 1] [Gene Type: protein-coding]
COL4A2	ENSG00000134871	POREN2; ICH	1284 [Gene Symbol: COL4A2] [Locus Tag: ] [Chromosome: 13] [Map Location: 13q34] [Description: collagen, type IV, alpha 2] [Gene Type: protein-coding]
COMMD3	ENSG00000148444	BUP; C10orf8	23412 [Gene Symbol: COMMD3] [Locus Tag: ] [Chromosome: 10] [Map Location: 10p12.2] [Description: COMM domain containing 3] [Gene Type: protein-coding]
COPB2	ENSG00000184432	beta'-COP	9276 [Gene Symbol: COPB2] [Locus Tag: ] [Chromosome: 3] [Map Location: 3q23] [Description: coatomer protein complex subunit beta 2 (beta prime)] [Gene Type: protein-coding]
CORIN	ENSG00000145244	PEE5; CRN; ATC2; Lrp4; TMPRSS10	10699 [Gene Symbol: CORIN] [Locus Tag: ] [Chromosome: 4] [Map Location: 4p12] [Description: corin, serine peptidase] [Gene Type: protein-coding]
CPA6	ENSG00000165078	FEB11; CPAH; ETL5	57094 [Gene Symbol: CPA6] [Locus Tag: ] [Chromosome: 8] [Map Location: 8q13.2] [Description: carboxypeptidase A6] [Gene Type: protein-coding]
CPNE7	ENSG00000178773	-	27132 [Gene Symbol: CPNE7] [Locus Tag: ] [Chromosome: 16] [Map Location: 16q24.3] [Description: copine VII] [Gene Type: protein-coding]
CPT1A	ENSG00000110090	CPT1-L; L-CPT1; CPT1	1374 [Gene Symbol: CPT1A] [Locus Tag: ] [Chromosome: 11] [Map Location: 11q13.2] [Description: carnitine palmitoyltransferase 1A (liver)] [Gene Type: protein-coding]
CPT1B	ENSG00000205560	CPT1M; CPT1-M; MCPT1; CPTI; CPTI-M; M-CPT1; MCCPT1	1375 [Gene Symbol: CPT1B] [Locus Tag: ] [Chromosome: 22] [Map Location: 22q13.33] [Description: carnitine palmitoyltransferase 1B (muscle)] [Gene Type: protein-coding]
CR1L	ENSG00000197721	-	1379 [Gene Symbol: CR1L] [Locus Tag: ] [Chromosome: 1] [Map Location: 1q32.1] [Description: complement component (3b/4b) receptor 1-like] [Gene Type: protein-coding]
CREB3L3	ENSG00000060566	CREB-H; CREBH; HYST1481	84699 [Gene Symbol: CREB3L3] [Locus Tag: ] [Chromosome: 19] [Map Location: 19p13.3] [Description: cAMP responsive element binding protein 3-like 3] [Gene Type: protein-coding]
CREBRF	ENSG00000164463	C5orf41; LRF	153222 [Gene Symbol: CREBRF] [Locus Tag: ] [Chromosome: 5] [Map Location: 5q35.1] [Description: CREB3 regulatory factor] [Gene Type: protein-coding]
CRIM1	ENSG00000277354; ENSG00000150938	S52; CRIM-1	51232 [Gene Symbol: CRIM1] [Locus Tag: ] [Chromosome: 2] [Map Location: 2p21] [Description: cysteine rich transmembrane BMP regulator 1 (chordin-like)] [Gene Type: protein-coding]
CRLF2_X	-	-	-
CRLF2_Y	-	-	-
CRP	ENSG00000132693	PTX1	1401 [Gene Symbol: CRP] [Locus Tag: ] [Chromosome: 1] [Map Location: 1q23.2] [Description: C-reactive protein, pentraxin-related] [Gene Type: protein-coding]
CRY1	ENSG00000008405	PHLL1	1407 [Gene Symbol: CRY1] [Locus Tag: ] [Chromosome: 12] [Map Location: 12q23-q24.1] [Description: cryptochrome circadian clock 1] [Gene Type: protein-coding]
CRYBB3	ENSG00000100053	CRYB3; CTRCT22; CATCN2	1417 [Gene Symbol: CRYBB3] [Locus Tag: ] [Chromosome: 22] [Map Location: 22q11.23] [Description: crystallin beta B3] [Gene Type: protein-coding]
CSF2RA_X	-	-	-
CSF2RA_Y	-	-	-
CSNK1G2	ENSG00000133275	CK1g2	1455 [Gene Symbol: CSNK1G2] [Locus Tag: ] [Chromosome: 19] [Map Location: 19p13.3] [Description: casein kinase 1, gamma 2] [Gene Type: protein-coding]
CST6	ENSG00000175315	-	1474 [Gene Symbol: CST6] [Locus Tag: ] [Chromosome: 11] [Map Location: 11q13] [Description: cystatin E/M] [Gene Type: protein-coding]
CTCFL	ENSG00000124092	HMGB1L1; dJ579F20.2; BORIS; CTCF-T; CT27	140690 [Gene Symbol: CTCFL] [Locus Tag: ] [Chromosome: 20] [Map Location: 20q13.31] [Description: CCCTC-binding factor (zinc finger protein)-like] [Gene Type: protein-coding]
CTRL	ENSG00000141086	CTRL1	1506 [Gene Symbol: CTRL] [Locus Tag: ] [Chromosome: 16] [Map Location: 16q22.1] [Description: chymotrypsin-like] [Gene Type: protein-coding]
CTSL1	-	-	-
CTSS	ENSG00000163131	-	1520 [Gene Symbol: CTSS] [Locus Tag: ] [Chromosome: 1] [Map Location: 1q21] [Description: cathepsin S] [Gene Type: protein-coding]
CTXN1	ENSG00000178531	CTXN	404217 [Gene Symbol: CTXN1] [Locus Tag: ] [Chromosome: 19] [Map Location: 19p13.2] [Description: cortexin 1] [Gene Type: protein-coding]
CXCL1	ENSG00000163739	SCYB1; GROa; MGSA-a; GRO1; FSP; MGSA; NAP-3	2919 [Gene Symbol: CXCL1] [Locus Tag: ] [Chromosome: 4] [Map Location: 4q21] [Description: chemokine (C-X-C motif) ligand 1 (melanoma growth stimulating activity, alpha)] [Gene Type: protein-coding]
CXCL2	ENSG00000081041	GROb; SCYB2; GRO2; MGSA-b; CINC-2a; MIP-2a; MIP2; MIP2A	2920 [Gene Symbol: CXCL2] [Locus Tag: ] [Chromosome: 4] [Map Location: 4q21] [Description: chemokine (C-X-C motif) ligand 2] [Gene Type: protein-coding]
CXCL3	ENSG00000163734	GRO3; MIP-2b; SCYB3; GROg; MIP2B; CINC-2b	2921 [Gene Symbol: CXCL3] [Locus Tag: ] [Chromosome: 4] [Map Location: 4q21] [Description: chemokine (C-X-C motif) ligand 3] [Gene Type: protein-coding]
CXCR6	ENSG00000172215	STRL33; TYMSTR; BONZO; CD186	10663 [Gene Symbol: CXCR6] [Locus Tag: ] [Chromosome: 3] [Map Location: 3p21] [Description: chemokine (C-X-C motif) receptor 6] [Gene Type: protein-coding]
CXorf40A	ENSG00000197620	CXorf40; EOLA1	91966 [Gene Symbol: CXorf40A] [Locus Tag: ] [Chromosome: X] [Map Location: Xq28] [Description: chromosome X open reading frame 40A] [Gene Type: protein-coding]
CYP1A1	ENSG00000140465	AHH; CP11; AHRR; P1-450; P450-C; CYP1; P450DX	1543 [Gene Symbol: CYP1A1] [Locus Tag: ] [Chromosome: 15] [Map Location: 15q24.1] [Description: cytochrome P450, family 1, subfamily A, polypeptide 1] [Gene Type: protein-coding]
CYP26A1	ENSG00000095596	CP26; P450RAI1; P450RAI; CYP26	1592 [Gene Symbol: CYP26A1] [Locus Tag: ] [Chromosome: 10] [Map Location: 10q23-q24] [Description: cytochrome P450, family 26, subfamily A, polypeptide 1] [Gene Type: protein-coding]
CYP27A1	ENSG00000135929	CYP27; CP27; CTX	1593 [Gene Symbol: CYP27A1] [Locus Tag: ] [Chromosome: 2] [Map Location: 2q35] [Description: cytochrome P450, family 27, subfamily A, polypeptide 1] [Gene Type: protein-coding]
CYP4F22	ENSG00000171954	ARCI5; LI3; INLNE	126410 [Gene Symbol: CYP4F22] [Locus Tag: ] [Chromosome: 19] [Map Location: 19p13.12] [Description: cytochrome P450, family 4, subfamily F, polypeptide 22] [Gene Type: protein-coding]
CYTH1	ENSG00000108669	D17S811E; SEC7; PSCD1; B2-1; CYTOHESIN-1	9267 [Gene Symbol: CYTH1] [Locus Tag: ] [Chromosome: 17] [Map Location: 17q25] [Description: cytohesin 1] [Gene Type: protein-coding]
DAXX	ENSG00000231617; ENSG00000229396; ENSG00000206279; ENSG00000204209; ENSG00000227046; ENSG00000206206	DAP6; BING2; EAP1	1616 [Gene Symbol: DAXX] [Locus Tag: ] [Chromosome: 6] [Map Location: 6p21.3] [Description: death-domain associated protein] [Gene Type: protein-coding]
DCAF7	ENSG00000136485	SWAN-1; WDR68; HAN11; AN11	10238 [Gene Symbol: DCAF7] [Locus Tag: ] [Chromosome: 17] [Map Location: 17q23.3] [Description: DDB1 and CUL4 associated factor 7] [Gene Type: protein-coding]
DCDC2B	ENSG00000222046	-	149069 [Gene Symbol: DCDC2B] [Locus Tag: ] [Chromosome: 1] [Map Location: 1p35.1] [Description: doublecortin domain containing 2B] [Gene Type: protein-coding]
DCDC5	ENSG00000170959	-	100506627 [Gene Symbol: DCDC5] [Locus Tag: ] [Chromosome: 11] [Map Location: 11p14.1] [Description: doublecortin domain containing 5] [Gene Type: protein-coding]
DCSTAMP	ENSG00000164935	FIND; hDC-STAMP; TM7SF4	81501 [Gene Symbol: DCSTAMP] [Locus Tag: ] [Chromosome: 8] [Map Location: 8q23] [Description: dendrocyte expressed seven transmembrane protein] [Gene Type: protein-coding]
DDX24	ENSG00000089737; ENSG00000273761	-	57062 [Gene Symbol: DDX24] [Locus Tag: ] [Chromosome: 14] [Map Location: 14q32] [Description: DEAD (Asp-Glu-Ala-Asp) box helicase 24] [Gene Type: protein-coding]
DDX3Y	ENSG00000067048	DBY	8653 [Gene Symbol: DDX3Y] [Locus Tag: ] [Chromosome: Y] [Map Location: Yq11] [Description: DEAD (Asp-Glu-Ala-Asp) box helicase 3, Y-linked] [Gene Type: protein-coding]
DEFA1	ENSG00000239839; ENSG00000240247; ENSG00000206047	HNP-1; MRS; HP1; DEF1; DEFA2; HP-1	1667 [Gene Symbol: DEFA1] [Locus Tag: ] [Chromosome: 8] [Map Location: 8p23.1] [Description: defensin alpha 1] [Gene Type: protein-coding]
DEFA3	ENSG00000239839	HNP-3; HP-3; DEF3; HNP3; HP3	1668 [Gene Symbol: DEFA3] [Locus Tag: ] [Chromosome: 8] [Map Location: 8p23.1] [Description: defensin alpha 3] [Gene Type: protein-coding]
DENND1B	ENSG00000213047	FAM31B; C1orf218; C1ORF18	163486 [Gene Symbol: DENND1B] [Locus Tag: ] [Chromosome: 1] [Map Location: 1q31.3] [Description: DENN/MADD domain containing 1B] [Gene Type: protein-coding]
DFNB31	ENSG00000095397	WI; PDZD7B; WHRN; USH2D; CIP98	25861 [Gene Symbol: DFNB31] [Locus Tag: ] [Chromosome: 9] [Map Location: 9q32] [Description: deafness, autosomal recessive 31] [Gene Type: protein-coding]
DHDH	ENSG00000104808	2DD; HUM2DD	27294 [Gene Symbol: DHDH] [Locus Tag: ] [Chromosome: 19] [Map Location: 19q13.3] [Description: dihydrodiol dehydrogenase (dimeric)] [Gene Type: protein-coding]
DHFRL1	ENSG00000178700	DHFRP4	200895 [Gene Symbol: DHFRL1] [Locus Tag: ] [Chromosome: 3] [Map Location: 3q11.1] [Description: dihydrofolate reductase like 1] [Gene Type: protein-coding]
DKFZp667F0711	-	-	-
DKK3	ENSG00000050165	RIG; REIC	27122 [Gene Symbol: DKK3] [Locus Tag: ] [Chromosome: 11] [Map Location: 11p15.2] [Description: dickkopf WNT signaling pathway inhibitor 3] [Gene Type: protein-coding]
DMD	ENSG00000198947	DXS164; DXS230; DXS269; DXS270; DXS268; CMD3B; DXS142; DXS239; MRX85; DXS206; BMD; DXS272	1756 [Gene Symbol: DMD] [Locus Tag: ] [Chromosome: X] [Map Location: Xp21.2] [Description: dystrophin] [Gene Type: protein-coding]
DMXL2	ENSG00000104093	PEPNS; RC3	23312 [Gene Symbol: DMXL2] [Locus Tag: ] [Chromosome: 15] [Map Location: 15q21.2] [Description: Dmx-like 2] [Gene Type: protein-coding]
DNAH12	ENSG00000174844	HL-19; DLP12; DNAH12L; HDHC3; DHC3; DNAHC3; DNHD2; HL19; DNAH7L; DNAHC12	201625 [Gene Symbol: DNAH12] [Locus Tag: ] [Chromosome: 3] [Map Location: 3p14.3] [Description: dynein, axonemal, heavy chain 12] [Gene Type: protein-coding]
DNAJC1	ENSG00000136770	DNAJL1; ERdj1; MTJ1; HTJ1	64215 [Gene Symbol: DNAJC1] [Locus Tag: ] [Chromosome: 10] [Map Location: 10p12.31] [Description: DnaJ heat shock protein family (Hsp40) member C1] [Gene Type: protein-coding]
DNAJC28	ENSG00000262911; ENSG00000177692	C21orf55; C21orf78	54943 [Gene Symbol: DNAJC28] [Locus Tag: ] [Chromosome: 21] [Map Location: 21q22.11] [Description: DnaJ heat shock protein family (Hsp40) member C28] [Gene Type: protein-coding]
DNAPTP3	-	-	100507488 [Gene Symbol: DNAPTP3] [Locus Tag: ] [Chromosome: 2] [Map Location: 2q34-q35] [Description: histone demethylase UTY-like] [Gene Type: unknown]
DNASE1L2	ENSG00000167968	DNAS1L2	1775 [Gene Symbol: DNASE1L2] [Locus Tag: ] [Chromosome: 16] [Map Location: 16p13.3] [Description: deoxyribonuclease I-like 2] [Gene Type: protein-coding]
DPCD	ENSG00000166171	-	25911 [Gene Symbol: DPCD] [Locus Tag: ] [Chromosome: 10] [Map Location: 10q24.32] [Description: deleted in primary ciliary dyskinesia homolog (mouse)] [Gene Type: protein-coding]
DPYS	ENSG00000147647	DHPase; DHP	1807 [Gene Symbol: DPYS] [Locus Tag: ] [Chromosome: 8] [Map Location: 8q22] [Description: dihydropyrimidinase] [Gene Type: protein-coding]
DPYSL3	ENSG00000113657	LCRMP; ULIP; CRMP-4; DRP-3; ULIP-1; CRMP4; DRP3	1809 [Gene Symbol: DPYSL3] [Locus Tag: ] [Chromosome: 5] [Map Location: 5q32] [Description: dihydropyrimidinase like 3] [Gene Type: protein-coding]
DRAM1	ENSG00000136048	DRAM	55332 [Gene Symbol: DRAM1] [Locus Tag: ] [Chromosome: 12] [Map Location: 12q23.2] [Description: DNA damage regulated autophagy modulator 1] [Gene Type: protein-coding]
DSE	ENSG00000111817	SART-2; DSEP; DSEPI; EDSMC2; SART2	29940 [Gene Symbol: DSE] [Locus Tag: ] [Chromosome: 6] [Map Location: 6q22] [Description: dermatan sulfate epimerase] [Gene Type: protein-coding]
DSG2	ENSG00000046604	CMD1BB; ARVD10; ARVC10; HDGC; CDHF5	1829 [Gene Symbol: DSG2] [Locus Tag: ] [Chromosome: 18] [Map Location: 18q12.1] [Description: desmoglein 2] [Gene Type: protein-coding]
DUOX2	ENSG00000140279	P138-TOX; THOX2; LNOX2; NOXEF2; TDH6	50506 [Gene Symbol: DUOX2] [Locus Tag: ] [Chromosome: 15] [Map Location: 15q15.3] [Description: dual oxidase 2] [Gene Type: protein-coding]
DUSP16	ENSG00000280962; ENSG00000111266	MKP7; MKP-7	80824 [Gene Symbol: DUSP16] [Locus Tag: ] [Chromosome: 12] [Map Location: 12p13] [Description: dual specificity phosphatase 16] [Gene Type: protein-coding]
DUSP2	ENSG00000158050	PAC1; PAC-1	1844 [Gene Symbol: DUSP2] [Locus Tag: ] [Chromosome: 2] [Map Location: 2q11] [Description: dual specificity phosphatase 2] [Gene Type: protein-coding]
DYNLL1	ENSG00000088986	DNCLC1; LC8a; PIN; DLC1; DNCL1; hdlc1; DLC8; LC8	8655 [Gene Symbol: DYNLL1] [Locus Tag: ] [Chromosome: 12] [Map Location: 12q24.23] [Description: dynein, light chain, LC8-type 1] [Gene Type: protein-coding]
DYSF	ENSG00000135636	LGMD2B; FER1L1; MMD1	8291 [Gene Symbol: DYSF] [Locus Tag: ] [Chromosome: 2] [Map Location: 2p13.3] [Description: dysferlin] [Gene Type: protein-coding]
DZIP1L	ENSG00000158163	DZIP2	199221 [Gene Symbol: DZIP1L] [Locus Tag: ] [Chromosome: 3] [Map Location: 3q22.3] [Description: DAZ interacting zinc finger protein 1-like] [Gene Type: protein-coding]
EBI3	ENSG00000105246	IL27B; IL-27B	10148 [Gene Symbol: EBI3] [Locus Tag: ] [Chromosome: 19] [Map Location: 19p13.3] [Description: Epstein-Barr virus induced 3] [Gene Type: protein-coding]
ECEL1	ENSG00000171551	ECEX; XCE; DINE; DA5D	9427 [Gene Symbol: ECEL1] [Locus Tag: ] [Chromosome: 2] [Map Location: 2q37.1] [Description: endothelin converting enzyme-like 1] [Gene Type: protein-coding]
EDN1	ENSG00000078401	HDLCQ7; ARCND3; PPET1; QME; ET1	1906 [Gene Symbol: EDN1] [Locus Tag: ] [Chromosome: 6] [Map Location: 6p24.1] [Description: endothelin 1] [Gene Type: protein-coding]
EDNRB	ENSG00000136160	ETB; ETB1; ET-BR; HSCR; ABCDS; WS4A; ETBR; HSCR2; ET-B; ETRB	1910 [Gene Symbol: EDNRB] [Locus Tag: ] [Chromosome: 13] [Map Location: 13q22] [Description: endothelin receptor type B] [Gene Type: protein-coding]
EFR3A	ENSG00000132294	-	23167 [Gene Symbol: EFR3A] [Locus Tag: ] [Chromosome: 8] [Map Location: 8q24.22] [Description: EFR3 homolog A] [Gene Type: protein-coding]
EGR1	ENSG00000120738	KROX-24; NGFI-A; TIS8; AT225; ZIF-268; ZNF225; G0S30	1958 [Gene Symbol: EGR1] [Locus Tag: ] [Chromosome: 5] [Map Location: 5q31.1] [Description: early growth response 1] [Gene Type: protein-coding]
EGR2	ENSG00000122877	KROX20; CMT1D; AT591; CMT4E	1959 [Gene Symbol: EGR2] [Locus Tag: ] [Chromosome: 10] [Map Location: 10q21.1] [Description: early growth response 2] [Gene Type: protein-coding]
EHF	ENSG00000135373	ESE3; ESE3B; ESEJ	26298 [Gene Symbol: EHF] [Locus Tag: ] [Chromosome: 11] [Map Location: 11p12] [Description: ets homologous factor] [Gene Type: protein-coding]
EIF3L	ENSG00000100129	EIF3EIP; EIF3S6IP; HSPC021; MSTP005; HSPC025; EIF3S11	51386 [Gene Symbol: EIF3L] [Locus Tag: ] [Chromosome: 22] [Map Location: 22q] [Description: eukaryotic translation initiation factor 3, subunit L] [Gene Type: protein-coding]
ELAVL4	ENSG00000162374	PNEM; HUD	1996 [Gene Symbol: ELAVL4] [Locus Tag: ] [Chromosome: 1] [Map Location: 1p34] [Description: ELAV like neuron-specific RNA binding protein 4] [Gene Type: protein-coding]
ELF1	ENSG00000120690	-	1997 [Gene Symbol: ELF1] [Locus Tag: ] [Chromosome: 13] [Map Location: 13q13] [Description: E74-like factor 1 (ets domain transcription factor)] [Gene Type: protein-coding]
ELFN1	ENSG00000225968	PPP1R28	392617 [Gene Symbol: ELFN1] [Locus Tag: ] [Chromosome: 7] [Map Location: 7p22.3] [Description: extracellular leucine-rich repeat and fibronectin type III domain containing 1] [Gene Type: protein-coding]
ELL3	ENSG00000128886	-	80237 [Gene Symbol: ELL3] [Locus Tag: ] [Chromosome: 15] [Map Location: 15q15.3] [Description: elongation factor RNA polymerase II-like 3] [Gene Type: protein-coding]
ELOVL7	ENSG00000164181	-	79993 [Gene Symbol: ELOVL7] [Locus Tag: ] [Chromosome: 5] [Map Location: 5q12.1] [Description: ELOVL fatty acid elongase 7] [Gene Type: protein-coding]
EML1	ENSG00000066629	EMAPL; HuEMAP; EMAP; ELP79	2009 [Gene Symbol: EML1] [Locus Tag: ] [Chromosome: 14] [Map Location: 14q32] [Description: echinoderm microtubule associated protein like 1] [Gene Type: protein-coding]
EML4	ENSG00000143924	C2orf2; EMAPL4; ELP120; ROPP120; EMAP-4	27436 [Gene Symbol: EML4] [Locus Tag: ] [Chromosome: 2] [Map Location: 2p21] [Description: echinoderm microtubule associated protein like 4] [Gene Type: protein-coding]
EMP2	ENSG00000213853	XMP	2013 [Gene Symbol: EMP2] [Locus Tag: ] [Chromosome: 16] [Map Location: 16p13.2] [Description: epithelial membrane protein 2] [Gene Type: protein-coding]
ENG	ENSG00000106991	END; ORW1; HHT1	2022 [Gene Symbol: ENG] [Locus Tag: ] [Chromosome: 9] [Map Location: 9q34.11] [Description: endoglin] [Gene Type: protein-coding]
ENPP1	ENSG00000197594	COLED; M6S1; NPPS; PC-1; NPP1; ARHR2; PCA1; PDNP1	5167 [Gene Symbol: ENPP1] [Locus Tag: ] [Chromosome: 6] [Map Location: 6q22-q23] [Description: ectonucleotide pyrophosphatase/phosphodiesterase 1] [Gene Type: protein-coding]
EOMES	ENSG00000163508	TBR2	8320 [Gene Symbol: EOMES] [Locus Tag: ] [Chromosome: 3] [Map Location: 3p24.1] [Description: eomesodermin] [Gene Type: protein-coding]
EPAS1	ENSG00000116016	ECYT4; MOP2; HIF2A; HLF; bHLHe73; PASD2	2034 [Gene Symbol: EPAS1] [Locus Tag: ] [Chromosome: 2] [Map Location: 2p21-p16] [Description: endothelial PAS domain protein 1] [Gene Type: protein-coding]
EPB41L3	ENSG00000082397	4.1B; DAL-1; DAL1	23136 [Gene Symbol: EPB41L3] [Locus Tag: ] [Chromosome: 18] [Map Location: 18p11.32] [Description: erythrocyte membrane protein band 4.1-like 3] [Gene Type: protein-coding]
EPC1	ENSG00000120616	Epl1	80314 [Gene Symbol: EPC1] [Locus Tag: ] [Chromosome: 10] [Map Location: 10p11] [Description: enhancer of polycomb homolog 1 (Drosophila)] [Gene Type: protein-coding]
ERAP2	ENSG00000164308	L-RAP; LRAP	64167 [Gene Symbol: ERAP2] [Locus Tag: ] [Chromosome: 5] [Map Location: 5q15] [Description: endoplasmic reticulum aminopeptidase 2] [Gene Type: protein-coding]
EREG	ENSG00000124882	ER; EPR; Ep	2069 [Gene Symbol: EREG] [Locus Tag: ] [Chromosome: 4] [Map Location: 4q13.3] [Description: epiregulin] [Gene Type: protein-coding]
ERLEC1	ENSG00000068912	C2orf30; CL25084; HEL117; XTP3-B; CIM; XTP3TPB; CL24936	27248 [Gene Symbol: ERLEC1] [Locus Tag: ] [Chromosome: 2] [Map Location: 2p16.2] [Description: endoplasmic reticulum lectin 1] [Gene Type: protein-coding]
ERLIN1	ENSG00000107566	KEO4; Erlin-1; KE04; SPG62; SPFH1; C10orf69	10613 [Gene Symbol: ERLIN1] [Locus Tag: ] [Chromosome: 10] [Map Location: 10q24.31] [Description: ER lipid raft associated 1] [Gene Type: protein-coding]
ESM1	ENSG00000164283	endocan	11082 [Gene Symbol: ESM1] [Locus Tag: ] [Chromosome: 5] [Map Location: 5q11.2] [Description: endothelial cell-specific molecule 1] [Gene Type: protein-coding]
ESPL1	ENSG00000135476	SEPA; ESP1	9700 [Gene Symbol: ESPL1] [Locus Tag: ] [Chromosome: 12] [Map Location: 12q] [Description: extra spindle pole bodies like 1, separase] [Gene Type: protein-coding]
ESR1	ENSG00000091831	ESRA; ESR; NR3A1; ER; ESTRR; Era	2099 [Gene Symbol: ESR1] [Locus Tag: ] [Chromosome: 6] [Map Location: 6q25.1] [Description: estrogen receptor 1] [Gene Type: protein-coding]
ETNK1	ENSG00000139163	EKI 1; EKI1; EKI; Nbla10396	55500 [Gene Symbol: ETNK1] [Locus Tag: ] [Chromosome: 12] [Map Location: 12p12.1] [Description: ethanolamine kinase 1] [Gene Type: protein-coding]
EXOC4	ENSG00000131558	SEC8; Sec8p; SEC8L1	60412 [Gene Symbol: EXOC4] [Locus Tag: ] [Chromosome: 7] [Map Location: 7q31] [Description: exocyst complex component 4] [Gene Type: protein-coding]
F2RL2	ENSG00000164220	PAR-3; PAR3	2151 [Gene Symbol: F2RL2] [Locus Tag: ] [Chromosome: 5] [Map Location: 5q13] [Description: coagulation factor II (thrombin) receptor-like 2] [Gene Type: protein-coding]
FABP5	ENSG00000164687	KFABP; EFABP; PA-FABP; E-FABP; PAFABP	2171 [Gene Symbol: FABP5] [Locus Tag: ] [Chromosome: 8] [Map Location: 8q21.13] [Description: fatty acid binding protein 5 (psoriasis-associated)] [Gene Type: protein-coding]
FAM134B	ENSG00000154153	JK-1; JK1	54463 [Gene Symbol: FAM134B] [Locus Tag: ] [Chromosome: 5] [Map Location: 5p15.1] [Description: family with sequence similarity 134 member B] [Gene Type: protein-coding]
FAM135B	ENSG00000147724	C8ORFK32	51059 [Gene Symbol: FAM135B] [Locus Tag: ] [Chromosome: 8] [Map Location: 8q24.23] [Description: family with sequence similarity 135 member B] [Gene Type: protein-coding]
FAM170B	ENSG00000172538	C10orf73	170370 [Gene Symbol: FAM170B] [Locus Tag: ] [Chromosome: 10] [Map Location: 10q11.23] [Description: family with sequence similarity 170 member B] [Gene Type: protein-coding]
FAM184A	ENSG00000111879	C6orf60	79632 [Gene Symbol: FAM184A] [Locus Tag: ] [Chromosome: 6] [Map Location: 6q22.31] [Description: family with sequence similarity 184 member A] [Gene Type: protein-coding]
FAM186B	ENSG00000135436	C12orf25	84070 [Gene Symbol: FAM186B] [Locus Tag: ] [Chromosome: 12] [Map Location: 12q13.12] [Description: family with sequence similarity 186 member B] [Gene Type: protein-coding]
FAM19A2	ENSG00000198673	TAFA2; TAFA-2	338811 [Gene Symbol: FAM19A2] [Locus Tag: ] [Chromosome: 12] [Map Location: 12q14.1] [Description: family with sequence similarity 19 (chemokine (C-C motif)-like), member A2] [Gene Type: protein-coding]
FAM19A3	ENSG00000184599	TAFA-3; TAFA3	284467 [Gene Symbol: FAM19A3] [Locus Tag: ] [Chromosome: 1] [Map Location: 1p13.2] [Description: family with sequence similarity 19 (chemokine (C-C motif)-like), member A3] [Gene Type: protein-coding]
FAM200A	ENSG00000221909	C7orf38	221786 [Gene Symbol: FAM200A] [Locus Tag: ] [Chromosome: 7] [Map Location: 7q22.1] [Description: family with sequence similarity 200 member A] [Gene Type: protein-coding]
FAM20A	ENSG00000108950	FP2747; AI1G; AIGFS	54757 [Gene Symbol: FAM20A] [Locus Tag: ] [Chromosome: 17] [Map Location: 17q24.2] [Description: family with sequence similarity 20 member A] [Gene Type: protein-coding]
FAM20C	ENSG00000281429; ENSG00000177706; ENSG00000282147	RNS; DMP-4; GEF-CK; DMP4	56975 [Gene Symbol: FAM20C] [Locus Tag: ] [Chromosome: 7] [Map Location: 7p22.3] [Description: family with sequence similarity 20 member C] [Gene Type: protein-coding]
FAM3B	ENSG00000183844	2-21; PRED44; C21orf76; PANDER; ORF9; C21orf11	54097 [Gene Symbol: FAM3B] [Locus Tag: ] [Chromosome: 21] [Map Location: 21q22.3] [Description: family with sequence similarity 3 member B] [Gene Type: protein-coding]
FAM3C	ENSG00000196937	ILEI; GS3786	10447 [Gene Symbol: FAM3C] [Locus Tag: ] [Chromosome: 7] [Map Location: 7q31] [Description: family with sequence similarity 3 member C] [Gene Type: protein-coding]
FAM46B	ENSG00000158246	-	115572 [Gene Symbol: FAM46B] [Locus Tag: ] [Chromosome: 1] [Map Location: 1p36.11] [Description: family with sequence similarity 46 member B] [Gene Type: protein-coding]
FAM47E-STBD1	ENSG00000272414	-	100631383 [Gene Symbol: FAM47E-STBD1] [Locus Tag: ] [Chromosome: 4] [Map Location: 4q] [Description: FAM47E-STBD1 readthrough] [Gene Type: protein-coding]
FAM71A	ENSG00000162771	-	149647 [Gene Symbol: FAM71A] [Locus Tag: ] [Chromosome: 1] [Map Location: 1q32.3] [Description: family with sequence similarity 71 member A] [Gene Type: protein-coding]
FAM90A1	ENSG00000171847	-	55138 [Gene Symbol: FAM90A1] [Locus Tag: ] [Chromosome: 12] [Map Location: 12p13.31] [Description: family with sequence similarity 90 member A1] [Gene Type: protein-coding]
FAP	ENSG00000078098	SIMP; DPPIV; FAPA	2191 [Gene Symbol: FAP] [Locus Tag: ] [Chromosome: 2] [Map Location: 2q23] [Description: fibroblast activation protein alpha] [Gene Type: protein-coding]
FAR1	ENSG00000197601	MLSTD2; PFCRD; SDR10E1	84188 [Gene Symbol: FAR1] [Locus Tag: ] [Chromosome: 11] [Map Location: 11p15.2] [Description: fatty acyl CoA reductase 1] [Gene Type: protein-coding]
FAS	ENSG00000026103	CD95; FASTM; APO-1; ALPS1A; APT1; FAS1; TNFRSF6	355 [Gene Symbol: FAS] [Locus Tag: ] [Chromosome: 10] [Map Location: 10q24.1] [Description: Fas cell surface death receptor] [Gene Type: protein-coding]
FASLG	ENSG00000117560	TNFSF6; APT1LG1; CD95-L; ALPS1B; FASL; CD95L; APTL; CD178	356 [Gene Symbol: FASLG] [Locus Tag: ] [Chromosome: 1] [Map Location: 1q23] [Description: Fas ligand (TNF superfamily, member 6)] [Gene Type: protein-coding]
FBXO39	ENSG00000177294	CT144; Fbx39	162517 [Gene Symbol: FBXO39] [Locus Tag: ] [Chromosome: 17] [Map Location: 17p13.1] [Description: F-box protein 39] [Gene Type: protein-coding]
FCGR1B	ENSG00000198019	CD64b; IGFRB	2210 [Gene Symbol: FCGR1B] [Locus Tag: ] [Chromosome: 1] [Map Location: 1p11.2] [Description: Fc fragment of IgG, high affinity Ib, receptor (CD64)] [Gene Type: protein-coding]
FCRL4	ENSG00000163518	CD307d; FCRH4; IRTA1; IGFP2	83417 [Gene Symbol: FCRL4] [Locus Tag: ] [Chromosome: 1] [Map Location: 1q21] [Description: Fc receptor-like 4] [Gene Type: protein-coding]
FEZ1	ENSG00000149557	-	9638 [Gene Symbol: FEZ1] [Locus Tag: ] [Chromosome: 11] [Map Location: 11q24.2] [Description: fasciculation and elongation protein zeta 1] [Gene Type: protein-coding]
FFAR3	ENSG00000185897	FFA3R; GPR42; GPR41	2865 [Gene Symbol: FFAR3] [Locus Tag: ] [Chromosome: 19] [Map Location: 19q13.1] [Description: free fatty acid receptor 3] [Gene Type: protein-coding]
FICD	ENSG00000198855	HIP13; HYPE; UNQ3041	11153 [Gene Symbol: FICD] [Locus Tag: ] [Chromosome: 12] [Map Location: 12q24.1] [Description: FIC domain containing] [Gene Type: protein-coding]
FILIP1L	ENSG00000168386	DOC-1; GIP90; GIP130; DOC1	11259 [Gene Symbol: FILIP1L] [Locus Tag: ] [Chromosome: 3] [Map Location: 3q12.1] [Description: filamin A interacting protein 1-like] [Gene Type: protein-coding]
FITM1	ENSG00000139914	FIT1	161247 [Gene Symbol: FITM1] [Locus Tag: ] [Chromosome: 14] [Map Location: 14q12] [Description: fat storage-inducing transmembrane protein 1] [Gene Type: protein-coding]
FKBP1B	ENSG00000119782	FKBP12.6; FKBP1L; PKBP1L; OTK4; PPIase	2281 [Gene Symbol: FKBP1B] [Locus Tag: ] [Chromosome: 2] [Map Location: 2p23.3] [Description: FK506 binding protein 1B] [Gene Type: protein-coding]
FKBP5	ENSG00000096060	FKBP51; P54; FKBP54; PPIase; AIG6; Ptg-10	2289 [Gene Symbol: FKBP5] [Locus Tag: ] [Chromosome: 6] [Map Location: 6p21.31] [Description: FK506 binding protein 5] [Gene Type: protein-coding]
FNDC4	ENSG00000115226	FRCP1	64838 [Gene Symbol: FNDC4] [Locus Tag: ] [Chromosome: 2] [Map Location: 2p23.3] [Description: fibronectin type III domain containing 4] [Gene Type: protein-coding]
FOS	ENSG00000170345	p55; C-FOS; AP-1	2353 [Gene Symbol: FOS] [Locus Tag: ] [Chromosome: 14] [Map Location: 14q24.3] [Description: FBJ murine osteosarcoma viral oncogene homolog] [Gene Type: protein-coding]
FOSB	ENSG00000125740	GOS3; GOSB; AP-1; G0S3	2354 [Gene Symbol: FOSB] [Locus Tag: ] [Chromosome: 19] [Map Location: 19q13.32] [Description: FBJ murine osteosarcoma viral oncogene homolog B] [Gene Type: protein-coding]
FP6628	-	-	100132183 [Gene Symbol: FP6628] [Locus Tag: ] [Chromosome: 8] [Map Location: 8q22.1] [Description: uncharacterized LOC100132183] [Gene Type: unknown]
FPR2	ENSG00000171049	FMLPX; ALXR; FPRH1; FPRL1; FMLP-R-II; LXA4R; FPRH2; HM63; FPR2A	2358 [Gene Symbol: FPR2] [Locus Tag: ] [Chromosome: 19] [Map Location: 19q13.3-q13.4] [Description: formyl peptide receptor 2] [Gene Type: protein-coding]
FST	ENSG00000134363	FS	10468 [Gene Symbol: FST] [Locus Tag: ] [Chromosome: 5] [Map Location: 5q11.2] [Description: follistatin] [Gene Type: protein-coding]
FTL	ENSG00000087086	NBIA3; LFTD	2512 [Gene Symbol: FTL] [Locus Tag: ] [Chromosome: 19] [Map Location: 19q13.33] [Description: ferritin, light polypeptide] [Gene Type: protein-coding]
FTSJD2	-	-	-
FUCA1	ENSG00000179163	FUCA	2517 [Gene Symbol: FUCA1] [Locus Tag: ] [Chromosome: 1] [Map Location: 1p34] [Description: fucosidase, alpha-L- 1, tissue] [Gene Type: protein-coding]
FUT4	ENSG00000196371	LeX; SSEA-1; ELFT; FCT3A; FUC-TIV; CD15; FUTIV	2526 [Gene Symbol: FUT4] [Locus Tag: ] [Chromosome: 11] [Map Location: 11q21] [Description: fucosyltransferase 4] [Gene Type: protein-coding]
FZD2	ENSG00000180340	hFz2; Fz2; fz-2; fzE2	2535 [Gene Symbol: FZD2] [Locus Tag: ] [Chromosome: 17] [Map Location: 17q21.31] [Description: frizzled class receptor 2] [Gene Type: protein-coding]
FZD5	ENSG00000163251	C2orf31; HFZ5	7855 [Gene Symbol: FZD5] [Locus Tag: ] [Chromosome: 2] [Map Location: 2q33.3] [Description: frizzled class receptor 5] [Gene Type: protein-coding]
G3BP1	ENSG00000145907	G3BP; HDH-VIII	10146 [Gene Symbol: G3BP1] [Locus Tag: ] [Chromosome: 5] [Map Location: 5q33.1] [Description: GTPase activating protein (SH3 domain) binding protein 1] [Gene Type: protein-coding]
G6PC	ENSG00000131482	G6PC1; GSD1a; G6PT; GSD1	2538 [Gene Symbol: G6PC] [Locus Tag: ] [Chromosome: 17] [Map Location: 17q21] [Description: glucose-6-phosphatase, catalytic subunit] [Gene Type: protein-coding]
GAK	ENSG00000178950	DNAJ26; DNAJC26	2580 [Gene Symbol: GAK] [Locus Tag: ] [Chromosome: 4] [Map Location: 4p16] [Description: cyclin G associated kinase] [Gene Type: protein-coding]
GAL3ST1	ENSG00000128242	CST	9514 [Gene Symbol: GAL3ST1] [Locus Tag: ] [Chromosome: 22] [Map Location: 22q12.2] [Description: galactose-3-O-sulfotransferase 1] [Gene Type: protein-coding]
GAL3ST4	ENSG00000197093	GAL3ST-4	79690 [Gene Symbol: GAL3ST4] [Locus Tag: ] [Chromosome: 7] [Map Location: 7q22.1] [Description: galactose-3-O-sulfotransferase 4] [Gene Type: protein-coding]
GALNT2	ENSG00000143641	GalNAc-T2	2590 [Gene Symbol: GALNT2] [Locus Tag: ] [Chromosome: 1] [Map Location: 1q41-q42] [Description: polypeptide N-acetylgalactosaminyltransferase 2] [Gene Type: protein-coding]
GAPT	ENSG00000175857	C5orf29	202309 [Gene Symbol: GAPT] [Locus Tag: ] [Chromosome: 5] [Map Location: 5q11.2] [Description: GRB2-binding adaptor protein, transmembrane] [Gene Type: protein-coding]
GART	ENSG00000159131; ENSG00000262473	GARS; PGFT; GARTF; PRGS; AIRS; PAIS	2618 [Gene Symbol: GART] [Locus Tag: ] [Chromosome: 21] [Map Location: 21q22.11] [Description: phosphoribosylglycinamide formyltransferase, phosphoribosylglycinamide synthetase, phosphoribosylaminoimidazole synthetase] [Gene Type: protein-coding]
GATA2	ENSG00000179348	MONOMAC; DCML; IMD21; NFE1B	2624 [Gene Symbol: GATA2] [Locus Tag: ] [Chromosome: 3] [Map Location: 3q21.3] [Description: GATA binding protein 2] [Gene Type: protein-coding]
GBP6	ENSG00000183347	-	163351 [Gene Symbol: GBP6] [Locus Tag: ] [Chromosome: 1] [Map Location: 1p22.2] [Description: guanylate binding protein family member 6] [Gene Type: protein-coding]
GCLC	ENSG00000001084	GLCLC; GCS; GCL; GLCL	2729 [Gene Symbol: GCLC] [Locus Tag: ] [Chromosome: 6] [Map Location: 6p12] [Description: glutamate-cysteine ligase, catalytic subunit] [Gene Type: protein-coding]
GCLM	ENSG00000023909	GLCLR	2730 [Gene Symbol: GCLM] [Locus Tag: ] [Chromosome: 1] [Map Location: 1p22.1] [Description: glutamate-cysteine ligase, modifier subunit] [Gene Type: protein-coding]
GCNT2	ENSG00000111846	GCNT2C; II; bA360O19.2; ULG3; NACGT1; CTRCT13; IGNT; CCAT; NAGCT1; bA421M1.1; GCNT5	2651 [Gene Symbol: GCNT2] [Locus Tag: ] [Chromosome: 6] [Map Location: 6p24.2] [Description: glucosaminyl (N-acetyl) transferase 2, I-branching enzyme (I blood group)] [Gene Type: protein-coding]
GEMIN5	ENSG00000082516	GEMIN-5	25929 [Gene Symbol: GEMIN5] [Locus Tag: ] [Chromosome: 5] [Map Location: 5q33.2] [Description: gem nuclear organelle associated protein 5] [Gene Type: protein-coding]
GEN1	ENSG00000178295	Gen	348654 [Gene Symbol: GEN1] [Locus Tag: ] [Chromosome: 2] [Map Location: 2p24.2] [Description: GEN1, Holliday junction 5' flap endonuclease] [Gene Type: protein-coding]
GIMAP1-GIMAP5	ENSG00000281887	-	100527949 [Gene Symbol: GIMAP1-GIMAP5] [Locus Tag: ] [Chromosome: 7] [Map Location: 7q] [Description: GIMAP1-GIMAP5 readthrough] [Gene Type: protein-coding]
GIMAP5	ENSG00000196329	IMAP3; IAN4L1; IAN4; HIMAP3; IAN5; IROD; IAN-5	55340 [Gene Symbol: GIMAP5] [Locus Tag: ] [Chromosome: 7] [Map Location: 7q36.1] [Description: GTPase, IMAP family member 5] [Gene Type: protein-coding]
GIMAP8	ENSG00000171115	IAN-9; IAN6; IAN9; IANT	155038 [Gene Symbol: GIMAP8] [Locus Tag: ] [Chromosome: 7] [Map Location: 7q36.1] [Description: GTPase, IMAP family member 8] [Gene Type: protein-coding]
GIN1	ENSG00000145723	GIN-1; TGIN1; ZH2C2	54826 [Gene Symbol: GIN1] [Locus Tag: ] [Chromosome: 5] [Map Location: 5q21.1] [Description: gypsy retrotransposon integrase 1] [Gene Type: protein-coding]
GJA3	ENSG00000121743	CTRCT14; CZP3; CX46	2700 [Gene Symbol: GJA3] [Locus Tag: ] [Chromosome: 13] [Map Location: 13q12.11] [Description: gap junction protein alpha 3] [Gene Type: protein-coding]
GJA4	ENSG00000187513	CX37	2701 [Gene Symbol: GJA4] [Locus Tag: ] [Chromosome: 1] [Map Location: 1p35.1] [Description: gap junction protein alpha 4] [Gene Type: protein-coding]
GLI3	ENSG00000106571	GLI3FL; PAP-A; PAPA; GCPS; PHS; ACLS; GLI3-190; PAPB; PPDIV; PAPA1	2737 [Gene Symbol: GLI3] [Locus Tag: ] [Chromosome: 7] [Map Location: 7p13] [Description: GLI family zinc finger 3] [Gene Type: protein-coding]
GLIPR2	ENSG00000122694	C9orf19; GAPR-1; GAPR1	152007 [Gene Symbol: GLIPR2] [Locus Tag: ] [Chromosome: 9] [Map Location: 9p13.3] [Description: GLI pathogenesis-related 2] [Gene Type: protein-coding]
GLRX	ENSG00000173221	GRX; GRX1	2745 [Gene Symbol: GLRX] [Locus Tag: ] [Chromosome: 5] [Map Location: 5q14] [Description: glutaredoxin] [Gene Type: protein-coding]
GML	ENSG00000104499	LY6DL	2765 [Gene Symbol: GML] [Locus Tag: ] [Chromosome: 8] [Map Location: 8q24.3] [Description: glycosylphosphatidylinositol anchored molecule like] [Gene Type: protein-coding]
GNG4	ENSG00000168243	-	2786 [Gene Symbol: GNG4] [Locus Tag: ] [Chromosome: 1] [Map Location: 1q42.3] [Description: guanine nucleotide binding protein (G protein), gamma 4] [Gene Type: protein-coding]
GNMT	ENSG00000124713	-	27232 [Gene Symbol: GNMT] [Locus Tag: ] [Chromosome: 6] [Map Location: 6p12] [Description: glycine N-methyltransferase] [Gene Type: protein-coding]
GNRH1	ENSG00000147437	GRH; GNRH; LNRH; LHRH	2796 [Gene Symbol: GNRH1] [Locus Tag: ] [Chromosome: 8] [Map Location: 8p21-p11.2] [Description: gonadotropin releasing hormone 1] [Gene Type: protein-coding]
GOLPH3L	ENSG00000143457	GPP34R	55204 [Gene Symbol: GOLPH3L] [Locus Tag: ] [Chromosome: 1] [Map Location: 1q21.3] [Description: golgi phosphoprotein 3-like] [Gene Type: protein-coding]
GOSR1	ENSG00000108587	GOS-28; GS28; P28; GOS28/P28; GOLIM2; GOS28	9527 [Gene Symbol: GOSR1] [Locus Tag: ] [Chromosome: 17] [Map Location: 17q11] [Description: golgi SNAP receptor complex member 1] [Gene Type: protein-coding]
GPATCH11	ENSG00000152133	CENP-Y; CCDC75; CENPY	253635 [Gene Symbol: GPATCH11] [Locus Tag: ] [Chromosome: 2] [Map Location: 2p22.2] [Description: G-patch domain containing 11] [Gene Type: protein-coding]
GPBAR1	ENSG00000179921	GPCR19; BG37; GPR131; TGR5; M-BAR	151306 [Gene Symbol: GPBAR1] [Locus Tag: ] [Chromosome: 2] [Map Location: 2q35] [Description: G protein-coupled bile acid receptor 1] [Gene Type: protein-coding]
GPC2	ENSG00000213420	-	221914 [Gene Symbol: GPC2] [Locus Tag: ] [Chromosome: 7] [Map Location: 7q22.1] [Description: glypican 2] [Gene Type: protein-coding]
GPR126	-	-	-
GPR137B	ENSG00000077585	TM7SF1	7107 [Gene Symbol: GPR137B] [Locus Tag: ] [Chromosome: 1] [Map Location: 1q42-q43] [Description: G protein-coupled receptor 137B] [Gene Type: protein-coding]
GPR155	ENSG00000163328	DEPDC3; DEP.7; PGR22	151556 [Gene Symbol: GPR155] [Locus Tag: ] [Chromosome: 2] [Map Location: 2q31.1] [Description: G protein-coupled receptor 155] [Gene Type: protein-coding]
GPR157	ENSG00000180758	-	80045 [Gene Symbol: GPR157] [Locus Tag: ] [Chromosome: 1] [Map Location: 1p36.23] [Description: G protein-coupled receptor 157] [Gene Type: protein-coding]
GPR161	ENSG00000143147	RE2	23432 [Gene Symbol: GPR161] [Locus Tag: ] [Chromosome: 1] [Map Location: 1q24.2] [Description: G protein-coupled receptor 161] [Gene Type: protein-coding]
GPR171	ENSG00000174946	H963	29909 [Gene Symbol: GPR171] [Locus Tag: ] [Chromosome: 3] [Map Location: 3q25.1] [Description: G protein-coupled receptor 171] [Gene Type: protein-coding]
GPR31	ENSG00000120436	12-HETER; HETER; HETER1	2853 [Gene Symbol: GPR31] [Locus Tag: ] [Chromosome: 6] [Map Location: 6q27] [Description: G protein-coupled receptor 31] [Gene Type: protein-coding]
GPR33	ENSG00000214943	-	2856 [Gene Symbol: GPR33] [Locus Tag: ] [Chromosome: 14] [Map Location: 14q12] [Description: G protein-coupled receptor 33 (gene/pseudogene)] [Gene Type: protein-coding]
GPR68	ENSG00000119714	GPR12A; OGR1	8111 [Gene Symbol: GPR68] [Locus Tag: ] [Chromosome: 14] [Map Location: 14q31] [Description: G protein-coupled receptor 68] [Gene Type: protein-coding]
GPX2	ENSG00000176153	GSHPX-GI; GPRP; GPx-2; GPx-GI; GI-GPx; GPRP-2; GSHPx-2	2877 [Gene Symbol: GPX2] [Locus Tag: ] [Chromosome: 14] [Map Location: 14q24.1] [Description: glutathione peroxidase 2] [Gene Type: protein-coding]
GRB10	ENSG00000106070	Grb-10; GRB-IR; IRBP; MEG1; RSS	2887 [Gene Symbol: GRB10] [Locus Tag: ] [Chromosome: 7] [Map Location: 7p12.2] [Description: growth factor receptor bound protein 10] [Gene Type: protein-coding]
GREM1	ENSG00000276886; ENSG00000166923	DRM; MPSH; C15DUPq; DAND2; GREMLIN; HMPS1; IHG-2; CKTSF1B1; CRAC1; CRCS4; DUP15q; HMPS; PIG2	26585 [Gene Symbol: GREM1] [Locus Tag: ] [Chromosome: 15] [Map Location: 15q13.3] [Description: gremlin 1, DAN family BMP antagonist] [Gene Type: protein-coding]
GRHL1	ENSG00000134317	TFCP2L2; LBP32; MGR; NH32	29841 [Gene Symbol: GRHL1] [Locus Tag: ] [Chromosome: 2] [Map Location: 2p25.1] [Description: grainyhead-like transcription factor 1] [Gene Type: protein-coding]
GSG2	ENSG00000177602	HASPIN	83903 [Gene Symbol: GSG2] [Locus Tag: ] [Chromosome: 17] [Map Location: 17p13] [Description: germ cell associated 2 (haspin)] [Gene Type: protein-coding]
GTF2E1	ENSG00000153767	TFIIE-A; FE; TF2E1	2960 [Gene Symbol: GTF2E1] [Locus Tag: ] [Chromosome: 3] [Map Location: 3q21-q24] [Description: general transcription factor IIE subunit 1] [Gene Type: protein-coding]
H1F0	ENSG00000189060	H10; H1FV	3005 [Gene Symbol: H1F0] [Locus Tag: ] [Chromosome: 22] [Map Location: 22q13.1] [Description: H1 histone family member 0] [Gene Type: protein-coding]
HAMP	ENSG00000105697	PLTR; HEPC; HFE2B; LEAP1	57817 [Gene Symbol: HAMP] [Locus Tag: ] [Chromosome: 19] [Map Location: 19q13.1] [Description: hepcidin antimicrobial peptide] [Gene Type: protein-coding]
HAVCR1	ENSG00000113249	KIM-1; TIM; TIM1; HAVCR; TIMD-1; CD365; TIM-1; HAVCR-1; KIM1; TIMD1	26762 [Gene Symbol: HAVCR1] [Locus Tag: ] [Chromosome: 5] [Map Location: 5q33.2] [Description: hepatitis A virus cellular receptor 1] [Gene Type: protein-coding]
HCAR2	ENSG00000182782	GPR109A; HCA2; HM74a; NIACR1; HM74b; PUMAG; Puma-g	338442 [Gene Symbol: HCAR2] [Locus Tag: ] [Chromosome: 12] [Map Location: 12q24.31] [Description: hydroxycarboxylic acid receptor 2] [Gene Type: protein-coding]
HCN3	ENSG00000263324; ENSG00000143630	-	57657 [Gene Symbol: HCN3] [Locus Tag: ] [Chromosome: 1] [Map Location: 1q22] [Description: hyperpolarization activated cyclic nucleotide gated potassium channel 3] [Gene Type: protein-coding]
HDX	ENSG00000165259	D030011N01Rik; CXorf43	139324 [Gene Symbol: HDX] [Locus Tag: ] [Chromosome: X] [Map Location: Xq21.1] [Description: highly divergent homeobox] [Gene Type: protein-coding]
HEY1	ENSG00000164683	HRT-1; OAF1; hHRT1; HERP2; BHLHb31; CHF2; HESR1	23462 [Gene Symbol: HEY1] [Locus Tag: ] [Chromosome: 8] [Map Location: 8q21] [Description: hes-related family bHLH transcription factor with YRPW motif 1] [Gene Type: protein-coding]
HEY2	ENSG00000135547	GRL; HERP1; HRT2; bHLHb32; GRIDLOCK; HESR2; CHF1	23493 [Gene Symbol: HEY2] [Locus Tag: ] [Chromosome: 6] [Map Location: 6q21] [Description: hes-related family bHLH transcription factor with YRPW motif 2] [Gene Type: protein-coding]
HIC1	ENSG00000177374	ZNF901; hic-1; ZBTB29	3090 [Gene Symbol: HIC1] [Locus Tag: ] [Chromosome: 17] [Map Location: 17p13.3] [Description: hypermethylated in cancer 1] [Gene Type: protein-coding]
HIP1	ENSG00000127946	HIP-I; SHONbeta; SHONgamma; SHON; ILWEQ	3092 [Gene Symbol: HIP1] [Locus Tag: ] [Chromosome: 7] [Map Location: 7q11.23] [Description: huntingtin interacting protein 1] [Gene Type: protein-coding]
HIST1H3E	ENSG00000274750	H3/d; H3.1; H3FD	8353 [Gene Symbol: HIST1H3E] [Locus Tag: ] [Chromosome: 6] [Map Location: 6p22.2] [Description: histone cluster 1, H3e] [Gene Type: protein-coding]
HIST2H4A	ENSG00000270882	H4FN; H4; H4F2; HIST2H4; FO108; H4/n	8370 [Gene Symbol: HIST2H4A] [Locus Tag: ] [Chromosome: 1] [Map Location: 1q21.2] [Description: histone cluster 2, H4a] [Gene Type: protein-coding]
HIVEP1	ENSG00000095951	ZAS1; CRYBP1; MBP-1; PRDII-BF1; Schnurri-1; ZNF40; GAAP; CIRIP; ZNF40A	3096 [Gene Symbol: HIVEP1] [Locus Tag: ] [Chromosome: 6] [Map Location: 6p24-p22.3] [Description: human immunodeficiency virus type I enhancer binding protein 1] [Gene Type: protein-coding]
HK2	ENSG00000159399	HXK2; HKII	3099 [Gene Symbol: HK2] [Locus Tag: ] [Chromosome: 2] [Map Location: 2p13] [Description: hexokinase 2] [Gene Type: protein-coding]
HLA-DPA1	ENSG00000228163; ENSG00000231389; ENSG00000236177; ENSG00000206291; ENSG00000235844; ENSG00000168384; ENSG00000224103; ENSG00000229685	DP(W3); HLA-DP1A; HLASB; PLT1; HLADP; DP(W4)	3113 [Gene Symbol: HLA-DPA1] [Locus Tag: ] [Chromosome: 6] [Map Location: 6p21.3] [Description: major histocompatibility complex, class II, DP alpha 1] [Gene Type: protein-coding]
HMSD	ENSG00000221887	ACC6; C18orf53; HSMD-v; ACC-6	284293 [Gene Symbol: HMSD] [Locus Tag: ] [Chromosome: 18] [Map Location: 18q22.1] [Description: histocompatibility (minor) serpin domain containing] [Gene Type: protein-coding]
HOMER2	ENSG00000103942	CPD; VESL-2; ACPD; HOMER-2	9455 [Gene Symbol: HOMER2] [Locus Tag: ] [Chromosome: 15] [Map Location: 15q24.3] [Description: homer scaffolding protein 2] [Gene Type: protein-coding]
HOMEZ	ENSG00000215271	KIAA1443	57594 [Gene Symbol: HOMEZ] [Locus Tag: ] [Chromosome: 14] [Map Location: 14q11.2] [Description: homeobox and leucine zipper encoding] [Gene Type: protein-coding]
HPS5	ENSG00000110756	AIBP63	11234 [Gene Symbol: HPS5] [Locus Tag: ] [Chromosome: 11] [Map Location: 11p14] [Description: Hermansky-Pudlak syndrome 5] [Gene Type: protein-coding]
HR	ENSG00000168453	ALUNC; AU; HSA277165; HYPT4; MUHH; MUHH1	55806 [Gene Symbol: HR] [Locus Tag: ] [Chromosome: 8] [Map Location: 8p21.2] [Description: hair growth associated] [Gene Type: protein-coding]
HRASLS5	ENSG00000168004	HRSL5; HRLP5; iNAT; RLP1	117245 [Gene Symbol: HRASLS5] [Locus Tag: ] [Chromosome: 11] [Map Location: 11q13.2] [Description: HRAS like suppressor family member 5] [Gene Type: protein-coding]
HRH1	ENSG00000196639	H1R; H1-R; hisH1; HH1R	3269 [Gene Symbol: HRH1] [Locus Tag: ] [Chromosome: 3] [Map Location: 3p25] [Description: histamine receptor H1] [Gene Type: protein-coding]
HS3ST3B1	ENSG00000125430	3-OST-3B; 3OST3B1; h3-OST-3B	9953 [Gene Symbol: HS3ST3B1] [Locus Tag: ] [Chromosome: 17] [Map Location: 17p12] [Description: heparan sulfate (glucosamine) 3-O-sulfotransferase 3B1] [Gene Type: protein-coding]
HSD11B1	ENSG00000117594	HDL; CORTRD2; 11-beta-HSD1; HSD11B; HSD11; 11-DH; HSD11L; SDR26C1	3290 [Gene Symbol: HSD11B1] [Locus Tag: ] [Chromosome: 1] [Map Location: 1q32-q41] [Description: hydroxysteroid (11-beta) dehydrogenase 1] [Gene Type: protein-coding]
HSD17B14	ENSG00000087076	SDR47C1; retSDR3; DHRS10	51171 [Gene Symbol: HSD17B14] [Locus Tag: ] [Chromosome: 19] [Map Location: 19q13.33] [Description: hydroxysteroid (17-beta) dehydrogenase 14] [Gene Type: protein-coding]
HSD3B7	ENSG00000099377	CBAS1; PFIC4; SDR11E3	80270 [Gene Symbol: HSD3B7] [Locus Tag: ] [Chromosome: 16] [Map Location: 16p11.2] [Description: hydroxy-delta-5-steroid dehydrogenase, 3 beta- and steroid delta-isomerase 7] [Gene Type: protein-coding]
HSPA1L	ENSG00000236251; ENSG00000226704; ENSG00000234258; ENSG00000206383; ENSG00000204390	hum70t; HSP70T; HSP70-1L; HSP70-HOM	3305 [Gene Symbol: HSPA1L] [Locus Tag: ] [Chromosome: 6] [Map Location: 6p21.3] [Description: heat shock protein family A (Hsp70) member 1 like] [Gene Type: protein-coding]
HSPA4L	ENSG00000164070	HSPH3; Osp94; APG-1	22824 [Gene Symbol: HSPA4L] [Locus Tag: ] [Chromosome: 4] [Map Location: 4q28] [Description: heat shock protein family A (Hsp70) member 4 like] [Gene Type: protein-coding]
HSPA6	ENSG00000173110	-	3310 [Gene Symbol: HSPA6] [Locus Tag: ] [Chromosome: 1] [Map Location: 1q23] [Description: heat shock protein family A (Hsp70) member 6] [Gene Type: protein-coding]
HSPH1	ENSG00000120694	HSP105B; HSP105A; HSP105; NY-CO-25	10808 [Gene Symbol: HSPH1] [Locus Tag: ] [Chromosome: 13] [Map Location: 13q12.3] [Description: heat shock protein family H (Hsp110) member 1] [Gene Type: protein-coding]
HTR1D	ENSG00000179546	HTR1DA; HTRL; HT1DA; 5-HT1D; RDC4	3352 [Gene Symbol: HTR1D] [Locus Tag: ] [Chromosome: 1] [Map Location: 1p36.3-p34.3] [Description: 5-hydroxytryptamine (serotonin) receptor 1D, G protein-coupled] [Gene Type: protein-coding]
HTRA4	ENSG00000169495	-	203100 [Gene Symbol: HTRA4] [Locus Tag: ] [Chromosome: 8] [Map Location: 8p11.22] [Description: HtrA serine peptidase 4] [Gene Type: protein-coding]
IARS	ENSG00000196305	ILRS; IARS1; IRS; PRO0785; ILERS	3376 [Gene Symbol: IARS] [Locus Tag: ] [Chromosome: 9] [Map Location: 9q21] [Description: isoleucyl-tRNA synthetase] [Gene Type: protein-coding]
ICAM1	ENSG00000090339	BB2; P3.58; CD54	3383 [Gene Symbol: ICAM1] [Locus Tag: ] [Chromosome: 19] [Map Location: 19p13.3-p13.2] [Description: intercellular adhesion molecule 1] [Gene Type: protein-coding]
ICAM3	ENSG00000076662	ICAM-R; CD50; CDW50	3385 [Gene Symbol: ICAM3] [Locus Tag: ] [Chromosome: 19] [Map Location: 19p13.3-p13.2] [Description: intercellular adhesion molecule 3] [Gene Type: protein-coding]
ID1	ENSG00000125968	ID; bHLHb24	3397 [Gene Symbol: ID1] [Locus Tag: ] [Chromosome: 20] [Map Location: 20q11] [Description: inhibitor of DNA binding 1, dominant negative helix-loop-helix protein] [Gene Type: protein-coding]
IDO2	ENSG00000188676	INDOL1	169355 [Gene Symbol: IDO2] [Locus Tag: ] [Chromosome: 8] [Map Location: 8p11.21] [Description: indoleamine 2,3-dioxygenase 2] [Gene Type: protein-coding]
IER2	ENSG00000160888	ETR101	9592 [Gene Symbol: IER2] [Locus Tag: ] [Chromosome: 19] [Map Location: 19p13.2] [Description: immediate early response 2] [Gene Type: protein-coding]
IER3	ENSG00000206478; ENSG00000137331; ENSG00000237155; ENSG00000230128; ENSG00000235030; ENSG00000227231	DIF2; DIF-2; IEX-1L; PRG1; GLY96; IEX-1; IEX1	8870 [Gene Symbol: IER3] [Locus Tag: ] [Chromosome: 6] [Map Location: 6p21.3] [Description: immediate early response 3] [Gene Type: protein-coding]
IFI27L2	ENSG00000119632; ENSG00000276879	ISG12B; FAM14A; TLH29	83982 [Gene Symbol: IFI27L2] [Locus Tag: ] [Chromosome: 14] [Map Location: 14q32.12] [Description: interferon, alpha-inducible protein 27-like 2] [Gene Type: protein-coding]
IFIT1B	ENSG00000204010	IFIT1L; bA149I23.6	439996 [Gene Symbol: IFIT1B] [Locus Tag: ] [Chromosome: 10] [Map Location: 10q23.31] [Description: interferon induced protein with tetratricopeptide repeats 1B] [Gene Type: protein-coding]
IFITM10	ENSG00000244242; ENSG00000281618	DSPA3	402778 [Gene Symbol: IFITM10] [Locus Tag: ] [Chromosome: 11] [Map Location: 11p15.5] [Description: interferon induced transmembrane protein 10] [Gene Type: protein-coding]
IFNLR1	ENSG00000185436	CRF2/12; IL28RA; IFNLR; IL-28R1; LICR2	163702 [Gene Symbol: IFNLR1] [Locus Tag: ] [Chromosome: 1] [Map Location: 1p36.11] [Description: interferon, lambda receptor 1] [Gene Type: protein-coding]
IFRD1	ENSG00000006652	TIS7; PC4	3475 [Gene Symbol: IFRD1] [Locus Tag: ] [Chromosome: 7] [Map Location: 7q31.1] [Description: interferon-related developmental regulator 1] [Gene Type: protein-coding]
IGIP	ENSG00000182700	C5orf53	492311 [Gene Symbol: IGIP] [Locus Tag: ] [Chromosome: 5] [Map Location: 5q31] [Description: IgA-inducing protein] [Gene Type: protein-coding]
IGSF1	ENSG00000147255	IGCD1; CHTE; IGDC1; p120; PGSF2; INHBP	3547 [Gene Symbol: IGSF1] [Locus Tag: ] [Chromosome: X] [Map Location: Xq25] [Description: immunoglobulin superfamily member 1] [Gene Type: protein-coding]
IGSF3	ENSG00000143061	LCDD; EWI-3; V8	3321 [Gene Symbol: IGSF3] [Locus Tag: ] [Chromosome: 1] [Map Location: 1p13] [Description: immunoglobulin superfamily member 3] [Gene Type: protein-coding]
IL10	ENSG00000136634	IL10A; IL-10; TGIF; CSIF; GVHDS	3586 [Gene Symbol: IL10] [Locus Tag: ] [Chromosome: 1] [Map Location: 1q31-q32] [Description: interleukin 10] [Gene Type: protein-coding]
IL13RA1	ENSG00000131724	IL-13Ra; CD213A1; CT19; NR4	3597 [Gene Symbol: IL13RA1] [Locus Tag: ] [Chromosome: X] [Map Location: Xq24] [Description: interleukin 13 receptor, alpha 1] [Gene Type: protein-coding]
IL18	ENSG00000150782	IL-18; IL1F4; IL-1g; IGIF	3606 [Gene Symbol: IL18] [Locus Tag: ] [Chromosome: 11] [Map Location: 11q23.1] [Description: interleukin 18] [Gene Type: protein-coding]
IL1R1	ENSG00000115594	D2S1473; IL1R; CD121A; IL-1R-alpha; P80; IL1RA	3554 [Gene Symbol: IL1R1] [Locus Tag: ] [Chromosome: 2] [Map Location: 2q12] [Description: interleukin 1 receptor, type I] [Gene Type: protein-coding]
IL36RN	ENSG00000136695	IL1HY1; FIL1(DELTA); PSORP; IL1RP3; IL1L1; IL36RA; FIL1; IL-36Ra; PSORS14; FIL1D; IL1F5	26525 [Gene Symbol: IL36RN] [Locus Tag: ] [Chromosome: 2] [Map Location: 2q14] [Description: interleukin 36 receptor antagonist] [Gene Type: protein-coding]
IL6ST	ENSG00000134352	IL-6RB; CD130; GP130; CDW130	3572 [Gene Symbol: IL6ST] [Locus Tag: ] [Chromosome: 5] [Map Location: 5q11.2] [Description: interleukin 6 signal transducer] [Gene Type: protein-coding]
IL8	-	-	-
IL9R_X	-	-	-
IL9R_Y	-	-	-
IMPA2	ENSG00000141401	-	3613 [Gene Symbol: IMPA2] [Locus Tag: ] [Chromosome: 18] [Map Location: 18p11.2] [Description: inositol(myo)-1(or 4)-monophosphatase 2] [Gene Type: protein-coding]
INHA	ENSG00000123999	-	3623 [Gene Symbol: INHA] [Locus Tag: ] [Chromosome: 2] [Map Location: 2q35] [Description: inhibin alpha] [Gene Type: protein-coding]
INHBA	ENSG00000122641	EDF; FRP	3624 [Gene Symbol: INHBA] [Locus Tag: ] [Chromosome: 7] [Map Location: 7p15-p13] [Description: inhibin beta A] [Gene Type: protein-coding]
IQGAP2	ENSG00000145703	-	10788 [Gene Symbol: IQGAP2] [Locus Tag: ] [Chromosome: 5] [Map Location: 5q13.3] [Description: IQ motif containing GTPase activating protein 2] [Gene Type: protein-coding]
IRF3	ENSG00000126456	-	3661 [Gene Symbol: IRF3] [Locus Tag: ] [Chromosome: 19] [Map Location: 19q13.3-q13.4] [Description: interferon regulatory factor 3] [Gene Type: protein-coding]
IRF8	ENSG00000140968	H-ICSBP; ICSBP; IMD32B; ICSBP1; IMD32A; IRF-8	3394 [Gene Symbol: IRF8] [Locus Tag: ] [Chromosome: 16] [Map Location: 16q24.1] [Description: interferon regulatory factor 8] [Gene Type: protein-coding]
ITGA1	ENSG00000213949	CD49a; VLA1	3672 [Gene Symbol: ITGA1] [Locus Tag: ] [Chromosome: 5] [Map Location: 5q11.2] [Description: integrin alpha 1] [Gene Type: protein-coding]
ITGA11	ENSG00000137809	HsT18964	22801 [Gene Symbol: ITGA11] [Locus Tag: ] [Chromosome: 15] [Map Location: 15q23] [Description: integrin alpha 11] [Gene Type: protein-coding]
ITGAV	ENSG00000138448	VTNR; MSK8; CD51; VNRA	3685 [Gene Symbol: ITGAV] [Locus Tag: ] [Chromosome: 2] [Map Location: 2q31-q32] [Description: integrin alpha V] [Gene Type: protein-coding]
ITGB7	ENSG00000139626	-	3695 [Gene Symbol: ITGB7] [Locus Tag: ] [Chromosome: 12] [Map Location: 12q13.13] [Description: integrin beta 7] [Gene Type: protein-coding]
ITIH2	ENSG00000151655	SHAP; H2P	3698 [Gene Symbol: ITIH2] [Locus Tag: ] [Chromosome: 10] [Map Location: 10p15] [Description: inter-alpha-trypsin inhibitor heavy chain 2] [Gene Type: protein-coding]
JRKL	ENSG00000183340	HHMJG	8690 [Gene Symbol: JRKL] [Locus Tag: ] [Chromosome: 11] [Map Location: 11q21] [Description: JRK-like] [Gene Type: protein-coding]
JUN	ENSG00000177606	c-Jun; AP-1; AP1	3725 [Gene Symbol: JUN] [Locus Tag: ] [Chromosome: 1] [Map Location: 1p32-p31] [Description: jun proto-oncogene] [Gene Type: protein-coding]
KAL1	-	-	-
KAT2B	ENSG00000114166	P/CAF; PCAF; CAF	8850 [Gene Symbol: KAT2B] [Locus Tag: ] [Chromosome: 3] [Map Location: 3p24] [Description: K(lysine) acetyltransferase 2B] [Gene Type: protein-coding]
KBTBD7	ENSG00000120696	-	84078 [Gene Symbol: KBTBD7] [Locus Tag: ] [Chromosome: 13] [Map Location: 13q14.11] [Description: kelch repeat and BTB (POZ) domain containing 7] [Gene Type: protein-coding]
KCNH4	ENSG00000089558	BEC2; ELK1; Kv12.3	23415 [Gene Symbol: KCNH4] [Locus Tag: ] [Chromosome: 17] [Map Location: 17q21.2] [Description: potassium channel, voltage gated eag related subfamily H, member 4] [Gene Type: protein-coding]
KCNJ10	ENSG00000177807	KIR4.1; KIR1.2; SESAME; KCNJ13-PEN; BIRK-10	3766 [Gene Symbol: KCNJ10] [Locus Tag: ] [Chromosome: 1] [Map Location: 1q23.2] [Description: potassium channel, inwardly rectifying subfamily J, member 10] [Gene Type: protein-coding]
KCNJ11	ENSG00000187486	IKATP; MODY13; TNDM3; HHF2; PHHI; BIR; KIR6.2	3767 [Gene Symbol: KCNJ11] [Locus Tag: ] [Chromosome: 11] [Map Location: 11p15.1] [Description: potassium channel, inwardly rectifying subfamily J, member 11] [Gene Type: protein-coding]
KCNJ2	ENSG00000123700	LQT7; HHIRK1; IRK1; HHBIRK1; SQT3; ATFB9; KIR2.1	3759 [Gene Symbol: KCNJ2] [Locus Tag: ] [Chromosome: 17] [Map Location: 17q24.3] [Description: potassium channel, inwardly rectifying subfamily J, member 2] [Gene Type: protein-coding]
KCNN1	ENSG00000105642	SK1; KCa2.1; SKCA1; hSK1	3780 [Gene Symbol: KCNN1] [Locus Tag: ] [Chromosome: 19] [Map Location: 19p13.1] [Description: potassium channel, calcium activated intermediate/small conductance subfamily N alpha, member 1] [Gene Type: protein-coding]
KCTD19	ENSG00000168676	-	146212 [Gene Symbol: KCTD19] [Locus Tag: ] [Chromosome: 16] [Map Location: 16q22.1] [Description: potassium channel tetramerization domain containing 19] [Gene Type: protein-coding]
KCTD21	ENSG00000188997	KCASH2	283219 [Gene Symbol: KCTD21] [Locus Tag: ] [Chromosome: 11] [Map Location: 11q14.1] [Description: potassium channel tetramerization domain containing 21] [Gene Type: protein-coding]
KDR	ENSG00000128052	VEGFR2; VEGFR; CD309; FLK1	3791 [Gene Symbol: KDR] [Locus Tag: ] [Chromosome: 4] [Map Location: 4q11-q12] [Description: kinase insert domain receptor] [Gene Type: protein-coding]
KEAP1	ENSG00000079999	INrf2; KLHL19	9817 [Gene Symbol: KEAP1] [Locus Tag: ] [Chromosome: 19] [Map Location: 19p13.2] [Description: kelch like ECH associated protein 1] [Gene Type: protein-coding]
KIAA0895L	ENSG00000196123	-	653319 [Gene Symbol: KIAA0895L] [Locus Tag: ] [Chromosome: 16] [Map Location: 16q22.1] [Description: KIAA0895-like] [Gene Type: protein-coding]
KIAA0907	ENSG00000132680	BLOM7	22889 [Gene Symbol: KIAA0907] [Locus Tag: ] [Chromosome: 1] [Map Location: 1q22] [Description: KIAA0907] [Gene Type: protein-coding]
KIAA1199	-	-	-
KIAA1211L	ENSG00000196872	C2orf55	343990 [Gene Symbol: KIAA1211L] [Locus Tag: ] [Chromosome: 2] [Map Location: 2q11.2] [Description: KIAA1211-like] [Gene Type: protein-coding]
KIAA1217	ENSG00000120549	SKT	56243 [Gene Symbol: KIAA1217] [Locus Tag: ] [Chromosome: 10] [Map Location: 10p12.31] [Description: KIAA1217] [Gene Type: protein-coding]
KIAA1279	-	-	-
KIF14	ENSG00000118193	MKS12	9928 [Gene Symbol: KIF14] [Locus Tag: ] [Chromosome: 1] [Map Location: 1q32.1] [Description: kinesin family member 14] [Gene Type: protein-coding]
KIFC3	ENSG00000140859	-	3801 [Gene Symbol: KIFC3] [Locus Tag: ] [Chromosome: 16] [Map Location: 16q13-q21] [Description: kinesin family member C3] [Gene Type: protein-coding]
KIR2DL1	ENSG00000277833; ENSG00000278805; ENSG00000278495; ENSG00000275750; ENSG00000125498; ENSG00000278755; ENSG00000278821; ENSG00000274926; ENSG00000275196; ENSG00000276310; ENSG00000274692; ENSG00000278503; ENSG00000278207; ENSG00000273510; ENSG00000274782; ENSG00000277616; ENSG00000273794; ENSG00000278248; ENSG00000276625; ENSG00000275522; ENSG00000277356; ENSG00000276820; ENSG00000278738; ENSG0000…	CD158A; KIR-K64; NKAT-1; NKAT; p58.1; KIR221; NKAT1	3802 [Gene Symbol: KIR2DL1] [Locus Tag: ] [Chromosome: 19] [Map Location: 19q13.4] [Description: killer cell immunoglobulin-like receptor, two domains, long cytoplasmic tail, 1] [Gene Type: protein-coding]
KIR2DL5A	ENSG00000274676; ENSG00000275596; ENSG00000274143; ENSG00000276177; ENSG00000276686; ENSG00000276392; ENSG00000278116	KIR2DL5.1; KIR2DL5.3; CD158F; KIR2DL5	57292 [Gene Symbol: KIR2DL5A] [Locus Tag: ] [Chromosome: 19] [Map Location: 19p13.3] [Description: killer cell immunoglobulin-like receptor, two domains, long cytoplasmic tail, 5A] [Gene Type: protein-coding]
KIR2DS5	ENSG00000275047; ENSG00000274739	CD158G; NKAT9	3810 [Gene Symbol: KIR2DS5] [Locus Tag: ] [Chromosome: 19] [Map Location: 19q13.4] [Description: killer cell immunoglobulin-like receptor, two domains, short cytoplasmic tail, 5] [Gene Type: protein-coding]
KIR3DL1	ENSG00000278079; ENSG00000275545; ENSG00000275786; ENSG00000167633; ENSG00000278368; ENSG00000276329; ENSG00000274948; ENSG00000274146; ENSG00000275659; ENSG00000276379; ENSG00000278856; ENSG00000276501; ENSG00000273775; ENSG00000275288; ENSG00000275486; ENSG00000277272; ENSG00000274920; ENSG00000276423; ENSG00000278427; ENSG00000274036; ENSG00000277175; ENSG00000273518; ENSG00000275717	KIR3DL1/S1; NKB1B; KIR; NKB1; NKAT3; CD158E1; NKAT-3; KIR3DL2	3811 [Gene Symbol: KIR3DL1] [Locus Tag: ] [Chromosome: 19] [Map Location: 19q13.4] [Description: killer cell immunoglobulin-like receptor, three domains, long cytoplasmic tail, 1] [Gene Type: protein-coding]
KIR3DL3	ENSG00000276086; ENSG00000274254; ENSG00000276433; ENSG00000274763; ENSG00000278723; ENSG00000277552; ENSG00000277028; ENSG00000242019; ENSG00000275433; ENSG00000274511; ENSG00000276572; ENSG00000274724; ENSG00000277392; ENSG00000274696; ENSG00000273502; ENSG00000274556; ENSG00000276084; ENSG00000276806; ENSG00000278490; ENSG00000277620; ENSG00000276930; ENSG00000275172; ENSG00000274394; ENSG0000…	KIR2DS2; KIR44; CD158Z; KIR3DL7; KIRC1	115653 [Gene Symbol: KIR3DL3] [Locus Tag: ] [Chromosome: 19] [Map Location: 19q13.42] [Description: killer cell immunoglobulin-like receptor, three domains, long cytoplasmic tail, 3] [Gene Type: protein-coding]
KLHL31	ENSG00000124743	KLHL; BKLHD6; bA345L23.2; KBTBD1	401265 [Gene Symbol: KLHL31] [Locus Tag: ] [Chromosome: 6] [Map Location: 6p12.1] [Description: kelch like family member 31] [Gene Type: protein-coding]
KLHL34	ENSG00000185915	-	257240 [Gene Symbol: KLHL34] [Locus Tag: ] [Chromosome: X] [Map Location: Xp22.12] [Description: kelch like family member 34] [Gene Type: protein-coding]
KLHL41	ENSG00000239474	Krp1; SARCOSIN; KBTBD10	10324 [Gene Symbol: KLHL41] [Locus Tag: ] [Chromosome: 2] [Map Location: 2q31.1] [Description: kelch like family member 41] [Gene Type: protein-coding]
KLK10	ENSG00000129451	PRSSL1; NES1	5655 [Gene Symbol: KLK10] [Locus Tag: ] [Chromosome: 19] [Map Location: 19q13] [Description: kallikrein related peptidase 10] [Gene Type: protein-coding]
KLK8	ENSG00000129455	TADG14; HNP; NRPN; PRSS19; NP	11202 [Gene Symbol: KLK8] [Locus Tag: ] [Chromosome: 19] [Map Location: 19q13] [Description: kallikrein related peptidase 8] [Gene Type: protein-coding]
KLK9	ENSG00000213022	KLKL3; KLK-L3	284366 [Gene Symbol: KLK9] [Locus Tag: ] [Chromosome: 19] [Map Location: 19q13.41] [Description: kallikrein related peptidase 9] [Gene Type: protein-coding]
KPNA7	ENSG00000185467	-	402569 [Gene Symbol: KPNA7] [Locus Tag: ] [Chromosome: 7] [Map Location: 7q22.1] [Description: karyopherin alpha 7 (importin alpha 8)] [Gene Type: protein-coding]
KPNB1	ENSG00000108424	NTF97; IMB1; IPO1; IPOB; Impnb	3837 [Gene Symbol: KPNB1] [Locus Tag: ] [Chromosome: 17] [Map Location: 17q21.32] [Description: karyopherin (importin) beta 1] [Gene Type: protein-coding]
KPTN	ENSG00000118162	2E4; MRT41	11133 [Gene Symbol: KPTN] [Locus Tag: ] [Chromosome: 19] [Map Location: 19q13.32] [Description: kaptin (actin binding protein)] [Gene Type: protein-coding]
KREMEN2	ENSG00000131650	KRM2	79412 [Gene Symbol: KREMEN2] [Locus Tag: ] [Chromosome: 16] [Map Location: 16p13.3] [Description: kringle containing transmembrane protein 2] [Gene Type: protein-coding]
KRT1	ENSG00000167768	EHK1; NEPPK; K1; EPPK; CK1; EHK; KRT1A	3848 [Gene Symbol: KRT1] [Locus Tag: ] [Chromosome: 12] [Map Location: 12q13.13] [Description: keratin 1, type II] [Gene Type: protein-coding]
KRT2	ENSG00000172867	KRTE; KRT2A; CK-2e; K2e; KRT2E	3849 [Gene Symbol: KRT2] [Locus Tag: ] [Chromosome: 12] [Map Location: 12q13.13] [Description: keratin 2, type II] [Gene Type: protein-coding]
KRTAP16-1	ENSG00000263186; ENSG00000212657	KAP16.1	100505753 [Gene Symbol: KRTAP16-1] [Locus Tag: ] [Chromosome: 17] [Map Location: 17q21.2] [Description: keratin associated protein 16-1] [Gene Type: protein-coding]
KYNU	ENSG00000115919	KYNUU	8942 [Gene Symbol: KYNU] [Locus Tag: ] [Chromosome: 2] [Map Location: 2q22.2] [Description: kynureninase] [Gene Type: protein-coding]
LACC1	ENSG00000179630	C13orf31	144811 [Gene Symbol: LACC1] [Locus Tag: ] [Chromosome: 13] [Map Location: 13q14.11] [Description: laccase (multicopper oxidoreductase) domain containing 1] [Gene Type: protein-coding]
LAD1	ENSG00000159166	LadA	3898 [Gene Symbol: LAD1] [Locus Tag: ] [Chromosome: 1] [Map Location: 1q25.1-q32.3] [Description: ladinin 1] [Gene Type: protein-coding]
LARP4	ENSG00000161813	PP13296	113251 [Gene Symbol: LARP4] [Locus Tag: ] [Chromosome: 12] [Map Location: 12q13.12] [Description: La ribonucleoprotein domain family member 4] [Gene Type: protein-coding]
LCN12	ENSG00000184925	-	286256 [Gene Symbol: LCN12] [Locus Tag: ] [Chromosome: 9] [Map Location: 9q34.3] [Description: lipocalin 12] [Gene Type: protein-coding]
LDHAL6A	ENSG00000166800	LDH6A	160287 [Gene Symbol: LDHAL6A] [Locus Tag: ] [Chromosome: 11] [Map Location: 11p15.1] [Description: lactate dehydrogenase A-like 6A] [Gene Type: protein-coding]
LDHAL6B	ENSG00000171989	LDH6B; LDHAL6; LDHL	92483 [Gene Symbol: LDHAL6B] [Locus Tag: ] [Chromosome: 15] [Map Location: 15q22.2] [Description: lactate dehydrogenase A-like 6B] [Gene Type: protein-coding]
LEPR	ENSG00000116678	CD295; LEP-R; OB-R; LEPRD; OBR	3953 [Gene Symbol: LEPR] [Locus Tag: ] [Chromosome: 1] [Map Location: 1p31] [Description: leptin receptor] [Gene Type: protein-coding]
LGALS2	ENSG00000100079	HL14	3957 [Gene Symbol: LGALS2] [Locus Tag: ] [Chromosome: 22] [Map Location: 22q13.1] [Description: lectin, galactoside-binding, soluble, 2] [Gene Type: protein-coding]
LGALS8	ENSG00000116977	Po66-CBP; PCTA-1; Gal-8; PCTA1	3964 [Gene Symbol: LGALS8] [Locus Tag: ] [Chromosome: 1] [Map Location: 1q43] [Description: lectin, galactoside-binding, soluble, 8] [Gene Type: protein-coding]
LHFPL1	ENSG00000182508	-	340596 [Gene Symbol: LHFPL1] [Locus Tag: ] [Chromosome: X] [Map Location: Xq23] [Description: lipoma HMGIC fusion partner-like 1] [Gene Type: protein-coding]
LHX2	ENSG00000106689	LH2; hLhx2	9355 [Gene Symbol: LHX2] [Locus Tag: ] [Chromosome: 9] [Map Location: 9q33.3] [Description: LIM homeobox 2] [Gene Type: protein-coding]
LIFR	ENSG00000113594	CD118; LIF-R; SWS; STWS; SJS2	3977 [Gene Symbol: LIFR] [Locus Tag: ] [Chromosome: 5] [Map Location: 5p13-p12] [Description: leukemia inhibitory factor receptor alpha] [Gene Type: protein-coding]
LIG4	ENSG00000174405	LIG4S	3981 [Gene Symbol: LIG4] [Locus Tag: ] [Chromosome: 13] [Map Location: 13q33-q34] [Description: ligase IV, DNA, ATP-dependent] [Gene Type: protein-coding]
LILRA5	ENSG00000278355; ENSG00000275404; ENSG00000274914; ENSG00000274113; ENSG00000187116	LIR-9; LIR9; ILT11; LILRB7; CD85; CD85F; ILT-11	353514 [Gene Symbol: LILRA5] [Locus Tag: ] [Chromosome: 19] [Map Location: 19q13.4] [Description: leukocyte immunoglobulin-like receptor, subfamily A (with TM domain), member 5] [Gene Type: protein-coding]
LILRB3	ENSG00000277177; ENSG00000275539; ENSG00000274587; ENSG00000274148; ENSG00000277816; ENSG00000244482; ENSG00000275019; ENSG00000275584; ENSG00000204577	CD85A; LILRA6; LIR-3; ILT5; PIRB; ILT-5; LIR3; HL9	11025 [Gene Symbol: LILRB3] [Locus Tag: ] [Chromosome: 19] [Map Location: 19q13.4] [Description: leukocyte immunoglobulin-like receptor, subfamily B (with TM and ITIM domains), member 3] [Gene Type: protein-coding]
LIMS1	ENSG00000169756; ENSG00000256671; ENSG00000256977	PINCH-1; PINCH; PINCH1	3987 [Gene Symbol: LIMS1] [Locus Tag: ] [Chromosome: 2] [Map Location: 2q12.3] [Description: LIM and senescent cell antigen-like domains 1] [Gene Type: protein-coding]
LIN37	ENSG00000267796	lin-37; F25965; ZK418.4	55957 [Gene Symbol: LIN37] [Locus Tag: ] [Chromosome: 19] [Map Location: 19q13.1] [Description: lin-37 DREAM MuvB core complex component] [Gene Type: protein-coding]
LIPA	ENSG00000107798	LAL; CESD	3988 [Gene Symbol: LIPA] [Locus Tag: ] [Chromosome: 10] [Map Location: 10q23.2-q23.3] [Description: lipase A, lysosomal acid, cholesterol esterase] [Gene Type: protein-coding]
LIPM	ENSG00000173239	LIPL3; bA304I5.1	340654 [Gene Symbol: LIPM] [Locus Tag: ] [Chromosome: 10] [Map Location: 10q23.31] [Description: lipase, family member M] [Gene Type: protein-coding]
LMNB1	ENSG00000113368	LMN2; LMNB; LMN; ADLD	4001 [Gene Symbol: LMNB1] [Locus Tag: ] [Chromosome: 5] [Map Location: 5q23.2] [Description: lamin B1] [Gene Type: protein-coding]
LOC100128310	-	-	100128310 [Gene Symbol: LOC100128310] [Locus Tag: ] [Chromosome: 20] [Map Location: 20q13.33] [Description: uncharacterized LOC100128310] [Gene Type: unknown]
LOC100288594	-	-	-
LOC100506388	ENSG00000263267; ENSG00000275886; ENSG00000262061	-	100506388 [Gene Symbol: LOC100506388] [Locus Tag: ] [Chromosome: 17] [Map Location: ] [Description: uncharacterized LOC100506388] [Gene Type: protein-coding]
LOC100506458	-	-	100506458 [Gene Symbol: LOC100506458] [Locus Tag: ] [Chromosome: 7] [Map Location: ] [Description: putative uncharacterized protein LOC65996-like] [Gene Type: unknown]
LOC100507338	-	-	-
LOC283588	-	-	283588 [Gene Symbol: LOC283588] [Locus Tag: ] [Chromosome: 14] [Map Location: 14q32.11] [Description: uncharacterized LOC283588] [Gene Type: unknown]
LOC388813	-	-	388813 [Gene Symbol: LOC388813] [Locus Tag: ] [Chromosome: 21] [Map Location: 21q11.2] [Description: uncharacterized protein ENSP00000383407-like] [Gene Type: protein-coding]
LOC440934	-	-	440934 [Gene Symbol: LOC440934] [Locus Tag: ] [Chromosome: 2] [Map Location: 2q36.1] [Description: cancer/testis antigen 75] [Gene Type: unknown]
LOC643085	-	-	643085 [Gene Symbol: LOC643085] [Locus Tag: ] [Chromosome: 2] [Map Location: 2q11.1] [Description: uncharacterized LOC643085] [Gene Type: unknown]
LOC653739	-	-	-
LOC728485	-	-	728485 [Gene Symbol: LOC728485] [Locus Tag: ] [Chromosome: 19] [Map Location: 19q13.12] [Description: uncharacterized LOC728485] [Gene Type: protein-coding]
LOR	ENSG00000203782	-	4014 [Gene Symbol: LOR] [Locus Tag: ] [Chromosome: 1] [Map Location: 1q21] [Description: loricrin] [Gene Type: protein-coding]
LPAR1	ENSG00000198121	EDG2; Gpcr26; edg-2; Mrec1.3; VZG1; rec.1.3; vzg-1; GPR26; LPA1	1902 [Gene Symbol: LPAR1] [Locus Tag: ] [Chromosome: 9] [Map Location: 9q31.3] [Description: lysophosphatidic acid receptor 1] [Gene Type: protein-coding]
LPGAT1	ENSG00000123684	FAM34A1; FAM34A; NET8	9926 [Gene Symbol: LPGAT1] [Locus Tag: ] [Chromosome: 1] [Map Location: 1q32] [Description: lysophosphatidylglycerol acyltransferase 1] [Gene Type: protein-coding]
LPL	ENSG00000175445	LIPD; HDLCQ11	4023 [Gene Symbol: LPL] [Locus Tag: ] [Chromosome: 8] [Map Location: 8p22] [Description: lipoprotein lipase] [Gene Type: protein-coding]
LPXN	ENSG00000110031	LDPL	9404 [Gene Symbol: LPXN] [Locus Tag: ] [Chromosome: 11] [Map Location: 11q12.1] [Description: leupaxin] [Gene Type: protein-coding]
LRG1	ENSG00000171236	HMFT1766; LRG	116844 [Gene Symbol: LRG1] [Locus Tag: ] [Chromosome: 19] [Map Location: 19p13.3] [Description: leucine-rich alpha-2-glycoprotein 1] [Gene Type: protein-coding]
LRIF1	ENSG00000121931	RIF1; C1orf103	55791 [Gene Symbol: LRIF1] [Locus Tag: ] [Chromosome: 1] [Map Location: 1p13.3] [Description: ligand dependent nuclear receptor interacting factor 1] [Gene Type: protein-coding]
LRRC2	ENSG00000163827	-	79442 [Gene Symbol: LRRC2] [Locus Tag: ] [Chromosome: 3] [Map Location: 3p21.31] [Description: leucine rich repeat containing 2] [Gene Type: protein-coding]
LRRC32	ENSG00000137507	D11S833E; GARP	2615 [Gene Symbol: LRRC32] [Locus Tag: ] [Chromosome: 11] [Map Location: 11q13.5-q14] [Description: leucine rich repeat containing 32] [Gene Type: protein-coding]
LRRN3	ENSG00000173114	NLRR3; NLRR-3; FIGLER5	54674 [Gene Symbol: LRRN3] [Locus Tag: ] [Chromosome: 7] [Map Location: 7q31.1] [Description: leucine rich repeat neuronal 3] [Gene Type: protein-coding]
LTF	ENSG00000012223	HEL110; HLF2; GIG12; LF	4057 [Gene Symbol: LTF] [Locus Tag: ] [Chromosome: 3] [Map Location: 3p21.31] [Description: lactotransferrin] [Gene Type: protein-coding]
LYPLA1	ENSG00000120992	LPL-I; APT-1; LPL1; hAPT1; APT1	10434 [Gene Symbol: LYPLA1] [Locus Tag: ] [Chromosome: 8] [Map Location: 8q11.23] [Description: lysophospholipase I] [Gene Type: protein-coding]
MAATS1	ENSG00000183833	AAT1; C3orf15; SPATA26; AAT1alpha; CaM-IP2	89876 [Gene Symbol: MAATS1] [Locus Tag: ] [Chromosome: 3] [Map Location: 3q13.33] [Description: MYCBP-associated, testis expressed 1] [Gene Type: protein-coding]
MAB21L2	ENSG00000181541	MCOPS14	10586 [Gene Symbol: MAB21L2] [Locus Tag: ] [Chromosome: 4] [Map Location: 4q31] [Description: mab-21-like 2 (C. elegans)] [Gene Type: protein-coding]
MACC1	ENSG00000183742	7A5; SH3BP4L	346389 [Gene Symbol: MACC1] [Locus Tag: ] [Chromosome: 7] [Map Location: 7p21.1] [Description: metastasis associated in colon cancer 1] [Gene Type: protein-coding]
MAFF	ENSG00000185022	U-MAF; hMafF	23764 [Gene Symbol: MAFF] [Locus Tag: ] [Chromosome: 22] [Map Location: 22q13.1] [Description: v-maf avian musculoaponeurotic fibrosarcoma oncogene homolog F] [Gene Type: protein-coding]
MAFK	ENSG00000198517	NFE2U; P18	7975 [Gene Symbol: MAFK] [Locus Tag: ] [Chromosome: 7] [Map Location: 7p22.3] [Description: v-maf avian musculoaponeurotic fibrosarcoma oncogene homolog K] [Gene Type: protein-coding]
MAMLD1	ENSG00000013619	CXorf6; F18; CG1; HYSP2	10046 [Gene Symbol: MAMLD1] [Locus Tag: ] [Chromosome: X] [Map Location: Xq28] [Description: mastermind like domain containing 1] [Gene Type: protein-coding]
MAOA	ENSG00000189221	MAO-A	4128 [Gene Symbol: MAOA] [Locus Tag: ] [Chromosome: X] [Map Location: Xp11.3] [Description: monoamine oxidase A] [Gene Type: protein-coding]
MAP1LC3C	ENSG00000197769	LC3C; ATG8J	440738 [Gene Symbol: MAP1LC3C] [Locus Tag: ] [Chromosome: 1] [Map Location: 1q43] [Description: microtubule associated protein 1 light chain 3 gamma] [Gene Type: protein-coding]
MAP3K14	ENSG00000006062; ENSG00000282637	FTDCR1B; HSNIK; NIK; HS	9020 [Gene Symbol: MAP3K14] [Locus Tag: ] [Chromosome: 17] [Map Location: 17q21] [Description: mitogen-activated protein kinase kinase kinase 14] [Gene Type: protein-coding]
MAP3K5	ENSG00000197442	MAPKKK5; MEKK5; ASK1	4217 [Gene Symbol: MAP3K5] [Locus Tag: ] [Chromosome: 6] [Map Location: 6q22.33] [Description: mitogen-activated protein kinase kinase kinase 5] [Gene Type: protein-coding]
MAP6	ENSG00000171533	STOP; MTAP6; MAP6-N; N-STOP	4135 [Gene Symbol: MAP6] [Locus Tag: ] [Chromosome: 11] [Map Location: 11q13.5] [Description: microtubule associated protein 6] [Gene Type: protein-coding]
MAPK8IP2	ENSG00000008735	JIP2; PRKM8IPL; IB-2; IB2	23542 [Gene Symbol: MAPK8IP2] [Locus Tag: ] [Chromosome: 22] [Map Location: 22q13.33] [Description: mitogen-activated protein kinase 8 interacting protein 2] [Gene Type: protein-coding]
MARCKSL1	ENSG00000175130	F52; MLP1; MLP; MRP; MACMARCKS	65108 [Gene Symbol: MARCKSL1] [Locus Tag: ] [Chromosome: 1] [Map Location: 1p35.1] [Description: MARCKS-like 1] [Gene Type: protein-coding]
MARVELD2	ENSG00000274671; ENSG00000152939	MARVD2; DFNB49; Tric; MRVLDC2	153562 [Gene Symbol: MARVELD2] [Locus Tag: ] [Chromosome: 5] [Map Location: 5q13.2] [Description: MARVEL domain containing 2] [Gene Type: protein-coding]
MAVS	ENSG00000088888	VISA; IPS1; CARDIF; IPS-1	57506 [Gene Symbol: MAVS] [Locus Tag: ] [Chromosome: 20] [Map Location: 20p13] [Description: mitochondrial antiviral signaling protein] [Gene Type: protein-coding]
MB21D2	ENSG00000180611	C3orf59	151963 [Gene Symbol: MB21D2] [Locus Tag: ] [Chromosome: 3] [Map Location: 3q29] [Description: Mab-21 domain containing 2] [Gene Type: protein-coding]
MC5R	ENSG00000176136	MC2	4161 [Gene Symbol: MC5R] [Locus Tag: ] [Chromosome: 18] [Map Location: 18p11.2] [Description: melanocortin 5 receptor] [Gene Type: protein-coding]
MCL1	ENSG00000143384	bcl2-L-3; MCL1L; MCL1S; Mcl-1; EAT; BCL2L3; MCL1-ES; mcl1/EAT; TM	4170 [Gene Symbol: MCL1] [Locus Tag: ] [Chromosome: 1] [Map Location: 1q21] [Description: myeloid cell leukemia 1] [Gene Type: protein-coding]
ME1	ENSG00000065833	HUMNDME; MES	4199 [Gene Symbol: ME1] [Locus Tag: ] [Chromosome: 6] [Map Location: 6q12] [Description: malic enzyme 1, NADP(+)-dependent, cytosolic] [Gene Type: protein-coding]
MED12	ENSG00000184634	OPA1; ARC240; CAGH45; FGS1; OHDOX; HOPA; MED12S; TNRC11; OKS; TRAP230	9968 [Gene Symbol: MED12] [Locus Tag: ] [Chromosome: X] [Map Location: Xq13] [Description: mediator complex subunit 12] [Gene Type: protein-coding]
MED18	ENSG00000130772	p28b	54797 [Gene Symbol: MED18] [Locus Tag: ] [Chromosome: 1] [Map Location: 1p35.3] [Description: mediator complex subunit 18] [Gene Type: protein-coding]
MED20	ENSG00000124641	TRFP; PRO0213	9477 [Gene Symbol: MED20] [Locus Tag: ] [Chromosome: 6] [Map Location: 6p21.1] [Description: mediator complex subunit 20] [Gene Type: protein-coding]
MEP1A	ENSG00000112818	PPHA	4224 [Gene Symbol: MEP1A] [Locus Tag: ] [Chromosome: 6] [Map Location: 6p12-p11] [Description: meprin A subunit alpha] [Gene Type: protein-coding]
MET	ENSG00000105976	AUTS9; HGFR; DFNB97; RCCP2; c-Met	4233 [Gene Symbol: MET] [Locus Tag: ] [Chromosome: 7] [Map Location: 7q31] [Description: MET proto-oncogene, receptor tyrosine kinase] [Gene Type: protein-coding]
METTL13	ENSG00000010165	5630401D24Rik; CGI-01; KIAA0859; feat	51603 [Gene Symbol: METTL13] [Locus Tag: ] [Chromosome: 1] [Map Location: 1q24-q25.3] [Description: methyltransferase like 13] [Gene Type: protein-coding]
METTL18	ENSG00000171806	AsTP2; HPM1; C1orf156	92342 [Gene Symbol: METTL18] [Locus Tag: ] [Chromosome: 1] [Map Location: 1q24.2] [Description: methyltransferase like 18] [Gene Type: protein-coding]
MEX3B	ENSG00000183496	RKHD3; MEX-3B; RNF195	84206 [Gene Symbol: MEX3B] [Locus Tag: ] [Chromosome: 15] [Map Location: 15q25.2] [Description: mex-3 RNA binding family member B] [Gene Type: protein-coding]
MGAT5B	ENSG00000167889	GnT-VB; GnT-IX	146664 [Gene Symbol: MGAT5B] [Locus Tag: ] [Chromosome: 17] [Map Location: 17q25.2] [Description: mannosyl (alpha-1,6-)-glycoprotein beta-1,6-N-acetyl-glucosaminyltransferase, isozyme B] [Gene Type: protein-coding]
MGLL	ENSG00000074416	HU-K5; MGL; HUK5; MAGL	11343 [Gene Symbol: MGLL] [Locus Tag: ] [Chromosome: 3] [Map Location: 3q21.3] [Description: monoglyceride lipase] [Gene Type: protein-coding]
MIA3	ENSG00000154305	UNQ6077; TANGO1; ARNT; D320; TANGO	375056 [Gene Symbol: MIA3] [Locus Tag: ] [Chromosome: 1] [Map Location: 1q41] [Description: melanoma inhibitory activity family member 3] [Gene Type: protein-coding]
MICA	ENSG00000235233; ENSG00000233051; ENSG00000183214; ENSG00000231225; ENSG00000204520	MIC-A; PERB11.1	100507436 [Gene Symbol: MICA] [Locus Tag: ] [Chromosome: 6] [Map Location: 6p21.33] [Description: MHC class I polypeptide-related sequence A] [Gene Type: protein-coding]
MID2	ENSG00000080561	MRX101; TRIM1; RNF60; FXY2	11043 [Gene Symbol: MID2] [Locus Tag: ] [Chromosome: X] [Map Location: Xq22.3] [Description: midline 2] [Gene Type: protein-coding]
MIDN	ENSG00000167470	-	90007 [Gene Symbol: MIDN] [Locus Tag: ] [Chromosome: 19] [Map Location: 19p13.3] [Description: midnolin] [Gene Type: protein-coding]
MINPP1	ENSG00000107789	HIPER1; MINPP2; MIPP	9562 [Gene Symbol: MINPP1] [Locus Tag: ] [Chromosome: 10] [Map Location: 10q23] [Description: multiple inositol-polyphosphate phosphatase 1] [Gene Type: protein-coding]
MITF	ENSG00000187098	WS2; WS2A; CMM8; MI; bHLHe32	4286 [Gene Symbol: MITF] [Locus Tag: ] [Chromosome: 3] [Map Location: 3p14.2-p14.1] [Description: microphthalmia-associated transcription factor] [Gene Type: protein-coding]
MKX	ENSG00000150051	IRXL1; C10orf48; IFRX	283078 [Gene Symbol: MKX] [Locus Tag: ] [Chromosome: 10] [Map Location: 10p12.1] [Description: mohawk homeobox] [Gene Type: protein-coding]
MMACHC	ENSG00000132763	cblC	25974 [Gene Symbol: MMACHC] [Locus Tag: ] [Chromosome: 1] [Map Location: 1p34.1] [Description: methylmalonic aciduria (cobalamin deficiency) cblC type, with homocystinuria] [Gene Type: protein-coding]
MMP13	ENSG00000137745	CLG3; MMP-13; MANDP1	4322 [Gene Symbol: MMP13] [Locus Tag: ] [Chromosome: 11] [Map Location: 11q22.3] [Description: matrix metallopeptidase 13] [Gene Type: protein-coding]
MMP2	ENSG00000087245	CLG4; CLG4A; MONA; MMP-2; MMP-II; TBE-1	4313 [Gene Symbol: MMP2] [Locus Tag: ] [Chromosome: 16] [Map Location: 16q12.2] [Description: matrix metallopeptidase 2] [Gene Type: protein-coding]
MMP7	ENSG00000137673	PUMP-1; MMP-7; MPSL1	4316 [Gene Symbol: MMP7] [Locus Tag: ] [Chromosome: 11] [Map Location: 11q22.2] [Description: matrix metallopeptidase 7] [Gene Type: protein-coding]
MN1	ENSG00000169184	MGCR1; MGCR1-PEN; dJ353E16.2; MGCR	4330 [Gene Symbol: MN1] [Locus Tag: ] [Chromosome: 22] [Map Location: 22q12.1] [Description: meningioma (disrupted in balanced translocation) 1] [Gene Type: protein-coding]
MNDA	ENSG00000163563	PYHIN3	4332 [Gene Symbol: MNDA] [Locus Tag: ] [Chromosome: 1] [Map Location: 1q22] [Description: myeloid cell nuclear differentiation antigen] [Gene Type: protein-coding]
MOAP1	ENSG00000278268; ENSG00000165943	MAP-1; PNMA4	64112 [Gene Symbol: MOAP1] [Locus Tag: ] [Chromosome: 14] [Map Location: 14q32] [Description: modulator of apoptosis 1] [Gene Type: protein-coding]
MOB3C	ENSG00000142961	MOBKL2C; MOB1E	148932 [Gene Symbol: MOB3C] [Locus Tag: ] [Chromosome: 1] [Map Location: 1p33] [Description: MOB kinase activator 3C] [Gene Type: protein-coding]
MOCS3	ENSG00000124217	UBA4	27304 [Gene Symbol: MOCS3] [Locus Tag: ] [Chromosome: 20] [Map Location: 20q13.13] [Description: molybdenum cofactor synthesis 3] [Gene Type: protein-coding]
MOXD1	ENSG00000079931	MOX; PRO5780; dJ248E1.1	26002 [Gene Symbol: MOXD1] [Locus Tag: ] [Chromosome: 6] [Map Location: 6q23.2] [Description: monooxygenase, DBH-like 1] [Gene Type: protein-coding]
MRC2	ENSG00000011028	UPARAP; ENDO180; CD280; CLEC13E	9902 [Gene Symbol: MRC2] [Locus Tag: ] [Chromosome: 17] [Map Location: 17q23.2] [Description: mannose receptor, C type 2] [Gene Type: protein-coding]
MREG	ENSG00000118242	DSU; WDT2	55686 [Gene Symbol: MREG] [Locus Tag: ] [Chromosome: 2] [Map Location: 2q35] [Description: melanoregulin] [Gene Type: protein-coding]
MRM1	ENSG00000274853; ENSG00000278619	-	79922 [Gene Symbol: MRM1] [Locus Tag: ] [Chromosome: 17] [Map Location: 17q12] [Description: mitochondrial rRNA methyltransferase 1] [Gene Type: protein-coding]
MS4A12	ENSG00000071203	Ms4a10	54860 [Gene Symbol: MS4A12] [Locus Tag: ] [Chromosome: 11] [Map Location: 11q12] [Description: membrane-spanning 4-domains, subfamily A, member 12] [Gene Type: protein-coding]
MS4A6A	ENSG00000110077	MS4A6; CDA01; 4SPAN3; 4SPAN3.2; MSTP090; CD20L3; MST090	64231 [Gene Symbol: MS4A6A] [Locus Tag: ] [Chromosome: 11] [Map Location: 11q12.1] [Description: membrane-spanning 4-domains, subfamily A, member 6A] [Gene Type: protein-coding]
MS4A7	ENSG00000166927	CFFM4; CD20L4; 4SPAN2; MS4A8	58475 [Gene Symbol: MS4A7] [Locus Tag: ] [Chromosome: 11] [Map Location: 11q12] [Description: membrane-spanning 4-domains, subfamily A, member 7] [Gene Type: protein-coding]
MSMB	ENSG00000263639	MSPB; PN44; PRPS; PSP-94; PSP94; MSP; PSP; PSP57; HPC13; IGBF	4477 [Gene Symbol: MSMB] [Locus Tag: ] [Chromosome: 10] [Map Location: 10q11.2] [Description: microseminoprotein, beta-] [Gene Type: protein-coding]
MSMO1	ENSG00000052802	SC4MOL; ERG25; DESP4	6307 [Gene Symbol: MSMO1] [Locus Tag: ] [Chromosome: 4] [Map Location: 4q32-q34] [Description: methylsterol monooxygenase 1] [Gene Type: protein-coding]
MT1A	ENSG00000205362	MT1; MTC; MT1S	4489 [Gene Symbol: MT1A] [Locus Tag: ] [Chromosome: 16] [Map Location: 16q13] [Description: metallothionein 1A] [Gene Type: protein-coding]
MT1F	ENSG00000198417	MT1	4494 [Gene Symbol: MT1F] [Locus Tag: ] [Chromosome: 16] [Map Location: 16q13] [Description: metallothionein 1F] [Gene Type: protein-coding]
MT1G	ENSG00000125144	MT1; MT1K	4495 [Gene Symbol: MT1G] [Locus Tag: ] [Chromosome: 16] [Map Location: 16q13] [Description: metallothionein 1G] [Gene Type: protein-coding]
MT1H	ENSG00000205358	MT-0; MT-IH; MT-1H; MT1	4496 [Gene Symbol: MT1H] [Locus Tag: ] [Chromosome: 16] [Map Location: 16q13] [Description: metallothionein 1H] [Gene Type: protein-coding]
MT1X	ENSG00000187193	MT1; MT-1l	4501 [Gene Symbol: MT1X] [Locus Tag: ] [Chromosome: 16] [Map Location: 16q13] [Description: metallothionein 1X] [Gene Type: protein-coding]
MTF1	ENSG00000188786	MTF-1; ZRF	4520 [Gene Symbol: MTF1] [Locus Tag: ] [Chromosome: 1] [Map Location: 1p33] [Description: metal-regulatory transcription factor 1] [Gene Type: protein-coding]
MTHFD2L	ENSG00000163738	-	441024 [Gene Symbol: MTHFD2L] [Locus Tag: ] [Chromosome: 4] [Map Location: 4q13.3] [Description: methylenetetrahydrofolate dehydrogenase (NADP+ dependent) 2-like] [Gene Type: protein-coding]
MXD1	ENSG00000059728	MAD; BHLHC58; MAD1	4084 [Gene Symbol: MXD1] [Locus Tag: ] [Chromosome: 2] [Map Location: 2p13-p12] [Description: MAX dimerization protein 1] [Gene Type: protein-coding]
MYBPC3	ENSG00000134571	CMH4; LVNC10; FHC; MYBP-C; CMD1MM	4607 [Gene Symbol: MYBPC3] [Locus Tag: ] [Chromosome: 11] [Map Location: 11p11.2] [Description: myosin binding protein C, cardiac] [Gene Type: protein-coding]
MYO1C	ENSG00000197879	myr2; MMI-beta; MMIb; NMI	4641 [Gene Symbol: MYO1C] [Locus Tag: ] [Chromosome: 17] [Map Location: 17p13.3] [Description: myosin IC] [Gene Type: protein-coding]
MYO1E	ENSG00000157483	HuncM-IC; MYO1C; FSGS6	4643 [Gene Symbol: MYO1E] [Locus Tag: ] [Chromosome: 15] [Map Location: 15q22.2] [Description: myosin IE] [Gene Type: protein-coding]
MYO1G	ENSG00000136286	HLA-HA2; HA2; MHAG	64005 [Gene Symbol: MYO1G] [Locus Tag: ] [Chromosome: 7] [Map Location: 7p13] [Description: myosin IG] [Gene Type: protein-coding]
MYO6	ENSG00000196586	DFNB37; DFNA22	4646 [Gene Symbol: MYO6] [Locus Tag: ] [Chromosome: 6] [Map Location: 6q13] [Description: myosin VI] [Gene Type: protein-coding]
NABP1	ENSG00000173559	SOSS-B2; OBFC2A; SSB2	64859 [Gene Symbol: NABP1] [Locus Tag: ] [Chromosome: 2] [Map Location: 2q32.3] [Description: nucleic acid binding protein 1] [Gene Type: protein-coding]
NBN	ENSG00000104320	AT-V2; NBS; P95; ATV; AT-V1; NBS1	4683 [Gene Symbol: NBN] [Locus Tag: ] [Chromosome: 8] [Map Location: 8q21] [Description: nibrin] [Gene Type: protein-coding]
NCAM1	ENSG00000149294	NCAM; CD56; MSK39	4684 [Gene Symbol: NCAM1] [Locus Tag: ] [Chromosome: 11] [Map Location: 11q23.1] [Description: neural cell adhesion molecule 1] [Gene Type: protein-coding]
NCOA3	ENSG00000124151	KAT13B; SRC-3; SRC3; AIB-1; AIB1; TNRC16; TRAM-1; bHLHe42; CTG26; RAC3; TNRC14; pCIP; CAGH16; ACTR	8202 [Gene Symbol: NCOA3] [Locus Tag: ] [Chromosome: 20] [Map Location: 20q12] [Description: nuclear receptor coactivator 3] [Gene Type: protein-coding]
NCR3LG1	ENSG00000188211	B7-H6; DKFZp686O24166; B7H6	374383 [Gene Symbol: NCR3LG1] [Locus Tag: ] [Chromosome: 11] [Map Location: 11p15.1] [Description: natural killer cell cytotoxicity receptor 3 ligand 1] [Gene Type: protein-coding]
NCS1	ENSG00000107130	FLUP; FREQ	23413 [Gene Symbol: NCS1] [Locus Tag: ] [Chromosome: 9] [Map Location: 9q34] [Description: neuronal calcium sensor 1] [Gene Type: protein-coding]
NDC80	ENSG00000080986	HEC1; HsHec1; TID3; hsNDC80; HEC; KNTC2	10403 [Gene Symbol: NDC80] [Locus Tag: ] [Chromosome: 18] [Map Location: 18p11.32] [Description: NDC80 kinetochore complex component] [Gene Type: protein-coding]
NDN	ENSG00000182636	HsT16328; PWCR	4692 [Gene Symbol: NDN] [Locus Tag: ] [Chromosome: 15] [Map Location: 15q11.2] [Description: necdin, MAGE family member] [Gene Type: protein-coding]
NFIX	ENSG00000008441	SOTOS2; NF1A; MRSHSS	4784 [Gene Symbol: NFIX] [Locus Tag: ] [Chromosome: 19] [Map Location: 19p13.3] [Description: nuclear factor I/X (CCAAT-binding transcription factor)] [Gene Type: protein-coding]
NFKB1	ENSG00000109320	NFkappaB; KBF1; NFKB-p105; NFKB-p50; NF-kB1; NF-kappaB; NF-kappa-B; p105; EBP-1; p50	4790 [Gene Symbol: NFKB1] [Locus Tag: ] [Chromosome: 4] [Map Location: 4q24] [Description: nuclear factor of kappa light polypeptide gene enhancer in B-cells 1] [Gene Type: protein-coding]
NFKB2	ENSG00000077150	LYT10; p100; CVID10; H2TF1; NF-kB2; LYT-10; p52	4791 [Gene Symbol: NFKB2] [Locus Tag: ] [Chromosome: 10] [Map Location: 10q24] [Description: nuclear factor of kappa light polypeptide gene enhancer in B-cells 2 (p49/p100)] [Gene Type: protein-coding]
NFS1	ENSG00000244005	IscS; HUSSY-08; NIFS	9054 [Gene Symbol: NFS1] [Locus Tag: ] [Chromosome: 20] [Map Location: 20q11.22] [Description: NFS1 cysteine desulfurase] [Gene Type: protein-coding]
NFXL1	ENSG00000170448	CDZFP; OZFP; HOZFP; URCC5	152518 [Gene Symbol: NFXL1] [Locus Tag: ] [Chromosome: 4] [Map Location: 4p12] [Description: nuclear transcription factor, X-box binding-like 1] [Gene Type: protein-coding]
NIPAL1	ENSG00000163293	NPAL1	152519 [Gene Symbol: NIPAL1] [Locus Tag: ] [Chromosome: 4] [Map Location: 4p12] [Description: NIPA-like domain containing 1] [Gene Type: protein-coding]
NIPAL4	ENSG00000172548	ICHYN; ARCI6; ICHTHYIN	348938 [Gene Symbol: NIPAL4] [Locus Tag: ] [Chromosome: 5] [Map Location: 5q33.3] [Description: NIPA-like domain containing 4] [Gene Type: protein-coding]
NKD1	ENSG00000140807	Naked1	85407 [Gene Symbol: NKD1] [Locus Tag: ] [Chromosome: 16] [Map Location: 16q12.1] [Description: naked cuticle homolog 1 (Drosophila)] [Gene Type: protein-coding]
NKD2	ENSG00000145506; ENSG00000276920	Naked2	85409 [Gene Symbol: NKD2] [Locus Tag: ] [Chromosome: 5] [Map Location: 5p15.3] [Description: naked cuticle homolog 2 (Drosophila)] [Gene Type: protein-coding]
NKX3-1	ENSG00000167034	BAPX2; NKX3A; NKX3; NKX3.1	4824 [Gene Symbol: NKX3-1] [Locus Tag: ] [Chromosome: 8] [Map Location: 8p21.2] [Description: NK3 homeobox 1] [Gene Type: protein-coding]
NME8	ENSG00000086288	TXNDC3; sptrx-2; HEL-S-99; NM23-H8; SPTRX2; CILD6	51314 [Gene Symbol: NME8] [Locus Tag: ] [Chromosome: 7] [Map Location: 7p14.1] [Description: NME/NM23 family member 8] [Gene Type: protein-coding]
NOD2	ENSG00000167207	ACUG; CD; CLR16.3; IBD1; PSORAS1; NLRC2; NOD2B; CARD15; BLAU	64127 [Gene Symbol: NOD2] [Locus Tag: ] [Chromosome: 16] [Map Location: 16q21] [Description: nucleotide binding oligomerization domain containing 2] [Gene Type: protein-coding]
NOG	ENSG00000183691	SYNS1; SYM1	9241 [Gene Symbol: NOG] [Locus Tag: ] [Chromosome: 17] [Map Location: 17q22] [Description: noggin] [Gene Type: protein-coding]
NOS2	ENSG00000007171	HEP-NOS; NOS2A; NOS; INOS	4843 [Gene Symbol: NOS2] [Locus Tag: ] [Chromosome: 17] [Map Location: 17q11.2] [Description: nitric oxide synthase 2, inducible] [Gene Type: protein-coding]
NOTCH3	ENSG00000074181	CADASIL; LMNS; CASIL; IMF2	4854 [Gene Symbol: NOTCH3] [Locus Tag: ] [Chromosome: 19] [Map Location: 19p13.2-p13.1] [Description: notch 3] [Gene Type: protein-coding]
NPAS2	ENSG00000170485	PASD4; bHLHe9; MOP4	4862 [Gene Symbol: NPAS2] [Locus Tag: ] [Chromosome: 2] [Map Location: 2q11.2] [Description: neuronal PAS domain protein 2] [Gene Type: protein-coding]
NPC2	ENSG00000119655	HE1; EDDM1	10577 [Gene Symbol: NPC2] [Locus Tag: ] [Chromosome: 14] [Map Location: 14q24.3] [Description: Niemann-Pick disease, type C2] [Gene Type: protein-coding]
NPIP	-	-	730153 [Gene Symbol: NPIP] [Locus Tag: ] [Chromosome: 16] [Map Location: 16p11.2] [Description: nuclear pore complex interacting protein family, member A1 pseudogene] [Gene Type: pseudo]
NPIPB8	ENSG00000233232; ENSG00000196993; ENSG00000255524	-	728734 [Gene Symbol: NPIPB8] [Locus Tag: ] [Chromosome: 16] [Map Location: 16p11.2] [Description: nuclear pore complex interacting protein family member B8] [Gene Type: protein-coding]
NPM3	ENSG00000107833	TMEM123; PORMIN	10360 [Gene Symbol: NPM3] [Locus Tag: ] [Chromosome: 10] [Map Location: 10q24.31] [Description: nucleophosmin/nucleoplasmin 3] [Gene Type: protein-coding]
NPR1	ENSG00000169418	GUC2A; NPRA; GUCY2A; ANPa; ANPRA	4881 [Gene Symbol: NPR1] [Locus Tag: ] [Chromosome: 1] [Map Location: 1q21-q22] [Description: natriuretic peptide receptor 1] [Gene Type: protein-coding]
NPR2	ENSG00000159899	ECDM; SNSK; AMDM; ANPb; GUC2B; NPRB; GUCY2B; ANPRB; NPRBi	4882 [Gene Symbol: NPR2] [Locus Tag: ] [Chromosome: 9] [Map Location: 9p21-p12] [Description: natriuretic peptide receptor 2] [Gene Type: protein-coding]
NR4A2	ENSG00000153234	NURR1; HZF-3; NOT; RNR1; TINUR	4929 [Gene Symbol: NR4A2] [Locus Tag: ] [Chromosome: 2] [Map Location: 2q22-q23] [Description: nuclear receptor subfamily 4 group A member 2] [Gene Type: protein-coding]
NRARP	ENSG00000198435	-	441478 [Gene Symbol: NRARP] [Locus Tag: ] [Chromosome: 9] [Map Location: 9q34.3] [Description: NOTCH-regulated ankyrin repeat protein] [Gene Type: protein-coding]
NRP2	ENSG00000118257	PRO2714; VEGF165R2; NP2; NPN2	8828 [Gene Symbol: NRP2] [Locus Tag: ] [Chromosome: 2] [Map Location: 2q33.3] [Description: neuropilin 2] [Gene Type: protein-coding]
NSUN7	ENSG00000179299	-	79730 [Gene Symbol: NSUN7] [Locus Tag: ] [Chromosome: 4] [Map Location: 4p14] [Description: NOP2/Sun RNA methyltransferase family member 7] [Gene Type: protein-coding]
NT5DC2	ENSG00000168268	-	64943 [Gene Symbol: NT5DC2] [Locus Tag: ] [Chromosome: 3] [Map Location: 3p21.1] [Description: 5'-nucleotidase domain containing 2] [Gene Type: protein-coding]
NTNG2	ENSG00000196358	Lmnt2; LHLL9381; bA479K20.1; NTNG1	84628 [Gene Symbol: NTNG2] [Locus Tag: ] [Chromosome: 9] [Map Location: 9q34] [Description: netrin G2] [Gene Type: protein-coding]
NUDCD1	ENSG00000120526	OVA66; CML66	84955 [Gene Symbol: NUDCD1] [Locus Tag: ] [Chromosome: 8] [Map Location: 8q23] [Description: NudC domain containing 1] [Gene Type: protein-coding]
NUP50	ENSG00000093000	NPAP60; NPAP60L	10762 [Gene Symbol: NUP50] [Locus Tag: ] [Chromosome: 22] [Map Location: 22q13.31] [Description: nucleoporin 50kDa] [Gene Type: protein-coding]
NXPH4	ENSG00000182379	NPH4	11247 [Gene Symbol: NXPH4] [Locus Tag: ] [Chromosome: 12] [Map Location: 12q13.3] [Description: neurexophilin 4] [Gene Type: protein-coding]
ODC1	ENSG00000115758	ODC	4953 [Gene Symbol: ODC1] [Locus Tag: ] [Chromosome: 2] [Map Location: 2p25] [Description: ornithine decarboxylase 1] [Gene Type: protein-coding]
OLFM2	ENSG00000105088	NOELIN2_V1; OlfC; NOE2; NOELIN2	93145 [Gene Symbol: OLFM2] [Locus Tag: ] [Chromosome: 19] [Map Location: 19p13.2] [Description: olfactomedin 2] [Gene Type: protein-coding]
OLIG2	ENSG00000205927	bHLHe19; BHLHB1; PRKCBP2; OLIGO2; RACK17	10215 [Gene Symbol: OLIG2] [Locus Tag: ] [Chromosome: 21] [Map Location: 21q22.11] [Description: oligodendrocyte lineage transcription factor 2] [Gene Type: protein-coding]
OR2B11	ENSG00000177535	-	127623 [Gene Symbol: OR2B11] [Locus Tag: ] [Chromosome: 1] [Map Location: 1q44] [Description: olfactory receptor, family 2, subfamily B, member 11] [Gene Type: protein-coding]
OR5K2	ENSG00000231861	OR3-9	402135 [Gene Symbol: OR5K2] [Locus Tag: ] [Chromosome: 3] [Map Location: 3q11.2] [Description: olfactory receptor, family 5, subfamily K, member 2] [Gene Type: protein-coding]
OSBPL6	ENSG00000079156	ORP6	114880 [Gene Symbol: OSBPL6] [Locus Tag: ] [Chromosome: 2] [Map Location: 2q32.1] [Description: oxysterol binding protein like 6] [Gene Type: protein-coding]
OSBPL9	ENSG00000117859	ORP9; ORP-9	114883 [Gene Symbol: OSBPL9] [Locus Tag: ] [Chromosome: 1] [Map Location: 1p32.3] [Description: oxysterol binding protein like 9] [Gene Type: protein-coding]
OSGIN1	ENSG00000140961	BDGI; OKL38	29948 [Gene Symbol: OSGIN1] [Locus Tag: ] [Chromosome: 16] [Map Location: 16q23.3] [Description: oxidative stress induced growth inhibitor 1] [Gene Type: protein-coding]
OSM	ENSG00000099985	-	5008 [Gene Symbol: OSM] [Locus Tag: ] [Chromosome: 22] [Map Location: 22q12.2] [Description: oncostatin M] [Gene Type: protein-coding]
OSMR	ENSG00000145623	OSMRB; PLCA1	9180 [Gene Symbol: OSMR] [Locus Tag: ] [Chromosome: 5] [Map Location: 5p13.1] [Description: oncostatin M receptor] [Gene Type: protein-coding]
P2RX4	ENSG00000135124	P2X4; P2X4R	5025 [Gene Symbol: P2RX4] [Locus Tag: ] [Chromosome: 12] [Map Location: 12q24.32] [Description: purinergic receptor P2X, ligand gated ion channel, 4] [Gene Type: protein-coding]
P2RX7	ENSG00000089041	P2X7	5027 [Gene Symbol: P2RX7] [Locus Tag: ] [Chromosome: 12] [Map Location: 12q24] [Description: purinergic receptor P2X, ligand gated ion channel, 7] [Gene Type: protein-coding]
P2RY1	ENSG00000169860	P2Y1	5028 [Gene Symbol: P2RY1] [Locus Tag: ] [Chromosome: 3] [Map Location: 3q25.2] [Description: purinergic receptor P2Y, G-protein coupled, 1] [Gene Type: protein-coding]
P2RY2	ENSG00000175591	HP2U; P2U1; P2Y2; P2Y2R; P2RU1; P2UR; P2U	5029 [Gene Symbol: P2RY2] [Locus Tag: ] [Chromosome: 11] [Map Location: 11q13.4] [Description: purinergic receptor P2Y, G-protein coupled, 2] [Gene Type: protein-coding]
PABPC4	ENSG00000090621	iPABP; APP-1; APP1; PABP4	8761 [Gene Symbol: PABPC4] [Locus Tag: ] [Chromosome: 1] [Map Location: 1p34.2] [Description: poly(A) binding protein, cytoplasmic 4 (inducible form)] [Gene Type: protein-coding]
PADI2	ENSG00000117115	PAD-H19; PAD2; PDI2	11240 [Gene Symbol: PADI2] [Locus Tag: ] [Chromosome: 1] [Map Location: 1p36.13] [Description: peptidyl arginine deiminase, type II] [Gene Type: protein-coding]
PAPOLG	ENSG00000115421	-	64895 [Gene Symbol: PAPOLG] [Locus Tag: ] [Chromosome: 2] [Map Location: 2p16.1] [Description: poly(A) polymerase gamma] [Gene Type: protein-coding]
PAQR8	ENSG00000170915	MPRB; C6orf33; LMPB1	85315 [Gene Symbol: PAQR8] [Locus Tag: ] [Chromosome: 6] [Map Location: 6p12.1] [Description: progestin and adipoQ receptor family member VIII] [Gene Type: protein-coding]
PARS2	ENSG00000162396	proRS; MT-PRORS	25973 [Gene Symbol: PARS2] [Locus Tag: ] [Chromosome: 1] [Map Location: 1p32.2] [Description: prolyl-tRNA synthetase 2, mitochondrial (putative)] [Gene Type: protein-coding]
PAX9	ENSG00000198807	STHAG3	5083 [Gene Symbol: PAX9] [Locus Tag: ] [Chromosome: 14] [Map Location: 14q13.3] [Description: paired box 9] [Gene Type: protein-coding]
PCDH11X	ENSG00000099715; ENSG00000102290	PCDH-X; PPP1R119; PCDH11; PCDHX	27328 [Gene Symbol: PCDH11X] [Locus Tag: ] [Chromosome: X] [Map Location: Xq21.3] [Description: protocadherin 11 X-linked] [Gene Type: protein-coding]
PCDH17	ENSG00000118946	PCH68; PCDH68	27253 [Gene Symbol: PCDH17] [Locus Tag: ] [Chromosome: 13] [Map Location: 13q21.1] [Description: protocadherin 17] [Gene Type: protein-coding]
PDCD4	ENSG00000150593	H731	27250 [Gene Symbol: PDCD4] [Locus Tag: ] [Chromosome: 10] [Map Location: 10q24] [Description: programmed cell death 4 (neoplastic transformation inhibitor)] [Gene Type: protein-coding]
PDE4DIP	ENSG00000178104	CMYA2; MMGL	9659 [Gene Symbol: PDE4DIP] [Locus Tag: ] [Chromosome: 1] [Map Location: 1q12] [Description: phosphodiesterase 4D interacting protein] [Gene Type: protein-coding]
PDE6H	ENSG00000139053	ACHM6; RCD3	5149 [Gene Symbol: PDE6H] [Locus Tag: ] [Chromosome: 12] [Map Location: 12p13] [Description: phosphodiesterase 6H] [Gene Type: protein-coding]
PDE7B	ENSG00000171408	bA472E5.1	27115 [Gene Symbol: PDE7B] [Locus Tag: ] [Chromosome: 6] [Map Location: 6q23-q24] [Description: phosphodiesterase 7B] [Gene Type: protein-coding]
PDGFA	ENSG00000197461	PDGF-A; PDGF1	5154 [Gene Symbol: PDGFA] [Locus Tag: ] [Chromosome: 7] [Map Location: 7p22] [Description: platelet-derived growth factor alpha polypeptide] [Gene Type: protein-coding]
PDGFB	ENSG00000100311	IBGC5; PDGF2; SSV; PDGF-2; SIS; c-sis	5155 [Gene Symbol: PDGFB] [Locus Tag: ] [Chromosome: 22] [Map Location: 22q13.1] [Description: platelet-derived growth factor beta polypeptide] [Gene Type: protein-coding]
PDGFRB	ENSG00000113721	PDGFR1; IBGC4; PDGFR-1; IMF1; PENTT; CD140B; PDGFR; JTK12; KOGS	5159 [Gene Symbol: PDGFRB] [Locus Tag: ] [Chromosome: 5] [Map Location: 5q33.1] [Description: platelet-derived growth factor receptor, beta polypeptide] [Gene Type: protein-coding]
PDK1	ENSG00000152256	-	5163 [Gene Symbol: PDK1] [Locus Tag: ] [Chromosome: 2] [Map Location: 2q31.1] [Description: pyruvate dehydrogenase kinase, isozyme 1] [Gene Type: protein-coding]
PDPN	ENSG00000162493	GP36; PA2.26; T1A-2; TI1A; HT1A-1; GP40; Gp38; OTS8; T1A; AGGRUS; T1A2	10630 [Gene Symbol: PDPN] [Locus Tag: ] [Chromosome: 1] [Map Location: 1p36.21] [Description: podoplanin] [Gene Type: protein-coding]
PEA15	ENSG00000162734	MAT1; PEA-15; HMAT1; MAT1H; HUMMAT1H; PED	8682 [Gene Symbol: PEA15] [Locus Tag: ] [Chromosome: 1] [Map Location: 1q21.1] [Description: phosphoprotein enriched in astrocytes 15] [Gene Type: protein-coding]
PEAK1	ENSG00000173517	SGK269	79834 [Gene Symbol: PEAK1] [Locus Tag: ] [Chromosome: 15] [Map Location: 15q24.3] [Description: pseudopodium-enriched atypical kinase 1] [Gene Type: protein-coding]
PELI1	ENSG00000197329	-	57162 [Gene Symbol: PELI1] [Locus Tag: ] [Chromosome: 2] [Map Location: 2p13.3] [Description: pellino E3 ubiquitin protein ligase 1] [Gene Type: protein-coding]
PEX11A	ENSG00000166821	PEX11-ALPHA; PMP28; hsPEX11p	8800 [Gene Symbol: PEX11A] [Locus Tag: ] [Chromosome: 15] [Map Location: 15q26.1] [Description: peroxisomal biogenesis factor 11 alpha] [Gene Type: protein-coding]
PGBD1	ENSG00000137338	SCAND4; HUCEP-4; dJ874C20.4	84547 [Gene Symbol: PGBD1] [Locus Tag: ] [Chromosome: 6] [Map Location: 6p22.1] [Description: piggyBac transposable element derived 1] [Gene Type: protein-coding]
PHF23	ENSG00000040633	hJUNE-1b	79142 [Gene Symbol: PHF23] [Locus Tag: ] [Chromosome: 17] [Map Location: 17p13.1] [Description: PHD finger protein 23] [Gene Type: protein-coding]
PHLDA2	ENSG00000181649; ENSG00000274538	BRW1C; IPL; TSSC3; BWR1C; HLDA2	7262 [Gene Symbol: PHLDA2] [Locus Tag: ] [Chromosome: 11] [Map Location: 11p15.4] [Description: pleckstrin homology-like domain, family A, member 2] [Gene Type: protein-coding]
PHLDB1	ENSG00000019144	LL5A	23187 [Gene Symbol: PHLDB1] [Locus Tag: ] [Chromosome: 11] [Map Location: 11q23.3] [Description: pleckstrin homology-like domain, family B, member 1] [Gene Type: protein-coding]
PI3	ENSG00000124102	ESI; WFDC14; cementoin; SKALP; WAP3	5266 [Gene Symbol: PI3] [Locus Tag: ] [Chromosome: 20] [Map Location: 20q13.12] [Description: peptidase inhibitor 3, skin-derived] [Gene Type: protein-coding]
PIM3	ENSG00000198355	pim-3	415116 [Gene Symbol: PIM3] [Locus Tag: ] [Chromosome: 22] [Map Location: 22q13] [Description: Pim-3 proto-oncogene, serine/threonine kinase] [Gene Type: protein-coding]
PIPOX	ENSG00000179761	LPIPOX	51268 [Gene Symbol: PIPOX] [Locus Tag: ] [Chromosome: 17] [Map Location: 17q11.2] [Description: pipecolic acid oxidase] [Gene Type: protein-coding]
PIR	ENSG00000087842	-	8544 [Gene Symbol: PIR] [Locus Tag: ] [Chromosome: X] [Map Location: Xp22.2] [Description: pirin] [Gene Type: protein-coding]
PIWIL4	ENSG00000134627	HIWI2; MIWI2	143689 [Gene Symbol: PIWIL4] [Locus Tag: ] [Chromosome: 11] [Map Location: 11q21] [Description: piwi-like RNA-mediated gene silencing 4] [Gene Type: protein-coding]
PKDCC	ENSG00000162878	SGK493; Vlk	91461 [Gene Symbol: PKDCC] [Locus Tag: ] [Chromosome: 2] [Map Location: 2p21] [Description: protein kinase domain containing, cytoplasmic] [Gene Type: protein-coding]
PKIB	ENSG00000135549	PRKACN2	5570 [Gene Symbol: PKIB] [Locus Tag: ] [Chromosome: 6] [Map Location: 6q22.31] [Description: protein kinase (cAMP-dependent, catalytic) inhibitor beta] [Gene Type: protein-coding]
PKLR	ENSG00000262785; ENSG00000143627	PKR; PKRL; PKL; PK1; RPK	5313 [Gene Symbol: PKLR] [Locus Tag: ] [Chromosome: 1] [Map Location: 1q21] [Description: pyruvate kinase, liver and RBC] [Gene Type: protein-coding]
PKP2	ENSG00000057294	ARVD9	5318 [Gene Symbol: PKP2] [Locus Tag: ] [Chromosome: 12] [Map Location: 12p11] [Description: plakophilin 2] [Gene Type: protein-coding]
PLA1A	ENSG00000144837	PSPLA1; PS-PLA1	51365 [Gene Symbol: PLA1A] [Locus Tag: ] [Chromosome: 3] [Map Location: 3q13.13-q13.2] [Description: phospholipase A1 member A] [Gene Type: protein-coding]
PLAC4	-	C21orf115; PRED78	191585 [Gene Symbol: PLAC4] [Locus Tag: ] [Chromosome: 21] [Map Location: 21q22.2] [Description: placenta specific 4] [Gene Type: protein-coding]
PLCB3	ENSG00000149782	-	5331 [Gene Symbol: PLCB3] [Locus Tag: ] [Chromosome: 11] [Map Location: 11q13] [Description: phospholipase C beta 3] [Gene Type: protein-coding]
PLEKHF1	ENSG00000166289	ZFYVE15; LAPF; PHAFIN1; APPD	79156 [Gene Symbol: PLEKHF1] [Locus Tag: ] [Chromosome: 19] [Map Location: 19q12] [Description: pleckstrin homology and FYVE domain containing 1] [Gene Type: protein-coding]
PLEKHG7	ENSG00000187510	-	440107 [Gene Symbol: PLEKHG7] [Locus Tag: ] [Chromosome: 12] [Map Location: 12q22] [Description: pleckstrin homology and RhoGEF domain containing G7] [Gene Type: protein-coding]
PLIN2	ENSG00000147872	ADRP; ADFP	123 [Gene Symbol: PLIN2] [Locus Tag: ] [Chromosome: 9] [Map Location: 9p22.1] [Description: perilipin 2] [Gene Type: protein-coding]
PLK2	ENSG00000145632	SNK; hSNK; hPlk2	10769 [Gene Symbol: PLK2] [Locus Tag: ] [Chromosome: 5] [Map Location: 5q12.1-q13.2] [Description: polo-like kinase 2] [Gene Type: protein-coding]
PLSCR4	ENSG00000114698	TRA1	57088 [Gene Symbol: PLSCR4] [Locus Tag: ] [Chromosome: 3] [Map Location: 3q24] [Description: phospholipid scramblase 4] [Gene Type: protein-coding]
PMEPA1	ENSG00000124225	TMEPAI; STAG1	56937 [Gene Symbol: PMEPA1] [Locus Tag: ] [Chromosome: 20] [Map Location: 20q13.31-q13.33] [Description: prostate transmembrane protein, androgen induced 1] [Gene Type: protein-coding]
PMM2	ENSG00000140650	CDG1a; PMI; PMM 2; CDG1; CDGS; PMI1	5373 [Gene Symbol: PMM2] [Locus Tag: ] [Chromosome: 16] [Map Location: 16p13] [Description: phosphomannomutase 2] [Gene Type: protein-coding]
PMP22	ENSG00000109099	CMT1E; HNPP; Sp110; CMT1A; HMSNIA; DSS; GAS-3	5376 [Gene Symbol: PMP22] [Locus Tag: ] [Chromosome: 17] [Map Location: 17p12] [Description: peripheral myelin protein 22] [Gene Type: protein-coding]
PNRC1	ENSG00000146278	PNAS-145; B4-2; PROL2; PRR2	10957 [Gene Symbol: PNRC1] [Locus Tag: ] [Chromosome: 6] [Map Location: 6q15] [Description: proline rich nuclear receptor coactivator 1] [Gene Type: protein-coding]
POP1	ENSG00000104356	-	10940 [Gene Symbol: POP1] [Locus Tag: ] [Chromosome: 8] [Map Location: 8q22.1] [Description: POP1 homolog, ribonuclease P/MRP subunit] [Gene Type: protein-coding]
PP12719	-	-	100653022 [Gene Symbol: PP12719] [Locus Tag: ] [Chromosome: 12] [Map Location: ] [Description: uncharacterized LOC100653022] [Gene Type: unknown]
PPARG	ENSG00000132170	PPARgamma; NR1C3; PPARG1; CIMT1; GLM1; PPARG2	5468 [Gene Symbol: PPARG] [Locus Tag: ] [Chromosome: 3] [Map Location: 3p25] [Description: peroxisome proliferator-activated receptor gamma] [Gene Type: protein-coding]
PPIF	ENSG00000108179	CyP-M; CypD; CYP3; Cyp-D	10105 [Gene Symbol: PPIF] [Locus Tag: ] [Chromosome: 10] [Map Location: 10q22.3] [Description: peptidylprolyl isomerase F] [Gene Type: protein-coding]
PPM1E	ENSG00000175175	PP2CH; CaMKP-N; POPX1; caMKN	22843 [Gene Symbol: PPM1E] [Locus Tag: ] [Chromosome: 17] [Map Location: 17q22] [Description: protein phosphatase, Mg2+/Mn2+ dependent 1E] [Gene Type: protein-coding]
PPP2R2A	ENSG00000221914	PR55A; B55ALPHA; PR52A; B55A	5520 [Gene Symbol: PPP2R2A] [Locus Tag: ] [Chromosome: 8] [Map Location: 8p21.2] [Description: protein phosphatase 2 regulatory subunit B, alpha] [Gene Type: protein-coding]
PPP2R5C	ENSG00000078304	PR61G; B56G	5527 [Gene Symbol: PPP2R5C] [Locus Tag: ] [Chromosome: 14] [Map Location: 14q32.31] [Description: protein phosphatase 2 regulatory subunit B', gamma] [Gene Type: protein-coding]
PRAME	ENSG00000275013; ENSG00000185686	OIP-4; CT130; MAPE; OIP4	23532 [Gene Symbol: PRAME] [Locus Tag: ] [Chromosome: 22] [Map Location: 22q11.22] [Description: preferentially expressed antigen in melanoma] [Gene Type: protein-coding]
PRDM1	ENSG00000057657	BLIMP1; PRDI-BF1	639 [Gene Symbol: PRDM1] [Locus Tag: ] [Chromosome: 6] [Map Location: 6q21] [Description: PR domain containing 1, with ZNF domain] [Gene Type: protein-coding]
PRDM16	ENSG00000142611	LVNC8; CMD1LL; MEL1; PFM13	63976 [Gene Symbol: PRDM16] [Locus Tag: ] [Chromosome: 1] [Map Location: 1p36.23-p33] [Description: PR domain containing 16] [Gene Type: protein-coding]
PREPL	ENSG00000138078	-	9581 [Gene Symbol: PREPL] [Locus Tag: ] [Chromosome: 2] [Map Location: 2p21] [Description: prolyl endopeptidase-like] [Gene Type: protein-coding]
PREX2	ENSG00000046889	DEP.2; PPP1R129; P-REX2; 6230420N16Rik; DEPDC2	80243 [Gene Symbol: PREX2] [Locus Tag: ] [Chromosome: 8] [Map Location: 8q13.2] [Description: phosphatidylinositol-3,4,5-trisphosphate-dependent Rac exchange factor 2] [Gene Type: protein-coding]
PRG4	ENSG00000116690	CACP; JCAP; HAPO; SZP; MSF	10216 [Gene Symbol: PRG4] [Locus Tag: ] [Chromosome: 1] [Map Location: 1q25-q31] [Description: proteoglycan 4] [Gene Type: protein-coding]
PRKAG3	ENSG00000115592	AMPKG3	53632 [Gene Symbol: PRKAG3] [Locus Tag: ] [Chromosome: 2] [Map Location: 2q35] [Description: protein kinase, AMP-activated, gamma 3 non-catalytic subunit] [Gene Type: protein-coding]
PROCR	ENSG00000101000	CCCA; CCD41; EPCR	10544 [Gene Symbol: PROCR] [Locus Tag: ] [Chromosome: 20] [Map Location: 20q11.2] [Description: protein C receptor, endothelial] [Gene Type: protein-coding]
PRR16	ENSG00000184838	DSC54; LARGEN	51334 [Gene Symbol: PRR16] [Locus Tag: ] [Chromosome: 5] [Map Location: 5q23.1] [Description: proline rich 16] [Gene Type: protein-coding]
PRSS35	ENSG00000146250	C6orf158; dJ223E3.1	167681 [Gene Symbol: PRSS35] [Locus Tag: ] [Chromosome: 6] [Map Location: 6q14.2] [Description: protease, serine 35] [Gene Type: protein-coding]
PSAT1	ENSG00000135069	PSA; PSAT; EPIP; PSATD; NLS2	29968 [Gene Symbol: PSAT1] [Locus Tag: ] [Chromosome: 9] [Map Location: 9q21.2] [Description: phosphoserine aminotransferase 1] [Gene Type: protein-coding]
PSD3	ENSG00000156011	EFA6D; EFA6R; HCA67	23362 [Gene Symbol: PSD3] [Locus Tag: ] [Chromosome: 8] [Map Location: 8p21.3] [Description: pleckstrin and Sec7 domain containing 3] [Gene Type: protein-coding]
PSEN2	ENSG00000143801	AD3L; STM2; CMD1V; AD4; PS2	5664 [Gene Symbol: PSEN2] [Locus Tag: ] [Chromosome: 1] [Map Location: 1q42.13] [Description: presenilin 2] [Gene Type: protein-coding]
PSMB10	ENSG00000205220	beta2i; LMP10; MECL1	5699 [Gene Symbol: PSMB10] [Locus Tag: ] [Chromosome: 16] [Map Location: 16q22.1] [Description: proteasome subunit beta 10] [Gene Type: protein-coding]
PSMB11	ENSG00000222028	BETA5T	122706 [Gene Symbol: PSMB11] [Locus Tag: ] [Chromosome: 14] [Map Location: 14q11.2] [Description: proteasome (prosome, macropain) subunit, beta type, 11] [Gene Type: protein-coding]
PSME1	ENSG00000092010	REGalpha; HEL-S-129m; PA28alpha; IFI5111; PA28A	5720 [Gene Symbol: PSME1] [Locus Tag: ] [Chromosome: 14] [Map Location: 14q11.2] [Description: proteasome activator subunit 1] [Gene Type: protein-coding]
PTGFRN	ENSG00000134247	EWI-F; FPRP; CD9P-1; CD315; SMAP-6	5738 [Gene Symbol: PTGFRN] [Locus Tag: ] [Chromosome: 1] [Map Location: 1p13.1] [Description: prostaglandin F2 receptor inhibitor] [Gene Type: protein-coding]
PTK2B	ENSG00000120899	RAFTK; CAKB; FADK2; CADTK; PKB; PTK; FAK2; PYK2	2185 [Gene Symbol: PTK2B] [Locus Tag: ] [Chromosome: 8] [Map Location: 8p21.1] [Description: protein tyrosine kinase 2 beta] [Gene Type: protein-coding]
PTMA	ENSG00000187514	TMSA	5757 [Gene Symbol: PTMA] [Locus Tag: ] [Chromosome: 2] [Map Location: 2q37.1] [Description: prothymosin, alpha] [Gene Type: protein-coding]
PTPRD	ENSG00000153707	PTPD; HPTPD; HPTPDELTA; RPTPDELTA; HPTP	5789 [Gene Symbol: PTPRD] [Locus Tag: ] [Chromosome: 9] [Map Location: 9p23-p24.3] [Description: protein tyrosine phosphatase, receptor type, D] [Gene Type: protein-coding]
PTPRO	ENSG00000151490	PTP-U2; NPHS6; R-PTP-O; PTPROT; PTP-OC; PTPU2; GLEPP1	5800 [Gene Symbol: PTPRO] [Locus Tag: ] [Chromosome: 12] [Map Location: 12p13.3-p13.2|12p13-p12] [Description: protein tyrosine phosphatase, receptor type, O] [Gene Type: protein-coding]
PTPRU	ENSG00000060656	PTPU2; PCP-2; PTP-J; PTP-PI; R-PTP-U; PTPPSI; PTPRO; hPTP-J; FMI; PTP; PTP-RO; R-PTP-PSI	10076 [Gene Symbol: PTPRU] [Locus Tag: ] [Chromosome: 1] [Map Location: 1p35.3] [Description: protein tyrosine phosphatase, receptor type, U] [Gene Type: protein-coding]
PUS1	ENSG00000177192	MLASA1	80324 [Gene Symbol: PUS1] [Locus Tag: ] [Chromosome: 12] [Map Location: 12q24.33] [Description: pseudouridylate synthase 1] [Gene Type: protein-coding]
PXDC1	ENSG00000168994	C6orf145	221749 [Gene Symbol: PXDC1] [Locus Tag: ] [Chromosome: 6] [Map Location: 6p25.2] [Description: PX domain containing 1] [Gene Type: protein-coding]
PXK	ENSG00000168297	MONaKA	54899 [Gene Symbol: PXK] [Locus Tag: ] [Chromosome: 3] [Map Location: 3p14.3] [Description: PX domain containing serine/threonine kinase] [Gene Type: protein-coding]
PYCR1	ENSG00000183010	PIG45; ARCL3B; P5C; P5CR; PRO3; ARCL2B; PP222; PYCR	5831 [Gene Symbol: PYCR1] [Locus Tag: ] [Chromosome: 17] [Map Location: 17q25.3] [Description: pyrroline-5-carboxylate reductase 1] [Gene Type: protein-coding]
RAB19	ENSG00000146955	RAB19B	401409 [Gene Symbol: RAB19] [Locus Tag: ] [Chromosome: 7] [Map Location: 7q34] [Description: RAB19, member RAS oncogene family] [Gene Type: protein-coding]
RAB24	ENSG00000169228	-	53917 [Gene Symbol: RAB24] [Locus Tag: ] [Chromosome: 5] [Map Location: 5q35.3] [Description: RAB24, member RAS oncogene family] [Gene Type: protein-coding]
RAB27A	ENSG00000069974	RAB27; RAM; HsT18676; GS2	5873 [Gene Symbol: RAB27A] [Locus Tag: ] [Chromosome: 15] [Map Location: 15q21.3] [Description: RAB27A, member RAS oncogene family] [Gene Type: protein-coding]
RAB33A	ENSG00000134594	RabS10	9363 [Gene Symbol: RAB33A] [Locus Tag: ] [Chromosome: X] [Map Location: Xq26.1] [Description: RAB33A, member RAS oncogene family] [Gene Type: protein-coding]
RAB39A	ENSG00000179331	RAB39	54734 [Gene Symbol: RAB39A] [Locus Tag: ] [Chromosome: 11] [Map Location: 11q22.3] [Description: RAB39A, member RAS oncogene family] [Gene Type: protein-coding]
RAB42	ENSG00000188060	-	115273 [Gene Symbol: RAB42] [Locus Tag: ] [Chromosome: 1] [Map Location: 1p35.3] [Description: RAB42, member RAS oncogene family] [Gene Type: protein-coding]
RABGAP1L	ENSG00000152061	HHL; TBC1D18	9910 [Gene Symbol: RABGAP1L] [Locus Tag: ] [Chromosome: 1] [Map Location: 1q24] [Description: RAB GTPase activating protein 1-like] [Gene Type: protein-coding]
RADIL	ENSG00000157927	RASIP2	55698 [Gene Symbol: RADIL] [Locus Tag: ] [Chromosome: 7] [Map Location: 7p22.1] [Description: Ras association and DIL domains] [Gene Type: protein-coding]
RAI14	ENSG00000039560	NORPEG; RAI13	26064 [Gene Symbol: RAI14] [Locus Tag: ] [Chromosome: 5] [Map Location: 5p13.3-p13.2] [Description: retinoic acid induced 14] [Gene Type: protein-coding]
RALA	ENSG00000006451	RAL	5898 [Gene Symbol: RALA] [Locus Tag: ] [Chromosome: 7] [Map Location: 7p15-p13] [Description: v-ral simian leukemia viral oncogene homolog A (ras related)] [Gene Type: protein-coding]
RALGDS	ENSG00000160271	RGDS; RGF; RalGEF	5900 [Gene Symbol: RALGDS] [Locus Tag: ] [Chromosome: 9] [Map Location: 9q34.3] [Description: ral guanine nucleotide dissociation stimulator] [Gene Type: protein-coding]
RAPGEF5	ENSG00000136237	REPAC; MR-GEF; GFR	9771 [Gene Symbol: RAPGEF5] [Locus Tag: ] [Chromosome: 7] [Map Location: 7p15.3] [Description: Rap guanine nucleotide exchange factor 5] [Gene Type: protein-coding]
RAPH1	ENSG00000173166	RMO1; PREL-2; ALS2CR9; PREL2; ALS2CR18; LPD; RalGDS/AF-6	65059 [Gene Symbol: RAPH1] [Locus Tag: ] [Chromosome: 2] [Map Location: 2q33] [Description: Ras association (RalGDS/AF-6) and pleckstrin homology domains 1] [Gene Type: protein-coding]
RASAL1	ENSG00000111344	RASAL	8437 [Gene Symbol: RASAL1] [Locus Tag: ] [Chromosome: 12] [Map Location: 12q23-q24] [Description: RAS protein activator like 1 (GAP1 like)] [Gene Type: protein-coding]
RASAL2	ENSG00000075391	NGAP	9462 [Gene Symbol: RASAL2] [Locus Tag: ] [Chromosome: 1] [Map Location: 1q24] [Description: RAS protein activator like 2] [Gene Type: protein-coding]
RASL10A	ENSG00000100276	RRP22	10633 [Gene Symbol: RASL10A] [Locus Tag: ] [Chromosome: 22] [Map Location: 22q12.2] [Description: RAS-like, family 10, member A] [Gene Type: protein-coding]
RASL10B	ENSG00000270885	RRP17; VTS58635	91608 [Gene Symbol: RASL10B] [Locus Tag: ] [Chromosome: 17] [Map Location: 17q12] [Description: RAS-like, family 10, member B] [Gene Type: protein-coding]
RASSF4	ENSG00000107551	AD037	83937 [Gene Symbol: RASSF4] [Locus Tag: ] [Chromosome: 10] [Map Location: 10q11.21] [Description: Ras association (RalGDS/AF-6) domain family member 4] [Gene Type: protein-coding]
RBKS	ENSG00000171174	RBSK	64080 [Gene Symbol: RBKS] [Locus Tag: ] [Chromosome: 2] [Map Location: 2p23.3] [Description: ribokinase] [Gene Type: protein-coding]
RBM25	ENSG00000119707	Snu71; NET52; RED120; RNPC7; S164; fSAP94	58517 [Gene Symbol: RBM25] [Locus Tag: ] [Chromosome: 14] [Map Location: 14q24.3] [Description: RNA binding motif protein 25] [Gene Type: protein-coding]
REEP3	ENSG00000165476	C10orf74	221035 [Gene Symbol: REEP3] [Locus Tag: ] [Chromosome: 10] [Map Location: 10q21.3] [Description: receptor accessory protein 3] [Gene Type: protein-coding]
RET	ENSG00000165731	MEN2B; RET51; HSCR1; MEN2A; RET-ELE1; CDHF12; MTC1; PTC; CDHR16	5979 [Gene Symbol: RET] [Locus Tag: ] [Chromosome: 10] [Map Location: 10q11.2] [Description: ret proto-oncogene] [Gene Type: protein-coding]
RFPL4A	ENSG00000223638	RFPL4; RNF210	342931 [Gene Symbol: RFPL4A] [Locus Tag: ] [Chromosome: 19] [Map Location: 19q13.42] [Description: ret finger protein-like 4A] [Gene Type: protein-coding]
RGS13	ENSG00000127074	-	6003 [Gene Symbol: RGS13] [Locus Tag: ] [Chromosome: 1] [Map Location: 1q31.2] [Description: regulator of G-protein signaling 13] [Gene Type: protein-coding]
RGS16	ENSG00000143333	RGS-R; A28-RGS14P; A28-RGS14	6004 [Gene Symbol: RGS16] [Locus Tag: ] [Chromosome: 1] [Map Location: 1q25-q31] [Description: regulator of G-protein signaling 16] [Gene Type: protein-coding]
RGS20	ENSG00000147509	ZGAP1; g(z)GAP; RGSZ1; gz-GAP	8601 [Gene Symbol: RGS20] [Locus Tag: ] [Chromosome: 8] [Map Location: 8q11.23] [Description: regulator of G-protein signaling 20] [Gene Type: protein-coding]
RGS22	ENSG00000132554	CT145; PRTD-NY2	26166 [Gene Symbol: RGS22] [Locus Tag: ] [Chromosome: 8] [Map Location: 8q22.2] [Description: regulator of G-protein signaling 22] [Gene Type: protein-coding]
RHBDL3	ENSG00000141314	VRHO; RHBDL4	162494 [Gene Symbol: RHBDL3] [Locus Tag: ] [Chromosome: 17] [Map Location: 17q11.2] [Description: rhomboid, veinlet-like 3 (Drosophila)] [Gene Type: protein-coding]
RHOB	ENSG00000143878	MSTP081; ARHB; RHOH6; ARH6; MST081	388 [Gene Symbol: RHOB] [Locus Tag: ] [Chromosome: 2] [Map Location: 2p24] [Description: ras homolog family member B] [Gene Type: protein-coding]
RHOF	ENSG00000139725	RIF; ARHF	54509 [Gene Symbol: RHOF] [Locus Tag: ] [Chromosome: 12] [Map Location: 12q24.31] [Description: ras homolog family member F (in filopodia)] [Gene Type: protein-coding]
RHPN1	ENSG00000158106	RHPN; RHOPHILIN; ODF5	114822 [Gene Symbol: RHPN1] [Locus Tag: ] [Chromosome: 8] [Map Location: 8q24.3] [Description: rhophilin, Rho GTPase binding protein 1] [Gene Type: protein-coding]
RIF1	ENSG00000080345	-	55183 [Gene Symbol: RIF1] [Locus Tag: ] [Chromosome: 2] [Map Location: 2q23.3] [Description: replication timing regulatory factor 1] [Gene Type: protein-coding]
RIMBP3	ENSG00000275793	RIM-BP3.A; RIMBP3A; RIM-BP3; RIM-BP3.1; RIMBP3.1	85376 [Gene Symbol: RIMBP3] [Locus Tag: ] [Chromosome: 22] [Map Location: 22q11.21] [Description: RIMS binding protein 3] [Gene Type: protein-coding]
RIMS3	ENSG00000117016	NIM3; RIM3	9783 [Gene Symbol: RIMS3] [Locus Tag: ] [Chromosome: 1] [Map Location: 1p34.2] [Description: regulating synaptic membrane exocytosis 3] [Gene Type: protein-coding]
RIPK1	ENSG00000137275	RIP; RIP1; RIP-1	8737 [Gene Symbol: RIPK1] [Locus Tag: ] [Chromosome: 6] [Map Location: 6p25.2] [Description: receptor interacting serine/threonine kinase 1] [Gene Type: protein-coding]
RIPK2	ENSG00000104312	RICK; CARD3; CARDIAK; GIG30; RIP2; CCK	8767 [Gene Symbol: RIPK2] [Locus Tag: ] [Chromosome: 8] [Map Location: 8q21] [Description: receptor interacting serine/threonine kinase 2] [Gene Type: protein-coding]
RMI1	ENSG00000178966	FAAP75; BLAP75; C9orf76	80010 [Gene Symbol: RMI1] [Locus Tag: ] [Chromosome: 9] [Map Location: 9q21.32] [Description: RecQ mediated genome instability 1] [Gene Type: protein-coding]
RNASE6	ENSG00000169413	RNS6; RNasek6; RAD1	6039 [Gene Symbol: RNASE6] [Locus Tag: ] [Chromosome: 14] [Map Location: 14q11.2] [Description: ribonuclease, RNase A family, k6] [Gene Type: protein-coding]
RNASEL	ENSG00000135828	RNS4; PRCA1	6041 [Gene Symbol: RNASEL] [Locus Tag: ] [Chromosome: 1] [Map Location: 1q25] [Description: ribonuclease L (2',5'-oligoisoadenylate synthetase-dependent)] [Gene Type: protein-coding]
RNF114	ENSG00000124226	ZNF313; PSORS12	55905 [Gene Symbol: RNF114] [Locus Tag: ] [Chromosome: 20] [Map Location: 20q13.13] [Description: ring finger protein 114] [Gene Type: protein-coding]
RNF222	ENSG00000189051	-	643904 [Gene Symbol: RNF222] [Locus Tag: ] [Chromosome: 17] [Map Location: 17p13.1] [Description: ring finger protein 222] [Gene Type: protein-coding]
RNF24	ENSG00000101236	G1L	11237 [Gene Symbol: RNF24] [Locus Tag: ] [Chromosome: 20] [Map Location: 20p13] [Description: ring finger protein 24] [Gene Type: protein-coding]
RPL22	ENSG00000116251	EAP; HBP15; L22; HBP15/L22	6146 [Gene Symbol: RPL22] [Locus Tag: ] [Chromosome: 1] [Map Location: 1p36.31] [Description: ribosomal protein L22] [Gene Type: protein-coding]
RPL41	ENSG00000229117	L41	6171 [Gene Symbol: RPL41] [Locus Tag: ] [Chromosome: 12] [Map Location: 12q13] [Description: ribosomal protein L41] [Gene Type: protein-coding]
RRH	ENSG00000180245	-	10692 [Gene Symbol: RRH] [Locus Tag: ] [Chromosome: 4] [Map Location: 4q25] [Description: retinal pigment epithelium-derived rhodopsin homolog] [Gene Type: protein-coding]
RSPH9	ENSG00000172426	MRPS18AL1; C6orf206; CILD12	221421 [Gene Symbol: RSPH9] [Locus Tag: ] [Chromosome: 6] [Map Location: 6p21.1] [Description: radial spoke head 9 homolog (Chlamydomonas)] [Gene Type: protein-coding]
RTN2	ENSG00000125744	NSPL1; SPG12; NSPLI; NSP2	6253 [Gene Symbol: RTN2] [Locus Tag: ] [Chromosome: 19] [Map Location: 19q13.32] [Description: reticulon 2] [Gene Type: protein-coding]
S100A2	ENSG00000196754	S100L; CAN19	6273 [Gene Symbol: S100A2] [Locus Tag: ] [Chromosome: 1] [Map Location: 1q21] [Description: S100 calcium binding protein A2] [Gene Type: protein-coding]
S100A8	ENSG00000143546	NIF; CFAG; CAGA; L1Ag; MRP8; MA387; MIF; P8; 60B8AG; CGLA; CP-10	6279 [Gene Symbol: S100A8] [Locus Tag: ] [Chromosome: 1] [Map Location: 1q21] [Description: S100 calcium binding protein A8] [Gene Type: protein-coding]
S1PR3	ENSG00000213694	EDG3; S1P3; LPB3; EDG-3	1903 [Gene Symbol: S1PR3] [Locus Tag: ] [Chromosome: 9] [Map Location: 9q22.1-q22.2] [Description: sphingosine-1-phosphate receptor 3] [Gene Type: protein-coding]
SAA1	ENSG00000173432	SAA2; SAA; PIG4; TP53I4	6288 [Gene Symbol: SAA1] [Locus Tag: ] [Chromosome: 11] [Map Location: 11p15.1] [Description: serum amyloid A1] [Gene Type: protein-coding]
SASS6	ENSG00000156876	MCPH14; SAS6; SAS-6	163786 [Gene Symbol: SASS6] [Locus Tag: ] [Chromosome: 1] [Map Location: 1p21.2] [Description: SAS-6 centriolar assembly protein] [Gene Type: protein-coding]
SCAND3	-	-	-
SCG3	ENSG00000104112	SGIII	29106 [Gene Symbol: SCG3] [Locus Tag: ] [Chromosome: 15] [Map Location: 15q21] [Description: secretogranin III] [Gene Type: protein-coding]
SCGB2A1	ENSG00000124939	LPHC; MGB2; UGB3; LPNC	4246 [Gene Symbol: SCGB2A1] [Locus Tag: ] [Chromosome: 11] [Map Location: 11q13] [Description: secretoglobin, family 2A, member 1] [Gene Type: protein-coding]
SCIN	ENSG00000006747	-	85477 [Gene Symbol: SCIN] [Locus Tag: ] [Chromosome: 7] [Map Location: 7p21.3] [Description: scinderin] [Gene Type: protein-coding]
SCN4B	ENSG00000177098	Navbeta4; ATFB17; LQT10	6330 [Gene Symbol: SCN4B] [Locus Tag: ] [Chromosome: 11] [Map Location: 11q23.3] [Description: sodium channel, voltage gated, type IV beta subunit] [Gene Type: protein-coding]
SCN5A	ENSG00000183873	VF1; HH1; ICCD; CMPD2; PFHB1; HBBD; IVF; HB2; LQT3; CDCD2; CMD1E; HB1; Nav1.5; SSS1	6331 [Gene Symbol: SCN5A] [Locus Tag: ] [Chromosome: 3] [Map Location: 3p21] [Description: sodium channel, voltage gated, type V alpha subunit] [Gene Type: protein-coding]
SDC2	ENSG00000169439	CD362; SYND2; HSPG; HSPG1	6383 [Gene Symbol: SDC2] [Locus Tag: ] [Chromosome: 8] [Map Location: 8q22-q23] [Description: syndecan 2] [Gene Type: protein-coding]
SEC14L2	ENSG00000100003	TAP; SPF; C22orf6; TAP1	23541 [Gene Symbol: SEC14L2] [Locus Tag: ] [Chromosome: 22] [Map Location: 22q12.2] [Description: SEC14-like lipid binding 2] [Gene Type: protein-coding]
SEC14L3	ENSG00000100012	TAP2	266629 [Gene Symbol: SEC14L3] [Locus Tag: ] [Chromosome: 22] [Map Location: 22q12.2] [Description: SEC14-like lipid binding 3] [Gene Type: protein-coding]
SEC22B	ENSG00000265808	SEC22L1; ERS-24	9554 [Gene Symbol: SEC22B] [Locus Tag: ] [Chromosome: 1] [Map Location: 1q21.1] [Description: SEC22 homolog B, vesicle trafficking protein (gene/pseudogene)] [Gene Type: protein-coding]
SEC24D	ENSG00000150961	CLCRP2	9871 [Gene Symbol: SEC24D] [Locus Tag: ] [Chromosome: 4] [Map Location: 4q26] [Description: SEC24 homolog D, COPII coat complex component] [Gene Type: protein-coding]
SEC62	ENSG00000008952	Dtrp1; HTP1; TLOC1; TP-1	7095 [Gene Symbol: SEC62] [Locus Tag: ] [Chromosome: 3] [Map Location: 3q26.2] [Description: SEC62 homolog, preprotein translocation factor] [Gene Type: protein-coding]
SEMA4G	ENSG00000095539	-	57715 [Gene Symbol: SEMA4G] [Locus Tag: ] [Chromosome: 10] [Map Location: 10q24.31] [Description: sema domain, immunoglobulin domain (Ig), transmembrane domain (TM) and short cytoplasmic domain, (semaphorin) 4G] [Gene Type: protein-coding]
SEMA6A	ENSG00000092421	VIA; SEMA; SEMAQ; HT018; SEMA6A1	57556 [Gene Symbol: SEMA6A] [Locus Tag: ] [Chromosome: 5] [Map Location: 5q23.1] [Description: sema domain, transmembrane domain (TM), and cytoplasmic domain, (semaphorin) 6A] [Gene Type: protein-coding]
SEMA6B	ENSG00000167680	SEM-SEMA-Y; semaZ; SEMA-VIB; SEMAN	10501 [Gene Symbol: SEMA6B] [Locus Tag: ] [Chromosome: 19] [Map Location: 19p13.3] [Description: sema domain, transmembrane domain (TM), and cytoplasmic domain, (semaphorin) 6B] [Gene Type: protein-coding]
SEMA6D	ENSG00000137872	-	80031 [Gene Symbol: SEMA6D] [Locus Tag: ] [Chromosome: 15] [Map Location: 15q21.1] [Description: sema domain, transmembrane domain (TM), and cytoplasmic domain, (semaphorin) 6D] [Gene Type: protein-coding]
SENP8	ENSG00000166192	PRSC2; NEDP1; DEN1	123228 [Gene Symbol: SENP8] [Locus Tag: ] [Chromosome: 15] [Map Location: 15q23] [Description: SUMO/sentrin peptidase family member, NEDD8 specific] [Gene Type: protein-coding]
SERINC2	ENSG00000168528	TDE2; FKSG84; PRO0899; TDE2L	347735 [Gene Symbol: SERINC2] [Locus Tag: ] [Chromosome: 1] [Map Location: 1p35.1] [Description: serine incorporator 2] [Gene Type: protein-coding]
SERPINB2	ENSG00000197632	HsT1201; PAI-2; PAI2; PLANH2; PAI	5055 [Gene Symbol: SERPINB2] [Locus Tag: ] [Chromosome: 18] [Map Location: 18q21.3] [Description: serpin peptidase inhibitor, clade B (ovalbumin), member 2] [Gene Type: protein-coding]
SERPINB7	ENSG00000166396	PPKN; MEGSIN; TP55	8710 [Gene Symbol: SERPINB7] [Locus Tag: ] [Chromosome: 18] [Map Location: 18q21.33] [Description: serpin peptidase inhibitor, clade B (ovalbumin), member 7] [Gene Type: protein-coding]
SERPINF1	ENSG00000132386; ENSG00000282307	OI12; OI6; PEDF; PIG35; EPC-1	5176 [Gene Symbol: SERPINF1] [Locus Tag: ] [Chromosome: 17] [Map Location: 17p13.3] [Description: serpin peptidase inhibitor, clade F (alpha-2 antiplasmin, pigment epithelium derived factor), member 1] [Gene Type: protein-coding]
SGPP2	ENSG00000163082	SPP2	130367 [Gene Symbol: SGPP2] [Locus Tag: ] [Chromosome: 2] [Map Location: 2q36.1] [Description: sphingosine-1-phosphate phosphatase 2] [Gene Type: protein-coding]
SHOX2	ENSG00000168779	OG12; SHOT; OG12X	6474 [Gene Symbol: SHOX2] [Locus Tag: ] [Chromosome: 3] [Map Location: 3q25.32] [Description: short stature homeobox 2] [Gene Type: protein-coding]
SIAH3	ENSG00000215475	-	283514 [Gene Symbol: SIAH3] [Locus Tag: ] [Chromosome: 13] [Map Location: 13q14.13] [Description: siah E3 ubiquitin protein ligase family member 3] [Gene Type: protein-coding]
SIX4	ENSG00000100625	AREC3	51804 [Gene Symbol: SIX4] [Locus Tag: ] [Chromosome: 14] [Map Location: 14q23] [Description: SIX homeobox 4] [Gene Type: protein-coding]
SKIDA1	ENSG00000180592	C10orf140; DLN-1	387640 [Gene Symbol: SKIDA1] [Locus Tag: ] [Chromosome: 10] [Map Location: 10p12.31] [Description: SKI/DACH domain containing 1] [Gene Type: protein-coding]
SLAMF1	ENSG00000117090	CDw150; CD150; SLAM	6504 [Gene Symbol: SLAMF1] [Locus Tag: ] [Chromosome: 1] [Map Location: 1q23.3] [Description: signaling lymphocytic activation molecule family member 1] [Gene Type: protein-coding]
SLC16A1	ENSG00000155380; ENSG00000281917	MCT; HHF7; MCT1; MCT1D	6566 [Gene Symbol: SLC16A1] [Locus Tag: ] [Chromosome: 1] [Map Location: 1p12] [Description: solute carrier family 16 (monocarboxylate transporter), member 1] [Gene Type: protein-coding]
SLC16A13	ENSG00000174327	MCT13	201232 [Gene Symbol: SLC16A13] [Locus Tag: ] [Chromosome: 17] [Map Location: 17p13.1] [Description: solute carrier family 16, member 13] [Gene Type: protein-coding]
SLC16A3	ENSG00000141526	MCT3; MCT-3; MCT 4; MCT4; MCT 3; MCT-4	9123 [Gene Symbol: SLC16A3] [Locus Tag: ] [Chromosome: 17] [Map Location: 17q25] [Description: solute carrier family 16 (monocarboxylate transporter), member 3] [Gene Type: protein-coding]
SLC16A4	ENSG00000168679	MCT5; MCT4	9122 [Gene Symbol: SLC16A4] [Locus Tag: ] [Chromosome: 1] [Map Location: 1p13.3] [Description: solute carrier family 16, member 4] [Gene Type: protein-coding]
SLC1A1	ENSG00000106688	EAAC1; DCBXA; EAAT3; SCZD18	6505 [Gene Symbol: SLC1A1] [Locus Tag: ] [Chromosome: 9] [Map Location: 9p24] [Description: solute carrier family 1 (neuronal/epithelial high affinity glutamate transporter, system Xag), member 1] [Gene Type: protein-coding]
SLC1A4	ENSG00000115902	ASCT1; SATT; SPATCCM	6509 [Gene Symbol: SLC1A4] [Locus Tag: ] [Chromosome: 2] [Map Location: 2p15-p13] [Description: solute carrier family 1 (glutamate/neutral amino acid transporter), member 4] [Gene Type: protein-coding]
SLC23A2	ENSG00000089057	SLC23A1; NBTL1; SVCT2; YSPL2	9962 [Gene Symbol: SLC23A2] [Locus Tag: ] [Chromosome: 20] [Map Location: 20p13] [Description: solute carrier family 23 (ascorbic acid transporter), member 2] [Gene Type: protein-coding]
SLC23A3	ENSG00000213901	E2BP3; Yspl1; SVCT3	151295 [Gene Symbol: SLC23A3] [Locus Tag: ] [Chromosome: 2] [Map Location: 2q35] [Description: solute carrier family 23, member 3] [Gene Type: protein-coding]
SLC25A19	ENSG00000125454	DNC; MCPHA; TPC; THMD3; MUP1; THMD4	60386 [Gene Symbol: SLC25A19] [Locus Tag: ] [Chromosome: 17] [Map Location: 17q25.3] [Description: solute carrier family 25 (mitochondrial thiamine pyrophosphate carrier), member 19] [Gene Type: protein-coding]
SLC25A30	ENSG00000174032	KMCP1	253512 [Gene Symbol: SLC25A30] [Locus Tag: ] [Chromosome: 13] [Map Location: 13q14.13] [Description: solute carrier family 25, member 30] [Gene Type: protein-coding]
SLC25A53	ENSG00000269743	MCART6	401612 [Gene Symbol: SLC25A53] [Locus Tag: ] [Chromosome: X] [Map Location: Xq22.2] [Description: solute carrier family 25, member 53] [Gene Type: protein-coding]
SLC27A2	ENSG00000140284	FATP2; VLCS; ACSVL1; FACVL1; VLACS; HsT17226; hFACVL1	11001 [Gene Symbol: SLC27A2] [Locus Tag: ] [Chromosome: 15] [Map Location: 15q21.2] [Description: solute carrier family 27 (fatty acid transporter), member 2] [Gene Type: protein-coding]
SLC28A2	ENSG00000137860	HCNT2; SPNT1; CNT2; HsT17153	9153 [Gene Symbol: SLC28A2] [Locus Tag: ] [Chromosome: 15] [Map Location: 15q15] [Description: solute carrier family 28 (concentrative nucleoside transporter), member 2] [Gene Type: protein-coding]
SLC2A5	ENSG00000142583	GLUT5; GLUT-5	6518 [Gene Symbol: SLC2A5] [Locus Tag: ] [Chromosome: 1] [Map Location: 1p36.2] [Description: solute carrier family 2 (facilitated glucose/fructose transporter), member 5] [Gene Type: protein-coding]
SLC35A2	ENSG00000102100	UGT1; UGALT; UGT; CDG2M; CDGX; UDP-Gal-Tr; UGTL; UGAT; UGT2	7355 [Gene Symbol: SLC35A2] [Locus Tag: ] [Chromosome: X] [Map Location: Xp11.23-p11.22] [Description: solute carrier family 35 (UDP-galactose transporter), member A2] [Gene Type: protein-coding]
SLC35E4	ENSG00000100036	-	339665 [Gene Symbol: SLC35E4] [Locus Tag: ] [Chromosome: 22] [Map Location: 22q12.2] [Description: solute carrier family 35, member E4] [Gene Type: protein-coding]
SLC35F5	ENSG00000115084	-	80255 [Gene Symbol: SLC35F5] [Locus Tag: ] [Chromosome: 2] [Map Location: 2q14.1] [Description: solute carrier family 35, member F5] [Gene Type: protein-coding]
SLC37A2	ENSG00000134955	pp11662	219855 [Gene Symbol: SLC37A2] [Locus Tag: ] [Chromosome: 11] [Map Location: 11q24.2] [Description: solute carrier family 37 (glucose-6-phosphate transporter), member 2] [Gene Type: protein-coding]
SLC38A3	ENSG00000188338	NAT1; G17; SN1; SNAT3	10991 [Gene Symbol: SLC38A3] [Locus Tag: ] [Chromosome: 3] [Map Location: 3p21.3] [Description: solute carrier family 38, member 3] [Gene Type: protein-coding]
SLC39A8	ENSG00000138821	LZT-Hs6; BIGM103; ZIP8; PP3105	64116 [Gene Symbol: SLC39A8] [Locus Tag: ] [Chromosome: 4] [Map Location: 4q24] [Description: solute carrier family 39 (zinc transporter), member 8] [Gene Type: protein-coding]
SLC40A1	ENSG00000138449	MST079; IREG1; FPN1; SLC11A3; HFE4; MSTP079; MTP1	30061 [Gene Symbol: SLC40A1] [Locus Tag: ] [Chromosome: 2] [Map Location: 2q32] [Description: solute carrier family 40 (iron-regulated transporter), member 1] [Gene Type: protein-coding]
SLC41A2	ENSG00000136052	SLC41A1-L1	84102 [Gene Symbol: SLC41A2] [Locus Tag: ] [Chromosome: 12] [Map Location: 12q23.3] [Description: solute carrier family 41 (magnesium transporter), member 2] [Gene Type: protein-coding]
SLC43A2	ENSG00000167703; ENSG00000278550	LAT4	124935 [Gene Symbol: SLC43A2] [Locus Tag: ] [Chromosome: 17] [Map Location: 17p13.3] [Description: solute carrier family 43 (amino acid system L transporter), member 2] [Gene Type: protein-coding]
SLC45A2	ENSG00000281919; ENSG00000164175	MATP; SHEP5; 1A1; AIM1; OCA4	51151 [Gene Symbol: SLC45A2] [Locus Tag: ] [Chromosome: 5] [Map Location: 5p13.2] [Description: solute carrier family 45, member 2] [Gene Type: protein-coding]
SLC52A1	ENSG00000132517	RFT1; GPCR42; GPR172B; PAR2; hRFT1; RFVT1; RBFVD	55065 [Gene Symbol: SLC52A1] [Locus Tag: ] [Chromosome: 17] [Map Location: 17p13.2] [Description: solute carrier family 52 (riboflavin transporter), member 1] [Gene Type: protein-coding]
SLC6A9	ENSG00000196517	GLYT1	6536 [Gene Symbol: SLC6A9] [Locus Tag: ] [Chromosome: 1] [Map Location: 1p33] [Description: solute carrier family 6 (neurotransmitter transporter, glycine), member 9] [Gene Type: protein-coding]
SLC7A1	ENSG00000139514	ERR; HCAT1; REC1L; CAT-1; ATRC1	6541 [Gene Symbol: SLC7A1] [Locus Tag: ] [Chromosome: 13] [Map Location: 13q12.3] [Description: solute carrier family 7 (cationic amino acid transporter, y+ system), member 1] [Gene Type: protein-coding]
SLC7A11	ENSG00000151012	CCBR1; xCT	23657 [Gene Symbol: SLC7A11] [Locus Tag: ] [Chromosome: 4] [Map Location: 4q28.3] [Description: solute carrier family 7 (anionic amino acid transporter light chain, xc- system), member 11] [Gene Type: protein-coding]
SLCO4A1	ENSG00000101187	OATP-E; SLC21A12; OATP1; OATP4A1; OATPRP1; OATPE; POAT	28231 [Gene Symbol: SLCO4A1] [Locus Tag: ] [Chromosome: 20] [Map Location: 20q13.33] [Description: solute carrier organic anion transporter family member 4A1] [Gene Type: protein-coding]
SLCO5A1	ENSG00000137571	OATP-RP4; OATP5A1; OATPJ; OATPRP4; OATP-J; SLC21A15	81796 [Gene Symbol: SLCO5A1] [Locus Tag: ] [Chromosome: 8] [Map Location: 8q13.3] [Description: solute carrier organic anion transporter family member 5A1] [Gene Type: protein-coding]
SLIT2	ENSG00000145147	Slit-2; SLIL3	9353 [Gene Symbol: SLIT2] [Locus Tag: ] [Chromosome: 4] [Map Location: 4p15.2] [Description: slit guidance ligand 2] [Gene Type: protein-coding]
SMAD3	ENSG00000166949	LDS3; JV15-2; LDS1C; MADH3; HSPC193; HsT17436	4088 [Gene Symbol: SMAD3] [Locus Tag: ] [Chromosome: 15] [Map Location: 15q22.33] [Description: SMAD family member 3] [Gene Type: protein-coding]
SMAD7	ENSG00000101665	MADH7; CRCS3; MADH8	4092 [Gene Symbol: SMAD7] [Locus Tag: ] [Chromosome: 18] [Map Location: 18q21.1] [Description: SMAD family member 7] [Gene Type: protein-coding]
SMIM15	ENSG00000188725	C5orf43	643155 [Gene Symbol: SMIM15] [Locus Tag: ] [Chromosome: 5] [Map Location: 5q12.1] [Description: small integral membrane protein 15] [Gene Type: protein-coding]
SMN2	ENSG00000277773; ENSG00000273772; ENSG00000205571; ENSG00000275349; ENSG00000172062	GEMIN1; BCD541; TDRD16B; C-BCD541; SMNC	6607 [Gene Symbol: SMN2] [Locus Tag: ] [Chromosome: 5] [Map Location: 5q13.2] [Description: survival of motor neuron 2, centromeric] [Gene Type: protein-coding]
SNAI1	ENSG00000124216	SNA; SNAIL; SNAH; SNAIL1; SLUGH2; dJ710H13.1	6615 [Gene Symbol: SNAI1] [Locus Tag: ] [Chromosome: 20] [Map Location: 20q13.2] [Description: snail family zinc finger 1] [Gene Type: protein-coding]
SNN	ENSG00000184602	-	8303 [Gene Symbol: SNN] [Locus Tag: ] [Chromosome: 16] [Map Location: 16p13] [Description: stannin] [Gene Type: protein-coding]
SNX18	ENSG00000178996	SH3PX2; SNAG1; SH3PXD3B	112574 [Gene Symbol: SNX18] [Locus Tag: ] [Chromosome: 5] [Map Location: 5q11.2] [Description: sorting nexin 18] [Gene Type: protein-coding]
SNX24	ENSG00000064652	SBBI31; PRO1284	28966 [Gene Symbol: SNX24] [Locus Tag: ] [Chromosome: 5] [Map Location: 5q23.2] [Description: sorting nexin 24] [Gene Type: protein-coding]
SNX5	ENSG00000089006	-	27131 [Gene Symbol: SNX5] [Locus Tag: ] [Chromosome: 20] [Map Location: 20p11] [Description: sorting nexin 5] [Gene Type: protein-coding]
SOBP	ENSG00000112320	JXC1; MRAMS	55084 [Gene Symbol: SOBP] [Locus Tag: ] [Chromosome: 6] [Map Location: 6q21] [Description: sine oculis binding protein homolog] [Gene Type: protein-coding]
SOCS2	ENSG00000120833	SOCS-2; Cish2; SSI2; STATI2; SSI-2; CIS2	8835 [Gene Symbol: SOCS2] [Locus Tag: ] [Chromosome: 12] [Map Location: 12q] [Description: suppressor of cytokine signaling 2] [Gene Type: protein-coding]
SOCS6	ENSG00000170677	SOCS-4; STAI4; SOCS4; SSI4; STATI4; SOCS-6; CIS-4; CIS4; HSPC060	9306 [Gene Symbol: SOCS6] [Locus Tag: ] [Chromosome: 18] [Map Location: 18q22.2] [Description: suppressor of cytokine signaling 6] [Gene Type: protein-coding]
SOD2	ENSG00000112096	MVCD6; MNSOD; IPOB	6648 [Gene Symbol: SOD2] [Locus Tag: ] [Chromosome: 6] [Map Location: 6q25.3] [Description: superoxide dismutase 2, mitochondrial] [Gene Type: protein-coding]
SPAG6	ENSG00000077327	pf16; CT141; Repro-SA-1	9576 [Gene Symbol: SPAG6] [Locus Tag: ] [Chromosome: 10] [Map Location: 10p12.2] [Description: sperm associated antigen 6] [Gene Type: protein-coding]
SPATA5	ENSG00000145375	EHLMRS; AFG2; SPAF	166378 [Gene Symbol: SPATA5] [Locus Tag: ] [Chromosome: 4] [Map Location: 4q28.1] [Description: spermatogenesis associated 5] [Gene Type: protein-coding]
SPATC1	ENSG00000186583	SPATA15	375686 [Gene Symbol: SPATC1] [Locus Tag: ] [Chromosome: 8] [Map Location: 8q24.3] [Description: spermatogenesis and centriole associated 1] [Gene Type: protein-coding]
SPDYA	ENSG00000163806	RINGOA; SPDY1; SPY1; RINGO3	245711 [Gene Symbol: SPDYA] [Locus Tag: ] [Chromosome: 2] [Map Location: 2p23.2] [Description: speedy/RINGO cell cycle regulator family member A] [Gene Type: protein-coding]
SPIN4	ENSG00000186767	-	139886 [Gene Symbol: SPIN4] [Locus Tag: ] [Chromosome: X] [Map Location: Xq11.1] [Description: spindlin family member 4] [Gene Type: protein-coding]
SPINK1	ENSG00000164266	TATI; TCP; Spink3; PCTT; PSTI	6690 [Gene Symbol: SPINK1] [Locus Tag: ] [Chromosome: 5] [Map Location: 5q32] [Description: serine peptidase inhibitor, Kazal type 1] [Gene Type: protein-coding]
SPON1	ENSG00000262655	VSGP/F-spondin; f-spondin	10418 [Gene Symbol: SPON1] [Locus Tag: ] [Chromosome: 11] [Map Location: 11p15.2] [Description: spondin 1, extracellular matrix protein] [Gene Type: protein-coding]
SPP1	ENSG00000118785	BSPI; ETA-1; OPN; BNSP	6696 [Gene Symbol: SPP1] [Locus Tag: ] [Chromosome: 4] [Map Location: 4q22.1] [Description: secreted phosphoprotein 1] [Gene Type: protein-coding]
SPPL2A	ENSG00000138600	PSL2; IMP3	84888 [Gene Symbol: SPPL2A] [Locus Tag: ] [Chromosome: 15] [Map Location: 15q21.2] [Description: signal peptide peptidase like 2A] [Gene Type: protein-coding]
SPTA1	ENSG00000163554	SPTA; HS3; EL2; HPP; SPH3	6708 [Gene Symbol: SPTA1] [Locus Tag: ] [Chromosome: 1] [Map Location: 1q21] [Description: spectrin, alpha, erythrocytic 1] [Gene Type: protein-coding]
SPTBN4	ENSG00000160460	QV; SPTBN3; SPNB4	57731 [Gene Symbol: SPTBN4] [Locus Tag: ] [Chromosome: 19] [Map Location: 19q13.13] [Description: spectrin, beta, non-erythrocytic 4] [Gene Type: protein-coding]
SRBD1	ENSG00000068784	-	55133 [Gene Symbol: SRBD1] [Locus Tag: ] [Chromosome: 2] [Map Location: 2p21] [Description: S1 RNA binding domain 1] [Gene Type: protein-coding]
SRC	ENSG00000197122	p60-Src; ASV; c-SRC; SRC1	6714 [Gene Symbol: SRC] [Locus Tag: ] [Chromosome: 20] [Map Location: 20q12-q13] [Description: SRC proto-oncogene, non-receptor tyrosine kinase] [Gene Type: protein-coding]
SRRM3	ENSG00000177679	-	222183 [Gene Symbol: SRRM3] [Locus Tag: ] [Chromosome: 7] [Map Location: 7q11.23] [Description: serine/arginine repetitive matrix 3] [Gene Type: protein-coding]
SRXN1	ENSG00000271303	SRX; Npn3; C20orf139; SRX1	140809 [Gene Symbol: SRXN1] [Locus Tag: ] [Chromosome: 20] [Map Location: 20p13] [Description: sulfiredoxin 1] [Gene Type: protein-coding]
SSB	ENSG00000138385	La; La/SSB; LARP3	6741 [Gene Symbol: SSB] [Locus Tag: ] [Chromosome: 2] [Map Location: 2q31.1] [Description: Sjogren syndrome antigen B] [Gene Type: protein-coding]
SSBP3	ENSG00000157216	SSDP; CSDP; SSDP1	23648 [Gene Symbol: SSBP3] [Locus Tag: ] [Chromosome: 1] [Map Location: 1p32.3] [Description: single stranded DNA binding protein 3] [Gene Type: protein-coding]
SSTR3	ENSG00000278195	SSR-28; SS3-R; SS-3-R; SS3R	6753 [Gene Symbol: SSTR3] [Locus Tag: ] [Chromosome: 22] [Map Location: 22q13.1] [Description: somatostatin receptor 3] [Gene Type: protein-coding]
ST3GAL4	ENSG00000110080	SIAT4; CGS23; NANTA3; STZ; SAT3; SIAT4C; ST3GalIV	6484 [Gene Symbol: ST3GAL4] [Locus Tag: ] [Chromosome: 11] [Map Location: 11q24.2] [Description: ST3 beta-galactoside alpha-2,3-sialyltransferase 4] [Gene Type: protein-coding]
ST6GALNAC1	ENSG00000070526	HSY11339; ST6GalNAcI; SIAT7A; STYI	55808 [Gene Symbol: ST6GALNAC1] [Locus Tag: ] [Chromosome: 17] [Map Location: 17q25.1] [Description: ST6 (alpha-N-acetyl-neuraminyl-2,3-beta-galactosyl-1,3)-N-acetylgalactosaminide alpha-2,6-sialyltransferase 1] [Gene Type: protein-coding]
STARD4	ENSG00000164211	-	134429 [Gene Symbol: STARD4] [Locus Tag: ] [Chromosome: 5] [Map Location: 5q22.1] [Description: StAR related lipid transfer domain containing 4] [Gene Type: protein-coding]
STX1A	ENSG00000106089	HPC-1; P35-1; STX1; SYN1A	6804 [Gene Symbol: STX1A] [Locus Tag: ] [Chromosome: 7] [Map Location: 7q11.23] [Description: syntaxin 1A] [Gene Type: protein-coding]
SUCNR1	ENSG00000198829	GPR91	56670 [Gene Symbol: SUCNR1] [Locus Tag: ] [Chromosome: 3] [Map Location: 3q25.1] [Description: succinate receptor 1] [Gene Type: protein-coding]
SULF2	ENSG00000196562	HSULF-2	55959 [Gene Symbol: SULF2] [Locus Tag: ] [Chromosome: 20] [Map Location: 20q13.12] [Description: sulfatase 2] [Gene Type: protein-coding]
SUN2	ENSG00000100242	UNC84B	25777 [Gene Symbol: SUN2] [Locus Tag: ] [Chromosome: 22] [Map Location: 22q13.1] [Description: Sad1 and UNC84 domain containing 2] [Gene Type: protein-coding]
SWAP70	ENSG00000133789	HSPC321; SWAP-70	23075 [Gene Symbol: SWAP70] [Locus Tag: ] [Chromosome: 11] [Map Location: 11p15] [Description: SWAP switching B-cell complex 70kDa subunit] [Gene Type: protein-coding]
SYN1	ENSG00000008056	SYN1a; SYNI; SYN1b	6853 [Gene Symbol: SYN1] [Locus Tag: ] [Chromosome: X] [Map Location: Xp11.23] [Description: synapsin I] [Gene Type: protein-coding]
SYNE2	ENSG00000054654	Nesp2; EDMD5; NUA; Nesprin-2; TROPH; SYNE-2; NUANCE	23224 [Gene Symbol: SYNE2] [Locus Tag: ] [Chromosome: 14] [Map Location: 14q23.2] [Description: spectrin repeat containing, nuclear envelope 2] [Gene Type: protein-coding]
SYNGR2	ENSG00000108639	-	9144 [Gene Symbol: SYNGR2] [Locus Tag: ] [Chromosome: 17] [Map Location: 17q25.3] [Description: synaptogyrin 2] [Gene Type: protein-coding]
SYNM	ENSG00000182253	DMN; SYN	23336 [Gene Symbol: SYNM] [Locus Tag: ] [Chromosome: 15] [Map Location: 15q26.3] [Description: synemin] [Gene Type: protein-coding]
SYT17	ENSG00000103528	sytXVII	51760 [Gene Symbol: SYT17] [Locus Tag: ] [Chromosome: 16] [Map Location: 16p12.3] [Description: synaptotagmin 17] [Gene Type: protein-coding]
SYTL2	ENSG00000137501	SGA72M; SLP2; SLP2A; CHR11SYT; PPP1R151; EXO4	54843 [Gene Symbol: SYTL2] [Locus Tag: ] [Chromosome: 11] [Map Location: 11q14] [Description: synaptotagmin like 2] [Gene Type: protein-coding]
TAGLN	ENSG00000149591	SMCC; SM22; TAGLN1; WS3-10	6876 [Gene Symbol: TAGLN] [Locus Tag: ] [Chromosome: 11] [Map Location: 11q23.2] [Description: transgelin] [Gene Type: protein-coding]
TAPBP	ENSG00000206281; ENSG00000236490; ENSG00000206208; ENSG00000231925; ENSG00000112493	NGS17; TPN; TAPA; TPSN	6892 [Gene Symbol: TAPBP] [Locus Tag: ] [Chromosome: 6] [Map Location: 6p21.3] [Description: TAP binding protein (tapasin)] [Gene Type: protein-coding]
TARS	ENSG00000113407	ThrRS	6897 [Gene Symbol: TARS] [Locus Tag: ] [Chromosome: 5] [Map Location: 5p13.2] [Description: threonyl-tRNA synthetase] [Gene Type: protein-coding]
TAS2R3	ENSG00000127362	T2R3	50831 [Gene Symbol: TAS2R3] [Locus Tag: ] [Chromosome: 7] [Map Location: 7q31.3-q32] [Description: taste receptor, type 2, member 3] [Gene Type: protein-coding]
TAS2R4	ENSG00000127364	T2R4	50832 [Gene Symbol: TAS2R4] [Locus Tag: ] [Chromosome: 7] [Map Location: 7q34] [Description: taste receptor, type 2, member 4] [Gene Type: protein-coding]
TBC1D17	ENSG00000104946	-	79735 [Gene Symbol: TBC1D17] [Locus Tag: ] [Chromosome: 19] [Map Location: 19q13.33] [Description: TBC1 domain family member 17] [Gene Type: protein-coding]
TBX3	ENSG00000135111	TBX3-ISO; UMS; XHL	6926 [Gene Symbol: TBX3] [Locus Tag: ] [Chromosome: 12] [Map Location: 12q24.21] [Description: T-box 3] [Gene Type: protein-coding]
TCHH	ENSG00000159450	TRHY; THH; THL	7062 [Gene Symbol: TCHH] [Locus Tag: ] [Chromosome: 1] [Map Location: 1q21.3] [Description: trichohyalin] [Gene Type: protein-coding]
TCIRG1	ENSG00000110719	ATP6V0A3; OC116; Vph1; OC-116kDa; a3; ATP6N1C; Atp6i; OPTB1; Stv1; TIRC7	10312 [Gene Symbol: TCIRG1] [Locus Tag: ] [Chromosome: 11] [Map Location: 11q13.2] [Description: T-cell, immune regulator 1, ATPase, H+ transporting, lysosomal V0 subunit A3] [Gene Type: protein-coding]
TCTEX1D1	ENSG00000152760	-	200132 [Gene Symbol: TCTEX1D1] [Locus Tag: ] [Chromosome: 1] [Map Location: 1p31.3] [Description: Tctex1 domain containing 1] [Gene Type: protein-coding]
TDRD6	ENSG00000180113	CT41.2; TDR2; SPATA36; bA446F17.4; NY-CO-45	221400 [Gene Symbol: TDRD6] [Locus Tag: ] [Chromosome: 6] [Map Location: 6p12.3] [Description: tudor domain containing 6] [Gene Type: protein-coding]
TEAD1	ENSG00000187079	AA; TCF13; TEF-1; REF1; NTEF-1; TEAD-1; TCF-13	7003 [Gene Symbol: TEAD1] [Locus Tag: ] [Chromosome: 11] [Map Location: 11p15.2] [Description: TEA domain family member 1 (SV40 transcriptional enhancer factor)] [Gene Type: protein-coding]
TFPI	ENSG00000003436	LACI; EPI; TFI; TFPI1	7035 [Gene Symbol: TFPI] [Locus Tag: ] [Chromosome: 2] [Map Location: 2q32] [Description: tissue factor pathway inhibitor] [Gene Type: protein-coding]
TFRC	ENSG00000072274	TRFR; TFR; T9; TR; CD71; TFR1; p90	7037 [Gene Symbol: TFRC] [Locus Tag: ] [Chromosome: 3] [Map Location: 3q29] [Description: transferrin receptor] [Gene Type: protein-coding]
TGM5	ENSG00000104055	TGASE5; TGM6; TGX; PSS2; TGMX; TGASEX	9333 [Gene Symbol: TGM5] [Locus Tag: ] [Chromosome: 15] [Map Location: 15q15.2] [Description: transglutaminase 5] [Gene Type: protein-coding]
THBS1	ENSG00000137801	TSP; TSP1; THBS; THBS-1; TSP-1	7057 [Gene Symbol: THBS1] [Locus Tag: ] [Chromosome: 15] [Map Location: 15q15] [Description: thrombospondin 1] [Gene Type: protein-coding]
THNSL1	ENSG00000185875	TSH1	79896 [Gene Symbol: THNSL1] [Locus Tag: ] [Chromosome: 10] [Map Location: 10p12.1] [Description: threonine synthase-like 1] [Gene Type: protein-coding]
TIMD4	ENSG00000145850	SMUCKLER; TIM4	91937 [Gene Symbol: TIMD4] [Locus Tag: ] [Chromosome: 5] [Map Location: 5q33.3] [Description: T-cell immunoglobulin and mucin domain containing 4] [Gene Type: protein-coding]
TIMP3	ENSG00000100234	K222; HSMRK222; K222TA2; SFD	7078 [Gene Symbol: TIMP3] [Locus Tag: ] [Chromosome: 22] [Map Location: 22q12.3] [Description: TIMP metallopeptidase inhibitor 3] [Gene Type: protein-coding]
TIMP4	ENSG00000157150	-	7079 [Gene Symbol: TIMP4] [Locus Tag: ] [Chromosome: 3] [Map Location: 3p25] [Description: TIMP metallopeptidase inhibitor 4] [Gene Type: protein-coding]
TINAGL1	ENSG00000142910	ARG1; LCN7; LIECG3; TINAGRP	64129 [Gene Symbol: TINAGL1] [Locus Tag: ] [Chromosome: 1] [Map Location: 1p35.2] [Description: tubulointerstitial nephritis antigen-like 1] [Gene Type: protein-coding]
TKTL1	ENSG00000007350	TKT2; TKR	8277 [Gene Symbol: TKTL1] [Locus Tag: ] [Chromosome: X] [Map Location: Xq28] [Description: transketolase-like 1] [Gene Type: protein-coding]
TLCD1	ENSG00000160606	-	116238 [Gene Symbol: TLCD1] [Locus Tag: ] [Chromosome: 17] [Map Location: 17q11.2] [Description: TLC domain containing 1] [Gene Type: protein-coding]
TLK2	ENSG00000146872	PKU-ALPHA; HsHPK	11011 [Gene Symbol: TLK2] [Locus Tag: ] [Chromosome: 17] [Map Location: 17q23] [Description: tousled like kinase 2] [Gene Type: protein-coding]
TLX2	ENSG00000115297	HOX11L1; NCX	3196 [Gene Symbol: TLX2] [Locus Tag: ] [Chromosome: 2] [Map Location: 2p13.1] [Description: T-cell leukemia homeobox 2] [Gene Type: protein-coding]
TM2D2	ENSG00000169490	BLP1	83877 [Gene Symbol: TM2D2] [Locus Tag: ] [Chromosome: 8] [Map Location: 8p11.22] [Description: TM2 domain containing 2] [Gene Type: protein-coding]
TM4SF19	ENSG00000145107	OCTM4	116211 [Gene Symbol: TM4SF19] [Locus Tag: ] [Chromosome: 3] [Map Location: 3q29] [Description: transmembrane 4 L six family member 19] [Gene Type: protein-coding]
TMEM106A	ENSG00000184988	-	113277 [Gene Symbol: TMEM106A] [Locus Tag: ] [Chromosome: 17] [Map Location: 17q21.31] [Description: transmembrane protein 106A] [Gene Type: protein-coding]
TMEM173	ENSG00000184584	ERIS; MITA; STING; hSTING; MPYS; hMITA; NET23; SAVI	340061 [Gene Symbol: TMEM173] [Locus Tag: ] [Chromosome: 5] [Map Location: 5q31.2] [Description: transmembrane protein 173] [Gene Type: protein-coding]
TMEM177	ENSG00000144120	-	80775 [Gene Symbol: TMEM177] [Locus Tag: ] [Chromosome: 2] [Map Location: 2q14.2] [Description: transmembrane protein 177] [Gene Type: protein-coding]
TMEM178B	ENSG00000261115	-	100507421 [Gene Symbol: TMEM178B] [Locus Tag: ] [Chromosome: 7] [Map Location: 7q34] [Description: transmembrane protein 178B] [Gene Type: protein-coding]
TMEM184A	ENSG00000164855	-	202915 [Gene Symbol: TMEM184A] [Locus Tag: ] [Chromosome: 7] [Map Location: 7p22.3] [Description: transmembrane protein 184A] [Gene Type: protein-coding]
TMEM186	ENSG00000184857	C16orf51	25880 [Gene Symbol: TMEM186] [Locus Tag: ] [Chromosome: 16] [Map Location: 16p13.2] [Description: transmembrane protein 186] [Gene Type: protein-coding]
TMEM194A	-	-	-
TMEM244	ENSG00000203756	C6orf191; bA174C7.4	253582 [Gene Symbol: TMEM244] [Locus Tag: ] [Chromosome: 6] [Map Location: 6q22.33] [Description: transmembrane protein 244] [Gene Type: protein-coding]
TMEM41B	ENSG00000166471	-	440026 [Gene Symbol: TMEM41B] [Locus Tag: ] [Chromosome: 11] [Map Location: 11p15.4] [Description: transmembrane protein 41B] [Gene Type: protein-coding]
TMEM54	ENSG00000121900	BCLP; CAC-1; CAC1	113452 [Gene Symbol: TMEM54] [Locus Tag: ] [Chromosome: 1] [Map Location: 1p35-p34] [Description: transmembrane protein 54] [Gene Type: protein-coding]
TMEM63A	ENSG00000196187	KIAA0792	9725 [Gene Symbol: TMEM63A] [Locus Tag: ] [Chromosome: 1] [Map Location: 1q42.12] [Description: transmembrane protein 63A] [Gene Type: protein-coding]
TNFAIP3	ENSG00000118503	TNFA1P2; OTUD7C; A20	7128 [Gene Symbol: TNFAIP3] [Locus Tag: ] [Chromosome: 6] [Map Location: 6q23] [Description: TNF alpha induced protein 3] [Gene Type: protein-coding]
TNFAIP8L3	ENSG00000183578	TIPE3	388121 [Gene Symbol: TNFAIP8L3] [Locus Tag: ] [Chromosome: 15] [Map Location: 15q21.2] [Description: TNF alpha induced protein 8 like 3] [Gene Type: protein-coding]
TNFRSF10A	ENSG00000104689	DR4; TRAILR-1; APO2; CD261; TRAILR1	8797 [Gene Symbol: TNFRSF10A] [Locus Tag: ] [Chromosome: 8] [Map Location: 8p21] [Description: tumor necrosis factor receptor superfamily member 10a] [Gene Type: protein-coding]
TNFRSF11A	ENSG00000141655	OFE; FEO; TRANCER; OSTS; PDB2; CD265; LOH18CR1; ODFR; OPTB7; RANK	8792 [Gene Symbol: TNFRSF11A] [Locus Tag: ] [Chromosome: 18] [Map Location: 18q22.1] [Description: tumor necrosis factor receptor superfamily member 11a] [Gene Type: protein-coding]
TNFRSF12A	ENSG00000006327	FN14; TWEAKR; CD266	51330 [Gene Symbol: TNFRSF12A] [Locus Tag: ] [Chromosome: 16] [Map Location: 16p13.3] [Description: tumor necrosis factor receptor superfamily member 12A] [Gene Type: protein-coding]
TNFRSF18	ENSG00000186891	AITR; GITR-D; GITR; CD357	8784 [Gene Symbol: TNFRSF18] [Locus Tag: ] [Chromosome: 1] [Map Location: 1p36.3] [Description: tumor necrosis factor receptor superfamily member 18] [Gene Type: protein-coding]
TNFRSF9	ENSG00000049249	CDw137; CD137; ILA; 4-1BB	3604 [Gene Symbol: TNFRSF9] [Locus Tag: ] [Chromosome: 1] [Map Location: 1p36] [Description: tumor necrosis factor receptor superfamily member 9] [Gene Type: protein-coding]
TNFSF15	ENSG00000181634	TL1A; VEGI192A; VEGI; TL1	9966 [Gene Symbol: TNFSF15] [Locus Tag: ] [Chromosome: 9] [Map Location: 9q32] [Description: tumor necrosis factor superfamily member 15] [Gene Type: protein-coding]
TNFSF18	ENSG00000120337	TL6; GITRL; AITRL; hGITRL	8995 [Gene Symbol: TNFSF18] [Locus Tag: ] [Chromosome: 1] [Map Location: 1q23] [Description: tumor necrosis factor superfamily member 18] [Gene Type: protein-coding]
TNIK	ENSG00000154310	-	23043 [Gene Symbol: TNIK] [Locus Tag: ] [Chromosome: 3] [Map Location: 3q26.31] [Description: TRAF2 and NCK interacting kinase] [Gene Type: protein-coding]
TNIP3	ENSG00000050730	ABIN-3; LIND	79931 [Gene Symbol: TNIP3] [Locus Tag: ] [Chromosome: 4] [Map Location: 4q27] [Description: TNFAIP3 interacting protein 3] [Gene Type: protein-coding]
TNNI1	ENSG00000159173	TNN1; SSTNI	7135 [Gene Symbol: TNNI1] [Locus Tag: ] [Chromosome: 1] [Map Location: 1q31.3] [Description: troponin I type 1 (skeletal, slow)] [Gene Type: protein-coding]
TNNT2	ENSG00000118194	CMPD2; TnTC; CMD1D; LVNC6; cTnT; CMH2; RCM3	7139 [Gene Symbol: TNNT2] [Locus Tag: ] [Chromosome: 1] [Map Location: 1q32] [Description: troponin T type 2 (cardiac)] [Gene Type: protein-coding]
TOR1AIP2	ENSG00000169905	NET9; IFRG15; LULL1	163590 [Gene Symbol: TOR1AIP2] [Locus Tag: ] [Chromosome: 1] [Map Location: 1q25.2] [Description: torsin A interacting protein 2] [Gene Type: protein-coding]
TOR3A	ENSG00000186283	ADIR; ADIR2	64222 [Gene Symbol: TOR3A] [Locus Tag: ] [Chromosome: 1] [Map Location: 1q25.2] [Description: torsin family 3, member A] [Gene Type: protein-coding]
TPRA1	ENSG00000163870	TPRA40; GPR175; TMEM227	131601 [Gene Symbol: TPRA1] [Locus Tag: ] [Chromosome: 3] [Map Location: 3q21.2] [Description: transmembrane protein, adipocyte asscociated 1] [Gene Type: protein-coding]
TRAF1	ENSG00000056558	MGC:10353; EBI6	7185 [Gene Symbol: TRAF1] [Locus Tag: ] [Chromosome: 9] [Map Location: 9q33-q34] [Description: TNF receptor associated factor 1] [Gene Type: protein-coding]
TREM2	ENSG00000095970	Trem2b; Trem2c; Trem2a; TREM-2	54209 [Gene Symbol: TREM2] [Locus Tag: ] [Chromosome: 6] [Map Location: 6p21.1] [Description: triggering receptor expressed on myeloid cells 2] [Gene Type: protein-coding]
TRIB2	ENSG00000071575	C5FW; TRB2; GS3955	28951 [Gene Symbol: TRIB2] [Locus Tag: ] [Chromosome: 2] [Map Location: 2p24.3] [Description: tribbles pseudokinase 2] [Gene Type: protein-coding]
TRIB3	ENSG00000101255	SINK; SKIP3; TRB3; C20orf97; NIPK	57761 [Gene Symbol: TRIB3] [Locus Tag: ] [Chromosome: 20] [Map Location: 20p13-p12.2] [Description: tribbles pseudokinase 3] [Gene Type: protein-coding]
TRIM68	ENSG00000167333	RNF137; GC109; SS-56; SS56	55128 [Gene Symbol: TRIM68] [Locus Tag: ] [Chromosome: 11] [Map Location: 11p15.4] [Description: tripartite motif containing 68] [Gene Type: protein-coding]
TRIP6	ENSG00000087077	TRIP6i2; OIP-1; ZRP-1; TRIP-6; OIP1	7205 [Gene Symbol: TRIP6] [Locus Tag: ] [Chromosome: 7] [Map Location: 7q22] [Description: thyroid hormone receptor interactor 6] [Gene Type: protein-coding]
TRMT1L	ENSG00000121486	C1orf25; MSTP070; TRM1L; bG120K12.3; MST070	81627 [Gene Symbol: TRMT1L] [Locus Tag: ] [Chromosome: 1] [Map Location: 1q25.2] [Description: tRNA methyltransferase 1 like] [Gene Type: protein-coding]
TRMT5	ENSG00000126814	TRM5; KIAA1393	57570 [Gene Symbol: TRMT5] [Locus Tag: ] [Chromosome: 14] [Map Location: 14q23.1] [Description: tRNA methyltransferase 5] [Gene Type: protein-coding]
TRNT1	ENSG00000072756	CGI-47; CCA1; MtCCA; SIFD	51095 [Gene Symbol: TRNT1] [Locus Tag: ] [Chromosome: 3] [Map Location: 3p25.1] [Description: tRNA nucleotidyl transferase, CCA-adding, 1] [Gene Type: protein-coding]
TRPA1	ENSG00000104321	FEPS; ANKTM1	8989 [Gene Symbol: TRPA1] [Locus Tag: ] [Chromosome: 8] [Map Location: 8q13] [Description: transient receptor potential cation channel, subfamily A, member 1] [Gene Type: protein-coding]
TRPC3	ENSG00000138741	TRP3; SCA41	7222 [Gene Symbol: TRPC3] [Locus Tag: ] [Chromosome: 4] [Map Location: 4q27] [Description: transient receptor potential cation channel, subfamily C, member 3] [Gene Type: protein-coding]
TSACC	ENSG00000163467	SIP; SSTK-IP; C1orf182	128229 [Gene Symbol: TSACC] [Locus Tag: ] [Chromosome: 1] [Map Location: 1q22] [Description: TSSK6 activating co-chaperone] [Gene Type: protein-coding]
TTC26	ENSG00000105948	dyf-13; DYF13	79989 [Gene Symbol: TTC26] [Locus Tag: ] [Chromosome: 7] [Map Location: 7q34] [Description: tetratricopeptide repeat domain 26] [Gene Type: protein-coding]
TTC39B	ENSG00000155158	C9orf52	158219 [Gene Symbol: TTC39B] [Locus Tag: ] [Chromosome: 9] [Map Location: 9p22.3] [Description: tetratricopeptide repeat domain 39B] [Gene Type: protein-coding]
TTC7B	ENSG00000165914	TTC7L1; c14_5685	145567 [Gene Symbol: TTC7B] [Locus Tag: ] [Chromosome: 14] [Map Location: 14q32.11] [Description: tetratricopeptide repeat domain 7B] [Gene Type: protein-coding]
TUBB1	ENSG00000101162	-	81027 [Gene Symbol: TUBB1] [Locus Tag: ] [Chromosome: 20] [Map Location: 20q13.32] [Description: tubulin, beta 1 class VI] [Gene Type: protein-coding]
TXNDC17	ENSG00000129235	TXNL5; TRP14	84817 [Gene Symbol: TXNDC17] [Locus Tag: ] [Chromosome: 17] [Map Location: 17p13.1] [Description: thioredoxin domain containing 17] [Gene Type: protein-coding]
TXNRD1	ENSG00000198431	TRXR1; GRIM-12; TR1; TXNR; TR	7296 [Gene Symbol: TXNRD1] [Locus Tag: ] [Chromosome: 12] [Map Location: 12q23-q24.1] [Description: thioredoxin reductase 1] [Gene Type: protein-coding]
TYRO3	ENSG00000092445	Sky; Etk-2; RSE; Rek; BYK; Dtk; Tif	7301 [Gene Symbol: TYRO3] [Locus Tag: ] [Chromosome: 15] [Map Location: 15q15] [Description: TYRO3 protein tyrosine kinase] [Gene Type: protein-coding]
UBA6	ENSG00000033178	E1-L2; MOP-4; UBE1L2	55236 [Gene Symbol: UBA6] [Locus Tag: ] [Chromosome: 4] [Map Location: 4q13.2] [Description: ubiquitin-like modifier activating enzyme 6] [Gene Type: protein-coding]
UBA7	ENSG00000182179	UBA1B; UBE1L; UBE2; D8	7318 [Gene Symbol: UBA7] [Locus Tag: ] [Chromosome: 3] [Map Location: 3p21] [Description: ubiquitin-like modifier activating enzyme 7] [Gene Type: protein-coding]
UBE2QL1	ENSG00000215218	-	134111 [Gene Symbol: UBE2QL1] [Locus Tag: ] [Chromosome: 5] [Map Location: 5p15.31] [Description: ubiquitin conjugating enzyme E2Q family-like 1] [Gene Type: protein-coding]
UBTD2	ENSG00000168246	DCUBP	92181 [Gene Symbol: UBTD2] [Locus Tag: ] [Chromosome: 5] [Map Location: 5q35.1] [Description: ubiquitin domain containing 2] [Gene Type: protein-coding]
UCP3	ENSG00000175564	SLC25A9	7352 [Gene Symbol: UCP3] [Locus Tag: ] [Chromosome: 11] [Map Location: 11q13.4] [Description: uncoupling protein 3 (mitochondrial, proton carrier)] [Gene Type: protein-coding]
UGDH	ENSG00000109814	UDP-GlcDH; UDPGDH; UGD; GDH	7358 [Gene Symbol: UGDH] [Locus Tag: ] [Chromosome: 4] [Map Location: 4p15.1] [Description: UDP-glucose 6-dehydrogenase] [Gene Type: protein-coding]
UGT1A1	ENSG00000241635	UDPGT; UDPGT 1-1; BILIQTL1; UGT1A; HUG-BR1; UGT1; GNT1	54658 [Gene Symbol: UGT1A1] [Locus Tag: ] [Chromosome: 2] [Map Location: 2q37] [Description: UDP glucuronosyltransferase 1 family, polypeptide A1] [Gene Type: protein-coding]
UGT1A10	ENSG00000242515	UGT1.10; UDPGT; UGT1-10; UGT-1J; UGT1J	54575 [Gene Symbol: UGT1A10] [Locus Tag: ] [Chromosome: 2] [Map Location: 2q37] [Description: UDP glucuronosyltransferase 1 family, polypeptide A10] [Gene Type: protein-coding]
UGT1A3	ENSG00000243135	UDPGT; UGT-1C; UGT1.3; UGT1A3S; UGT1C; UDPGT 1-3; UGT1-03	54659 [Gene Symbol: UGT1A3] [Locus Tag: ] [Chromosome: 2] [Map Location: 2q37] [Description: UDP glucuronosyltransferase 1 family, polypeptide A3] [Gene Type: protein-coding]
UGT1A4	ENSG00000244474	UGT1-04; UDPGT; UDPGT 1-4; UGT-1D; UGT1A4S; HUG-BR2; UGT1.4; UGT1D	54657 [Gene Symbol: UGT1A4] [Locus Tag: ] [Chromosome: 2] [Map Location: 2q37] [Description: UDP glucuronosyltransferase 1 family, polypeptide A4] [Gene Type: protein-coding]
UGT1A5	ENSG00000240224	UDPGT 1-5; UDPGT; UGT1E	54579 [Gene Symbol: UGT1A5] [Locus Tag: ] [Chromosome: 2] [Map Location: 2q37] [Description: UDP glucuronosyltransferase 1 family, polypeptide A5] [Gene Type: protein-coding]
UGT1A6	ENSG00000167165	GNT1; UDPGT 1-6; UGT1A6S; HLUGP1; UDPGT; HLUGP; UGT1F; UGT1	54578 [Gene Symbol: UGT1A6] [Locus Tag: ] [Chromosome: 2] [Map Location: 2q37] [Description: UDP glucuronosyltransferase 1 family, polypeptide A6] [Gene Type: protein-coding]
UGT1A7	ENSG00000244122	UDPGT 1-7; UGT1-07; UDPGT; UGT1G; UGT-1G; UGT1.7	54577 [Gene Symbol: UGT1A7] [Locus Tag: ] [Chromosome: 2] [Map Location: 2q37] [Description: UDP glucuronosyltransferase 1 family, polypeptide A7] [Gene Type: protein-coding]
UGT1A8	ENSG00000242366	UDPGT; UGT1-08; UGT1.8; UDPGT 1-8; UGT1H; UGT-1H; UGT1A8S	54576 [Gene Symbol: UGT1A8] [Locus Tag: ] [Chromosome: 2] [Map Location: 2q37] [Description: UDP glucuronosyltransferase 1 family, polypeptide A8] [Gene Type: protein-coding]
UGT1A9	ENSG00000241119	UGT1-09; UDPGT; UGT-1I; UGT1-9; UGT1I; LUGP4; HLUGP4; UDPGT 1-9; UGT1A9S; UGT1.9; UGT1AI	54600 [Gene Symbol: UGT1A9] [Locus Tag: ] [Chromosome: 2] [Map Location: 2q37] [Description: UDP glucuronosyltransferase 1 family, polypeptide A9] [Gene Type: protein-coding]
ULK4	ENSG00000168038	REC01035; FAM7C1	54986 [Gene Symbol: ULK4] [Locus Tag: ] [Chromosome: 3] [Map Location: 3p22.1] [Description: unc-51 like kinase 4] [Gene Type: protein-coding]
UPB1	ENSG00000100024	BUP1	51733 [Gene Symbol: UPB1] [Locus Tag: ] [Chromosome: 22] [Map Location: 22q11.2] [Description: ureidopropionase, beta] [Gene Type: protein-coding]
UPP2	ENSG00000007001	UPASE2; UP2; UDRPASE2	151531 [Gene Symbol: UPP2] [Locus Tag: ] [Chromosome: 2] [Map Location: 2q24.1] [Description: uridine phosphorylase 2] [Gene Type: protein-coding]
USP44	ENSG00000136014	-	84101 [Gene Symbol: USP44] [Locus Tag: ] [Chromosome: 12] [Map Location: 12q22] [Description: ubiquitin specific peptidase 44] [Gene Type: protein-coding]
UST	ENSG00000111962	2OST	10090 [Gene Symbol: UST] [Locus Tag: ] [Chromosome: 6] [Map Location: 6q25.1] [Description: uronyl-2-sulfotransferase] [Gene Type: protein-coding]
VASH1	ENSG00000071246	KIAA1036	22846 [Gene Symbol: VASH1] [Locus Tag: ] [Chromosome: 14] [Map Location: 14q24.3] [Description: vasohibin 1] [Gene Type: protein-coding]
VEGFA	ENSG00000112715	MVCD1; VPF; VEGF	7422 [Gene Symbol: VEGFA] [Locus Tag: ] [Chromosome: 6] [Map Location: 6p12] [Description: vascular endothelial growth factor A] [Gene Type: protein-coding]
VEGFC	ENSG00000150630	Flt4-L; VRP; LMPH1D	7424 [Gene Symbol: VEGFC] [Locus Tag: ] [Chromosome: 4] [Map Location: 4q34.3] [Description: vascular endothelial growth factor C] [Gene Type: protein-coding]
VGF	ENSG00000128564	SgVII; SCG7	7425 [Gene Symbol: VGF] [Locus Tag: ] [Chromosome: 7] [Map Location: 7q22.1] [Description: VGF nerve growth factor inducible] [Gene Type: protein-coding]
VGLL2	ENSG00000170162	VITO1; VGL2	245806 [Gene Symbol: VGLL2] [Locus Tag: ] [Chromosome: 6] [Map Location: 6q22.1] [Description: vestigial like family member 2] [Gene Type: protein-coding]
VMP1	ENSG00000062716	TANGO5; EPG3; TMEM49	81671 [Gene Symbol: VMP1] [Locus Tag: ] [Chromosome: 17] [Map Location: 17q23.1] [Description: vacuole membrane protein 1] [Gene Type: protein-coding]
VWCE	ENSG00000167992	URG11; VWC1	220001 [Gene Symbol: VWCE] [Locus Tag: ] [Chromosome: 11] [Map Location: 11q12.2] [Description: von Willebrand factor C and EGF domains] [Gene Type: protein-coding]
WDFY1	ENSG00000085449	FENS-1; ZFYVE17; WDF1	57590 [Gene Symbol: WDFY1] [Locus Tag: ] [Chromosome: 2] [Map Location: 2q36.1] [Description: WD repeat and FYVE domain containing 1] [Gene Type: protein-coding]
WDR5B	ENSG00000196981	-	54554 [Gene Symbol: WDR5B] [Locus Tag: ] [Chromosome: 3] [Map Location: 3q21.1] [Description: WD repeat domain 5B] [Gene Type: protein-coding]
WDR64	ENSG00000162843	-	128025 [Gene Symbol: WDR64] [Locus Tag: ] [Chromosome: 1] [Map Location: 1q43] [Description: WD repeat domain 64] [Gene Type: protein-coding]
WHAMM	ENSG00000156232	WHAMM1; WHDC1	123720 [Gene Symbol: WHAMM] [Locus Tag: ] [Chromosome: 15] [Map Location: 15q25.2] [Description: WAS protein homolog associated with actin, golgi membranes and microtubules] [Gene Type: protein-coding]
WIPF1	ENSG00000115935	PRPL-2; WIP; WAS2; WASPIP	7456 [Gene Symbol: WIPF1] [Locus Tag: ] [Chromosome: 2] [Map Location: 2q31.1] [Description: WAS/WASL interacting protein family member 1] [Gene Type: protein-coding]
WLS	ENSG00000116729	GPR177; MRP; mig-14; EVI; C1orf139	79971 [Gene Symbol: WLS] [Locus Tag: ] [Chromosome: 1] [Map Location: 1p31.3] [Description: wntless Wnt ligand secretion mediator] [Gene Type: protein-coding]
WNT1	ENSG00000125084	INT1; BMND16; OI15	7471 [Gene Symbol: WNT1] [Locus Tag: ] [Chromosome: 12] [Map Location: 12q13] [Description: wingless-type MMTV integration site family member 1] [Gene Type: protein-coding]
WNT10A	ENSG00000135925	STHAG4; SSPS; OODD	80326 [Gene Symbol: WNT10A] [Locus Tag: ] [Chromosome: 2] [Map Location: 2q35] [Description: wingless-type MMTV integration site family member 10A] [Gene Type: protein-coding]
WNT5A	ENSG00000114251	hWNT5A	7474 [Gene Symbol: WNT5A] [Locus Tag: ] [Chromosome: 3] [Map Location: 3p21-p14] [Description: wingless-type MMTV integration site family member 5A] [Gene Type: protein-coding]
XDH	ENSG00000158125	XOR; XO	7498 [Gene Symbol: XDH] [Locus Tag: ] [Chromosome: 2] [Map Location: 2p23.1] [Description: xanthine dehydrogenase] [Gene Type: protein-coding]
YAE1D1	ENSG00000241127	GK003; C7orf36	57002 [Gene Symbol: YAE1D1] [Locus Tag: ] [Chromosome: 7] [Map Location: 7p14.1] [Description: Yae1 domain containing 1] [Gene Type: protein-coding]
YAP1	ENSG00000137693	YKI; COB1; YAP; YAP2; YAP65	10413 [Gene Symbol: YAP1] [Locus Tag: ] [Chromosome: 11] [Map Location: 11q13] [Description: Yes associated protein 1] [Gene Type: protein-coding]
YBX3	ENSG00000060138	DBPA; CSDA1; CSDA; ZONAB	8531 [Gene Symbol: YBX3] [Locus Tag: ] [Chromosome: 12] [Map Location: 12p13.1] [Description: Y-box binding protein 3] [Gene Type: protein-coding]
YEATS2	ENSG00000163872	-	55689 [Gene Symbol: YEATS2] [Locus Tag: ] [Chromosome: 3] [Map Location: 3q27.1] [Description: YEATS domain containing 2] [Gene Type: protein-coding]
YJEFN3	ENSG00000250067	-	374887 [Gene Symbol: YJEFN3] [Locus Tag: ] [Chromosome: 19] [Map Location: 19p13.11] [Description: YjeF N-terminal domain containing 3] [Gene Type: protein-coding]
YPEL4	ENSG00000166793	-	219539 [Gene Symbol: YPEL4] [Locus Tag: ] [Chromosome: 11] [Map Location: 11q12.1] [Description: yippee like 4] [Gene Type: protein-coding]
ZBTB21	ENSG00000173276	ZNF295	49854 [Gene Symbol: ZBTB21] [Locus Tag: ] [Chromosome: 21] [Map Location: 21q22.3] [Description: zinc finger and BTB domain containing 21] [Gene Type: protein-coding]
ZBTB43	ENSG00000169155	ZBTB22B; ZNF-X; ZNF297B	23099 [Gene Symbol: ZBTB43] [Locus Tag: ] [Chromosome: 9] [Map Location: 9q33.3] [Description: zinc finger and BTB domain containing 43] [Gene Type: protein-coding]
ZBTB46	ENSG00000130584	RINZF; dJ583P15.8; BTBD4; BZEL; dJ583P15.7; ZNF340	140685 [Gene Symbol: ZBTB46] [Locus Tag: ] [Chromosome: 20] [Map Location: 20q13.33] [Description: zinc finger and BTB domain containing 46] [Gene Type: protein-coding]
ZBTB6	ENSG00000186130	ZID; ZNF482	10773 [Gene Symbol: ZBTB6] [Locus Tag: ] [Chromosome: 9] [Map Location: 9q33.2] [Description: zinc finger and BTB domain containing 6] [Gene Type: protein-coding]
ZC3HAV1L	ENSG00000146858	C7orf39	92092 [Gene Symbol: ZC3HAV1L] [Locus Tag: ] [Chromosome: 7] [Map Location: 7q34] [Description: zinc finger CCCH-type, antiviral 1-like] [Gene Type: protein-coding]
ZFHX2	ENSG00000136367	ZNF409; ZFH-5	85446 [Gene Symbol: ZFHX2] [Locus Tag: ] [Chromosome: 14] [Map Location: 14q11.2] [Description: zinc finger homeobox 2] [Gene Type: protein-coding]
ZFP3	ENSG00000180787	ZNF752	124961 [Gene Symbol: ZFP3] [Locus Tag: ] [Chromosome: 17] [Map Location: 17p13.2] [Description: ZFP3 zinc finger protein] [Gene Type: protein-coding]
ZFP36	ENSG00000128016	G0S24; NUP475; RNF162A; zfp-36; TIS11; TTP; GOS24	7538 [Gene Symbol: ZFP36] [Locus Tag: ] [Chromosome: 19] [Map Location: 19q13.1] [Description: ZFP36 ring finger protein] [Gene Type: protein-coding]
ZFP37	ENSG00000136866	ZNF906; zfp-37	7539 [Gene Symbol: ZFP37] [Locus Tag: ] [Chromosome: 9] [Map Location: 9q32] [Description: ZFP37 zinc finger protein] [Gene Type: protein-coding]
ZFYVE16	ENSG00000039319	PPP1R69	9765 [Gene Symbol: ZFYVE16] [Locus Tag: ] [Chromosome: 5] [Map Location: 5q14] [Description: zinc finger, FYVE domain containing 16] [Gene Type: protein-coding]
ZFYVE26	ENSG00000072121	FYVE-CENT; SPG15	23503 [Gene Symbol: ZFYVE26] [Locus Tag: ] [Chromosome: 14] [Map Location: 14q24.1] [Description: zinc finger, FYVE domain containing 26] [Gene Type: protein-coding]
ZFYVE27	ENSG00000155256	PROTRUDIN; SPG33	118813 [Gene Symbol: ZFYVE27] [Locus Tag: ] [Chromosome: 10] [Map Location: 10q24.2] [Description: zinc finger, FYVE domain containing 27] [Gene Type: protein-coding]
ZKSCAN4	ENSG00000187626	P1P373C6; ZNF307; ZNF427; ZSCAN36	387032 [Gene Symbol: ZKSCAN4] [Locus Tag: ] [Chromosome: 6] [Map Location: 6p21] [Description: zinc finger with KRAB and SCAN domains 4] [Gene Type: protein-coding]
ZKSCAN7	ENSG00000281894; ENSG00000196345	ZNF448; ZSCAN39; ZFP; ZNF167; ZNF64	55888 [Gene Symbol: ZKSCAN7] [Locus Tag: ] [Chromosome: 3] [Map Location: 3p21.32] [Description: zinc finger with KRAB and SCAN domains 7] [Gene Type: protein-coding]
ZMYND15	ENSG00000141497	SPGF14	84225 [Gene Symbol: ZMYND15] [Locus Tag: ] [Chromosome: 17] [Map Location: 17p13.2] [Description: zinc finger, MYND-type containing 15] [Gene Type: protein-coding]
ZNF132	ENSG00000131849	pHZ-12	7691 [Gene Symbol: ZNF132] [Locus Tag: ] [Chromosome: 19] [Map Location: 19q13.4] [Description: zinc finger protein 132] [Gene Type: protein-coding]
ZNF140	ENSG00000196387	pHZ-39	7699 [Gene Symbol: ZNF140] [Locus Tag: ] [Chromosome: 12] [Map Location: 12q24.33] [Description: zinc finger protein 140] [Gene Type: protein-coding]
ZNF148	ENSG00000163848	BFCOL1; pHZ-52; BERF-1; ZBP-89; HT-BETA; ZFP148	7707 [Gene Symbol: ZNF148] [Locus Tag: ] [Chromosome: 3] [Map Location: 3q21] [Description: zinc finger protein 148] [Gene Type: protein-coding]
ZNF175	ENSG00000105497	OTK18	7728 [Gene Symbol: ZNF175] [Locus Tag: ] [Chromosome: 19] [Map Location: 19q13.4] [Description: zinc finger protein 175] [Gene Type: protein-coding]
ZNF181	ENSG00000197841	HHZ181	339318 [Gene Symbol: ZNF181] [Locus Tag: ] [Chromosome: 19] [Map Location: 19q13.11] [Description: zinc finger protein 181] [Gene Type: protein-coding]
ZNF189	ENSG00000136870	-	7743 [Gene Symbol: ZNF189] [Locus Tag: ] [Chromosome: 9] [Map Location: 9q22-q31] [Description: zinc finger protein 189] [Gene Type: protein-coding]
ZNF2	ENSG00000275111	A1-5; Zfp661; ZNF661	7549 [Gene Symbol: ZNF2] [Locus Tag: ] [Chromosome: 2] [Map Location: 2q11.2] [Description: zinc finger protein 2] [Gene Type: protein-coding]
ZNF200	ENSG00000010539	-	7752 [Gene Symbol: ZNF200] [Locus Tag: ] [Chromosome: 16] [Map Location: 16p13.3] [Description: zinc finger protein 200] [Gene Type: protein-coding]
ZNF205	ENSG00000122386	ZNF210; RhitH; Zfp13	7755 [Gene Symbol: ZNF205] [Locus Tag: ] [Chromosome: 16] [Map Location: 16p13.3] [Description: zinc finger protein 205] [Gene Type: protein-coding]
ZNF221	ENSG00000159905	-	7638 [Gene Symbol: ZNF221] [Locus Tag: ] [Chromosome: 19] [Map Location: 19q13.2] [Description: zinc finger protein 221] [Gene Type: protein-coding]
ZNF225	ENSG00000256294	-	7768 [Gene Symbol: ZNF225] [Locus Tag: ] [Chromosome: 19] [Map Location: 19q13.2] [Description: zinc finger protein 225] [Gene Type: protein-coding]
ZNF229	ENSG00000278318	-	7772 [Gene Symbol: ZNF229] [Locus Tag: ] [Chromosome: 19] [Map Location: 19q13.31] [Description: zinc finger protein 229] [Gene Type: protein-coding]
ZNF234	ENSG00000263002	HZF4; ZNF269	10780 [Gene Symbol: ZNF234] [Locus Tag: ] [Chromosome: 19] [Map Location: 19q13.31] [Description: zinc finger protein 234] [Gene Type: protein-coding]
ZNF239	ENSG00000196793	HOK-2; MOK2	8187 [Gene Symbol: ZNF239] [Locus Tag: ] [Chromosome: 10] [Map Location: 10q11.22-q11.23] [Description: zinc finger protein 239] [Gene Type: protein-coding]
ZNF260	ENSG00000254004	OZRF1; ZFP260; PEX1	339324 [Gene Symbol: ZNF260] [Locus Tag: ] [Chromosome: 19] [Map Location: 19q13.12] [Description: zinc finger protein 260] [Gene Type: protein-coding]
ZNF28	ENSG00000198538	KOX24	7576 [Gene Symbol: ZNF28] [Locus Tag: ] [Chromosome: 19] [Map Location: 19q13.41] [Description: zinc finger protein 28] [Gene Type: protein-coding]
ZNF285	ENSG00000267508	ZNF285A	26974 [Gene Symbol: ZNF285] [Locus Tag: ] [Chromosome: 19] [Map Location: ] [Description: zinc finger protein 285] [Gene Type: protein-coding]
ZNF322	ENSG00000181315	ZNF322A; ZNF388; HCG12; ZNF489	79692 [Gene Symbol: ZNF322] [Locus Tag: ] [Chromosome: 6] [Map Location: 6p22.1] [Description: zinc finger protein 322] [Gene Type: protein-coding]
ZNF350	ENSG00000256683	ZBRK1; ZFQR	59348 [Gene Symbol: ZNF350] [Locus Tag: ] [Chromosome: 19] [Map Location: 19q13.41] [Description: zinc finger protein 350] [Gene Type: protein-coding]
ZNF366	ENSG00000178175	DCSCRIPT	167465 [Gene Symbol: ZNF366] [Locus Tag: ] [Chromosome: 5] [Map Location: 5q13.2|5q13.2] [Description: zinc finger protein 366] [Gene Type: protein-coding]
ZNF384	ENSG00000126746	ERDA2; CAGH1; TNRC1; NP; CAGH1A; CIZ; NMP4	171017 [Gene Symbol: ZNF384] [Locus Tag: ] [Chromosome: 12] [Map Location: 12p12] [Description: zinc finger protein 384] [Gene Type: protein-coding]
ZNF419	ENSG00000105136	ZNF419A; ZAPHIR	79744 [Gene Symbol: ZNF419] [Locus Tag: ] [Chromosome: 19] [Map Location: 19q13.43] [Description: zinc finger protein 419] [Gene Type: protein-coding]
ZNF436	ENSG00000125945	Zfp46; ZNF	80818 [Gene Symbol: ZNF436] [Locus Tag: ] [Chromosome: 1] [Map Location: 1p36] [Description: zinc finger protein 436] [Gene Type: protein-coding]
ZNF441	ENSG00000197044	-	126068 [Gene Symbol: ZNF441] [Locus Tag: ] [Chromosome: 19] [Map Location: 19p13.2] [Description: zinc finger protein 441] [Gene Type: protein-coding]
ZNF470	ENSG00000197016	CZF-1	388566 [Gene Symbol: ZNF470] [Locus Tag: ] [Chromosome: 19] [Map Location: 19q13.43] [Description: zinc finger protein 470] [Gene Type: protein-coding]
ZNF485	ENSG00000198298	-	220992 [Gene Symbol: ZNF485] [Locus Tag: ] [Chromosome: 10] [Map Location: 10q11.21] [Description: zinc finger protein 485] [Gene Type: protein-coding]
ZNF501	ENSG00000186446	ZNF; ZNF52	115560 [Gene Symbol: ZNF501] [Locus Tag: ] [Chromosome: 3] [Map Location: 3p21.31] [Description: zinc finger protein 501] [Gene Type: protein-coding]
ZNF540	ENSG00000171817	Nbla10512	163255 [Gene Symbol: ZNF540] [Locus Tag: ] [Chromosome: 19] [Map Location: 19q13.12] [Description: zinc finger protein 540] [Gene Type: protein-coding]
ZNF541	ENSG00000118156	-	84215 [Gene Symbol: ZNF541] [Locus Tag: ] [Chromosome: 19] [Map Location: 19q13.33] [Description: zinc finger protein 541] [Gene Type: protein-coding]
ZNF543	ENSG00000178229	-	125919 [Gene Symbol: ZNF543] [Locus Tag: ] [Chromosome: 19] [Map Location: 19q13.43] [Description: zinc finger protein 543] [Gene Type: protein-coding]
ZNF547	ENSG00000152433	-	284306 [Gene Symbol: ZNF547] [Locus Tag: ] [Chromosome: 19] [Map Location: 19q13.43] [Description: zinc finger protein 547] [Gene Type: protein-coding]
ZNF572	ENSG00000180938	-	137209 [Gene Symbol: ZNF572] [Locus Tag: ] [Chromosome: 8] [Map Location: 8q24.13] [Description: zinc finger protein 572] [Gene Type: protein-coding]
ZNF583	ENSG00000198440	-	147949 [Gene Symbol: ZNF583] [Locus Tag: ] [Chromosome: 19] [Map Location: 19q13.43] [Description: zinc finger protein 583] [Gene Type: protein-coding]
ZNF594	ENSG00000180626	-	84622 [Gene Symbol: ZNF594] [Locus Tag: ] [Chromosome: 17] [Map Location: 17p13] [Description: zinc finger protein 594] [Gene Type: protein-coding]
ZNF610	ENSG00000167554	-	162963 [Gene Symbol: ZNF610] [Locus Tag: ] [Chromosome: 19] [Map Location: 19q13.41] [Description: zinc finger protein 610] [Gene Type: protein-coding]
ZNF613	ENSG00000176024	-	79898 [Gene Symbol: ZNF613] [Locus Tag: ] [Chromosome: 19] [Map Location: 19q13.41] [Description: zinc finger protein 613] [Gene Type: protein-coding]
ZNF616	ENSG00000204611	-	90317 [Gene Symbol: ZNF616] [Locus Tag: ] [Chromosome: 19] [Map Location: 19q13.41] [Description: zinc finger protein 616] [Gene Type: protein-coding]
ZNF620	ENSG00000177842	-	253639 [Gene Symbol: ZNF620] [Locus Tag: ] [Chromosome: 3] [Map Location: 3p22.1] [Description: zinc finger protein 620] [Gene Type: protein-coding]
ZNF691	ENSG00000164011	Zfp691	51058 [Gene Symbol: ZNF691] [Locus Tag: ] [Chromosome: 1] [Map Location: 1p34.2] [Description: zinc finger protein 691] [Gene Type: protein-coding]
ZNF696	ENSG00000185730	-	79943 [Gene Symbol: ZNF696] [Locus Tag: ] [Chromosome: 8] [Map Location: 8q24.3] [Description: zinc finger protein 696] [Gene Type: protein-coding]
ZNF701	ENSG00000167562	-	55762 [Gene Symbol: ZNF701] [Locus Tag: ] [Chromosome: 19] [Map Location: 19q13.41] [Description: zinc finger protein 701] [Gene Type: protein-coding]
ZNF704	ENSG00000164684	Gig1	619279 [Gene Symbol: ZNF704] [Locus Tag: ] [Chromosome: 8] [Map Location: 8q21.13] [Description: zinc finger protein 704] [Gene Type: protein-coding]
ZNF772	ENSG00000197128	-	400720 [Gene Symbol: ZNF772] [Locus Tag: ] [Chromosome: 19] [Map Location: 19q13.43] [Description: zinc finger protein 772] [Gene Type: protein-coding]
ZNF780A	ENSG00000280568; ENSG00000197782	ZNF780	284323 [Gene Symbol: ZNF780A] [Locus Tag: ] [Chromosome: 19] [Map Location: 19q13.2] [Description: zinc finger protein 780A] [Gene Type: protein-coding]
ZNF780B	ENSG00000128000; ENSG00000281601	ZNF779	163131 [Gene Symbol: ZNF780B] [Locus Tag: ] [Chromosome: 19] [Map Location: 19q13.2] [Description: zinc finger protein 780B] [Gene Type: protein-coding]
ZNF816	ENSG00000180257	ZNF816A	125893 [Gene Symbol: ZNF816] [Locus Tag: ] [Chromosome: 19] [Map Location: 19q13.41] [Description: zinc finger protein 816] [Gene Type: protein-coding]
ZNF829	ENSG00000185869	-	374899 [Gene Symbol: ZNF829] [Locus Tag: ] [Chromosome: 19] [Map Location: 19q13.12] [Description: zinc finger protein 829] [Gene Type: protein-coding]
ZNF835	ENSG00000127903	BC37295_3	90485 [Gene Symbol: ZNF835] [Locus Tag: ] [Chromosome: 19] [Map Location: 19q13.43] [Description: zinc finger protein 835] [Gene Type: protein-coding]
ZNF844	ENSG00000223547	-	284391 [Gene Symbol: ZNF844] [Locus Tag: ] [Chromosome: 19] [Map Location: 19p13.2] [Description: zinc finger protein 844] [Gene Type: protein-coding]
ZNF850	ENSG00000267041	ZNF850P	342892 [Gene Symbol: ZNF850] [Locus Tag: ] [Chromosome: 19] [Map Location: 19q13.12] [Description: zinc finger protein 850] [Gene Type: protein-coding]
ZNF879	ENSG00000234284	DKFZp686E2433	345462 [Gene Symbol: ZNF879] [Locus Tag: ] [Chromosome: 5] [Map Location: 5q35.3] [Description: zinc finger protein 879] [Gene Type: protein-coding]
ZNRF2	ENSG00000180233	RNF202	223082 [Gene Symbol: ZNRF2] [Locus Tag: ] [Chromosome: 7] [Map Location: 7p14.3] [Description: zinc and ring finger 2, E3 ubiquitin protein ligase] [Gene Type: protein-coding]
ZSCAN22	ENSG00000182318	HKR2; ZNF50	342945 [Gene Symbol: ZSCAN22] [Locus Tag: ] [Chromosome: 19] [Map Location: 19q13.43] [Description: zinc finger and SCAN domain containing 22] [Gene Type: protein-coding]
ZSWIM3	ENSG00000132801	PPP1R174; C20orf164	140831 [Gene Symbol: ZSWIM3] [Locus Tag: ] [Chromosome: 20] [Map Location: 20q13.12] [Description: zinc finger, SWIM-type containing 3] [Gene Type: protein-coding]
ZSWIM4	ENSG00000132003	-	65249 [Gene Symbol: ZSWIM4] [Locus Tag: ] [Chromosome: 19] [Map Location: 19p13.13] [Description: zinc finger, SWIM-type containing 4] [Gene Type: protein-coding]
APOBEC3C	ENSG00000244509	ARDC2; ARDC4; ARP5; APOBEC1L; bK150C2.3; A3C; PBI	27350 [Gene Symbol: APOBEC3C] [Locus Tag: ] [Chromosome: 22] [Map Location: 22q13.1] [Description: apolipoprotein B mRNA editing enzyme, catalytic polypeptide-like 3C] [Gene Type: protein-coding]
IFITM5	ENSG00000206013	BRIL; DSPA1; OI5; Hrmp1; fragilis4	387733 [Gene Symbol: IFITM5] [Locus Tag: ] [Chromosome: 11] [Map Location: 11p15.5] [Description: interferon induced transmembrane protein 5] [Gene Type: protein-coding]
IFNAR1	ENSG00000142166	IFNAR; AVP; IFRC; IFN-alpha-REC; IFNBR	3454 [Gene Symbol: IFNAR1] [Locus Tag: ] [Chromosome: 21] [Map Location: 21q22.11] [Description: interferon (alpha, beta and omega) receptor 1] [Gene Type: protein-coding]
IFT81	ENSG00000122970	CDV1R; CDV-1; CDV-1R; DV1; CDV1	28981 [Gene Symbol: IFT81] [Locus Tag: ] [Chromosome: 12] [Map Location: 12q24.13] [Description: intraflagellar transport 81] [Gene Type: protein-coding]
IKBKE	ENSG00000263528	IKK-i; IKKI; IKKE; IKK-E	9641 [Gene Symbol: IKBKE] [Locus Tag: ] [Chromosome: 1] [Map Location: 1q32.1] [Description: inhibitor of kappa light polypeptide gene enhancer in B-cells, kinase epsilon] [Gene Type: protein-coding]
IL7R	ENSG00000168685	CDW127; CD127; ILRA; IL-7R-alpha; IL7RA	3575 [Gene Symbol: IL7R] [Locus Tag: ] [Chromosome: 5] [Map Location: 5p13] [Description: interleukin 7 receptor] [Gene Type: protein-coding]
IRF2BPL	ENSG00000119669	EAP1; C14orf4	64207 [Gene Symbol: IRF2BPL] [Locus Tag: ] [Chromosome: 14] [Map Location: 14q24.3] [Description: interferon regulatory factor 2 binding protein-like] [Gene Type: protein-coding]
NFKBIA	ENSG00000100906	IKBA; MAD-3; NFKBI	4792 [Gene Symbol: NFKBIA] [Locus Tag: ] [Chromosome: 14] [Map Location: 14q13] [Description: nuclear factor of kappa light polypeptide gene enhancer in B-cells inhibitor, alpha] [Gene Type: protein-coding]
NFKBID	ENSG00000167604	IkappaBNS; TA-NFKBH	84807 [Gene Symbol: NFKBID] [Locus Tag: ] [Chromosome: 19] [Map Location: 19q13.12] [Description: nuclear factor of kappa light polypeptide gene enhancer in B-cells inhibitor, delta] [Gene Type: protein-coding]
NUP160	ENSG00000030066	-	23279 [Gene Symbol: NUP160] [Locus Tag: ] [Chromosome: 11] [Map Location: 11p11.2] [Description: nucleoporin 160kDa] [Gene Type: protein-coding]
NUP205	ENSG00000155561	C7orf14	23165 [Gene Symbol: NUP205] [Locus Tag: ] [Chromosome: 7] [Map Location: 7q33] [Description: nucleoporin 205kDa] [Gene Type: protein-coding]
NUP43	ENSG00000120253	p42; bA350J20.1	348995 [Gene Symbol: NUP43] [Locus Tag: ] [Chromosome: 6] [Map Location: 6q25.1] [Description: nucleoporin 43kDa] [Gene Type: protein-coding]
TANK	ENSG00000136560	TRAF2; I-TRAF; ITRAF	10010 [Gene Symbol: TANK] [Locus Tag: ] [Chromosome: 2] [Map Location: 2q24.2] [Description: TRAF family member associated NFKB activator] [Gene Type: protein-coding]
KIAA0040	ENSG00000235750	-	9674 [Gene Symbol: KIAA0040] [Locus Tag: ] [Chromosome: 1] [Map Location: 1q25.1] [Description: KIAA0040] [Gene Type: protein-coding]
AKAP12	ENSG00000131016
ALDH1B1	ENSG00000137124
ARG1	ENSG00000118520
BATF	ENSG00000156127
CCDC23	ENSG00000177868	SVBP
CCND1	ENSG00000110092
CCND2	ENSG00000118971
CD244	ENSG00000122223
CD86	ENSG00000114013
COL8A1	ENSG00000144810
CX3CR1	ENSG00000168329
DCK	ENSG00000156136
DDX4	ENSG00000152670
DUSP28	ENSG00000188542
FABP3	ENSG00000121769
FNDC7	ENSG00000143107
FPR1	ENSG00000171051
IGF2BP2	ENSG00000073792
IL12RB1	ENSG00000096996
IL18BP	ENSG00000137496
IL1B	ENSG00000125538
IRGM	ENSG00000237693	IFI1
ISOC1	ENSG00000066583
NFKBIZ	ENSG00000144802
NMRAL1	ENSG00000153406
NOD1	ENSG00000106100
PDGFC	ENSG00000145431
SLAMF8	ENSG00000158714
SLAMF9	ENSG00000162723
SLCO3A1	ENSG00000176463
ST3GAL6	ENSG00000064225	SIA10
TM4SF1	ENSG00000169908
TMEM171	ENSG00000157111
TNFSF8	ENSG00000106952
ZUFSP	ENSG00000153975
