# Supplementary material for: A virus-packageable CRISPR screen identifies host factors mediating interferon inhibition of HIV
Source: eLife. 2018 Dec 6;7:e39823. doi: 10.7554/eLife.39823 (PMC6286125; doi:10.7554/eLife.39823)
Supplement: Figure 1—source data 2. — id.gene. guide. [file elife-39823-fig1-data2.xlsx]

## Sheet: sgRNAs
ID	gene	guide
brunello_A2M_1	A2M	TGAAATGAAACTTCACACTG
brunello_A2M_2	A2M	ACTGCATCTGTGCAAACGGG
brunello_A2M_3	A2M	ATGTCTCATGAACTACCCTG
brunello_A2M_4	A2M	TTACTCATATAGGATCCCAA
brunello_A4GALT_1	A4GALT	CCACATGAGTGCGATCCTGG
brunello_A4GALT_2	A4GALT	GCCGCGTACCAGTCGGCCAG
brunello_A4GALT_3	A4GALT	AGGCCAGGAACGCGCCGTTG
brunello_A4GALT_4	A4GALT	AACGTGCCAGTAGATCATGA
brunello_AARS_1	AARS	TTGGTGCTGAGGATGCCGAT
brunello_AARS_2	AARS	TCAGAATGTGCGTAGCTGTG
brunello_AARS_3	AARS	GGAGGCCAGATCTATGACGA
brunello_AARS_4	AARS	CCAAGAAAAGCATTGACACA
brunello_ABCA6_1	ABCA6	TTGTATATGAGTCTCCTGAA
brunello_ABCA6_2	ABCA6	CAGACAGCTGTGAGTGACAT
brunello_ABCA6_3	ABCA6	AACCAATCACCCTGTGATGG
brunello_ABCA6_4	ABCA6	GGCACCAAATAAAACACACA
brunello_ABCA7_1	ABCA7	CTGGCCTAGACGTAACCCTA
brunello_ABCA7_2	ABCA7	TGGACATTGACGTGGTCACG
brunello_ABCA7_3	ABCA7	AGTACGGGATCCCTGAACCA
brunello_ABCA7_4	ABCA7	TCAAACAGCACGTTGTACTG
brunello_ABCB1_1	ABCB1	TTTATAGTAGGATTTACACG
brunello_ABCB1_2	ABCB1	CTGGAGAGATCCTCACCAAG
brunello_ABCB1_3	ABCB1	TAGGTGATATCAATGATACA
brunello_ABCB1_4	ABCB1	ATTGACAGCTATTCGAAGAG
brunello_ABCD1_1	ABCD1	GATCATGTCGTCGTACAAGG
brunello_ABCD1_2	ABCD1	CTACATGCACTCGCGTGTGG
brunello_ABCD1_3	ABCD1	AGTTCCTCATGAAGTATGTG
brunello_ABCD1_4	ABCD1	GGCCACATACACCGACAGGA
brunello_ABCG2_1	ABCG2	AAAAAACGAACGGATTAACA
brunello_ABCG2_2	ABCG2	GGAAGGCTCTATGATCTCTG
brunello_ABCG2_3	ABCG2	GAATTACATCAACTTTCCGG
brunello_ABCG2_4	ABCG2	TAACTTAGGATGTCTAAGCA
brunello_ABL2_1	ABL2	AACCTCTGTAATGACGACGG
brunello_ABL2_2	ABL2	TGTACACCATCACTCCACAG
brunello_ABL2_3	ABL2	TATCGAATGGAACAGCCTGA
brunello_ABL2_4	ABL2	GGTTCAACATCACAACCATA
brunello_ABLIM3_1	ABLIM3	CAAGGTTAAGTCTATCTACG
brunello_ABLIM3_2	ABLIM3	AGGTCACCTTGTCTCCAATG
brunello_ABLIM3_3	ABLIM3	GGAAGTGGTTGTTGTGCACG
brunello_ABLIM3_4	ABLIM3	TGGGGGAGTCTATGTACCCC
brunello_ABTB2_1	ABTB2	GAGGGCTCGGCAGTGAACGG
brunello_ABTB2_2	ABTB2	AGGGGCTGAAGTATGCGGGG
brunello_ABTB2_3	ABTB2	CCTCATCAACCAAGCCATCG
brunello_ABTB2_4	ABTB2	TGTTCAAGGTCATTCTCGGG
brunello_ACAP1_1	ACAP1	TGCCGGAACACTGAATGCAG
brunello_ACAP1_2	ACAP1	AGGTCTGCGGGGTTTCCGAG
brunello_ACAP1_3	ACAP1	CAGAACCAAGCTTAAGAGAG
brunello_ACAP1_4	ACAP1	GTCACAAATGCCGACAACGA
brunello_ACE_1	ACE	GGTGTGGAACGAGTATGCCG
brunello_ACE_2	ACE	GTTTCGTTTCGGGTAACAGG
brunello_ACE_3	ACE	GGAAAACATCTACGACATGG
brunello_ACE_4	ACE	GTTGTAGAAGTCCCAAGCCG
brunello_ACHE_1	ACHE	GGTGTCCATGAACTACCGGG
brunello_ACHE_2	ACHE	TATGTGGACACCCTATACCC
brunello_ACHE_3	ACHE	TGTCCTCGTCTGGATCTATG
brunello_ACHE_4	ACHE	TGGTGGGAATGACACAGAGC
brunello_ACOT13_1	ACOT13	ACGTGGCTGTCAAACCGCCG
brunello_ACOT13_2	ACOT13	GGTGATAAAGGCCATGACCA
brunello_ACOT13_3	ACOT13	AGTAGATAACATATCAACAA
brunello_ACOT13_4	ACOT13	GTTCATATCGACACTGACTC
brunello_ACOT9_1	ACOT9	CTTACCAATCTTATCCACCA
brunello_ACOT9_2	ACOT9	GAGAAACATCTCATGTATGG
brunello_ACOT9_3	ACOT9	AAGAGGAGCTCTTTAGACAA
brunello_ACOT9_4	ACOT9	TCTTCCCGACCCAGCTAACA
brunello_ACRC_1	ACRC	TTATTGGAAATAAACAGCGA
brunello_ACRC_2	ACRC	AAACTATTGTGGAGCCACCG
brunello_ACRC_3	ACRC	GCATCCTTAATGTCCAGTCA
brunello_ACRC_4	ACRC	CAAACCACCAAGTGATCCTG
brunello_ACSL1_1	ACSL1	CAAGAGCCATCGCTTCAGCG
brunello_ACSL1_2	ACSL1	GTTTCCGAGAGCCTAAACAA
brunello_ACSL1_3	ACSL1	ATCACGTACATAGTCAACAA
brunello_ACSL1_4	ACSL1	GATGCCAATGAACTGATCTG
brunello_ACSL4_1	ACSL4	GTGTGTCTGAGGAGATAGCG
brunello_ACSL4_2	ACSL4	GCATCATCACTCCCTTAGGT
brunello_ACSL4_3	ACSL4	ACCTGGTCAGAGAGTGTAAG
brunello_ACSL4_4	ACSL4	AAGCCCACTTCAGACAAACC
brunello_ACSM5_1	ACSM5	ATAACTTTGGCATCAACTCG
brunello_ACSM5_2	ACSM5	CTTTACCAGCGGAACCACCG
brunello_ACSM5_3	ACSM5	TGGTCAGTGTGGCTTGCATG
brunello_ACSM5_4	ACSM5	GTGGAAACACCAGACTGGTG
brunello_ACTL10_1	ACTL10	AGAAGATGCCCAAAACGCTG
brunello_ACTL10_2	ACTL10	CACGCCACGCCCATCTACGC
brunello_ACTL10_3	ACTL10	GGCCACCTTCCGACTGAACG
brunello_ACTL10_4	ACTL10	AGATGTGTGATGGCCTTGCG
brunello_ACVR2A_1	ACVR2A	ATTGCAGAAACCATGGCTAG
brunello_ACVR2A_2	ACVR2A	CCAAAGATCCACATCAACAC
brunello_ACVR2A_3	ACVR2A	CCAGTTGCTTAACGAATATG
brunello_ACVR2A_4	ACVR2A	AGTGGTTTCAAACCTAGTAA
brunello_ADA_1	ADA	TCACCGTACTGTCCACGCCG
brunello_ADA_2	ADA	TGGACATACTCAAGACAGAG
brunello_ADA_3	ADA	CACAGACTGGTCCCCCAAGG
brunello_ADA_4	ADA	TCCCAGCTAACACAGCAGAG
brunello_ADAM28_1	ADAM28	TTAAGCCCCATACATCGGGA
brunello_ADAM28_2	ADAM28	TAAAAAGCTCAATACTCATG
brunello_ADAM28_3	ADAM28	TAGGCAATGGAGCATTAAAG
brunello_ADAM28_4	ADAM28	CATACTACTAGTTTGGTGGC
brunello_ADAMDEC1_1	ADAMDEC1	GATGGCACAGTTCTAACCTG
brunello_ADAMDEC1_2	ADAMDEC1	CGTCTTTACATCTAACCAGG
brunello_ADAMDEC1_3	ADAMDEC1	TGATGTGTGAAGTATCCTCT
brunello_ADAMDEC1_4	ADAMDEC1	AATGTCTTACCACATTGAGT
brunello_ADAMTS14_1	ADAMTS14	GGTCTCATGAGCTATCACGA
brunello_ADAMTS14_2	ADAMTS14	CAGGAGTGTGTGTACACTGG
brunello_ADAMTS14_3	ADAMTS14	TGACCTTTGAAGCACCACTG
brunello_ADAMTS14_4	ADAMTS14	CAGACCTGGTACTCGAACAT
brunello_ADAMTS6_1	ADAMTS6	TAATAAGAACTGCATTATCG
brunello_ADAMTS6_2	ADAMTS6	AGCATCATACACCTGACCTG
brunello_ADAMTS6_3	ADAMTS6	TGGCCCCAGAGCATAGATGG
brunello_ADAMTS6_4	ADAMTS6	TTAGACAACTGTCATTACAC
brunello_ADAMTS7_1	ADAMTS7	TTCTACGAGCTACAATACCG
brunello_ADAMTS7_2	ADAMTS7	GCCCGTAGGACAGATCCTCG
brunello_ADAMTS7_3	ADAMTS7	GAAAAGCATCAACATGAAGG
brunello_ADAMTS7_4	ADAMTS7	GGACGCCAGGTGGCACCGAG
brunello_ADAP2_1	ADAP2	TGTTTGTGTATCATGAAAGT
brunello_ADAP2_2	ADAP2	CCTCCTGAAGTACTTCACAA
brunello_ADAP2_3	ADAP2	TGATGTCAGGGAAGTTACGG
brunello_ADAP2_4	ADAP2	CTGGGACGACAGTATTGTGG
brunello_ADAR_1	ADAR	TTCTTGTAGGGTGAACACCG
brunello_ADAR_2	ADAR	AGGCAATCAACACCTCTCTG
brunello_ADAR_3	ADAR	GTGCATACACTCAAGCAGTG
brunello_ADAR_4	ADAR	CGTTCTCCCCAATCAAGACA
brunello_ADARB2_1	ADARB2	CAGAGCGATCGATATTCGTG
brunello_ADARB2_2	ADARB2	TCCTGGCATCACAAACACGG
brunello_ADARB2_3	ADARB2	GTGGACGGCAGGACGTTCGA
brunello_ADARB2_4	ADARB2	GGCGTTGGGGAACTGCACGA
brunello_ADM_1	ADM	CGACGCGACATCCAACCGAG
brunello_ADM_2	ADM	TCTGGCGGTAGCGCTTGACT
brunello_ADM_3	ADM	GCACCGTGCACGTCCCGAAG
brunello_ADM_4	ADM	CTAGGAAGGCGAGCGAACCC
brunello_ADM2_1	ADM2	ACCCGCGACCCGTCAAACCC
brunello_ADM2_2	ADM2	GAGAGGCTGACCCATAACAG
brunello_ADM2_3	ADM2	GAGGAGGCTGATGCAACCCA
brunello_ADM2_4	ADM2	AGCTTCCAGACCACAGGTCG
brunello_ADORA2A_1	ADORA2A	GCGGCGGCCGACATCGCAGT
brunello_ADORA2A_2	ADORA2A	TGGCTTGGTGACCGGCACGA
brunello_ADORA2A_3	ADORA2A	ATGCTAGGTTGGAACAACTG
brunello_ADORA2A_4	ADORA2A	AAGCAGTTGATGATGTGTAG
brunello_ADORA3_1	ADORA3	GATGCCCAGGCTGACAACAA
brunello_ADORA3_2	ADORA3	ATGGCGCACATGACAACCAG
brunello_ADORA3_3	ADORA3	GACATTTCTGTGGTACTCTG
brunello_ADORA3_4	ADORA3	ATTGGACTCTGCGCCATAGT
brunello_ADPRH_1	ADPRH	ATAGCAGACCACCCTTGCAG
brunello_ADPRH_2	ADPRH	AGTCTTGGTAATGCTTAGCA
brunello_ADPRH_3	ADPRH	GGAGAAGATACACCGGCAGT
brunello_ADPRH_4	ADPRH	AAGTGAGCATCGAGAGTGGT
brunello_ADPRM_1	ADPRM	TTGTTATGGACATGTTCAAG
brunello_ADPRM_2	ADPRM	AACATCTGCGATGACGCCAA
brunello_ADPRM_3	ADPRM	TAAGCATAATAATCTTCTGA
brunello_ADPRM_4	ADPRM	CCATTAAACTGGACAAACTG
brunello_AEN_1	AEN	ATTGCCATGGTAGCTCACAA
brunello_AEN_2	AEN	TGTGGCTATCGACTGTGAGA
brunello_AEN_3	AEN	CGGGTACGGTAGTCAGCGAT
brunello_AEN_4	AEN	TGAGCATGCCTCCAGAACCA
brunello_AGPAT9_1	AGPAT9	TCAAGATTAAAACATCAATG
brunello_AGPAT9_2	AGPAT9	GTCTGCGGCTCACTATGGTG
brunello_AGPAT9_3	AGPAT9	GCTGGTTATAGGAACTACAC
brunello_AGPAT9_4	AGPAT9	GATAATGAATGGTACCAGAG
brunello_AGRN_1	AGRN	ACAGCGAGGGCTCTACGTAG
brunello_AGRN_2	AGRN	GTGGCGCGCAAAGGACCCTG
brunello_AGRN_3	AGRN	GTGGCCCCCGTGATAAACGC
brunello_AGRN_4	AGRN	AGCAGCGATGAGGAACTGAG
brunello_AGT_1	AGT	AGAGCGTGGGAGGACCACAG
brunello_AGT_2	AGT	CTTACCTTGGAAGTGGACGT
brunello_AGT_3	AGT	TGTCCTTCCAAGGAACACCC
brunello_AGT_4	AGT	TTGACACCGAAGACAAGTTG
brunello_AGXT_1	AGXT	GCTGCTGTTCTTAACCCACG
brunello_AGXT_2	AGXT	CCCCTTTACATGGACCGGCA
brunello_AGXT_3	AGXT	CCGATGACCAAGGACCCTGG
brunello_AGXT_4	AGXT	GTCACTGAAGGAGATGAGCG
brunello_AHNAK2_1	AHNAK2	GGCCCCAGGCGAGTCCATCG
brunello_AHNAK2_2	AHNAK2	GGCCCCGAAATAGACATCAA
brunello_AHNAK2_3	AHNAK2	CAGAGACACCTCGACATCGG
brunello_AHNAK2_4	AHNAK2	GGGGCCGATACCCCGAACGA
brunello_AHRR_1	AHRR	CATTTATGACTACATCCACG
brunello_AHRR_2	AHRR	CTGTGCGAATCGGAACTGCA
brunello_AHRR_3	AHRR	AGGAAGGCCGAGTACTCGGT
brunello_AHRR_4	AHRR	GCTGTCGCTGTTCTGCATTG
brunello_AIDA_1	AIDA	TTCCTGCTAGAGTTCCCGGT
brunello_AIDA_2	AIDA	GGCGCCGACTTCGACTCTTG
brunello_AIDA_3	AIDA	GAAGTGCAGCTTTACAGGTA
brunello_AIDA_4	AIDA	AGCAAGACATCTACAAAAGG
brunello_AIM1_1	AIM1	GTGTCACAGCCCACGACTGA
brunello_AIM1_2	AIM1	AGAAACCAAAGTTACCGTCT
brunello_AIM1_3	AIM1	GCCCAGGAACCATTTCGGCG
brunello_AIM1_4	AIM1	AAATGGTCTTCGTGAATAGG
brunello_AIM2_1	AIM2	GCAAGATATTATCGGCACAG
brunello_AIM2_2	AIM2	CCTTATCCTACCTTAACATG
brunello_AIM2_3	AIM2	CTTGATGATTCAAAATGCTG
brunello_AIM2_4	AIM2	CCTGGATAACATCACTGATG
brunello_AK4_1	AK4	TCCGAGTTGGAGAACAGGCG
brunello_AK4_2	AK4	ATTCTTACATGTACATGAGG
brunello_AK4_3	AK4	GAGAACATCAAGGCCAGCAC
brunello_AK4_4	AK4	GTGCCCTTGCCCGAGCCGGG
brunello_AKAP12_1	AKAP12	TGAAGCCGCACTGTTAACTG
brunello_AKAP12_2	AKAP12	TCATATTCAGCTGATAACCG
brunello_AKAP12_3	AKAP12	CTGGGGGAGAAATTTCTGCG
brunello_AKAP12_4	AKAP12	GTGCTGTCCAAACCCCCCGA
brunello_AKAP2_1	AKAP2	AGAGATCCGCTATCTAGATG
brunello_AKAP2_2	AKAP2	ACAGCGAGCCTTCTAAACGT
brunello_AKAP2_3	AKAP2	TGATATCTGGCTAAAAAGCG
brunello_AKAP2_4	AKAP2	CCTATCCAATGATTTCAGCA
brunello_AKAP3_1	AKAP3	TGGCTATGACTAGATTCGTG
brunello_AKAP3_2	AKAP3	CATGACCTATGCTAACAGTG
brunello_AKAP3_3	AKAP3	GGAATCTCCACAGCGTCACA
brunello_AKAP3_4	AKAP3	GTGAGCACATTATCAAAGAG
brunello_AKAP7_1	AKAP7	CACCAGCAGGGTAATATGAA
brunello_AKAP7_2	AKAP7	AACTTCATGAAGGTCAAATG
brunello_AKAP7_3	AKAP7	AAAGTACCAATCCCTTGAAA
brunello_AKAP7_4	AKAP7	CATTCCAATCACCAACAAAG
brunello_AKAP8_1	AKAP8	TGGAACGAGCTGAACTACGT
brunello_AKAP8_2	AKAP8	CTGGAGTCATAGGACTCGAA
brunello_AKAP8_3	AKAP8	GAAGCAGTTCCAACTTTACG
brunello_AKAP8_4	AKAP8	CAAGCTGCCCGACAAGACCG
brunello_AKT1S1_1	AKT1S1	GGGCCAGTGCGATGTCGTGG
brunello_AKT1S1_2	AKT1S1	CTGGGCATTAGTGATAATGG
brunello_AKT1S1_3	AKT1S1	CCTGGCCAGAGAGGACAACG
brunello_AKT1S1_4	AKT1S1	TCAGACCCCGAGAGTACAGA
brunello_AKT3_1	AKT3	CTGCACCATAGAAACGTGTG
brunello_AKT3_2	AKT3	ATTTCATGTAGATACTCCAG
brunello_AKT3_3	AKT3	ACAAATTGATAATATAGGAG
brunello_AKT3_4	AKT3	TATTTGAAACTACTAGGTAA
brunello_ALAS1_1	ALAS1	CCACAATCTTGGGGACTGAG
brunello_ALAS1_2	ALAS1	TGGTGCAGTAATGACTACCT
brunello_ALAS1_3	ALAS1	TCGAATCCCTTGGATCATGG
brunello_ALAS1_4	ALAS1	ACAGATCAAAGAAACCCCTC
brunello_ALCAM_1	ALCAM	TGTGTGCATGCTAGTAACTG
brunello_ALCAM_2	ALCAM	CTTACACACTGACGGATGTG
brunello_ALCAM_3	ALCAM	TGAGGTACGTCAAGTCGGCA
brunello_ALCAM_4	ALCAM	ATCCAGATGGCAATATCACA
brunello_ALDH1A1_1	ALDH1A1	AGCATCCATAGTACGCCACG
brunello_ALDH1A1_2	ALDH1A1	AGCCTTCACAGGATCAACAG
brunello_ALDH1A1_3	ALDH1A1	GAATGGCATGATTCAGTGAG
brunello_ALDH1A1_4	ALDH1A1	TGTTGAATTTGCACACCATG
brunello_ALDH1A2_1	ALDH1A2	CTTGATTGAAGAACACACCC
brunello_ALDH1A2_2	ALDH1A2	TTAATTTCGAGATTGGGCGT
brunello_ALDH1A2_3	ALDH1A2	CCAGCCTGCGTAATATCGAA
brunello_ALDH1A2_4	ALDH1A2	AAAATATTGATGACCCCGGG
brunello_ALDH1B1_1	ALDH1B1	GTGCCCAATGACCTCCCCGG
brunello_ALDH1B1_2	ALDH1B1	ATTGTCCAAGGTCTCGAGTG
brunello_ALDH1B1_3	ALDH1B1	GGCATCCATCCGGCGCCATG
brunello_ALDH1B1_4	ALDH1B1	TCCAACCCTGCATGACCAAG
brunello_ALDH1L2_1	ALDH1L2	TGAACACCCCTACTACTCGG
brunello_ALDH1L2_2	ALDH1L2	GCTTTATCCAAAAGGTCGTG
brunello_ALDH1L2_3	ALDH1L2	CTGTTGAGTCTTCAATAATG
brunello_ALDH1L2_4	ALDH1L2	TTCTACTATTCCAATCAACC
brunello_ALDOB_1	ALDOB	TATCCACAGTTAGACCAAGG
brunello_ALDOB_2	ALDOB	GGTACCTATTGTTGAACCAG
brunello_ALDOB_3	ALDOB	AAAACACTGAAGAGAACCGC
brunello_ALDOB_4	ALDOB	TCCATCAACCAGAGCATCGG
brunello_ALX1_1	ALX1	CAAAACTGATATATCATAGG
brunello_ALX1_2	ALX1	GTCTCCATAACGTGCTCCAG
brunello_ALX1_3	ALX1	AGCATCACGTGCGCTTGGAG
brunello_ALX1_4	ALX1	TCCGAATGTCTCCCGTGAAA
brunello_ALYREF_1	ALYREF	GCTGTGCACTATGATCGCTC
brunello_ALYREF_2	ALYREF	TTTCCCACCTGTCTCCACGC
brunello_ALYREF_3	ALYREF	AGACGTGCACTTTGAGCGGA
brunello_ALYREF_4	ALYREF	GCCTCGATTCACTCGCGCGG
brunello_AMACR_1	AMACR	CGGGGCGCGTGTGGTACGCG
brunello_AMACR_2	AMACR	ATCAGCAGCTCGTAGAACTG
brunello_AMACR_3	AMACR	ACCTCGAGGACAGAACATGT
brunello_AMACR_4	AMACR	GTCAGCCAGGAGATTCAGCG
brunello_AMOTL2_1	AMOTL2	AGCCCACTCGCAGTACTATG
brunello_AMOTL2_2	AMOTL2	GAGGCTGCAAGACTTCAACC
brunello_AMOTL2_3	AMOTL2	GCGGCGCCATCGAGGACCAG
brunello_AMOTL2_4	AMOTL2	CATGAGCTAGTACAACATGA
brunello_AMPD3_1	AMPD3	TGATCCGGGAGAAGTATGCG
brunello_AMPD3_2	AMPD3	TCACGTTATAGAAGTCCCGG
brunello_AMPD3_3	AMPD3	CACCTCACTTACTAAATCCG
brunello_AMPD3_4	AMPD3	AAAACTGAAAACTATCTGGG
brunello_AMPH_1	AMPH	GGTGTCTTTGCAATGCGGAG
brunello_AMPH_2	AMPH	ATTGCCCTGGGACCTATGGA
brunello_AMPH_3	AMPH	TCCAACACTAGGCATGCAGG
brunello_AMPH_4	AMPH	AGACTTCCATCAAAAACTCG
brunello_AMZ1_1	AMZ1	GACCTGAGCGAGGAGCCGGT
brunello_AMZ1_2	AMZ1	GGAGCCAGTCGAAGCCCGTG
brunello_AMZ1_3	AMZ1	GTCTGACCTGTACCCCCATG
brunello_AMZ1_4	AMZ1	GACAGGCTCCAGCTCCACAC
brunello_ANGPTL1_1	ANGPTL1	TACCTGAACAAAGAATAACA
brunello_ANGPTL1_2	ANGPTL1	GGGAGGTAACGAGATTCAGA
brunello_ANGPTL1_3	ANGPTL1	GAAAACAGTTTGGACCCTGG
brunello_ANGPTL1_4	ANGPTL1	GAAGATGGCAACAAGATACA
brunello_ANGPTL6_1	ANGPTL6	GGAGTGTATGAACTGCGAGT
brunello_ANGPTL6_2	ANGPTL6	GTAGCACCAGTGACACCAGT
brunello_ANGPTL6_3	ANGPTL6	CGCGTAACAGCTCCTCGTGG
brunello_ANGPTL6_4	ANGPTL6	GCGCCCGTGAACTTCTGCGG
brunello_ANK3_1	ANK3	GGGGCCGTACACTTGCGTGG
brunello_ANK3_2	ANK3	CATGTGGATGCGCTTTACTG
brunello_ANK3_3	ANK3	GGATACACACCACTGCATGT
brunello_ANK3_4	ANK3	GATGAAGTTCGACTGAAGTG
brunello_ANKEF1_1	ANKEF1	TTTAGATCATAAAACGCCCA
brunello_ANKEF1_2	ANKEF1	GTCTCAATCATGTAATACGG
brunello_ANKEF1_3	ANKEF1	CACCTTCATGAGAAAACCCG
brunello_ANKEF1_4	ANKEF1	CGATTGGTCCGTAGAACGTG
brunello_ANKFY1_1	ANKFY1	TTAGAACTCAAAGACCACGA
brunello_ANKFY1_2	ANKFY1	CCGACACGCTGTGTGCAACG
brunello_ANKFY1_3	ANKFY1	AGCTTTGTGACTAACCAGCG
brunello_ANKFY1_4	ANKFY1	CATATGGCATCAACTACGAG
brunello_ANKRD1_1	ANKRD1	GAAAAGCGAGAAACAACGAG
brunello_ANKRD1_2	ANKRD1	AGAAACGTAGGCACATCCAC
brunello_ANKRD1_3	ANKRD1	TGAATCCACAGCCATCCACT
brunello_ANKRD1_4	ANKRD1	CAATCCAGATGTTTGTGATG
brunello_ANKRD22_1	ANKRD22	AGAATGACTTTGGACAAGTG
brunello_ANKRD22_2	ANKRD22	AGCTATGCCAACGTTCAAGA
brunello_ANKRD22_3	ANKRD22	GTACGAATGCTACTTGATGC
brunello_ANKRD22_4	ANKRD22	CAAGTGTTGTACTCACCATG
brunello_ANKRD33B_1	ANKRD33B	CCTGCGGCGACATCCCACGG
brunello_ANKRD33B_2	ANKRD33B	CAAACTCTTCGTAGTCAGCG
brunello_ANKRD33B_3	ANKRD33B	GTAGCAGGCGACAATAAGGC
brunello_ANKRD33B_4	ANKRD33B	CATGGCGGCTTTCATCAGGG
brunello_ANKRD66_1	ANKRD66	GTACATCTAAGGGCAAATGG
brunello_ANKRD66_2	ANKRD66	CTTACCACAACAAAGATGGC
brunello_ANKRD66_3	ANKRD66	TGTGTCTCCAAAGAAGTCAG
brunello_ANKRD66_4	ANKRD66	CCCACACTAGTAACCAGGCA
brunello_ANKS1B_1	ANKS1B	ACTCTACGGACGGCTTAGAG
brunello_ANKS1B_2	ANKS1B	TATGTCCATTTAAGGCTGCG
brunello_ANKS1B_3	ANKS1B	ACAGAGTATTTAGAAGGCGT
brunello_ANKS1B_4	ANKS1B	CAGGAGTGGATCTCGGAATG
brunello_ANO5_1	ANO5	AGGTTGCCTGATCTTCGATG
brunello_ANO5_2	ANO5	GGTAACTAATACCTCCCAAG
brunello_ANO5_3	ANO5	ATGTAGCAAAGACTGACAGG
brunello_ANO5_4	ANO5	CAATTTGCCTAATCCCATCT
brunello_ANP32B_1	ANP32B	CCATCCAAGTAGGTAAGCTG
brunello_ANP32B_2	ANP32B	AGCCTACATTTATTAAACTG
brunello_ANP32B_3	ANP32B	AAGACAAGTTCTCGAACCTG
brunello_ANP32B_4	ANP32B	AGCACCTGACTCAGATGCCG
brunello_ANXA10_1	ANXA10	TCATGAGCATCATACAGTGG
brunello_ANXA10_2	ANXA10	ATGGATGCCCAAATGCTAGG
brunello_ANXA10_3	ANXA10	TATTTCCTTACGCAAGCAGT
brunello_ANXA10_4	ANXA10	AGTATCTCTGAAGTGTCCTG
brunello_ANXA2R_1	ANXA2R	TCTCCTAGTACTGGATACAA
brunello_ANXA2R_2	ANXA2R	CCACTGAGTTCAGTTGGCCG
brunello_ANXA2R_3	ANXA2R	TCTTCTGAACTCACAATAGG
brunello_ANXA2R_4	ANXA2R	AGGCACCCGTAGAAGAGGTG
brunello_AOC2_1	AOC2	TATATGGATGTCCACCATCG
brunello_AOC2_2	AOC2	AGTCTGCATAGTAGTGCCCA
brunello_AOC2_3	AOC2	CTGGGGCGAGAACTGAAGAG
brunello_AOC2_4	AOC2	GTCACATCCCGCATGTACGA
brunello_AP1S3_1	AP1S3	AGAGATTGTGCATCGTTACG
brunello_AP1S3_2	AP1S3	TATTGCTCTTCAGTCGACAA
brunello_AP1S3_3	AP1S3	ACTGCTTGTCCTGTGACCAC
brunello_AP1S3_4	AP1S3	AATAATCTGAACAATTTCCC
brunello_APOBEC1_1	APOBEC1	TAGAAGACGTCAAACTCCCA
brunello_APOBEC1_2	APOBEC1	GAGTTTCTGAGTCGGCACCC
brunello_APOBEC1_3	APOBEC1	ATGGATCAACAAAATCGGCA
brunello_APOBEC1_4	APOBEC1	CAAAAACACCACCAATCACG
brunello_APOBEC3A_1	APOBEC3A	GTGCTGGTCCATCTTGACCG
brunello_APOBEC3A_2	APOBEC3A	CTCCACTTCGTAGCACAGGT
brunello_APOBEC3A_3	APOBEC3A	CAGGGGCTTTCTACACAACC
brunello_APOBEC3A_4	APOBEC3A	AGAAGCGCAGCTCCGCATGG
brunello_APOBEC3B_1	APOBEC3B	ATAGTCCATGATCGTCACGC
brunello_APOBEC3B_2	APOBEC3B	CTCCACCTCATAGCACAAGT
brunello_APOBEC3B_3	APOBEC3B	CATGGGCTTTCTATGCAACG
brunello_APOBEC3B_4	APOBEC3B	TGAATGTGTCTGGATCCATC
brunello_APOBEC3C_1	APOBEC3C	AACTTGGCTGTGCTTCACCG
brunello_APOBEC3C_2	APOBEC3C	GTCTCCTAACACAAAGTACC
brunello_APOBEC3C_3	APOBEC3C	AATGGGTCTCAGAATCCACC
brunello_APOBEC3C_4	APOBEC3C	ATGGATACTGGAAGTAGTAG
brunello_APOBEC3D_1	APOBEC3D	CCGGGATAGAGATTGGCGGT
brunello_APOBEC3D_2	APOBEC3D	CTCAAACCGGAAATACACCT
brunello_APOBEC3D_3	APOBEC3D	TGCCCTCAGAAACCCGATGG
brunello_APOBEC3D_4	APOBEC3D	GGGGTTCCATGATACAAACC
brunello_APOBEC3F_1	APOBEC3F	ATCGTCCATAATCTTCACGC
brunello_APOBEC3F_2	APOBEC3F	GTGGTGCTTTACAACTTCCA
brunello_APOBEC3F_3	APOBEC3F	AAGATCTTTGCGTCCAAACG
brunello_APOBEC3F_4	APOBEC3F	ATAGACCCATCCTTTCTCGT
brunello_APOBEC3G_1	APOBEC3G	CCCCTGCACAAAGTGTACAA
brunello_APOBEC3G_2	APOBEC3G	TGCGCTCCACCTCATAACAC
brunello_APOBEC3G_3	APOBEC3G	CTTAAGTTCGGAATACACCT
brunello_APOBEC3G_4	APOBEC3G	TATTACTGCACATCATGCTG
brunello_APOBEC3H_1	APOBEC3H	AAGGCCTTACTACCCGAGGA
brunello_APOBEC3H_2	APOBEC3H	GCTCACGACCATCTGAACCT
brunello_APOBEC3H_3	APOBEC3H	ACGTGAGGTAACAGGTGACT
brunello_APOBEC3H_4	APOBEC3H	AATGGCTCCACGCCCACGAG
brunello_APOC2_1	APOC2	ACTCACCAAATCCCAATACC
brunello_APOC2_2	APOC2	GGAGAGAGATTCCTTCACCT
brunello_APOC2_3	APOC2	GGAGGACAAGAAACAGAGCT
brunello_APOC2_4	APOC2	GCAGGTATGTCTTCTCGTAC
brunello_APOD_1	APOD	AAAGATCAAAGTGTTAAACC
brunello_APOD_2	APOD	GGAACTGTGAATCAAATCGA
brunello_APOD_3	APOD	CTCTGCAGTATCTCGGAAGA
brunello_APOD_4	APOD	AGGATCCAGTACGGTGCCGA
brunello_APOE_1	APOE	GGCCTACAAATCGGAACTGG
brunello_APOE_2	APOE	GCGGACATGGAGGACGTGTG
brunello_APOE_3	APOE	CATGCTCGGCCAGAGCACCG
brunello_APOE_4	APOE	AGCTGCGCCAGCAGACCGAG
brunello_APOF_1	APOF	GTGTAGCATTCACACCACCC
brunello_APOF_2	APOF	TATGCTACTCAAAACTGCCT
brunello_APOF_3	APOF	GGCTCTAAGGAATGCCCTGG
brunello_APOF_4	APOF	CATATGAAGTGGCATCCACA
brunello_APOL1_1	APOL1	AGGCACCACCATCGCCAATG
brunello_APOL1_2	APOL1	ACCAGCAGTACCATGGACTA
brunello_APOL1_3	APOL1	TGCAACAAAACGTTCCAAGT
brunello_APOL1_4	APOL1	AAGCCTTGACAAATTGAAGG
brunello_APOL2_1	APOL2	GCCCGCAACTTGGACCAAAG
brunello_APOL2_2	APOL2	ATTGGTACCAAGTCACACAA
brunello_APOL2_3	APOL2	GGCTGGGATTACCTGCAGTG
brunello_APOL2_4	APOL2	GCTGCTGGTCTTTATCGTGG
brunello_APOL3_1	APOL3	CTGGTTATTATGCAGATGCA
brunello_APOL3_2	APOL3	CTGGAAGAGATTCGTGACTG
brunello_APOL3_3	APOL3	TACCTTCAATCGGTCAATGC
brunello_APOL3_4	APOL3	AAGAGTTTCCCCAAGTCAAG
brunello_APOL4_1	APOL4	GAAGAATCTTACACCATATG
brunello_APOL4_2	APOL4	ACATAACGCCAATGACAGAC
brunello_APOL4_3	APOL4	TGCAGCAAAACCATCCAGGC
brunello_APOL4_4	APOL4	CTGGAAGAGATTTGTGCGTG
brunello_APOL6_1	APOL6	GAAGACGTGGAGCTACAAGA
brunello_APOL6_2	APOL6	CAGCATCGTGAGTGGTACGT
brunello_APOL6_3	APOL6	CTACGACCAAGAGGACAGGG
brunello_APOL6_4	APOL6	AACCCACAAGAAATTCACCA
brunello_AQP9_1	AQP9	GATTATGAGGAGTATCATGG
brunello_AQP9_2	AQP9	TGGTGGAAAACTGCTGATCG
brunello_AQP9_3	AQP9	GACGGTTGCAGCCCCCACAA
brunello_AQP9_4	AQP9	ATGGCCATTTATGTGGCTGG
brunello_ARG1_1	ARG1	AGATATACAGGGAGTCACCC
brunello_ARG1_2	ARG1	AGGCCCTACAGTATTGAGAA
brunello_ARG1_3	ARG1	GGACAGACTAGGAATTGGCA
brunello_ARG1_4	ARG1	ACTCCACTGACAACCACAAG
brunello_ARG2_1	ARG2	TAGGAGCCCCGTTCTCACAA
brunello_ARG2_2	ARG2	GATAGTGAATCCACGCTCAG
brunello_ARG2_3	ARG2	TGATCGACTTGGTATCCAGA
brunello_ARG2_4	ARG2	TCATAGGTACCACAACTCCC
brunello_ARHGAP25_1	ARHGAP25	AGGAGACTATAGTTGTCACG
brunello_ARHGAP25_2	ARHGAP25	TCATGGGACCAGAATCGCAT
brunello_ARHGAP25_3	ARHGAP25	AGCCATACCTCTCATGATCA
brunello_ARHGAP25_4	ARHGAP25	AGAAATTCGGAGGTCTTCAG
brunello_ARHGAP27_1	ARHGAP27	AGACACGGGAGTTACCACCT
brunello_ARHGAP27_2	ARHGAP27	GCTGACCAGTTACCCCGAGG
brunello_ARHGAP27_3	ARHGAP27	GGGCAGCTCCCATCGAACAG
brunello_ARHGAP27_4	ARHGAP27	CCCCCAAAGACAAATCCAGT
brunello_ARHGAP31_1	ARHGAP31	ATGACTGCGGACACGCGGAG
brunello_ARHGAP31_2	ARHGAP31	TAGAGCTCATAAGTCAGGAG
brunello_ARHGAP31_3	ARHGAP31	CAGCCAATCAGAGCACACAG
brunello_ARHGAP31_4	ARHGAP31	CCAGTCCTGCTTTCAAAGGG
brunello_ARHGEF26_1	ARHGEF26	GAGTGAGGTCGATAACGACG
brunello_ARHGEF26_2	ARHGEF26	ACTAATTACGGATTTCCCGG
brunello_ARHGEF26_3	ARHGEF26	CAGGAAAGAGCCCCCGTTCG
brunello_ARHGEF26_4	ARHGEF26	AGGATGGATTGGTAGCTCTG
brunello_ARHGEF3_1	ARHGEF3	ACTTTCTTACCCAGCCCACG
brunello_ARHGEF3_2	ARHGEF3	GGCGGCTTCTTGGAATATCG
brunello_ARHGEF3_3	ARHGEF3	GAAGCCGCTCTTTATAATAG
brunello_ARHGEF3_4	ARHGEF3	CTGATTGACGCACACATCGA
brunello_ARID5A_1	ARID5A	CCCCGCCGTACCTCTCGTAG
brunello_ARID5A_2	ARID5A	GCTGTCCTGAGGCCTACAAG
brunello_ARID5A_3	ARID5A	GCGACACACGCCCATCGAGA
brunello_ARID5A_4	ARID5A	CTTCTCTAGACTTAAAGATG
brunello_ARL5B_1	ARL5B	TTGATTGCAGGATTTACGGA
brunello_ARL5B_2	ARL5B	GAACACAAAGTAATTATAGT
brunello_ARL5B_3	ARL5B	TTACAATTGGTAAAGAATGG
brunello_ARL5B_4	ARL5B	CACATATTACTCAAATACAG
brunello_ARMC9_1	ARMC9	CAAGGAGGCTCGTAACATGG
brunello_ARMC9_2	ARMC9	GCTGCACTCCACGAGCGACG
brunello_ARMC9_3	ARMC9	CTTGTCGCTGCATTTGACAA
brunello_ARMC9_4	ARMC9	AGCTGGTTGAAGCTGAACGT
brunello_ARMCX3_1	ARMCX3	TGCATTTATAGACTGACTAG
brunello_ARMCX3_2	ARMCX3	ATCAGACCAGTCATTATACC
brunello_ARMCX3_3	ARMCX3	TCCCAATCCGAGCCCAAGGT
brunello_ARMCX3_4	ARMCX3	GATATTATTCGTGATCTGGG
brunello_ARNT2_1	ARNT2	GTCATCGTATGACTTATCCC
brunello_ARNT2_2	ARNT2	AGGAGAAGCCCAATATGCTG
brunello_ARNT2_3	ARNT2	GGATGTGCATGGGCTCGCGG
brunello_ARNT2_4	ARNT2	CAAGATGACTCAGTACATCA
brunello_ARNTL_1	ARNTL	TTAGAATATACAGAACACCA
brunello_ARNTL_2	ARNTL	CTGGACATTGCGTTGCATGT
brunello_ARNTL_3	ARNTL	GCAGTCGTCCAATTGCGACG
brunello_ARNTL_4	ARNTL	TTAAAACAGATATAACCCCT
brunello_ARNTL2_1	ARNTL2	ATAGCCAAACTGAAAAGCGG
brunello_ARNTL2_2	ARNTL2	TTGTTGAAAGAAGATAGGTA
brunello_ARNTL2_3	ARNTL2	GGACAAGACCAACAGCTATG
brunello_ARNTL2_4	ARNTL2	GGCTTGACAAATTCTTATGT
brunello_ARRDC3_1	ARRDC3	GCTTGTGGCTAACTTGCGTG
brunello_ARRDC3_2	ARRDC3	CCTTCGAATGAGGTAGCGAG
brunello_ARRDC3_3	ARRDC3	GAACTGCTCTTCCCGAATGG
brunello_ARRDC3_4	ARRDC3	CCTTAAGTGCCAAAATTGAA
brunello_ARSB_1	ARSB	GACCTAGGCTGGAACGACGT
brunello_ARSB_2	ARSB	TACTGTGTTTCAGATAACGG
brunello_ARSB_3	ARSB	ATGGCTTCAAGTATTCCTCA
brunello_ARSB_4	ARSB	GTAGGTATCAAATCCTCGGC
brunello_ASB2_1	ASB2	GAATCTCGCAGAGCCCAACA
brunello_ASB2_2	ASB2	AGACACAGACTCGTGCAGAG
brunello_ASB2_3	ASB2	CGCACGCGCATACGCCGTAG
brunello_ASB2_4	ASB2	CCCTTGGAACAAGCCCATTG
brunello_ASCC3_1	ASCC3	TCTGGGAACAGTTACTAATG
brunello_ASCC3_2	ASCC3	AGCAGACGTCTAGAGCCACT
brunello_ASCC3_3	ASCC3	CTTCAAACTTATATCAGCCG
brunello_ASCC3_4	ASCC3	TCTTCTACCCAAATCCACCA
brunello_ASCL2_1	ASCL2	CGCAACAGTTCCGGGGACGC
brunello_ASCL2_2	ASCL2	CAGCGCGCGGATGTACTCCA
brunello_ASCL2_3	ASCL2	CGGCAGCACGTGCCGCACGG
brunello_ASCL2_4	ASCL2	CCGGCCACCGCAGAGACCGG
brunello_ASIP_1	ASIP	GACATCCAGTAGGTTCACAG
brunello_ASIP_2	ASIP	TTACCCACAATAGAGACAGA
brunello_ASIP_3	ASIP	TCTCGGAGCTTCTCCTCAGG
brunello_ASIP_4	ASIP	AACAAGAAATCCAAACAGAT
brunello_ASPA_1	ASPA	GAGGACCAACTTCTATACCT
brunello_ASPA_2	ASPA	ACAACACCACCTCTAACATG
brunello_ASPA_3	ASPA	ATTTGCCATATGAAGTGAGA
brunello_ASPA_4	ASPA	GAGTATTTCTGGTTAAGCAT
brunello_ASPHD2_1	ASPHD2	GTGTGGTACTGTTATCACGT
brunello_ASPHD2_2	ASPHD2	CGTGCGCTGCACCCACAACG
brunello_ASPHD2_3	ASPHD2	GGCATGGGCCGCATCCACAA
brunello_ASPHD2_4	ASPHD2	GGACGCACAGAAACATGATG
brunello_ATCAY_1	ATCAY	GCCTTCGCCGTAGTACCCTG
brunello_ATCAY_2	ATCAY	GCTTCTAGACGACACCCCCG
brunello_ATCAY_3	ATCAY	ATTTGGGGACGGCACGACGG
brunello_ATCAY_4	ATCAY	CCAGCGAGTCGGTCTCATCG
brunello_ATF3_1	ATF3	TGTCAGCGACAGACCCCTCG
brunello_ATF3_2	ATF3	TCAAACACCAGTGACCCAGG
brunello_ATF3_3	ATF3	GGCAGAAGCACTCACTTCCG
brunello_ATF3_4	ATF3	CCAGCGCAGAGGACATCCGG
brunello_ATF5_1	ATF5	TCCAGAGTATCCAAGACAGG
brunello_ATF5_2	ATF5	TGGGATGGCTCGTAGACTAT
brunello_ATF5_3	ATF5	GCTCCCTATGAGGTCCTTGG
brunello_ATF5_4	ATF5	TATGGCCTCCCTCCTCAAGA
brunello_ATL1_1	ATL1	TGTGCTAAGGGCAAATACTG
brunello_ATL1_2	ATL1	AAATCGGATCCTTCTCTCGG
brunello_ATL1_3	ATL1	GGGAATAAAATCACCTGCCG
brunello_ATL1_4	ATL1	AGCTAACAATTTAGCAGCCG
brunello_ATL3_1	ATL3	CCACATCAAGATCTCGGATG
brunello_ATL3_2	ATL3	TAAGAGAAAGCAGGTGACAT
brunello_ATL3_3	ATL3	ACTCCAGATTTGAATCCCAG
brunello_ATL3_4	ATL3	AGAATACGGTCGTCTGGCAA
brunello_ATP10A_1	ATP10A	CGATGTGGCATAGCCCGTCG
brunello_ATP10A_2	ATP10A	ACTGCACGTAGCATAGGCAC
brunello_ATP10A_3	ATP10A	TCTGGCCGCATACACCAGTG
brunello_ATP10A_4	ATP10A	GTGTGACAAGAGCCTAGCCG
brunello_ATP10B_1	ATP10B	ACTACCGGCAAAGGTCTATG
brunello_ATP10B_2	ATP10B	GTTGGGTTTCTCACACACGA
brunello_ATP10B_3	ATP10B	CGAGATTGTTGTCTACACCA
brunello_ATP10B_4	ATP10B	CAGATACGATTGCCACTCTG
brunello_ATP10D_1	ATP10D	CATTCCAACAAAGAACGCGT
brunello_ATP10D_2	ATP10D	AGTTCTCCATCGCTTAACAG
brunello_ATP10D_3	ATP10D	TACTACTTGAATCTGCCATG
brunello_ATP10D_4	ATP10D	AATTTAGTCAGATTACACCT
brunello_ATP13A3_1	ATP13A3	TTTGGGAGGACGAACCACTG
brunello_ATP13A3_2	ATP13A3	AGATGCAATTGAGAACAACA
brunello_ATP13A3_3	ATP13A3	CCATAGTTGTTAGAACAGGT
brunello_ATP13A3_4	ATP13A3	ATAGTGCAGGACTGACAAAG
brunello_ATP1B1_1	ATP1B1	TCCAAGGACTCATTCTTGGG
brunello_ATP1B1_2	ATP1B1	CTTGGGATCATTAGGACGAA
brunello_ATP1B1_3	ATP1B1	TGTGGGCTTAAATTCACTGA
brunello_ATP1B1_4	ATP1B1	CCCAGTGAACCGAAAGAACG
brunello_ATP6V0A1_1	ATP6V0A1	AAAGGTTCTGAATCAAACGG
brunello_ATP6V0A1_2	ATP6V0A1	AACATTCCGATTATGGACAC
brunello_ATP6V0A1_3	ATP6V0A1	GTCCAATTATAAGTAAACAT
brunello_ATP6V0A1_4	ATP6V0A1	ATTGCATCATCAGCAGATGG
brunello_ATP6V0D2_1	ATP6V0D2	TAATGGCGTTTCGATCAGAA
brunello_ATP6V0D2_2	ATP6V0D2	TAGGTGAGAAATGTGCTGAG
brunello_ATP6V0D2_3	ATP6V0D2	GCTACGCAATAAACTATACA
brunello_ATP6V0D2_4	ATP6V0D2	ATTTCTGTGAAACGGCCCAA
brunello_ATP7A_1	ATP7A	CAATAGAGGCTGTATCACCG
brunello_ATP7A_2	ATP7A	CTTTACTCTCCATACAGGGG
brunello_ATP7A_3	ATP7A	AATTACAATCCATACCAAGA
brunello_ATP7A_4	ATP7A	AAATTCATAACAGACAATCC
brunello_ATP8B4_1	ATP8B4	TTAGAAACTGCCATCAACAT
brunello_ATP8B4_2	ATP8B4	TCTCTTCTGACATTACAGTG
brunello_ATP8B4_3	ATP8B4	TCTCTGGCAGGAATTTGCAG
brunello_ATP8B4_4	ATP8B4	TCAACATAACAGAGACCATG
brunello_AURKB_1	AURKB	ATTCTAGAGTATGCCCCCCG
brunello_AURKB_2	AURKB	TCTTTCCGGAGGACTCGCTG
brunello_AURKB_3	AURKB	CATCAACCCATACTGCAGGT
brunello_AURKB_4	AURKB	TGACGAGCAGCGAACAGCCA
brunello_AXL_1	AXL	CTGAGAACATTAGTGCTACG
brunello_AXL_2	AXL	CGAAGCCCATAACGCCAAGG
brunello_AXL_3	AXL	CCTAGCAGTACATACCACCA
brunello_AXL_4	AXL	CCCGAAGCCAATGTACCTCG
brunello_AZI2_1	AZI2	GTCTTCACTGCATCCTACAG
brunello_AZI2_2	AZI2	ACTACAGAAAGCCAAACAAA
brunello_AZI2_3	AZI2	TAATATGCAGCATGCATACT
brunello_AZI2_4	AZI2	AAGTAGAACTCCTCCAGCTG
brunello_B2M_1	B2M	AAGTCAACTTCAATGTCGGA
brunello_B2M_2	B2M	CTGAATCTTTGGAGTACCTG
brunello_B2M_3	B2M	GAGTAGCGCGAGCACAGCTA
brunello_B2M_4	B2M	ACCCAGACACATAGCAATTC
brunello_B3GALT2_1	B3GALT2	GTGAAATAGTTATGTCTGGG
brunello_B3GALT2_2	B3GALT2	GGCAATGAAAGTCTAGCACC
brunello_B3GALT2_3	B3GALT2	GTACTCCAATAAGATGAGTG
brunello_B3GALT2_4	B3GALT2	AACACTAATGGGCATGAACT
brunello_B3GALT4_1	B3GALT4	CTCACCCTAAAGACCCTCAG
brunello_B3GALT4_2	B3GALT4	TGAACCCCTCTCGGACACCG
brunello_B3GALT4_3	B3GALT4	CCCAACCAGGAAGCTTGCAG
brunello_B3GALT4_4	B3GALT4	TCAGAGCTGGTCTTGCGAGG
brunello_B3GAT2_1	B3GAT2	GTCAGCGAAGAAGAGCACGC
brunello_B3GAT2_2	B3GAT2	CCGCGTAGGGAGAGAAGTAG
brunello_B3GAT2_3	B3GAT2	CCGGGCCGCTTGTAGCGCCG
brunello_B3GAT2_4	B3GAT2	CGCCACCTGGCGGAACGTGT
brunello_B3GNT5_1	B3GNT5	TGGATTGGTCGTGTTCATCG
brunello_B3GNT5_2	B3GNT5	CTCTTAAGCACACCTCAGCG
brunello_B3GNT5_3	B3GNT5	TTCCGGAATTAGAAGGACGT
brunello_B3GNT5_4	B3GNT5	GGAACTCCTAATCCACTGGA
brunello_B4GALT5_1	B4GALT5	CTTCTGATTGCATGCCTCGG
brunello_B4GALT5_2	B4GALT5	ATGGATGTGGACAGATGCCG
brunello_B4GALT5_3	B4GALT5	TTCGGAGTGCTTATGCCAAG
brunello_B4GALT5_4	B4GALT5	TACTTCGTCTATGTGGCGCC
brunello_BAG1_1	BAG1	GGGCATGACCGACCCACCAG
brunello_BAG1_2	BAG1	TGAACCAGTTGTCCAAGACC
brunello_BAG1_3	BAG1	GGAGTCGACCCGGAGCGAGG
brunello_BAG1_4	BAG1	TGTATTCCAAGTGCTGACAA
brunello_BARD1_1	BARD1	GCTGTGAAAAGAAATCATAG
brunello_BARD1_2	BARD1	GACTGGAAAGTCTATTGTGA
brunello_BARD1_3	BARD1	ATGTCCAGTGTGTTACACCC
brunello_BARD1_4	BARD1	GTAAAGTTGGTGGTACATCA
brunello_BATF_1	BATF	GGAGATCAAGCAGCTCACAG
brunello_BATF_2	BATF	ACAGAACGCGGCTCTACGCA
brunello_BATF_3	BATF	AGGACTCTACCTGTTTGCCA
brunello_BATF_4	BATF	ATGTGAGAAGAGTTCAGAGG
brunello_BATF2_1	BATF2	AGCAACCACAGCGGGGCCAA
brunello_BATF2_2	BATF2	AAAAAGACAACCTCGCCCTG
brunello_BATF2_3	BATF2	AGCTGGGTAACAGGAACCCG
brunello_BATF2_4	BATF2	CAGGCGCTCATGCACGTGCA
brunello_BATF3_1	BATF3	AGCAAGAAAACACCATGCTG
brunello_BATF3_2	BATF3	ATGATGACAGGAAGGTCCGA
brunello_BATF3_3	BATF3	GAAGGCTGACAAGCTCCATG
brunello_BATF3_4	BATF3	GAGTTGCTGCTCAGAGAAGT
brunello_BAZ1A_1	BAZ1A	CAGTGCATAAGCCAAATCGG
brunello_BAZ1A_2	BAZ1A	TGGTGTCAAATCATACACTG
brunello_BAZ1A_3	BAZ1A	TCCAGTATCGTCTATACATG
brunello_BAZ1A_4	BAZ1A	AGCAGGACTGAAGATAAATG
brunello_BBS10_1	BBS10	AGGGGTGAATGGCATATCAG
brunello_BBS10_2	BBS10	ATTGGAAAAATTGTTCTCGG
brunello_BBS10_3	BBS10	AGCAGATGGTGACATGCGAA
brunello_BBS10_4	BBS10	TGGTCTCATTGAACAACATG
brunello_BBS12_1	BBS12	ACAGAGAATTACCGCCACCT
brunello_BBS12_2	BBS12	AGTCAATACTAATCCACAGT
brunello_BBS12_3	BBS12	GATTTGATAGAGGAATTGCA
brunello_BBS12_4	BBS12	ATGTATAAACAGTAAGCGGT
brunello_BCAR3_1	BCAR3	TCATCACAGGACCTTATGGG
brunello_BCAR3_2	BCAR3	GACAGTTCTGCGACTCAGCG
brunello_BCAR3_3	BCAR3	TAGTTGACGCCAGAGTTCCG
brunello_BCAR3_4	BCAR3	TACCTGAGGAGGTTTCCCCT
brunello_BCAS4_1	BCAS4	GCCAAACTGACAGAAATGCG
brunello_BCAS4_2	BCAS4	GAGGTGGAGGAGACCATCGA
brunello_BCAS4_3	BCAS4	GTGTCCAACCATCTTGACGA
brunello_BCAS4_4	BCAS4	GTCCACGAGCAGCATCAGGA
brunello_BCL2L14_1	BCL2L14	GTCCAGGTGTCTTTCTAACG
brunello_BCL2L14_2	BCL2L14	ACAAGAAGTTTGTCCCAGAG
brunello_BCL2L14_3	BCL2L14	AACTTGAAGCTACAGGCACG
brunello_BCL2L14_4	BCL2L14	CTGGATTGGGAATTTCTGCA
brunello_BCL3_1	BCL3	CGGTGCCGACATCGACGCAG
brunello_BCL3_2	BCL3	GATCACCACATTACCGTCTG
brunello_BCL3_3	BCL3	CAGGTTCACCAGAGGAAACG
brunello_BCL3_4	BCL3	CTGGAGGCCCGCAATTATGA
brunello_BEST1_1	BEST1	GGGGAAGCGCTTGTAGACTG
brunello_BEST1_2	BEST1	AACACCTTGCGTACTCAGTG
brunello_BEST1_3	BEST1	GAAGGTGGAGCCCATAAAGG
brunello_BEST1_4	BEST1	CAGGTTGGCAAACCACACCC
brunello_BEST4_1	BEST4	CGGACGCCAGGTTCGCGTAG
brunello_BEST4_2	BEST4	AGGTTTCTATGTGACTCTCG
brunello_BEST4_3	BEST4	TTACTTGGGTGTAGACGAGG
brunello_BEST4_4	BEST4	CTGTGCTTAGCATCACCTAC
brunello_BET1_1	BET1	ACTATGGCTATGCTAATAGT
brunello_BET1_2	BET1	GAGTACCTCCTGGCAACTAT
brunello_BET1_3	BET1	TTTACCTAGAAATCCAGTTG
brunello_BET1_4	BET1	TTCAGCTAATAATTTATTCT
brunello_BHLHE40_1	BHLHE40	CAAGTGTACAAGTCAAGACG
brunello_BHLHE40_2	BHLHE40	GACTTTCGCTCACTCGAGTG
brunello_BHLHE40_3	BHLHE40	TCAAAAGTGACCACGGACGC
brunello_BHLHE40_4	BHLHE40	GCAGCTCCGAGACCACCCGG
brunello_BIRC3_1	BIRC3	ACCCGGAAGTAATGAGTGTG
brunello_BIRC3_2	BIRC3	AGGATTAACTAGAACACTAG
brunello_BIRC3_3	BIRC3	CATGGGTTCAACATGCCAAG
brunello_BIRC3_4	BIRC3	TTTCGTTATTCATTGCACAG
brunello_BLMH_1	BLMH	GAGAATTCTGTATACGACTG
brunello_BLMH_2	BLMH	TCCACCAGAGACATTCACCT
brunello_BLMH_3	BLMH	TATTAACAAGCATATCCCAT
brunello_BLMH_4	BLMH	ACTTAAGCAATATGGTTGGA
brunello_BLNK_1	BLNK	CAGAGGCGAGTATATAGGTG
brunello_BLNK_2	BLNK	CAAGTCCCACCCAAACCCAA
brunello_BLNK_3	BLNK	GTCTGTGACTTGACCCTCGG
brunello_BLNK_4	BLNK	GTTTGTGCAGGTCGAAACAG
brunello_BLOC1S2_1	BLOC1S2	CGGAGTGATGAGCCCGCCCG
brunello_BLOC1S2_2	BLOC1S2	CATTTCAAGATACTTCAAGC
brunello_BLOC1S2_3	BLOC1S2	GAGCTTATAGTCTTCACTGG
brunello_BLOC1S2_4	BLOC1S2	ATATTGCTATAAACATTAGT
brunello_BLVRA_1	BLVRA	GTGTCATGGGGTATTCCACA
brunello_BLVRA_2	BLVRA	TGATTGGCTTCGTGTCGAGG
brunello_BLVRA_3	BLVRA	GCATGTTGAACTCTTGATGG
brunello_BLVRA_4	BLVRA	AGAGGAGCGACCCTTTCAGC
brunello_BLZF1_1	BLZF1	CCAGCTCCGTGTACAGACAG
brunello_BLZF1_2	BLZF1	TATCCCCAACAAAAATACAA
brunello_BLZF1_3	BLZF1	CTTTCTAGATTGGACTCCGG
brunello_BLZF1_4	BLZF1	ACCTAATAAGGAACTCTCAG
brunello_BRCA2_1	BRCA2	GTCTACCTGACCAATCGATG
brunello_BRCA2_2	BRCA2	AGCACAGTAGAACTAAGGGT
brunello_BRCA2_3	BRCA2	AATTATGGCAGGTTGTTACG
brunello_BRCA2_4	BRCA2	AAAATGTCAGACAAGCTCAA
brunello_BRIP1_1	BRIP1	AGTTACCGACTACCTCAGGA
brunello_BRIP1_2	BRIP1	CACAGAGATTCCGACCCTTG
brunello_BRIP1_3	BRIP1	AGATGAAGCTCATAACATCG
brunello_BRIP1_4	BRIP1	TATGACGCAATCAAATACAA
brunello_BRSK1_1	BRSK1	TCACCAACATCATTCCGGGG
brunello_BRSK1_2	BRSK1	CTCTGGACACGCATAATGGG
brunello_BRSK1_3	BRSK1	CCATGCTCTCTAGGACGTCG
brunello_BRSK1_4	BRSK1	TCTCGGGCTTTAGGTCTCTG
brunello_BST2_1	BST2	CTGGATGCAGAGAAGGCCCA
brunello_BST2_2	BST2	GGCTTCCCTGGATGCAGAGA
brunello_BST2_3	BST2	GGCCCAAGGACAAAAGAAAG
brunello_BST2_4	BST2	CTCTTCTTAGATGGCCCTAA
brunello_BTC_1	BTC	AGTAATGCTTGTATTGCTTG
brunello_BTC_2	BTC	AGGACACTCCACTTACACAC
brunello_BTC_3	BTC	TCTAGTGATCCTTCACTGTG
brunello_BTC_4	BTC	ACCACACAATCAAAGCGGAA
brunello_BTN3A1_1	BTN3A1	ATACAGTGGAGCAACAACAA
brunello_BTN3A1_2	BTN3A1	CCTTCTTCAGGAGCGCCCAG
brunello_BTN3A1_3	BTN3A1	AATTGTTCCCTACCTGAGTG
brunello_BTN3A1_4	BTN3A1	GATCATGAGAGGCAGCTCTG
brunello_BTN3A2_1	BTN3A2	ATACAGTGGAGCAACGCCAA
brunello_BTN3A2_2	BTN3A2	GCATCTGTGATCATGAGAGG
brunello_BTN3A2_3	BTN3A2	AATCTTCACGTCGAAGTGAA
brunello_BTN3A2_4	BTN3A2	AGTGGGTAAGTTCCAGCCTA
brunello_BTN3A3_1	BTN3A3	GGGTTGTCTGGCAGATCCCG
brunello_BTN3A3_2	BTN3A3	ATAAAGTGGAGCGACACCAA
brunello_BTN3A3_3	BTN3A3	AAGCAGCAACGAGATAGGCA
brunello_BTN3A3_4	BTN3A3	TTTACTCACCAGGTTTGAAG
brunello_BUB1_1	BUB1	GGTAGCAAAACAGTGTACCC
brunello_BUB1_2	BUB1	CAAGGAGAAGCTTATTCGTG
brunello_BUB1_3	BUB1	TGATGAATCTTGGGTCATTG
brunello_BUB1_4	BUB1	TCAGAGAGGAATTCAAAACC
brunello_C10orf10_1	C10orf10	ACGTGCGGTGATGTCTCGCA
brunello_C10orf10_2	C10orf10	GTAGTCATCCAGGCTAGGAG
brunello_C10orf10_3	C10orf10	CGTGAGGTCTATATCTCGAC
brunello_C10orf10_4	C10orf10	TCTGTCTATGTGGACCCCAG
brunello_C10orf12_1	C10orf12	GTATCCAACAGTGCAACTGG
brunello_C10orf12_2	C10orf12	ACAGCCAGAAAGAGTACTCG
brunello_C10orf12_3	C10orf12	TCAACATCGTCCTCATCTAG
brunello_C10orf12_4	C10orf12	AAAGAAGTCAAGGAGTTACG
brunello_C10orf55_1	C10orf55	GTATCCACCCCTACAACAGT
brunello_C10orf55_2	C10orf55	TGCCCTGGAAGAGATTCGGG
brunello_C10orf55_3	C10orf55	CTGGTAGATGAAGCTTGCTT
brunello_C10orf55_4	C10orf55	GGGCCAGTTTACCCTCACCC
brunello_C11orf68_1	C11orf68	ATCCCAAGTTACCCGCTATG
brunello_C11orf68_2	C11orf68	GCCACTTGCCCGAGAGCACG
brunello_C11orf68_3	C11orf68	GGGCATCAAACACTAGCCAG
brunello_C11orf68_4	C11orf68	CCCAACTCCGGGGACGTGCA
brunello_C12orf60_1	C12orf60	AGAGATGATGACTGGCGTAT
brunello_C12orf60_2	C12orf60	TTAATTGAAGATTCATGATG
brunello_C12orf60_3	C12orf60	CTGATGCAACTCCTCTACAT
brunello_C12orf60_4	C12orf60	TTTATGTTCCAAGGTTGCAA
brunello_C12orf74_1	C12orf74	TTGAGGAGATTAAGGACCCG
brunello_C12orf74_2	C12orf74	TTCCTGGCAGGCTCTTCGAA
brunello_C12orf74_3	C12orf74	GAGGTGCCACCCCAAGACTG
brunello_C12orf74_4	C12orf74	AGGAGCCTGCCAAAGAACCA
brunello_C14orf119_1	C14orf119	CCAGCGTGAACGTTTCCTAG
brunello_C14orf119_2	C14orf119	GAGGTGATGTAAGACATCAG
brunello_C14orf119_3	C14orf119	TGGCACTCAAAGATAGAAGG
brunello_C14orf119_4	C14orf119	GGGGAAGGGTTAGTATTGTG
brunello_C14orf79_1	C14orf79	GAGGCGCTGAGAAGTAGACG
brunello_C14orf79_2	C14orf79	TTGAACGTGTACATAAATTG
brunello_C14orf79_3	C14orf79	TGAGTGATGACAGTTTGGAA
brunello_C14orf79_4	C14orf79	GGGTCCCTCGAGGAGTTCAA
brunello_C15orf27_1	C15orf27	GAGCAAAAATACCTGCCACA
brunello_C15orf27_2	C15orf27	CCACTGTGGCCAATGGACCC
brunello_C15orf27_3	C15orf27	AGCCAGGGGCAAGTCCCGAT
brunello_C15orf27_4	C15orf27	ACAATCCGTAGAACAGTCTG
brunello_C15orf48_1	C15orf48	AGAATACACAGCGAAAGATG
brunello_C15orf48_2	C15orf48	GTAGGGTCCACAGTTTCCCA
brunello_C15orf48_3	C15orf48	CTTGGTGGTGTTCATGACTG
brunello_C15orf48_4	C15orf48	GAGACCTACTTACATCACAT
brunello_C16orf52_1	C16orf52	GGCGATGGCGAAGATATCGG
brunello_C16orf52_2	C16orf52	ATTTCATTGACTGTCACATG
brunello_C16orf52_3	C16orf52	AACCCGGACTGGATCAACAC
brunello_C16orf52_4	C16orf52	TTGTAGCTTCTCTTCGCCAG
brunello_C17orf96_1	C17orf96	GGAGGCGGTTTCCCGCACTT
brunello_C17orf96_2	C17orf96	AGCTGGTCGTAGATTCCCGA
brunello_C17orf96_3	C17orf96	AGTCGATGGAAACCCCCCGC
brunello_C17orf96_4	C17orf96	GTCCCCCGACACGGCTTCCG
brunello_C17orf97_1	C17orf97	TGAATCGGAGAAAACGGTAC
brunello_C17orf97_2	C17orf97	GGGGGCAGTCTAGACCCCCG
brunello_C17orf97_3	C17orf97	TTAAGTCCTTGCAAAGAGCG
brunello_C17orf97_4	C17orf97	TTTCGTTGATCCGATTCGCA
brunello_C18orf54_1	C18orf54	AGAGGAATTACTACCACTCA
brunello_C18orf54_2	C18orf54	CCAATGAACCCAGTCTTCCA
brunello_C18orf54_3	C18orf54	ATCATCAGTTGTTAGGCTCA
brunello_C18orf54_4	C18orf54	ATATATCCTGGTGCAAGCAC
brunello_C19orf35_1	C19orf35	GGACGCCCTGTATTACCGCG
brunello_C19orf35_2	C19orf35	GCGGACGTGCCCCACCCGTG
brunello_C19orf35_3	C19orf35	CGCCTCGGAGACCCTTTCTG
brunello_C19orf35_4	C19orf35	TGCCCAAGAAGATCCTAACC
brunello_C19orf38_1	C19orf38	GAATTTCACACTGTATCGAG
brunello_C19orf38_2	C19orf38	GAGAGCACCAAGATCCAAGT
brunello_C19orf38_3	C19orf38	GGTTAAATGTCACCCCGCGC
brunello_C19orf38_4	C19orf38	CAGGGGCCATGCATGCGATG
brunello_C19orf66_1	C19orf66	GGGCACGTTGAAACATGCGT
brunello_C19orf66_2	C19orf66	AAATTCGGCAGCGACCACAC
brunello_C19orf66_3	C19orf66	GGATCCGTGTTGGATACACG
brunello_C19orf66_4	C19orf66	GTGCCAGCTGACAAGATGTG
brunello_C1GALT1_1	C1GALT1	CAAACACGTCAAAGCTACTT
brunello_C1GALT1_2	C1GALT1	TCATACTAGACAATTTGAGG
brunello_C1GALT1_3	C1GALT1	TTTAAGCCTTATGTAAAGCA
brunello_C1GALT1_4	C1GALT1	TTCATAATGATCCTCATGCA
brunello_C1orf106_1	C1orf106	GGTTCGCCGCAGGATCGGAG
brunello_C1orf106_2	C1orf106	AGATCACAGAGGCAGCCCGT
brunello_C1orf106_3	C1orf106	ACTTCCTGGGCTTCTCATAG
brunello_C1orf106_4	C1orf106	GATGGGAACCACGTGGTAGG
brunello_C1orf122_1	C1orf122	CGGGCTCAGACTGGTCACGG
brunello_C1orf122_2	C1orf122	GAGGAGATGTTACGGCAGCT
brunello_C1orf122_3	C1orf122	TGGGCGCGCTCCTCCCGGGG
brunello_C1orf122_4	C1orf122	CGCCTTCCCGCGGTCCACGC
brunello_C1orf61_1	C1orf61	GCTGAGGAGCCATCACATCG
brunello_C1orf61_2	C1orf61	ACCTGGTGGAGATTCCACAA
brunello_C1orf61_3	C1orf61	ATGTGGCTCTATCGTCCACA
brunello_C1orf61_4	C1orf61	ATCTCATAACATTTAACTTG
brunello_C1orf95_1	C1orf95	GTCCCGGCACGAAAGTGTTG
brunello_C1orf95_2	C1orf95	TCTCACAGGGACATTCGTCT
brunello_C1orf95_3	C1orf95	AGCACACATGCCTGTCCGGG
brunello_C1orf95_4	C1orf95	CTGGACGAGGACGCCCCCCG
brunello_C1QA_1	C1QA	GAACCGTACCAGAACCACTC
brunello_C1QA_2	C1QA	AAGGCCTTAAAGGAGACCAG
brunello_C1QA_3	C1QA	CCGGCAAGGTGGGCTACCCA
brunello_C1QA_4	C1QA	GAAACATCAAGGACCAGCCG
brunello_C1QB_1	C1QB	GGGCCTAATCGATATCTCCC
brunello_C1QB_2	C1QB	AACAATTATGAGCCCCGCAG
brunello_C1QB_3	C1QB	CCTGGGAATCCAGGAAAAGT
brunello_C1QB_4	C1QB	AGTCTCCCGATTCACCTTTG
brunello_C1QC_1	C1QC	ATGGGTACGACGGACTGCCG
brunello_C1QC_2	C1QC	CAGGCTGCTACGGGATCCCA
brunello_C1QC_3	C1QC	GCGGTCCTCACCAACCCGCA
brunello_C1QC_4	C1QC	CCAGCCATTCCCGGGATCCG
brunello_C1QTNF1_1	C1QTNF1	CCACCGAAAAGGCGGCGTAG
brunello_C1QTNF1_2	C1QTNF1	CCAGACGGTGATCTTCGACA
brunello_C1QTNF1_3	C1QTNF1	CGCCTCCGGACCATGCCGAG
brunello_C1QTNF1_4	C1QTNF1	AAGATAGTGATGTTGATCTG
brunello_C1S_1	C1S	TCTTCCAAACTGATCTAACA
brunello_C1S_2	C1S	GATGACATGAAGAATTGCGG
brunello_C1S_3	C1S	CTGTGCGTATGACTCAGTGC
brunello_C1S_4	C1S	CACGCACAACTAAACTGTCA
brunello_C2_1	C2	ACAGCTGTGTGTGATAATGG
brunello_C2_2	C2	ACCTTAATAGTGACATGCCA
brunello_C2_3	C2	ACCAGACATCTATGCCATCG
brunello_C2_4	C2	TGCTCACGGGGTCTTCGGAG
brunello_C21orf91_1	C21orf91	TATTTAGCTCAAAACAAATG
brunello_C21orf91_2	C21orf91	TATGTCGTAACAGTGTATTG
brunello_C21orf91_3	C21orf91	GGTACTTGGGAGTCAAACTG
brunello_C21orf91_4	C21orf91	ATACCATTTAATTGCAAACC
brunello_C22orf42_1	C22orf42	GACACCTGCACATCTTCAGT
brunello_C22orf42_2	C22orf42	GGAATCTCACACTCATGGCA
brunello_C22orf42_3	C22orf42	CTTACTGCAGGAAATATCTG
brunello_C22orf42_4	C22orf42	GACGCCTGCACATCTTCAGT
brunello_C2orf42_1	C2orf42	CCATTGTATGTGCCACATCG
brunello_C2orf42_2	C2orf42	TCTGAATGGCAACCTAACTG
brunello_C2orf42_3	C2orf42	CAGTTGGCCACGGAACCCAC
brunello_C2orf42_4	C2orf42	CCCCGAGCTCCACAAAGCAT
brunello_C2orf44_1	C2orf44	ACTGATTTGCGGCTTCACAG
brunello_C2orf44_2	C2orf44	GGAAGCCACTGCCACTACGT
brunello_C2orf44_3	C2orf44	CTTCCATTGGATAAGATCTG
brunello_C2orf44_4	C2orf44	AAGGCAGACATCAACACCCA
brunello_C2orf66_1	C2orf66	TTTGTCCTCATTTCTTACTG
brunello_C2orf66_2	C2orf66	CAACCCCAGAAACAGAGATC
brunello_C2orf66_3	C2orf66	CACATGCCCAAGCAGCACCA
brunello_C2orf66_4	C2orf66	GCTGAGTGAAAGAGGGGATG
brunello_C3_1	C3	GTAATGCACAGCGATGACCG
brunello_C3_2	C3	GCTGGCACGAGAACCTCATG
brunello_C3_3	C3	ACTGTGCAGTCTCTAACCCA
brunello_C3_4	C3	GACATATGGAACGGACAACG
brunello_C3AR1_1	C3AR1	TACGAGTCTGAGCTACCACA
brunello_C3AR1_2	C3AR1	ACAGACAACCATAATAGATG
brunello_C3AR1_3	C3AR1	AAAGCATCAGAGTTATCCAG
brunello_C3AR1_4	C3AR1	TGGAGGGGATGAGCTTGCAT
brunello_C4orf32_1	C4orf32	GAAGACTCACAGAACCACAC
brunello_C4orf32_2	C4orf32	AACAAAAACCTTATCAACAT
brunello_C4orf32_3	C4orf32	CGACGGCGGGGAACGCGACG
brunello_C4orf32_4	C4orf32	GCTCGCCCCGGGATCCCACC
brunello_C4orf33_1	C4orf33	GAAAACCTTTCAATGAACTG
brunello_C4orf33_2	C4orf33	AAAGCACTAAATGCTGTCCG
brunello_C4orf33_3	C4orf33	GTATTTATCAGGCTGAATCC
brunello_C4orf33_4	C4orf33	TTGGTGGAAAATAACTCCAA
brunello_C5_1	C5	CAACCAAAACAATTGCCTGG
brunello_C5_2	C5	AGGTACCATTAGCAGACGAA
brunello_C5_3	C5	GGTGGTTAGAGAATCAGGTA
brunello_C5_4	C5	GGTTTCATCATTATTAACGC
brunello_C5orf34_1	C5orf34	ACTGGCAAAATCTGTATACG
brunello_C5orf34_2	C5orf34	ACCATGATATATATGGAGAG
brunello_C5orf34_3	C5orf34	AAATGAAGTGCTAAAGACAA
brunello_C5orf34_4	C5orf34	TGCATTACCTGTGTAGGTGT
brunello_C5orf51_1	C5orf51	TCTTCTAGAACTTTACACAC
brunello_C5orf51_2	C5orf51	ATGACAATACATATACAGCA
brunello_C5orf51_3	C5orf51	AGTAACTGATTCCATCAAGA
brunello_C5orf51_4	C5orf51	TTCGCTAAGTTGCTGTATGT
brunello_C6orf222_1	C6orf222	CCAGGAGGCCCCATCTACAG
brunello_C6orf222_2	C6orf222	CCCCAAGAAACACGGCTCCG
brunello_C6orf222_3	C6orf222	CCATGCTGAACTTCTTCGTG
brunello_C6orf222_4	C6orf222	GCAAGGTCACAAGAAACACG
brunello_C6orf223_1	C6orf223	CGCTGGCCCGGATGTCGCGG
brunello_C6orf223_2	C6orf223	AGGTGCCTCCAGTTTGAGGG
brunello_C6orf223_3	C6orf223	CAAGCAGCCCACCTTACTGA
brunello_C6orf223_4	C6orf223	AGGCCCTTCAGCAACGGAGT
brunello_C6orf25_1	C6orf25	CTGTACGGCTCTCGTCCTCG
brunello_C6orf25_2	C6orf25	AGGACGCCGACCGATCCTGT
brunello_C6orf25_3	C6orf25	TTCTCTGGACGGCCGCCCTG
brunello_C6orf25_4	C6orf25	AGTCTCTCATCCCATCCGCT
brunello_C6orf62_1	C6orf62	CTTCTCATAGACTGATATCG
brunello_C6orf62_2	C6orf62	AAGCTCTAGGGAACTTTCCA
brunello_C6orf62_3	C6orf62	AATTGGCTGTACTCAGGAGA
brunello_C6orf62_4	C6orf62	TACCTTCTCCTTGAATACAA
brunello_C9orf64_1	C9orf64	GGTCACTGTCGCGTAGTACG
brunello_C9orf64_2	C9orf64	TGACAGCGGAGGCGTACGGA
brunello_C9orf64_3	C9orf64	AAATCCTTGTAGCAGATACG
brunello_C9orf64_4	C9orf64	TACAGAGGGAAAACATACAG
brunello_C9orf91_1	C9orf91	TCTACAACTCGAGGCCTATG
brunello_C9orf91_2	C9orf91	AGAAATGAAGACTAGCCAAG
brunello_C9orf91_3	C9orf91	TGTCAATCCGGAGAACAGTG
brunello_C9orf91_4	C9orf91	AAAGACCAGCACAAGAGTCA
brunello_CA13_1	CA13	TGTTGTTGTTTAGTTCTGCG
brunello_CA13_2	CA13	TGGGGGTCCGCTGATGACCA
brunello_CA13_3	CA13	GAGCTGCCTCAACAAAGCTG
brunello_CA13_4	CA13	TGGAGTGAGCTATGCTGCAG
brunello_CA2_1	CA2	CAATGGTCATGCTTTCAACG
brunello_CA2_2	CA2	TATGAGTGTCGATGTCAACA
brunello_CA2_3	CA2	TGATCATAGGAAACAGACAG
brunello_CA2_4	CA2	TCACTGGAACACCAAATATG
brunello_CABLES1_1	CABLES1	TATCGCGACAGTACCCAAGT
brunello_CABLES1_2	CABLES1	TGGCCGCCAGGAATCAAGGG
brunello_CABLES1_3	CABLES1	AGAAAATTACCTCCGGAGAG
brunello_CABLES1_4	CABLES1	TTCCCTGAGTGAACGAGTTG
brunello_CABP4_1	CABP4	ACTCACCGTCTAGCTCCTCG
brunello_CABP4_2	CABP4	CTCCTCTTCCTGGTCAACGG
brunello_CABP4_3	CABP4	GCAGGGAGTCAGGACGATGT
brunello_CABP4_4	CABP4	TGGCCGTCAGAAGCCCCCTG
brunello_CACNA1A_1	CACNA1A	TCTCACCTTGTACGACGGTG
brunello_CACNA1A_2	CACNA1A	CGTCAGTTTCATCCTCGGCG
brunello_CACNA1A_3	CACNA1A	GTTTGACCTACGGACGCTGA
brunello_CACNA1A_4	CACNA1A	GCGCTCCAGCCACGTACGAG
brunello_CACNA1G_1	CACNA1G	TCATAGTCCAGACCGCAAGG
brunello_CACNA1G_2	CACNA1G	CTGACCAGGAGTCTCGCTCG
brunello_CACNA1G_3	CACNA1G	CAATAAATCGGACTGTGCCG
brunello_CACNA1G_4	CACNA1G	GGGATGCCAATGGGTCCCGC
brunello_CACNA1I_1	CACNA1I	GGGCAATAATGGTCTGACAC
brunello_CACNA1I_2	CACNA1I	TGTATTTGTGATGGACCCAG
brunello_CACNA1I_3	CACNA1I	TGGCAAGAAGTGCTACCTCG
brunello_CACNA1I_4	CACNA1I	ACGGAGCCTCCTCAGAACTG
brunello_CALCA_1	CALCA	AGACCCGGCCACGCTCAGTG
brunello_CALCA_2	CALCA	ACCTGAATGGTGCTGCATGG
brunello_CALCA_3	CALCA	GAGAGAGAGGGCTCCAGGTG
brunello_CALCA_4	CALCA	GATGCTGAGAGCCAGGAAGG
brunello_CALCRL_1	CALCRL	GTGGGTGTTAACATTACACT
brunello_CALCRL_2	CALCRL	AGAATTAGAAGAGAGTCCTG
brunello_CALCRL_3	CALCRL	TTACCTACACACACTCATTG
brunello_CALCRL_4	CALCRL	CGTTTACTGCAACAGAACCT
brunello_CALD1_1	CALD1	TTCAGAAGAGCCTAAACAAG
brunello_CALD1_2	CALD1	CTACCAGAAGAATGATTGGA
brunello_CALD1_3	CALD1	TTCCACTTGAGTGTTTGTGG
brunello_CALD1_4	CALD1	CGCTGGCCCTCCCTCCAGGG
brunello_CAMSAP2_1	CAMSAP2	TGTGCCCAAGCAACCACATG
brunello_CAMSAP2_2	CAMSAP2	CATGATCGATACCCTCATGA
brunello_CAMSAP2_3	CAMSAP2	CCTTGTGGACGAACAACACG
brunello_CAMSAP2_4	CAMSAP2	GTCTGAGGAGAATGGTGCAA
brunello_CAPN2_1	CAPN2	ATCCGCATCCGAAATCCCTG
brunello_CAPN2_2	CAPN2	ATGCTATGAAGCGCTATCAG
brunello_CAPN2_3	CAPN2	TTGGTCTGCCCACTTAACTG
brunello_CAPN2_4	CAPN2	GCTTCCAGGAAAACTATGCA
brunello_CARD16_1	CARD16	TATGGAAACAAAAGTTGCAG
brunello_CARD16_2	CARD16	CCCACATGCTCAAGCCCAGA
brunello_CARD16_3	CARD16	AAGCTGTTTATCCATTCCAT
brunello_CARD16_4	CARD16	ACAGACAAGGGTGCTGAACC
brunello_CARD17_1	CARD17	AAGCAGTTTATCCGTTCAGT
brunello_CARD17_2	CARD17	TGGGTGAATTATTGGAGACA
brunello_CARD17_3	CARD17	GGTACAATAAATGGCTTACT
brunello_CARD17_4	CARD17	GTGATGCAAATTTGGCATGC
brunello_CARD6_1	CARD6	AGGCCATCAGAGATTTGCCG
brunello_CARD6_2	CARD6	GTGGCACAAAGCACGTCAAG
brunello_CARD6_3	CARD6	AAACAATTCTCCTTAGATCG
brunello_CARD6_4	CARD6	CAGTACCTCCTCAATCTATG
brunello_CASP1_1	CASP1	TACCATGAGACATGAACACC
brunello_CASP1_2	CASP1	ATGGAAACAAAAGTCGGCAG
brunello_CASP1_3	CASP1	CTTAATATGCAAGACTCTCA
brunello_CASP1_4	CASP1	ACAGACAAGGGTGCTGAACA
brunello_CASP5_1	CASP5	CTCTTTGCGAAAGAATCGCG
brunello_CASP5_2	CASP5	TGATGAGAGCCAGGCGTCTG
brunello_CASP5_3	CASP5	GGCATCCTAGAGGGAATCTG
brunello_CASP5_4	CASP5	GATCACCAGTGTAAAACGTA
brunello_CASP7_1	CASP7	GAAGAGGGACGGTACAAACG
brunello_CASP7_2	CASP7	TGTACTGATATGTAGGCACT
brunello_CASP7_3	CASP7	TTTGATATTTAGGCTTGCCG
brunello_CASP7_4	CASP7	TTTGACAGCCCACTTTAGGG
brunello_CASZ1_1	CASZ1	AATACCCAGCTCATTAACGA
brunello_CASZ1_2	CASZ1	GGGAGCGCCTTACTTGACAG
brunello_CASZ1_3	CASZ1	GCTATGATGACCAGAACACG
brunello_CASZ1_4	CASZ1	GAAGCCATCCAAGTACGACC
brunello_CATSPERD_1	CATSPERD	ACTGGCAGTTATAACTCGGG
brunello_CATSPERD_2	CATSPERD	GTAACCGTTCTCGTAGAAGG
brunello_CATSPERD_3	CATSPERD	CACCATGTCTACCTTAACTG
brunello_CATSPERD_4	CATSPERD	TCTGATACAGGACGTTCAAG
brunello_CBLN3_1	CBLN3	GCTGTAGACACCCCGGACAG
brunello_CBLN3_2	CBLN3	GCAAATGCCACTCGCCCAGG
brunello_CBLN3_3	CBLN3	CCCCAGGTCCTGGTGAACGA
brunello_CBLN3_4	CBLN3	GGTTGTACACCTTCACCACA
brunello_CBR1_1	CBR1	CCTGTGCCGGCTGTTCTCGG
brunello_CBR1_2	CBR1	GTGGTGTATCTTAGGGAGAG
brunello_CBR1_3	CBR1	GCTTGAATATGAAAGGGTGT
brunello_CBR1_4	CBR1	CCTCAGTGATGGTCTCACTG
brunello_CBS_1	CBS	CAAGTGTGAGTTCTTCAACG
brunello_CBS_2	CBS	TCATTGGGGTGGATCCCGAA
brunello_CBS_3	CBS	AGATATTCTGAAGAAAATCG
brunello_CBS_4	CBS	ACTCCCCGGAGTCACACGTG
brunello_CBWD2_1	CBWD2	TTAGCAGAAGAGAAACCTGA
brunello_CBWD2_2	CBWD2	ACCACTGGATTGGCAGACCC
brunello_CBWD2_3	CBWD2	TTGTCCTGAATTGGTTCCCA
brunello_CBWD2_4	CBWD2	AGAAATTAAGAGCGACAATT
brunello_CBWD3_1	CBWD3	TCTCATTAATAAAACAGACT
brunello_CBWD3_2	CBWD3	TTGGTATTCTCCAGGGACAA
brunello_CBWD3_3	CBWD3	ACCAGGGTCTGCTAATCCAG
brunello_CBWD3_4	CBWD3	AGCGAGGAGGAGGAAAAGTC
brunello_CBWD5_1	CBWD5	TGAGGAAGAGGATCCTGCGG
brunello_CBWD5_2	CBWD5	TGGTTAGTTACCTAAATACC
brunello_CBWD5_3	CBWD5	TGACTGGGATCTTGGCGCCG
brunello_CBWD5_4	CBWD5	GGCTGTTGGATCTGTGGATG
brunello_CBWD6_1	CBWD6	AGAAATTAAGAACGACACTT
brunello_CBWD6_2	CBWD6	TTTGGGTTGATGCCGAATTA
brunello_CBWD6_3	CBWD6	CTCTGCTGTTCAGTGAAGTG
brunello_CBWD6_4	CBWD6	TCCACCTTGGCTGACAGCTA
brunello_CBY3_1	CBY3	TTTGGGCCGATCACATCTCG
brunello_CBY3_2	CBY3	GCTCGTAGCCGAGCACTCGA
brunello_CBY3_3	CBY3	CCGCCCGCCGCGGAACACGA
brunello_CBY3_4	CBY3	AGGGCACGCAGGTGCTCGAA
brunello_CCDC109B_1	CCDC109B	GTCACACCATTATAGTACCG
brunello_CCDC109B_2	CCDC109B	CATTAGCAAAATATCCATCA
brunello_CCDC109B_3	CCDC109B	TGCTTCCTAACCTGTTCAAG
brunello_CCDC109B_4	CCDC109B	GAACCAACTGTTGACAACAT
brunello_CCDC113_1	CCDC113	AGGATGACTTACGACACACA
brunello_CCDC113_2	CCDC113	TCTGCCAACTTACCCTCCGG
brunello_CCDC113_3	CCDC113	TTAATTTCTGATAATCGTGG
brunello_CCDC113_4	CCDC113	TCCCGGACAGGTATGGACCG
brunello_CCDC181_1	CCDC181	GGCTGAGCGATATAAGCCAG
brunello_CCDC181_2	CCDC181	AATGACATCATTTCTGTACC
brunello_CCDC181_3	CCDC181	AAAGTAGTAGTGTCTTCTAG
brunello_CCDC181_4	CCDC181	ATCTGGGTAACAACTGCTGA
brunello_CCDC23_1	CCDC23	GAAGCAGAGACAAAGAGCAG
brunello_CCDC23_2	CCDC23	GTTCTGTCATGACTCTGTTG
brunello_CCDC23_3	CCDC23	ATCTGTCAGCAGAGTTGAGA
brunello_CCDC23_4	CCDC23	GCTGACAGATTCTTTAACTT
brunello_CCDC39_1	CCDC39	CCAGTGATTTAGAAGCTCTG
brunello_CCDC39_2	CCDC39	TACAGAGACTATAAGCGCAC
brunello_CCDC39_3	CCDC39	GAAGAGAAAAAATCTACATG
brunello_CCDC39_4	CCDC39	ACAGCAATTATACACAGCAA
brunello_CCDC42B_1	CCDC42B	CCCCCGACTCTAGTTCCAAG
brunello_CCDC42B_2	CCDC42B	AGCTACGGCGGGAACACGCG
brunello_CCDC42B_3	CCDC42B	CGCCGGGCCTCGGAGTCCTG
brunello_CCDC42B_4	CCDC42B	AACAGCTGGAACAAAAGGAG
brunello_CCDC50_1	CCDC50	CAGACCAACCAGGGTCAAGG
brunello_CCDC50_2	CCDC50	AACACTTCACCACTGATCGT
brunello_CCDC50_3	CCDC50	CAAGGAAGTTGTATATGGGA
brunello_CCDC50_4	CCDC50	ATTTGGCATCGAACGTTCAG
brunello_CCDC87_1	CCDC87	ACAGCTTGAACGTCCCAGCG
brunello_CCDC87_2	CCDC87	CTCAGACTAAGTTCGGCGGG
brunello_CCDC87_3	CCDC87	AGAGCTGACTGGGCTCATCG
brunello_CCDC87_4	CCDC87	GTTTCTATCAGAGACCCGTA
brunello_CCDC89_1	CCDC89	GAAGCCTTGGCAAACCTCCG
brunello_CCDC89_2	CCDC89	TGAGTACAGTCGGAAACTAG
brunello_CCDC89_3	CCDC89	ACAGCTCACAGTCCGGTGTG
brunello_CCDC89_4	CCDC89	GCAGGCCTGCACCCACACCA
brunello_CCDC9_1	CCDC9	GGGATGCCGAGAAGACCGAT
brunello_CCDC9_2	CCDC9	CGGACTCCTCCACAGCAGGG
brunello_CCDC9_3	CCDC9	CAGGAACTCCCCAAAAGTAG
brunello_CCDC9_4	CCDC9	AATCTCTGACCGTAAATCCA
brunello_CCDC92_1	CCDC92	TTCAAATTCCGGGTGCAAGG
brunello_CCDC92_2	CCDC92	AGTGCTGGAGAACACCATCA
brunello_CCDC92_3	CCDC92	TGAGCTGACAGTCAAAAGTT
brunello_CCDC92_4	CCDC92	GAGCATGCCAGCACGCTCAA
brunello_CCL1_1	CCL1	GGAGCAAGAGATTCCCCTGA
brunello_CCL1_2	CCL1	TGGGATGTGGCCGGAAGATG
brunello_CCL1_3	CCL1	AGCTAGCAGCAAGCACACCA
brunello_CCL1_4	CCL1	CAGCTCCATCTGCTCCAATG
brunello_CCL13_1	CCL13	ACAGCAGCTTTCAACCCCCA
brunello_CCL13_2	CCL13	GCTATGTGATCACCACCAGC
brunello_CCL13_3	CCL13	ACCCACATGACAGCCTTCTG
brunello_CCL13_4	CCL13	ATGTGAAGCAGCAAGTAGAT
brunello_CCL19_1	CCL19	AGTTCCTCACGATGTACCCA
brunello_CCL19_2	CCL19	CCCACAACTCACACTACAGC
brunello_CCL19_3	CCL19	GAGCTGGCGGCCCCTCAGTG
brunello_CCL19_4	CCL19	GGGAAGTCCAGAGAACCAGC
brunello_CCL2_1	CCL2	CAGCCACCTTCATTCCCCAA
brunello_CCL2_2	CCL2	ATTGGTGAAGTTATAACAGC
brunello_CCL2_3	CCL2	CCACAATGGTCTTGAAGCTG
brunello_CCL2_4	CCL2	ACTGGGGCATTGATTGCATC
brunello_CCL20_1	CCL20	TACCTTCTGATTCGCCGCAG
brunello_CCL20_2	CCL20	AGCAGCCAGGAGCAAACTCT
brunello_CCL20_3	CCL20	ACACGGCAGCTGGCCAATGA
brunello_CCL20_4	CCL20	CTTCATCCTAAATTTATTGT
brunello_CCL22_1	CCL22	TGTGGCGCTTCAAGCAACTG
brunello_CCL22_2	CCL22	GACGGTAACGGACGTAATCA
brunello_CCL22_3	CCL22	AAGTGTTTCACCACGCGCAG
brunello_CCL22_4	CCL22	AGGCCCCTACGGCGCCAACA
brunello_CCL23_1	CCL23	TGAACACGGGATGCTTCGTG
brunello_CCL23_2	CCL23	CAAGGGCAGTAACAAGCATG
brunello_CCL23_3	CCL23	AGCAGTCAGCACTAGTAGCA
brunello_CCL23_4	CCL23	TCGTTTCAAAGTAACTCTCC
brunello_CCL24_1	CCL24	ACCCGTAGGGATGATGTGGT
brunello_CCL24_2	CCL24	GAGAATTCCTGAGAACCGAG
brunello_CCL24_3	CCL24	CACAGACACCAAGGAACAGA
brunello_CCL24_4	CCL24	GAAACAAAGAACATGCAGCA
brunello_CCL4_1	CCL4	AGAAGGCAGCTACTAGCATG
brunello_CCL4_2	CCL4	TTACTTGGTGCTGAGAGCGC
brunello_CCL4_3	CCL4	TGAGAGCGCTGGAGAGCAGA
brunello_CCL4_4	CCL4	CCACAGCTGGCTGGGAGCAG
brunello_CCL4L2_1	CCL4L2	AGAAGGCAGCTACTAGCACG
brunello_CCL4L2_2	CCL4L2	GTTGCGAGGAAGCTTCCTCG
brunello_CCL4L2_3	CCL4L2	TGAGAGTGCTAGAGAGCAGA
brunello_CCL4L2_4	CCL4L2	TAATCTACCACAAAGTTGCG
brunello_CCL5_1	CCL5	AAGGAGTATTTCTACACCAG
brunello_CCL5_2	CCL5	GTAGAAATACTCCTTGATGT
brunello_CCL5_3	CCL5	TCAAGACCAGGACTTACATG
brunello_CCL5_4	CCL5	GCAATGTAGGCAAAGCAGCA
brunello_CCL7_1	CCL7	ATAAGAAAATCCCTAAGCAG
brunello_CCL7_2	CCL7	ACATACATTACAGCTTCCCG
brunello_CCL7_3	CCL7	CCGGGGACAGTGGCTACTGG
brunello_CCL7_4	CCL7	ATTGATAAATCTGTAGCAGC
brunello_CCL8_1	CCL8	CACCAACATCCAATGTCCCA
brunello_CCL8_2	CCL8	ATAGGAAAATTCCTATCCAG
brunello_CCL8_3	CCL8	ATTGATCACGTTAAAGCAGC
brunello_CCL8_4	CCL8	GCAGCCACTTTCAGCCCTCA
brunello_CCM2L_1	CCM2L	GCAGCTGCTAGACACCGCCA
brunello_CCM2L_2	CCM2L	GCAGAATCTGGGGGTCGATG
brunello_CCM2L_3	CCM2L	CGGCGGCGATCTCGTGCGTA
brunello_CCM2L_4	CCM2L	GAGCGACGGCAGACGTTCAG
brunello_CCNA1_1	CCNA1	AGATGAATCTACCAGCATAG
brunello_CCNA1_2	CCNA1	ACAAACTCGTCTACTTCAGG
brunello_CCNA1_3	CCNA1	AAGCAGCCAGACATCACGGA
brunello_CCNA1_4	CCNA1	AAGAAAGCACTCCCTGACTG
brunello_CCND1_1	CCND1	GTGTTCAATGAAATCGTGCG
brunello_CCND1_2	CCND1	GGTTGGCATCGGGGTACGCG
brunello_CCND1_3	CCND1	CGTGCCTCCGTAGGTCTGCG
brunello_CCND1_4	CCND1	AGAGGCCACGAACATGCAAG
brunello_CCND2_1	CCND2	ATGTGCTCAATGAAGTCATG
brunello_CCND2_2	CCND2	TGAAGGTCTGAGCATGCTTG
brunello_CCND2_3	CCND2	ACTCCCATTATAGGTCTGTG
brunello_CCND2_4	CCND2	CACTTGAAGTAGGAGCACTG
brunello_CCND3_1	CCND3	CACTGGAAGTAGGAGGCGCG
brunello_CCND3_2	CCND3	ACCAAGGCCTGTCGGTCACG
brunello_CCND3_3	CCND3	ACACACGCACCCGCAACTGG
brunello_CCND3_4	CCND3	CATGTGCAATCACAGCAGCC
brunello_CCNG1_1	CCNG1	AAGGTCACTTACCTTTCAAG
brunello_CCNG1_2	CCNG1	AGAGGAAAGGAATGTCCCAT
brunello_CCNG1_3	CCNG1	TAGGTACAGCCCAAGCACCT
brunello_CCNG1_4	CCNG1	CAGAATGACTGCAAGACTAA
brunello_CCR1_1	CCR1	AAATACCAAGGAGTACAGAG
brunello_CCR1_2	CCR1	AACTTGTAGTCGATCCAGAA
brunello_CCR1_3	CCR1	GAAACAGCTTCCACTCTCGT
brunello_CCR1_4	CCR1	CTGTGTAATAAAACCCAGAG
brunello_CCR5_1	CCR5	CATTAAAGATAGTCATCTTG
brunello_CCR5_2	CCR5	GGTGACAAGTGTGATCACTT
brunello_CCR5_3	CCR5	CAATGTGTCAACTCTTGACA
brunello_CCR5_4	CCR5	TCATCCTCCTGACAATCGAT
brunello_CCR7_1	CCR7	GAGCAGGTAGGTATCGGTCA
brunello_CCR7_2	CCR7	ACGCAACTTTGAGCGCAACA
brunello_CCR7_3	CCR7	TAGTATCCAGATGCCCACAC
brunello_CCR7_4	CCR7	AGCTGAGACAGCCTGGACGA
brunello_CCRL2_1	CCRL2	ATATAAAGGACTCAAACGCG
brunello_CCRL2_2	CCRL2	AACACAGCAGAGCAGAGTGA
brunello_CCRL2_3	CCRL2	TCTCATTGGACTGTACTTCG
brunello_CCRL2_4	CCRL2	AGCATGAGCCCAGAAGGGCA
brunello_CD109_1	CD109	TACTGGAGCGGATCTAACAG
brunello_CD109_2	CD109	AATCAAATTTGATCCAACAG
brunello_CD109_3	CD109	ATTTGGCTAGACACCAACAT
brunello_CD109_4	CD109	TAAAATTTCTACTGGTCCAG
brunello_CD163_1	CD163	CAAAGACGATGAATTGCACG
brunello_CD163_2	CD163	GTGAAGCATGGTGACACGTG
brunello_CD163_3	CD163	ACTGGCGTTAACTCGACCAA
brunello_CD163_4	CD163	TCTGTGATTTGTAACCAGCT
brunello_CD163L1_1	CD163L1	AAATGTCATCCAGCCAAATG
brunello_CD163L1_2	CD163L1	GAAGAATGAACAAGCCCTTG
brunello_CD163L1_3	CD163L1	AAAAGGGAATGGTCTAACTT
brunello_CD163L1_4	CD163L1	CAAGCCAGCGAAGTGAAGTG
brunello_CD180_1	CD180	AAATCGAGGAGTTCTAGCTG
brunello_CD180_2	CD180	TCTGATGTAGAGGTGTGTAA
brunello_CD180_3	CD180	GTTTCTGCCATGAATATCAG
brunello_CD180_4	CD180	ATTAGTTCAGCCATGCTCAA
brunello_CD207_1	CD207	GATATGGTGCCCATAAACCG
brunello_CD207_2	CD207	TCAGGCAGATTAATGCAGCA
brunello_CD207_3	CD207	AAAGAATAGTGACGGCATGG
brunello_CD207_4	CD207	CAGCGATGTGGCTTGCCTCG
brunello_CD226_1	CD226	GTTAAGAGGTCGATCTGACG
brunello_CD226_2	CD226	TTCCAGGTTCCGAAACAATG
brunello_CD226_3	CD226	AATGGCTATGGAATCCTGCT
brunello_CD226_4	CD226	TCTCTTTACACTTACCCACA
brunello_CD244_1	CD244	AAATACAAAAACCTGGAACG
brunello_CD244_2	CD244	CCACACCCTGAATCTCACTC
brunello_CD244_3	CD244	ATTTCATCACATATTGAAGT
brunello_CD244_4	CD244	ATGGCAATGTGTCCTATGCT
brunello_CD274_1	CD274	GGTTCCCAAGGACCTATATG
brunello_CD274_2	CD274	ACTGCTTGTCCAGATGACTT
brunello_CD274_3	CD274	ACATGTCAGTTCATGTTCAG
brunello_CD274_4	CD274	CACCACCAATTCCAAGAGAG
brunello_CD276_1	CD276	GTGGTCACGTTGCCAGTCAG
brunello_CD276_2	CD276	CTGGTGCACAGTTTCACCGA
brunello_CD276_3	CD276	TATCTGTCAGCTGCCAGATG
brunello_CD276_4	CD276	CACAGGGCAACGCATCCCTG
brunello_CD38_1	CD38	TCTGGCCCATCAGTTCACAC
brunello_CD38_2	CD38	TCAGACCGTACCTTGCAACA
brunello_CD38_3	CD38	CTTGACGCATCGCGCCAGGA
brunello_CD38_4	CD38	TCGCGGTGGTCGTCCCGAGG
brunello_CD3EAP_1	CD3EAP	AGCGCCTCCAAGGAGAAACG
brunello_CD3EAP_2	CD3EAP	AGCTGCTGAGGACTCGATAG
brunello_CD3EAP_3	CD3EAP	GGTCGCCAGAAATGGATGTG
brunello_CD3EAP_4	CD3EAP	AGGATCCTTAGGGTGCCCTG
brunello_CD40_1	CD40	AGTGCTTATACCTTGTCCAA
brunello_CD40_2	CD40	GAAACGGAATGCCTTCCTTG
brunello_CD40_3	CD40	AGGCTGGCACTGTACGAGTG
brunello_CD40_4	CD40	TATCAGAAACCCCTGTAGCT
brunello_CD47_1	CD47	ATCGAGCTAAAATATCGTGT
brunello_CD47_2	CD47	GCACTTAAATATAGATCCGG
brunello_CD47_3	CD47	TTGCACTACTAAAGTCAGTG
brunello_CD47_4	CD47	ACAGGAGTATAGCAAAAATT
brunello_CD69_1	CD69	TCATGACGTGTTGAGAAATG
brunello_CD69_2	CD69	CCACATTCATTACAGCACAC
brunello_CD69_3	CD69	GTGGGCCAATACAATTGTCC
brunello_CD69_4	CD69	AGGACTGGGTTGGCTACCAG
brunello_CD72_1	CD72	GGGCACTTGAACATTCTCGT
brunello_CD72_2	CD72	GAGTCAGGAAGCACTACAGG
brunello_CD72_3	CD72	GCAGCTCCAGCAGACGAACA
brunello_CD72_4	CD72	CCCCTCGACAGCGGTCAAGT
brunello_CD74_1	CD74	CAAGTATGGCAACATGACAG
brunello_CD74_2	CD74	GAGACACCTTAAGAACACCA
brunello_CD74_3	CD74	AGCCGCGGAGCCCTGTACAC
brunello_CD74_4	CD74	TCGCGCTGGTCATCCATGAC
brunello_CD80_1	CD80	TGACGTTATCAGTCAAAGGT
brunello_CD80_2	CD80	AGGTGTTATCCACGTGACCA
brunello_CD80_3	CD80	CGTATGTGCCCTCGTCAGAT
brunello_CD80_4	CD80	AGGCTCTGGAAAACCTCCAG
brunello_CD84_1	CD84	CAAAGCAGACATAAATACAC
brunello_CD84_2	CD84	CTGTAAATATCCAAGAACCA
brunello_CD84_3	CD84	TCAAATCTTCCAGACTCCTG
brunello_CD84_4	CD84	TCTGTTGCTTATGTAACACC
brunello_CD86_1	CD86	TGTCCGAATCAAAACTTGTG
brunello_CD86_2	CD86	AAAATACTACTAGCTCACTC
brunello_CD86_3	CD86	ACAGTTCAGAATTCATCTGG
brunello_CD86_4	CD86	TTGACCTGCTCATCTATACA
brunello_CD9_1	CD9	CAAGGCGACATACCGCATAG
brunello_CD9_2	CD9	ATTCGCCATTGAAATAGCTG
brunello_CD9_3	CD9	GATCAGAATATAGACTCCTG
brunello_CD9_4	CD9	GAATCGGAGCCATAGTCCAA
brunello_CDC42EP2_1	CDC42EP2	GGGGTCCACCGATAACCGGG
brunello_CDC42EP2_2	CDC42EP2	GAGCTCCCGCCCACACACGG
brunello_CDC42EP2_3	CDC42EP2	CATGATCAGCCCACCGCTGG
brunello_CDC42EP2_4	CDC42EP2	CTGAAGCGTGGCAGTCGCAA
brunello_CDCA4_1	CDCA4	CAGAAACTGGACCCTGTGTG
brunello_CDCA4_2	CDCA4	GGATGGGACGTGGCGCACAG
brunello_CDCA4_3	CDCA4	TGCACGGCACAGGATCTCCG
brunello_CDCA4_4	CDCA4	TGTCCTCATACAGCCTGCAG
brunello_CDH1_1	CDH1	AAGTCACGCTGAATACAGTG
brunello_CDH1_2	CDH1	TGAACCACCAGGGTATACGT
brunello_CDH1_3	CDH1	CTGGAGATTAATCCGGACAC
brunello_CDH1_4	CDH1	GCAATGCGTTCTCTATCCAG
brunello_CDHR5_1	CDHR5	GTTGGTAATTCGATATGTGA
brunello_CDHR5_2	CDHR5	CCTGGATCCGAAATGCAAAG
brunello_CDHR5_3	CDHR5	TAAGACCAAGGAGATAAGGG
brunello_CDHR5_4	CDHR5	ATCATCTACAGCATCTTTAG
brunello_CDK17_1	CDK17	ACATAGACGGATCTCAATGG
brunello_CDK17_2	CDK17	CTTTCAAGAAGCCCCCATTG
brunello_CDK17_3	CDK17	CATGAGTATGCACAACGTAA
brunello_CDK17_4	CDK17	CCCTGCACAGCTATAAGAGA
brunello_CDK18_1	CDK18	GGGTGAGGGACCGATCTGTG
brunello_CDK18_2	CDK18	CATGAGCATGCACAACGTCA
brunello_CDK18_3	CDK18	AAAGACTTACTCCAATGAGG
brunello_CDK18_4	CDK18	AGCCTCTTGCTGACGTCCTG
brunello_CDKN1A_1	CDKN1A	CCATTAGCGCATCACAGTCG
brunello_CDKN1A_2	CDKN1A	TCAGAACCCATGCGGCAGCA
brunello_CDKN1A_3	CDKN1A	AGTCGAAGTTCCATCGCTCA
brunello_CDKN1A_4	CDKN1A	GTCACCGAGACACCACTGGA
brunello_CDKN1C_1	CDKN1C	TGGAGCGTCTTGTCGCCCGT
brunello_CDKN1C_2	CDKN1C	GCTGGAAGTCGTAATCCCAG
brunello_CDKN1C_3	CDKN1C	GACCGAAGTGGACAGCGACT
brunello_CDKN1C_4	CDKN1C	GTCCCTCGACGGCCTCGAGG
brunello_CDKN2B_1	CDKN2B	ACGGAGTCAACCGTTTCGGG
brunello_CDKN2B_2	CDKN2B	CTCCACTAGTCCCCGCGCCG
brunello_CDKN2B_3	CDKN2B	CCGGTCGGGTGAGAGTGGCA
brunello_CDKN2B_4	CDKN2B	GATGATGGGCAGCGCCCGCG
brunello_CEACAM1_1	CEACAM1	CAGTGACTGAGTTATTGGCG
brunello_CEACAM1_2	CEACAM1	TGCCATTCAATGTTGCAGAG
brunello_CEACAM1_3	CEACAM1	GAATGTTCCATTGATAAGCC
brunello_CEACAM1_4	CEACAM1	ACCCCAGGGCCCGCAAACAG
brunello_CEACAM3_1	CEACAM3	TGCCGCTCAGTGTCGCAGAG
brunello_CEACAM3_2	CEACAM3	CGTCGCCGGCATCGTGACCG
brunello_CEACAM3_3	CEACAM3	AACTCAACAAGCTACCCCAG
brunello_CEACAM3_4	CEACAM3	AATGTCACCCAGAATGACAT
brunello_CEBPB_1	CEBPB	CCTCTTCTCCGACGACTACG
brunello_CEBPB_2	CEBPB	TGCTGCGTACGGCGGCAAGG
brunello_CEBPB_3	CEBPB	TGAAGTCGATGGCGCGCTCG
brunello_CEBPB_4	CEBPB	TCGAGCCCGCGGACTGCAAG
brunello_CEBPD_1	CEBPD	GGCGGCCATGGAGTCGATGT
brunello_CEBPD_2	CEBPD	CTTCTACGAACCGGGCCGGG
brunello_CEBPD_3	CEBPD	AACAGCAATCACAAGGCGGG
brunello_CEBPD_4	CEBPD	CACCACGGTCTGTGCGCACG
brunello_CENPP_1	CENPP	ATACACCAATTCAATTTGGA
brunello_CENPP_2	CENPP	ACCACTCCACAAAAAAATGC
brunello_CENPP_3	CENPP	TCTCTTCCCAGGGCGCCGGT
brunello_CENPP_4	CENPP	AATTAAGTGAATTTGTGTCT
brunello_CEP19_1	CEP19	ACCTAGAACAAGTATCCCTG
brunello_CEP19_2	CEP19	TCTATGAGAGTGAAATCAAG
brunello_CEP19_3	CEP19	TAGATTAAGATAATAGCTGG
brunello_CEP19_4	CEP19	TCTAGGTAACTCTTGTGTCG
brunello_CES1_1	CES1	ATGCCGCAGCTTACATAGGA
brunello_CES1_2	CES1	ATCTTTGGAGAGTCAGCGGG
brunello_CES1_3	CES1	TTCTCTTCCTCACAGCACAG
brunello_CES1_4	CES1	TGAGCTATCCACTCTCCGAA
brunello_CETN3_1	CETN3	AGGTGGCAATGAGAGCCTTG
brunello_CETN3_2	CETN3	TTTAAACTGTAGTGACAGAC
brunello_CETN3_3	CETN3	GATTATGACAGAGAAGCCAC
brunello_CETN3_4	CETN3	TTGTAGTGGACAAAACAAAG
brunello_CETP_1	CETP	ACTGATACTTACACACCAGG
brunello_CETP_2	CETP	CATCTACAAGAATGTCTCAG
brunello_CETP_3	CETP	GACTTGGCCAAGGAGCATCA
brunello_CETP_4	CETP	ACGTGTCTGTGGTCTTCAAG
brunello_CFB_1	CFB	TATGACGGTTACACTCTCCG
brunello_CFB_2	CFB	CATGTACGACACCCCTCAAG
brunello_CFB_3	CFB	TCTGCAGGATTGCACAACAT
brunello_CFB_4	CFB	TGTCTGATCCATCTAGCACC
brunello_CFH_1	CFH	ATAGTGGAGGAGAGTACCTG
brunello_CFH_2	CFH	GAAATGCATTGTTCAGACGA
brunello_CFH_3	CFH	ACATCAGGATCAATTACATG
brunello_CFH_4	CFH	AGACCAGTATAAAGTTGGAG
brunello_CH25H_1	CH25H	CGGATGGCGAGAAGTCAGGG
brunello_CH25H_2	CH25H	AGGATATCCAGGACCACGAA
brunello_CH25H_3	CH25H	AACGCAGTATATGAGCGTCT
brunello_CH25H_4	CH25H	AAACATCACATGCTGGTAGA
brunello_CHAC1_1	CHAC1	ACGGCGACCCTCAAGCGCTG
brunello_CHAC1_2	CHAC1	CAGGGAGACACCTTCCATCG
brunello_CHAC1_3	CHAC1	GCCCACACGGCTGTCGCTGT
brunello_CHAC1_4	CHAC1	CGTGGCATACCAAGTGCAAG
brunello_CHAC2_1	CHAC2	GGGCAGCACGGACCACCGCG
brunello_CHAC2_2	CHAC2	GTTGCTTACAGATTGCCAGT
brunello_CHAC2_3	CHAC2	TGGATAAAAAATGACTGTTG
brunello_CHAC2_4	CHAC2	CCCTATCAGGACAAGCTGGT
brunello_CHMP5_1	CHMP5	TGCCCAACAGTCATTCAACA
brunello_CHMP5_2	CHMP5	GACTGACTGCATTGGCACGG
brunello_CHMP5_3	CHMP5	GATGAGAGAGGGTCCTGCAA
brunello_CHMP5_4	CHMP5	AGCTGGTCTTGTAAATCCTA
brunello_CHORDC1_1	CHORDC1	GAAAGACCGGAACACCTGGG
brunello_CHORDC1_2	CHORDC1	CTTCTAGACTCTCTAGACCC
brunello_CHORDC1_3	CHORDC1	TAGAAGCAATAAAAAGACCA
brunello_CHORDC1_4	CHORDC1	GTACAAAAGGGAAACACATG
brunello_CHRM5_1	CHRM5	TGGTCACAGAGTCAGAACCC
brunello_CHRM5_2	CHRM5	CAAGTGGTCTACAAGAGTCA
brunello_CHRM5_3	CHRM5	TTGGCTTGCACTGGACTACG
brunello_CHRM5_4	CHRM5	GACCAAGACATTGCCCACAA
brunello_CHRNA10_1	CHRNA10	GGACAGATGCCTACCTACGA
brunello_CHRNA10_2	CHRNA10	GTGCTGGGCGTCGAACGGGA
brunello_CHRNA10_3	CHRNA10	ATCGTGGCGCAGGACCACGT
brunello_CHRNA10_4	CHRNA10	CAGCAGCAGGTTGCACACGT
brunello_CHRNA6_1	CHRNA6	GGACCACCAGAGATGTGGAT
brunello_CHRNA6_2	CHRNA6	GAATGATTATAAATTGCGCT
brunello_CHRNA6_3	CHRNA6	AAACGTTTCCGACCCTGTCA
brunello_CHRNA6_4	CHRNA6	AAAGCTCTTCTTAAATACAA
brunello_CHRNB2_1	CHRNB2	GGGGTACGGATACAGAGGAG
brunello_CHRNB2_2	CHRNB2	TGCGGTCGTAGGTCCACGAA
brunello_CHRNB2_3	CHRNB2	CAGTGCTGACGGCATGTACG
brunello_CHRNB2_4	CHRNB2	CCACGTACGTAGAGTCGTCG
brunello_CHST7_1	CHST7	TGACCTTGTTAGTCCGCCAG
brunello_CHST7_2	CHST7	GGGCGCGTATCGCCACGGGT
brunello_CHST7_3	CHST7	GCTGGTTAAAGAGTTCGCCC
brunello_CHST7_4	CHST7	GTCCCCTCCGTATTGGACGG
brunello_CISH_1	CISH	CTGTCAGTGAAAACCACTCG
brunello_CISH_2	CISH	ACAAGCAGTTGGAGTCCAGA
brunello_CISH_3	CISH	CTCACCAGATTCCCGAAGGT
brunello_CISH_4	CISH	AAGGCTGACCACATCCGGAA
brunello_CKB_1	CKB	GCATGGAGATGACCCGCAGG
brunello_CKB_2	CKB	CCACGGTCATGATGTACGGG
brunello_CKB_3	CKB	ATCATCGAGGACCGGCACGG
brunello_CKB_4	CKB	GGACACGCACCAGATACCGC
brunello_CKS2_1	CKS2	ACGAACACTACGAGTACCGG
brunello_CKS2_2	CKS2	CCACAAGCAGATCTACTACT
brunello_CKS2_3	CKS2	TGATGTCTGAAGAGGAGTGG
brunello_CKS2_4	CKS2	ACTTGTTTGGAAAGTTCTCT
brunello_CLDN11_1	CLDN11	GTCAGCAGCAGTAAAATGGC
brunello_CLDN11_2	CLDN11	GGTCACCACCCAGTCATTGG
brunello_CLDN11_3	CLDN11	GACCGAGGCAGCAATCATCA
brunello_CLDN11_4	CLDN11	CCCCGTGGCCATGACGCAGT
brunello_CLDN23_1	CLDN23	CGACAACGCTCGTCGCACCA
brunello_CLDN23_2	CLDN23	GTGGACGTGGAGTTGTACCA
brunello_CLDN23_3	CLDN23	GTGCGGCCAGACGGACCAGT
brunello_CLDN23_4	CLDN23	AAGTGGTTGTACCAGGACAC
brunello_CLDND1_1	CLDND1	GATCCCGGAAACCACAATAG
brunello_CLDND1_2	CLDND1	TTTCGATACAATGGCACAGT
brunello_CLDND1_3	CLDND1	TATAGCCCACCAGAAAGGAC
brunello_CLDND1_4	CLDND1	GGATGAATTCATTAGTGATG
brunello_CLEC2B_1	CLEC2B	GGAAACCAATCCAATCATAG
brunello_CLEC2B_2	CLEC2B	GTTGTCAATTATAGTTAGGT
brunello_CLEC2B_3	CLEC2B	ATAAATGCAGTTCTGATCAC
brunello_CLEC2B_4	CLEC2B	GAATCTCGAGTTAGTTTAAC
brunello_CLEC2D_1	CLEC2D	TTTCTGACAATCATAGTGTG
brunello_CLEC2D_2	CLEC2D	AGAACTGGACATCAAGTCAG
brunello_CLEC2D_3	CLEC2D	GCAGCTTGAAGACATACTGA
brunello_CLEC2D_4	CLEC2D	TCTGAATTGCCTGCAAACCC
brunello_CLEC4D_1	CLEC4D	TCTTACTGACAACAAGACGT
brunello_CLEC4D_2	CLEC4D	AAAACTACAGCAATAACCGA
brunello_CLEC4D_3	CLEC4D	CGTGCTGATGGTCATCAGAT
brunello_CLEC4D_4	CLEC4D	TTATTCAGTTTCTGGATAGA
brunello_CLEC4E_1	CLEC4E	GGTGGTTATCAACTCACAGG
brunello_CLEC4E_2	CLEC4E	GTTCTTTAAACTTAACGCCC
brunello_CLEC4E_3	CLEC4E	AGGCACTGAGAAATAGGATG
brunello_CLEC4E_4	CLEC4E	TCATCACCAGATGTGTTGGT
brunello_CLEC4F_1	CLEC4F	GATGTTAAGGAGTTCCCTGG
brunello_CLEC4F_2	CLEC4F	TTTGGAAACGGCAAATACCC
brunello_CLEC4F_3	CLEC4F	TTCTGGGAGACAACATTACT
brunello_CLEC4F_4	CLEC4F	GAACGAGCCTCGGTATCTTG
brunello_CLEC5A_1	CLEC5A	CCAACGGCTTCATTACCACA
brunello_CLEC5A_2	CLEC5A	CGTGTTGACAATTGCCAATG
brunello_CLEC5A_3	CLEC5A	ATCATCTTGGAATGAAAGCA
brunello_CLEC5A_4	CLEC5A	GATAAAATTCCCAGTCTTTG
brunello_CLECL1_1	CLECL1	TGGAAACGCGAGTTCTAACG
brunello_CLECL1_2	CLECL1	ATTAGTAAGACTGAACACAT
brunello_CLECL1_3	CLECL1	GGAAGTCCACCACCCACTTG
brunello_CLECL1_4	CLECL1	ACAAATGATGTCCCACTGAA
brunello_CLIC4_1	CLIC4	TTGACGAAGAGCTCGATGAG
brunello_CLIC4_2	CLIC4	GAAAGTTATAAATGGTGGGT
brunello_CLIC4_3	CLIC4	TCAAGGCCAGAGGCTAATGA
brunello_CLIC4_4	CLIC4	TTCCTTGATACTCACTTGGG
brunello_CLIC5_1	CLIC5	ACACCGGGAATCCAACACAG
brunello_CLIC5_2	CLIC5	GACAGACGTCAATAAGATCG
brunello_CLIC5_3	CLIC5	CGTGTTCAATGTCACCACTG
brunello_CLIC5_4	CLIC5	CGAGATCGAGCTCTTTGTGA
brunello_CLU_1	CLU	AATTCAAAATGCTGTCAACG
brunello_CLU_2	CLU	CTTCCTTGAGATGATACACG
brunello_CLU_3	CLU	AGGTAGTGGTAGGTATCCTG
brunello_CLU_4	CLU	GCGTGCGTAGAACTTCATGC
brunello_CMKLR1_1	CMKLR1	TGTGCCGGCTATACCCCACA
brunello_CMKLR1_2	CMKLR1	TGGCTGTCCCGAAAACCCAG
brunello_CMKLR1_3	CMKLR1	GCGCTGCAGTTTGCACACGA
brunello_CMKLR1_4	CMKLR1	GTCCCGGAAGACGAGAGATG
brunello_CMPK2_1	CMPK2	CCGGGCTTCAGGAATAAAGG
brunello_CMPK2_2	CMPK2	AGGTAATATTATCTTACCCG
brunello_CMPK2_3	CMPK2	CTCCACTGGCCAATGCAAGA
brunello_CMPK2_4	CMPK2	GAGGCACCACGCCCGCACTT
brunello_CMTR1_1	CMTR1	ATATTAAACTCAATCAGCTG
brunello_CMTR1_2	CMTR1	AATCCCTATGAGATGATCCG
brunello_CMTR1_3	CMTR1	TCGACAGGCAGAGATACGGA
brunello_CMTR1_4	CMTR1	GGATTGGGTAAATACAGCCA
brunello_CMYA5_1	CMYA5	AAATACACCTCCGATTACTG
brunello_CMYA5_2	CMYA5	TCTGTCAGTAGACGGCAAGG
brunello_CMYA5_3	CMYA5	CCTCTAGCAGCAATGAGCTG
brunello_CMYA5_4	CMYA5	ACTATCTCTAAGCTCTAATG
brunello_CNGA1_1	CNGA1	GTTGTAATATGTGTTTCCCG
brunello_CNGA1_2	CNGA1	GTGAAACACCCCCTCCCGTG
brunello_CNGA1_3	CNGA1	TCGATATGTTTGTACGAACA
brunello_CNGA1_4	CNGA1	CTAAAGGAACCCCTTGCATG
brunello_CNN1_1	CNN1	TGAGAACACCAACCATACAC
brunello_CNN1_2	CNN1	AGGAGCGGAAATTCGAGCCG
brunello_CNN1_3	CNN1	GGGGTGACAGGCCGTCGCAT
brunello_CNN1_4	CNN1	GTCAACCCAAAATTGGCACC
brunello_CNP_1	CNP	CCTTCTCCGAGGAGTACAAG
brunello_CNP_2	CNP	GTACCGTGATGGCACCAAGA
brunello_CNP_3	CNP	TAAGATTTCTTTAACACCTG
brunello_CNP_4	CNP	ACACCAACCACGAACGGGAA
brunello_COA5_1	COA5	CATAGGAAGGAAAATCACCT
brunello_COA5_2	COA5	TATTATGAGGACAAGCCGCA
brunello_COA5_3	COA5	CGTCATGCCTAAGTATTATG
brunello_COA5_4	COA5	GCGGGCCTGAAGGAGGACCT
brunello_COBL_1	COBL	TGCGTCGGAGGACACGACCG
brunello_COBL_2	COBL	CACCCCGCTTCCCATGACGT
brunello_COBL_3	COBL	CCAACATCATGGCACCAACG
brunello_COBL_4	COBL	GATAAAGGAGCTCTACGCGT
brunello_COL1A1_1	COL1A1	ATACTTACGACAGCGCCAGG
brunello_COL1A1_2	COL1A1	TGTGTCCCTTCATTCCAGGG
brunello_COL1A1_3	COL1A1	GGGGTCCTTGAACACCAACA
brunello_COL1A1_4	COL1A1	CCAAGAAACCACCGGCGTCG
brunello_COL27A1_1	COL27A1	CGAAGTTGGAGGTACCATCG
brunello_COL27A1_2	COL27A1	TGTGTACTTAGGGTGAACAA
brunello_COL27A1_3	COL27A1	TCAGCCCATCAGGTCCCATG
brunello_COL27A1_4	COL27A1	GATCTTCTGTGATGGTTGAG
brunello_COL4A2_1	COL4A2	TGGGAATCCCGTAATTCCAG
brunello_COL4A2_2	COL4A2	ACTGCACCTTTGGATCCTCG
brunello_COL4A2_3	COL4A2	AGGGACATACCTTTAAAACC
brunello_COL4A2_4	COL4A2	CCCGGCCTCAAAGGCCAACG
brunello_COL8A1_1	COL8A1	TGGGCCACAAGGCCCTATTG
brunello_COL8A1_2	COL8A1	ACCATTAGCCAGTTTACGAG
brunello_COL8A1_3	COL8A1	TCTTTGCCATACTGCAAGTG
brunello_COL8A1_4	COL8A1	CAGGTGCGCCAGGTGTAAAG
brunello_COMMD3_1	COMMD3	AAGAAACATCCGTTATATGA
brunello_COMMD3_2	COMMD3	CTTGAAACATATCGACCCAG
brunello_COMMD3_3	COMMD3	GCGTTGGAGTCGAAGGAGCG
brunello_COMMD3_4	COMMD3	TTAGAGTTGACTTGTCAGCT
brunello_COPB2_1	COPB2	CAGTGTGCTCTCAAGCCGGT
brunello_COPB2_2	COPB2	AGATGGTGAAAGATTGCCAC
brunello_COPB2_3	COPB2	GCTAGTCTGTATTGCTACTG
brunello_COPB2_4	COPB2	AAACTTACTCTGAAGAATCG
brunello_CORIN_1	CORIN	CACAACAGAGCATCGCTGCG
brunello_CORIN_2	CORIN	AATCAAGGCAGGGATTGTAG
brunello_CORIN_3	CORIN	GCCTCACAGAAGGACCTACA
brunello_CORIN_4	CORIN	AGCACACAGTGATCTGCGAT
brunello_CPA6_1	CPA6	TATCCATCGACGTTAAACAC
brunello_CPA6_2	CPA6	TTTATAACAACCGCTATGCT
brunello_CPA6_3	CPA6	GATACATAGGAGATACTGCT
brunello_CPA6_4	CPA6	TTCATAATTATATCCAGAGA
brunello_CPEB3_1	CPEB3	ATGACAAGGCTTGATCACCA
brunello_CPEB3_2	CPEB3	CTGGTGGCCGTACGCCGCGG
brunello_CPEB3_3	CPEB3	ATATCAGCGAAACTCATTGG
brunello_CPEB3_4	CPEB3	GCCGCCCAAGTTCCCTCGCG
brunello_CPNE7_1	CPNE7	CAGTTATAAGAACTCAGGAG
brunello_CPNE7_2	CPNE7	CCGGGCTCCAAACCCCAAAG
brunello_CPNE7_3	CPNE7	TACAGGGTCAACGACGACCA
brunello_CPNE7_4	CPNE7	GTCTGGGATTACGACTCTCG
brunello_CPT1A_1	CPT1A	CACATCGTCGTGTACCATCG
brunello_CPT1A_2	CPT1A	GCTCAGTGAACATCCACCCG
brunello_CPT1A_3	CPT1A	TACGCCAAATCTCTACTACA
brunello_CPT1A_4	CPT1A	ACATCTACCTCCGAGGACGA
brunello_CPT1B_1	CPT1B	GCAAGGCTATTACCTCCCAG
brunello_CPT1B_2	CPT1B	GGCGATACATGATCATGGCG
brunello_CPT1B_3	CPT1B	TATTCCTCATCATCCAACAA
brunello_CPT1B_4	CPT1B	GCATCTCAAACATCCACCCA
brunello_CR1L_1	CR1L	GCAAATACGTAGATCCTCTG
brunello_CR1L_2	CR1L	GTTGCCTGAGATGATGCATG
brunello_CR1L_3	CR1L	CGGGACATTGCATTGATCTG
brunello_CR1L_4	CR1L	CAGGGCCTGGCACTTCACAT
brunello_CREB3L3_1	CREB3L3	TTCACGGTGAGATTGCATCG
brunello_CREB3L3_2	CREB3L3	GCCTCTGTGACCATAGACCT
brunello_CREB3L3_3	CREB3L3	AGTTGCCAGGATGATAGGAG
brunello_CREB3L3_4	CREB3L3	GAGTGCTGAAAAAAATCCGC
brunello_CREBRF_1	CREBRF	TGACACTGAAAAGTGAATCG
brunello_CREBRF_2	CREBRF	GGGTGCTTTAACCTCAAACT
brunello_CREBRF_3	CREBRF	TGTGTGAATCTGGCTCAACA
brunello_CREBRF_4	CREBRF	AGTGATACTTTCTCTGAACC
brunello_CRIM1_1	CRIM1	CATCGCCACGAGAGACTATG
brunello_CRIM1_2	CRIM1	GCAGGTTCCGTAAATCCCGA
brunello_CRIM1_3	CRIM1	GTGGTGAGATAAACTGCGAG
brunello_CRIM1_4	CRIM1	GGTTTCAAACGCGATCACAA
brunello_CRLF2_1	CRLF2	GGAGCCCCTTCGACACCGAG
brunello_CRLF2_2	CRLF2	CGAAAATCTCACGTGCTTCG
brunello_CRLF2_3	CRLF2	CAGACACATACCCAAGCGAC
brunello_CRLF2_4	CRLF2	TAGAAACCGTGCAGGTGACA
brunello_CRP_1	CRP	CGGAACTGTCCTCGACCCGT
brunello_CRP_2	CRP	TCTGGCCAAAAGCATGAGAG
brunello_CRP_3	CRP	GAAGAAGGGATACACTGTGG
brunello_CRP_4	CRP	AGTACACATTTGTACAAGCT
brunello_CRTAM_1	CRTAM	TTATGGCAAAAATTCAACGG
brunello_CRTAM_2	CRTAM	GAAGTGAAAGTGATTGTGCT
brunello_CRTAM_3	CRTAM	GTAGCCAGGTTATCTGCGGA
brunello_CRTAM_4	CRTAM	GTACACGCCTTCATCTTGCA
brunello_CRY1_1	CRY1	GATAAGGACTAAGTCCAGTA
brunello_CRY1_2	CRY1	AGGATCATAGAACTCAATGG
brunello_CRY1_3	CRY1	GCTTTAGCCAAATGGGCGGA
brunello_CRY1_4	CRY1	GTTGCTTGCTTCCTGACACG
brunello_CRYBB3_1	CRYBB3	TTGGACCAGGCATCCCAGCG
brunello_CRYBB3_2	CRYBB3	ACCACACTCACAATATTCAG
brunello_CRYBB3_3	CRYBB3	CCAGAACAAACTGCTCCCCG
brunello_CRYBB3_4	CRYBB3	GAAGGTGGGCTCCATCCAAG
brunello_CSF2RA_1	CSF2RA	AAAAATACTGGACGTCACGG
brunello_CSF2RA_2	CSF2RA	AAACCTCACATTGAGACTAG
brunello_CSF2RA_3	CSF2RA	TGGGCTGTTTCCACCGTACG
brunello_CSF2RA_4	CSF2RA	CCTTATTACATACAAGACTC
brunello_CSF3R_1	CSF3R	GAGCTGAGAACTACCGAACG
brunello_CSF3R_2	CSF3R	CATCACCCACCAACATCCAT
brunello_CSF3R_3	CSF3R	CGGGACCTCTCGTCCCACTC
brunello_CSF3R_4	CSF3R	AAAGCACATTGGCAAGACCT
brunello_CSNK1G2_1	CSNK1G2	ATGGCGTTGTACTTCCCGCA
brunello_CSNK1G2_2	CSNK1G2	GTACCGCTCCTTGAGCGTGT
brunello_CSNK1G2_3	CSNK1G2	CCAGCCCGAAGTCGATGATG
brunello_CSNK1G2_4	CSNK1G2	AGCCGATCTTCTTGCCGACG
brunello_CSRNP1_1	CSRNP1	GGCACTGCGCCAATCCCGGG
brunello_CSRNP1_2	CSRNP1	TAAATTCCACACGGCCCATG
brunello_CSRNP1_3	CSRNP1	AGCCCGCTTCAGGATAGACA
brunello_CSRNP1_4	CSRNP1	AGAAGCGACGGCAAGCACTG
brunello_CST6_1	CST6	CCGAGACACGCACATCATCA
brunello_CST6_2	CST6	CATCAAGTACTTCCTGACGA
brunello_CST6_3	CST6	CCTGTCGCCCGACGACCCGC
brunello_CST6_4	CST6	AGCGCATGGTCGGAGAACTC
brunello_CTCFL_1	CTCFL	CAAGTGTAACGACTGCAACA
brunello_CTCFL_2	CTCFL	GGAGGCCGAGCGTACCTCTG
brunello_CTCFL_3	CTCFL	TCACATTCTCCTCTAGAGCG
brunello_CTCFL_4	CTCFL	CCATGTCCGATCCCACACTG
brunello_CTRL_1	CTRL	CAGCCAGAGGATTGTCAACG
brunello_CTRL_2	CTRL	GTTCCAGCTAGGGTGTGTAA
brunello_CTRL_3	CTRL	ATGATCGGTCATACTCGCCC
brunello_CTRL_4	CTRL	TCAAACGAGGCTCTGACTGA
brunello_CTSL_1	CTSL	CTGGGGGCCTCATAAAACAG
brunello_CTSL_2	CTSL	CAGTATGTTCAGGATAATGG
brunello_CTSL_3	CTSL	AGATGTTCCGGAAAACTGGG
brunello_CTSL_4	CTSL	TAGAGGCACAGTGGACCAAG
brunello_CTSS_1	CTSS	GTTGCATAAAGATCCTACCC
brunello_CTSS_2	CTSS	TTTCAGTTGAGCAATCCACC
brunello_CTSS_3	CTSS	CCACTGGCTGGGAACTCTCA
brunello_CTSS_4	CTSS	GATCTGGGCATGAACCACCT
brunello_CTTNBP2NL_1	CTTNBP2NL	ACTGGAGTCTCAATCCCCAC
brunello_CTTNBP2NL_2	CTTNBP2NL	ACAACCTTAAGAATAGAGAG
brunello_CTTNBP2NL_3	CTTNBP2NL	TTCCAGCAGAAAGAACCCAT
brunello_CTTNBP2NL_4	CTTNBP2NL	GCATGGATGAGAGCTGCTTG
brunello_CTXN1_1	CTXN1	AGCCCCTGCCGCCGTCGACG
brunello_CTXN1_2	CTXN1	CACGAGCAGGCAGAGCACGA
brunello_CTXN1_3	CTXN1	TGCGGCTGTAGGGGTCGAGC
brunello_CTXN1_4	CTXN1	CGCGACGTGGACGCTGTCGC
brunello_CX3CL1_1	CX3CL1	TGTTGCATTTCGTCACACCG
brunello_CX3CL1_2	CX3CL1	GCTGCCCTAACTCGAAATGG
brunello_CX3CL1_3	CX3CL1	GAGGAACCAGTCACGCCCGT
brunello_CX3CL1_4	CX3CL1	AGACGGAGCATTCTCCTCTG
brunello_CX3CR1_1	CX3CR1	CTACCAACAAATTTCCCACC
brunello_CX3CR1_2	CX3CR1	CAATAACTCATAATGAGCAG
brunello_CX3CR1_3	CX3CR1	CAGGTTCAGGAGGTAAATGT
brunello_CX3CR1_4	CX3CR1	TGAATTTGCACATGGCATTG
brunello_CXCL1_1	CXCL1	AGTGGCCACGGACGCTCCTA
brunello_CXCL1_2	CXCL1	AGTGCCACTCGCAGGAGCCG
brunello_CXCL1_3	CXCL1	AGTGTGAACGTGAAGTCCCC
brunello_CXCL1_4	CXCL1	CTTGGGGTGAATTCCCTGCA
brunello_CXCL10_1	CXCL10	ACTCACATGATCTCAACACG
brunello_CXCL10_2	CXCL10	GTAATCAACCTGTTAATCCA
brunello_CXCL10_3	CXCL10	CAGCGTACAGTTCTAGAGAG
brunello_CXCL10_4	CXCL10	CGTGGACAAAATTGGCTTGC
brunello_CXCL11_1	CXCL11	AGAGGACGCTGTCTTTGCAT
brunello_CXCL11_2	CXCL11	GGCTTCCCCATGTTCAAAAG
brunello_CXCL11_3	CXCL11	GAAGGGCATGGCTATAGCCT
brunello_CXCL11_4	CXCL11	GTTACTTGGGTACATTATGG
brunello_CXCL12_1	CXCL12	GAGCGCACTTACCGTCGCTG
brunello_CXCL12_2	CXCL12	TGGCTTTCGAAGAATCGGCA
brunello_CXCL12_3	CXCL12	CAAGACTTACACAATCTGAA
brunello_CXCL12_4	CXCL12	GGCAGAGCGCGGTCAGCACG
brunello_CXCL13_1	CXCL13	CGAATTCAAATCTTGCCCCG
brunello_CXCL13_2	CXCL13	AGGTCTATTACACAAGCTTG
brunello_CXCL13_3	CXCL13	TTTACTTACAGGTGTTCTGG
brunello_CXCL13_4	CXCL13	ATTCGATCAATGAAGCGTCT
brunello_CXCL16_1	CXCL16	TCGTGTAGTATAGACACCGA
brunello_CXCL16_2	CXCL16	AGGAAGTAAATGCTTCTGGT
brunello_CXCL16_3	CXCL16	CCGCGCAGGCAATGGCAACG
brunello_CXCL16_4	CXCL16	GCAAGTCCCGTCCCATCTCG
brunello_CXCL2_1	CXCL2	CAAGAACATCCAAAGTGTGA
brunello_CXCL2_2	CXCL2	CAGCGCAGTTCAGTGGCCAG
brunello_CXCL2_3	CXCL2	CTTGAGGTGAATTCCCTGCA
brunello_CXCL2_4	CXCL2	GCTGCTGCTCCTGCTCCTGG
brunello_CXCL3_1	CXCL3	GCAGCGCAGTTCAGTGACCA
brunello_CXCL3_2	CXCL3	AGTGTGAATGTAAGGTCCCC
brunello_CXCL3_3	CXCL3	CAGTGCTTGCAGACACTGCA
brunello_CXCL3_4	CXCL3	ACCTGCTGCGCGCCGGCTGG
brunello_CXCL9_1	CXCL9	GCGACCCTTTCTCACTACTG
brunello_CXCL9_2	CXCL9	TAGGTGGATAGTCCCTTGGT
brunello_CXCL9_3	CXCL9	CCAGCAAGATGATGCCCAAG
brunello_CXCL9_4	CXCL9	TAAGGTCTTTCAAGGATTGT
brunello_CXCR4_1	CXCR4	TGACATGGACTGCCTTGCAT
brunello_CXCR4_2	CXCR4	TCTTCTGGTAACCCATGACC
brunello_CXCR4_3	CXCR4	CATCTTTGCCAACGTCAGTG
brunello_CXCR4_4	CXCR4	ACACCGAGGAAATGGGCTCA
brunello_CXCR6_1	CXCR6	TGACGAGGCAATTTCCACTG
brunello_CXCR6_2	CXCR6	TTGGGGCAAGGAAACCAGCA
brunello_CXCR6_3	CXCR6	AACACCACCAGGTACATGCA
brunello_CXCR6_4	CXCR6	TGTAGTGGTTAAGGCCACCA
brunello_CXorf21_1	CXorf21	GTAGAAATGGAATCCTCCAT
brunello_CXorf21_2	CXorf21	AGTACTGGAATGACATCCAC
brunello_CXorf21_3	CXorf21	TCCAATAGGATGAGTACCGC
brunello_CXorf21_4	CXorf21	GACTTGTGTTTCATCCACAG
brunello_CXorf40A_1	CXorf40A	ACTGGGAAGGCGATGCCTGG
brunello_CXorf40A_2	CXorf40A	GTTTGGTCGAGGAGTGATAG
brunello_CXorf40A_3	CXorf40A	CGAAGACTTAACTCCCGATG
brunello_CXorf40A_4	CXorf40A	GTTCCGCTGGCTGCTCAGCA
brunello_CYP19A1_1	CYP19A1	TGATAGCAGAAAAAAGACGC
brunello_CYP19A1_2	CYP19A1	CAGCATGACACGACGCAGAA
brunello_CYP19A1_3	CYP19A1	GAGGGCACATCCTCAATACC
brunello_CYP19A1_4	CYP19A1	GCATGAATTCTCCATATACC
brunello_CYP1A1_1	CYP1A1	CCTGAATAATAATTTCGGGG
brunello_CYP1A1_2	CYP1A1	GTTGTGACTGTGTCAAACCC
brunello_CYP1A1_3	CYP1A1	AATTGGCTCCACACCCGTGG
brunello_CYP1A1_4	CYP1A1	GCACTACAAAACCTTTGAGA
brunello_CYP1B1_1	CYP1B1	TGCGCCCGAACTCTTCGTTG
brunello_CYP1B1_2	CYP1B1	GCCACTGATCGGAAACGCGG
brunello_CYP1B1_3	CYP1B1	GCGGCCGGGGACTCGCACGG
brunello_CYP1B1_4	CYP1B1	ACGGCGCCTTCCTCGACCCG
brunello_CYP26A1_1	CYP26A1	CGTAGCATTCGAGTGCCTCG
brunello_CYP26A1_2	CYP26A1	CAGGTAAGTGATCAGAGATG
brunello_CYP26A1_3	CYP26A1	ACAAGACGCATCTGTTCGGG
brunello_CYP26A1_4	CYP26A1	GGGAAGCCCATAGTCCCGGG
brunello_CYP27A1_1	CYP27A1	CCTGCAGCGATCCATCCCCG
brunello_CYP27A1_2	CYP27A1	GTACCCAGTACGGAACGACA
brunello_CYP27A1_3	CYP27A1	CCTAAGTAGGACATCCACAT
brunello_CYP27A1_4	CYP27A1	AAGCGCAGCTGTCCTAGACG
brunello_CYP27B1_1	CYP27B1	TGTTCAGGGTTCCGGCGTAG
brunello_CYP27B1_2	CYP27B1	GACAGTGCGCACCGTGTACG
brunello_CYP27B1_3	CYP27B1	CTCCCGACAAGGCATCGCCG
brunello_CYP27B1_4	CYP27B1	CCACGCAGCTCAGAGGCACG
brunello_CYP2J2_1	CYP2J2	GCGCCCAAAGAACTACCCGC
brunello_CYP2J2_2	CYP2J2	TTGCTGAAGAGAGTTTGGTG
brunello_CYP2J2_3	CYP2J2	CATTGTTGATCTTGAAATGA
brunello_CYP2J2_4	CYP2J2	GGTTCACTCTGACAGCACTA
brunello_CYP4F22_1	CYP4F22	GGGTGCACCAGAACCAACAG
brunello_CYP4F22_2	CYP4F22	GGTCACGACACAACATCCAG
brunello_CYP4F22_3	CYP4F22	GGTGCAAGCGATACTGGCGC
brunello_CYP4F22_4	CYP4F22	GGCTTCCTAAAACCTTGGCT
brunello_CYTH1_1	CYTH1	AGCCATCGGCGACTACCTAG
brunello_CYTH1_2	CYTH1	TGAATGATCGTATTTACCCG
brunello_CYTH1_3	CYTH1	TTAATCTCGTCCAGGCACTA
brunello_CYTH1_4	CYTH1	TGTCAAAGATAAGCCCACTG
brunello_DACT3_1	DACT3	GCCCCCGACGCGCTCCAACG
brunello_DACT3_2	DACT3	GAGGCCCAAGTCCCTAGGTA
brunello_DACT3_3	DACT3	TCCCCACAGAAGGTTGAGGG
brunello_DACT3_4	DACT3	GTCCCAGACGAGACCAGGCA
brunello_DAGLA_1	DAGLA	AAGTGGTGATCAGTATCCGG
brunello_DAGLA_2	DAGLA	GGGCTATAGTTAGGTCGCTG
brunello_DAGLA_3	DAGLA	TGGCTTGACCCTCCTCTAAG
brunello_DAGLA_4	DAGLA	AGAGATGCTCCGCTACAAAG
brunello_DAPP1_1	DAPP1	CGGACAGATTCATAAATGGA
brunello_DAPP1_2	DAPP1	GAAGGTTACCTCACCAAACA
brunello_DAPP1_3	DAPP1	TGCCGTCACATCCATTTGAG
brunello_DAPP1_4	DAPP1	CCTGTCTCGCTTCCAATCAA
brunello_DAXX_1	DAXX	GGAATGGGACCACCTCAGGG
brunello_DAXX_2	DAXX	AATGTTGCAAGACAAAAGTG
brunello_DAXX_3	DAXX	GAAGCACATCCCCATAGTCA
brunello_DAXX_4	DAXX	GCTCACATAGTCGCCCAAAG
brunello_DBF4B_1	DBF4B	TGTCAGGTGCCTCTAAGCAG
brunello_DBF4B_2	DBF4B	TCTCTGCCTTTACTTCTCTG
brunello_DBF4B_3	DBF4B	GGCCTTCGAGGAGCTCCATG
brunello_DBF4B_4	DBF4B	AAATGCCAGAAGAACTCACC
brunello_DCAF7_1	DCAF7	GCATGTCGTATCAATGCTTG
brunello_DCAF7_2	DCAF7	TTCATCGCGTAGACTGTCCA
brunello_DCAF7_3	DCAF7	AGTCACCGCTTGTTGCCAGT
brunello_DCAF7_4	DCAF7	CTGTGGGTCTTCGTAAATGA
brunello_DCDC2B_1	DCDC2B	GGTAACTGGCCATTACTATG
brunello_DCDC2B_2	DCDC2B	GAGGGCACGCACAGCCAGTG
brunello_DCDC2B_3	DCDC2B	CTATTTACCCCATAGAGGGA
brunello_DCDC2B_4	DCDC2B	GACAGCTTCAGACTAAATGG
brunello_DCK_1	DCK	TGTATGAGAAACCTGAACGA
brunello_DCK_2	DCK	TTTGAGCTTGCCATTCAGAG
brunello_DCK_3	DCK	TCAAGAAAATCTCCATCGAA
brunello_DCK_4	DCK	TTCCTGAACCTGTTGCCAGA
brunello_DCSTAMP_1	DCSTAMP	GTTTCTGCCATCAATCATAG
brunello_DCSTAMP_2	DCSTAMP	TTTCATACTTCCAACCACAA
brunello_DCSTAMP_3	DCSTAMP	CCAGATGGCAACAACCACAG
brunello_DCSTAMP_4	DCSTAMP	TGTGCTCCCGCTGAATAAGG
brunello_DCUN1D3_1	DCUN1D3	GCAGCACTCGAAATTCTGTG
brunello_DCUN1D3_2	DCUN1D3	GCATTGACGGAATCTGTGCA
brunello_DCUN1D3_3	DCUN1D3	TTGACGAGGATATCTCCACC
brunello_DCUN1D3_4	DCUN1D3	GGAGTCCAAGTCCAATGCCG
brunello_DDIT4_1	DDIT4	CTGGCCTACAGCGAGCCGTG
brunello_DDIT4_2	DDIT4	CACACAAGTGTTCATCCTCA
brunello_DDIT4_3	DDIT4	CGGGCAACGACACCCCATCC
brunello_DDIT4_4	DDIT4	TGAGCGCGGCGGCCGATCTG
brunello_DDO_1	DDO	ATGATGGTAACGGAGCATCG
brunello_DDO_2	DDO	CCTGACCAAACACATACTGG
brunello_DDO_3	DDO	TTGACCACGATGTCAAAGGA
brunello_DDO_4	DDO	AGCACGGATTGCAGTTGTCG
brunello_DDX24_1	DDX24	CAACCACAATCTCAGGACGA
brunello_DDX24_2	DDX24	TGAGACTAGATCACCAGGCA
brunello_DDX24_3	DDX24	CATGGTTTGTGATGATCCGG
brunello_DDX24_4	DDX24	GGAATTGACAGATTACCAGT
brunello_DDX3X_1	DDX3X	CGTGGACGGAGTGATTACGA
brunello_DDX3X_2	DDX3X	GCACCACCATAAACCACGCA
brunello_DDX3X_3	DDX3X	TCTCGGTTCCTTAAATGAGG
brunello_DDX3X_4	DDX3X	TAGCACTAAACATCATAGTG
brunello_DDX3Y_1	DDX3Y	TCAACTATACGACGTATCTG
brunello_DDX3Y_2	DDX3Y	CGTGGACGGAGTGACTATGA
brunello_DDX3Y_3	DDX3Y	CTTACATTCTCAATATGTGG
brunello_DDX3Y_4	DDX3Y	AGGACGAACTCTAGATCGGT
brunello_DDX4_1	DDX4	GATAATACATCCACAATGGG
brunello_DDX4_2	DDX4	TGATGGCTTGCGCTCAAACA
brunello_DDX4_3	DDX4	TCAATTCGACAAATAGTACA
brunello_DDX4_4	DDX4	ACACTGACCAGAATTGCTGG
brunello_DDX58_1	DDX58	TCTCAACAATCTGTTCCACT
brunello_DDX58_2	DDX58	TGCATGCTCACTGATAATGA
brunello_DDX58_3	DDX58	GGAACAAGTTCAGTGAACTG
brunello_DDX58_4	DDX58	CATCTTAAAAAATTCCCACA
brunello_DDX60_1	DDX60	TGTTGTTCGAACATCAATGG
brunello_DDX60_2	DDX60	GCTGAAGGAGAGCGACGACG
brunello_DDX60_3	DDX60	CTGTTGTTAGTGCAGCACAT
brunello_DDX60_4	DDX60	TCAACCACAAAAGATGACGT
brunello_DDX60L_1	DDX60L	TCTTCGTATCTAGTGCTCTG
brunello_DDX60L_2	DDX60L	TCAAACTACTCGGCCAAAGG
brunello_DDX60L_3	DDX60L	GTGGAATGTTGTGTCACACC
brunello_DDX60L_4	DDX60L	GGTACGTTTGTAAATCACTC
brunello_DEFA1_1	DEFA1	CCAAGCTTTCGTCCCATGCA
brunello_DEFA1_2	DEFA1	AGCCCCGGAGCAGATTGCAG
brunello_DEFA1_3	DEFA1	AGCTTGGCTCCAAAGCATCC
brunello_DEFA1_4	DEFA1	TCATCAGCTCTTGCCTGGAG
brunello_DEFA3_1	DEFA3	GTCCGCTGCAATCTGCTCCG
brunello_DEFA3_2	DEFA3	CAAGCTTTCGTCCCATGCAA
brunello_DEFA3_3	DEFA3	TGCAGCGGACATCCCAGAAG
brunello_DEFA3_4	DEFA3	CTCTCCCTGTCCCAGGCTCA
brunello_DEFB1_1	DEFB1	CATTACAATTGCGTCAGCAG
brunello_DEFB1_2	DEFB1	AATTGTAATGATCAGATCTG
brunello_DEFB1_3	DEFB1	ACAGGTGGTAACTTTCTCAC
brunello_DEFB1_4	DEFB1	CAGGTACCAGAGCTTACCTG
brunello_DENND1B_1	DENND1B	TTGGGAGTCCAGTTACATCA
brunello_DENND1B_2	DENND1B	CTTGTAATACACTTCAAACC
brunello_DENND1B_3	DENND1B	GGGAATTTCCACAATACCAC
brunello_DENND1B_4	DENND1B	ATATGTGTTGCCAATACATT
brunello_DFNB31_1	DFNB31	TACCTGGATGAGTACCGTGG
brunello_DFNB31_2	DFNB31	GCTGCTCTTCGACCAATACA
brunello_DFNB31_3	DFNB31	TCTCAACATCCTACACGACG
brunello_DFNB31_4	DFNB31	GGATGAACCCGTGTCACTGT
brunello_DHDH_1	DHDH	CGTGGGCTTCTCGCACAGAA
brunello_DHDH_2	DHDH	TCTGTGCAAACTCCTTCGCA
brunello_DHDH_3	DHDH	AGTTCGCGAGATGGTCGCGG
brunello_DHDH_4	DHDH	AACTCTAGGAGACCTCCGGG
brunello_DHFRL1_1	DHFRL1	GTCGCTGTGTCCCAAAACAT
brunello_DHFRL1_2	DHFRL1	AGAATCTGGTGATTATGGGT
brunello_DHFRL1_3	DHFRL1	GACCACAACTTCTTCAGTAG
brunello_DHFRL1_4	DHFRL1	GAACTCAAGGAACCTCCACA
brunello_DHRS9_1	DHRS9	CACAGTACGAAGTCTCTCTG
brunello_DHRS9_2	DHRS9	GTGGGTGAAGAACCAAGTTG
brunello_DHRS9_3	DHRS9	TCGCCTTGCAATCGTTGGAG
brunello_DHRS9_4	DHRS9	TCACACTGATGAGTCCAAAC
brunello_DHX58_1	DHX58	CGGGTGAAGATGATACCCCG
brunello_DHX58_2	DHX58	GATGCACCACGTGTCCAAGT
brunello_DHX58_3	DHX58	ACCTAGAACTTAAACTCCAG
brunello_DHX58_4	DHX58	GTTGACCAATACAACCACCT
brunello_DKK3_1	DKK3	CCTCGCGGAACATCTCATTG
brunello_DKK3_2	DKK3	GCAGCACAAATTGCGCAGCG
brunello_DKK3_3	DKK3	TGCACCAAAATGGCCACCAG
brunello_DKK3_4	DKK3	TGTGAATTTCTCGGTGCACA
brunello_DLL1_1	DLL1	TGACGAACACTACTACGGAG
brunello_DLL1_2	DLL1	GCCCCCTTACCATTAGAACA
brunello_DLL1_3	DLL1	ACCGACCCCCGTTAAAGCAA
brunello_DLL1_4	DLL1	CCGGCCAGGTGAAGCCGAAG
brunello_DMD_1	DMD	TAGTCGGTGACACTAAGTTG
brunello_DMD_2	DMD	AAATGTACAAGGACCGACAA
brunello_DMD_3	DMD	ACTGAATGACATACGCCCAA
brunello_DMD_4	DMD	ATCACGGTCAGTCTAGCACA
brunello_DMXL2_1	DMXL2	TTCCGATCAAGCAGAACCGT
brunello_DMXL2_2	DMXL2	CTAGGTGGTAGTATCAAGCA
brunello_DMXL2_3	DMXL2	CCCAATAGGCAAGACTACGC
brunello_DMXL2_4	DMXL2	CATGGGGCTCACACTAGGAG
brunello_DNAAF1_1	DNAAF1	CAGCGTATCATTCAATGCTG
brunello_DNAAF1_2	DNAAF1	TTTAAACAGAGCTTGTGCGG
brunello_DNAAF1_3	DNAAF1	TGAGAATGTGCCCGCCAGTG
brunello_DNAAF1_4	DNAAF1	CCACAATCACCTGGAGACCG
brunello_DNAH12_1	DNAH12	CAGCAAATGTTGTATAACCA
brunello_DNAH12_2	DNAH12	TTGGCATTCTAGCTATGTGC
brunello_DNAH12_3	DNAH12	TACCTGATTTGACATAAGTG
brunello_DNAH12_4	DNAH12	TCTTCAAGCGATTTAACTGG
brunello_DNAJB4_1	DNAJB4	AATATATGATCAGTTTGGGG
brunello_DNAJB4_2	DNAJB4	TTCTTTGGAAGACGAATGGG
brunello_DNAJB4_3	DNAJB4	CAAGAGACAGGAATTCTGTG
brunello_DNAJB4_4	DNAJB4	ATGGACAAGGAGGTACCTTC
brunello_DNAJB5_1	DNAJB5	TGGGCGAACTGTGCGCACCG
brunello_DNAJB5_2	DNAJB5	CTAAGTGACCCCAAGAAACG
brunello_DNAJB5_3	DNAJB5	GAATAAAGAACCCAACGCTG
brunello_DNAJB5_4	DNAJB5	CTTTCACTACACCTTTCATG
brunello_DNAJC1_1	DNAJC1	AGGATGATGAACGAAGGCAG
brunello_DNAJC1_2	DNAJC1	GGAAGCAAATCATGCCACTG
brunello_DNAJC1_3	DNAJC1	TGTGGTTTGGTCAATCTACC
brunello_DNAJC1_4	DNAJC1	CCACTAAGTCAAACAACTCC
brunello_DNAJC28_1	DNAJC28	GAGACTTTGACAATCTCAGT
brunello_DNAJC28_2	DNAJC28	ATTTGTTTGTTCTATCACAT
brunello_DNAJC28_3	DNAJC28	CTTCAAAACTTAAATAATGT
brunello_DNAJC28_4	DNAJC28	GCAGTATTAGAGCCACTGTC
brunello_DNASE1L2_1	DNASE1L2	CTGGACGTGATCGACAAGTG
brunello_DNASE1L2_2	DNASE1L2	TTGTACTGGTCCCGGCCCAG
brunello_DNASE1L2_3	DNASE1L2	AAAGTGTCGGACCCCGCTTG
brunello_DNASE1L2_4	DNASE1L2	GAAGGCTCCGATGCGAAGCG
brunello_DOCK4_1	DOCK4	AACAATGCCGAAACTCGAAG
brunello_DOCK4_2	DOCK4	TAGCTCGTCATATAAGAGGA
brunello_DOCK4_3	DOCK4	ACAGTTCTGAGTACACGGCA
brunello_DOCK4_4	DOCK4	TGCACATTATCCGAATCGGT
brunello_DPCD_1	DPCD	GAGAAGACGAGTGAACTACT
brunello_DPCD_2	DPCD	TTTGTGCATAGGGAGAAGGA
brunello_DPCD_3	DPCD	TATAGACATCCTTAGGATAG
brunello_DPCD_4	DPCD	GCAGCCTATCTTCATGCGCA
brunello_DPYS_1	DPYS	ATCACATGCACAATGTAGAG
brunello_DPYS_2	DPYS	GCCTTCATGTGGCAGTGACG
brunello_DPYS_3	DPYS	GTGATGATCTAACCACAACA
brunello_DPYS_4	DPYS	AAATGGAGACTTAATTGCAG
brunello_DPYSL3_1	DPYSL3	TTGCCCTCTCTACGTCACAA
brunello_DPYSL3_2	DPYSL3	GACAATCTGATTGTTCCTGG
brunello_DPYSL3_3	DPYSL3	CAGAACCTCATCAAGGACAA
brunello_DPYSL3_4	DPYSL3	CTATGAGAAATGGAGAGAGT
brunello_DRAM1_1	DRAM1	TTTGTATCTTGTATACATCG
brunello_DRAM1_2	DRAM1	CCAAAAATACCACTCTCTGG
brunello_DRAM1_3	DRAM1	CTTACAAATCATGTCCCCAG
brunello_DRAM1_4	DRAM1	CTGACGACCAGGTCACCAAG
brunello_DRAP1_1	DRAP1	GACGGACGAAGAGATTGGGA
brunello_DRAP1_2	DRAP1	CCTGCCAGGTGACCCAGTCG
brunello_DRAP1_3	DRAP1	ATCTGTTCCCGACATGCAGG
brunello_DRAP1_4	DRAP1	GCGGCGGCCGGAAGAACGGT
brunello_DSE_1	DSE	ACCTGGCAGCTAGTTGTCAG
brunello_DSE_2	DSE	CTAGTCCTGATGAATCAAGG
brunello_DSE_3	DSE	CCAAATCAGAAGGAACCGTG
brunello_DSE_4	DSE	AATACATGTTTCTCGTCCAG
brunello_DSG2_1	DSG2	CAACGAACCAGTGTTCACAC
brunello_DSG2_2	DSG2	ACAGATGCTCAAACTAACGA
brunello_DSG2_3	DSG2	AGCATGGATAGATCAAGCAA
brunello_DSG2_4	DSG2	AGCACAGCATGACTCCTATG
brunello_DSP_1	DSP	AGCAAGAACTGACACGCCTG
brunello_DSP_2	DSP	ACAACAACGAGCGCAGCAAG
brunello_DSP_3	DSP	TGATGTTAGAAGAAGAACTG
brunello_DSP_4	DSP	CTGCCAGCGATAGTCGCCGA
brunello_DTX3L_1	DTX3L	TTCTCTCATCAACTGACATG
brunello_DTX3L_2	DTX3L	CAGGTCACCTGATCGACTTG
brunello_DTX3L_3	DTX3L	TCTGATACTAGGGCACAGTG
brunello_DTX3L_4	DTX3L	TGTTGATGCATATCACCAGA
brunello_DUOX2_1	DUOX2	TAGACGGGACTTATCCTCTG
brunello_DUOX2_2	DUOX2	GTGGCCAGCAGCATCCAACG
brunello_DUOX2_3	DUOX2	AGAAGACCCCCAGTACGGTG
brunello_DUOX2_4	DUOX2	TTTAGTTCTGAAGAGGAACG
brunello_DUOXA2_1	DUOXA2	TCTGAAAGAGAATTACGCCG
brunello_DUOXA2_2	DUOXA2	CTCCAGCACTTACCATAGCG
brunello_DUOXA2_3	DUOXA2	ACTGGTGGTACAGGCCGCAA
brunello_DUOXA2_4	DUOXA2	CTCGTTCAGCTGATGCACTG
brunello_DUSP16_1	DUSP16	CATGATGTAGGCGATAGCGA
brunello_DUSP16_2	DUSP16	GAGGTAGCAGAGTCGGCACA
brunello_DUSP16_3	DUSP16	CCAGCGAGATGTCCTCAACA
brunello_DUSP16_4	DUSP16	AGAACCAGACTGGAGCATCA
brunello_DUSP19_1	DUSP19	AAGTTGGCGTTATTAAGCCA
brunello_DUSP19_2	DUSP19	AGATGCCAGAATTCATGTTG
brunello_DUSP19_3	DUSP19	TCTCAGGAAGCAATGCACCA
brunello_DUSP19_4	DUSP19	TCTTATATGTAAAGTCACTG
brunello_DUSP2_1	DUSP2	CAGGGCTCCTGTCTACGACC
brunello_DUSP2_2	DUSP2	TGCTGCACGAGACCCGCGCG
brunello_DUSP2_3	DUSP2	GTCACTCGTCAGACCTGCAG
brunello_DUSP2_4	DUSP2	GGACGAGGGCAGTGCCTCGG
brunello_DUSP28_1	DUSP28	TCAGCCGGGTCGTCGAACAC
brunello_DUSP28_2	DUSP28	GCGACGCGCACCAACGGTGG
brunello_DUSP28_3	DUSP28	GTTCTTGCAGTAGACTAGGC
brunello_DUSP28_4	DUSP28	GAGGTACGCGGTGCAGACGG
brunello_DUSP5_1	DUSP5	GGGTAGGCAAGCGAGTAGCG
brunello_DUSP5_2	DUSP5	TGTCTCCCGACGGACCTCCG
brunello_DUSP5_3	DUSP5	GGGATATGAGACTTTCTACT
brunello_DUSP5_4	DUSP5	CTACAGGCCAGCTTATGACC
brunello_DYNLL1_1	DYNLL1	CCACCTGGCATTGCATCGTG
brunello_DYNLL1_2	DYNLL1	AGAGATGCAACAGGACTCGG
brunello_DYNLL1_3	DYNLL1	CATTGCGGCTCATATCAAGA
brunello_DYNLL1_4	DYNLL1	ACAAGAAGTACAATCCCACC
brunello_DYNLT1_1	DYNLT1	GCTATAGAAAGCGCAATTGG
brunello_DYNLT1_2	DYNLT1	AGTGAGCAACATTGTAAAAG
brunello_DYNLT1_3	DYNLT1	CGGTTACCTCCTCCGCAGCC
brunello_DYNLT1_4	DYNLT1	AGTTTGTTCTACTACATTTG
brunello_DYSF_1	DYSF	GCTCCAGCGTACCGCCATCG
brunello_DYSF_2	DYSF	TGTACTACACACACCGACGG
brunello_DYSF_3	DYSF	GGGCAAGATCAAGCTACCCA
brunello_DYSF_4	DYSF	GAACACCCTTAACCCCACCT
brunello_DZIP1L_1	DZIP1L	CCCACAGCTACCACACGGTG
brunello_DZIP1L_2	DZIP1L	CAAGCTAAAGTGGACCCAAG
brunello_DZIP1L_3	DZIP1L	TTGTGCCTGCCAGCTACAGG
brunello_DZIP1L_4	DZIP1L	AGAGTGGACCAAACTTTATG
brunello_EBI3_1	EBI3	CTCTCGGTACCCGATCGCCG
brunello_EBI3_2	EBI3	ACGTGGCAATGAAGGACACG
brunello_EBI3_3	EBI3	GCGGTGACATTGAGCACGTA
brunello_EBI3_4	EBI3	CTGATGTGCTCTGTTATGAA
brunello_ECEL1_1	ECEL1	GAAGTGCTCATGTACAAAGA
brunello_ECEL1_2	ECEL1	TGGAGCTGACATCTCGCCGT
brunello_ECEL1_3	ECEL1	ACCTCGCGCCGGTTCCAGCG
brunello_ECEL1_4	ECEL1	CAGTGCCTCACGGAATGGCG
brunello_EDEM1_1	EDEM1	CAATAATGAGACATGCACAG
brunello_EDEM1_2	EDEM1	TCACGTTGACATAGAGTGGA
brunello_EDEM1_3	EDEM1	CAGATGCGCGACCTGGCACG
brunello_EDEM1_4	EDEM1	TGAACATCAATGATGTACTA
brunello_EDN1_1	EDN1	GACACACTCTTTATCCATCA
brunello_EDN1_2	EDN1	AATAGGCACGTTGTTCCGTA
brunello_EDN1_3	EDN1	AGCGCGGTGGGTGAGAACGG
brunello_EDN1_4	EDN1	GGAGAATTTACTTCCCACAA
brunello_EDNRB_1	EDNRB	GGGTGGCGTCATTATCTCTG
brunello_EDNRB_2	EDNRB	CCCCAGCACGAACACAAGGC
brunello_EDNRB_3	EDNRB	GCACCTGCGGAGGTGCCTAA
brunello_EDNRB_4	EDNRB	CAATATCTTGATCGCCAGCT
brunello_EFR3A_1	EFR3A	GAAGCAAATGATTTACAGGG
brunello_EFR3A_2	EFR3A	ATGAGAGATGGTGATAACAA
brunello_EFR3A_3	EFR3A	CTGGATCACTATGACAGGAA
brunello_EFR3A_4	EFR3A	ATTTAGATCATCACAAACTG
brunello_EGR1_1	EGR1	CGGCCAGTATAGGTGATGGG
brunello_EGR1_2	EGR1	GAAAATGTCAGTGTTCGGCG
brunello_EGR1_3	EGR1	ACGCCCTTACGCTTGCCCAG
brunello_EGR1_4	EGR1	AAGGCCTTAATAGTAGACAG
brunello_EGR2_1	EGR2	GGGAAAGATGGTCACCGACG
brunello_EGR2_2	EGR2	CTTTGACCAGATGAACGGAG
brunello_EGR2_3	EGR2	CTCCGTTCATCTGGTCAAAG
brunello_EGR2_4	EGR2	GTCTGACAACATCTACCCGG
brunello_EHD4_1	EHD4	CACGACTAAAGCATTCCCTG
brunello_EHD4_2	EHD4	ACGACCTCATCAAGCGAGCG
brunello_EHD4_3	EHD4	GCTGAACAAGGCCGACCAAG
brunello_EHD4_4	EHD4	GAGAATACCAGATTTCTGCA
brunello_EHF_1	EHF	GGCCCTCTTACCATTGCACG
brunello_EHF_2	EHF	TGGTACTTGGTCCAGTACTG
brunello_EHF_3	EHF	TTTGCTGTCCAACAAATCTG
brunello_EHF_4	EHF	GGATACAATTGGCATCCAGC
brunello_EIF2AK2_1	EIF2AK2	ATTATGAACAGTGTGCATCG
brunello_EIF2AK2_2	EIF2AK2	GCAACCTACCTCCTATCATG
brunello_EIF2AK2_3	EIF2AK2	ATGGTCTCAGAAATAATCAA
brunello_EIF2AK2_4	EIF2AK2	AAAGGCAATACGTACCACTG
brunello_EIF3L_1	EIF3L	TTGGAGGTATACACAAGCGG
brunello_EIF3L_2	EIF3L	ACTTCTTGGCAGTCTTACAG
brunello_EIF3L_3	EIF3L	CTGGTAGTAATCTCCTAACA
brunello_EIF3L_4	EIF3L	CAAGAATACACCTTGGCCCG
brunello_ELAVL4_1	ELAVL4	GAGGTTAGCATCCCTGATTG
brunello_ELAVL4_2	ELAVL4	GGATTCGTGAGGTGATGATA
brunello_ELAVL4_3	ELAVL4	GGGGTAAATAGTTGACGATG
brunello_ELAVL4_4	ELAVL4	CCTGGTGGTGAAGTGGACCT
brunello_ELF1_1	ELF1	GCTGTACTACATGAACAGTC
brunello_ELF1_2	ELF1	ACATGTTCCACAATTACGGC
brunello_ELF1_3	ELF1	ATGTGTCCGTCACATTAGAT
brunello_ELF1_4	ELF1	GACTTGAAGATACTCTCGAC
brunello_ELFN1_1	ELFN1	CTACATGGAGGTTCGAACCG
brunello_ELFN1_2	ELFN1	TAGTAGCCGGAGTAGACGGG
brunello_ELFN1_3	ELFN1	AAGCACTCATCATCGGCACA
brunello_ELFN1_4	ELFN1	GGTACGTGAGGTTGCCAAAG
brunello_ELL3_1	ELL3	GATCCACTGGCAAGCAACCA
brunello_ELL3_2	ELL3	AGCTCGCACTTACCCCTCGG
brunello_ELL3_3	ELL3	CCTGAGAGTTGGCAGAACAC
brunello_ELL3_4	ELL3	TGGGGCTGGGATAGAATCCA
brunello_ELOVL7_1	ELOVL7	TCCATCATACCATCATGCCG
brunello_ELOVL7_2	ELOVL7	GATAATTGGATCAAAGATGC
brunello_ELOVL7_3	ELOVL7	ATGTACAGCTGTATTTAGAA
brunello_ELOVL7_4	ELOVL7	GGAGAAGTAATAAAGCCAGC
brunello_EML1_1	EML1	GTTTGGTCCAATACGGACAG
brunello_EML1_2	EML1	AAGTAGACGGTCTCTCCCGT
brunello_EML1_3	EML1	AAAAACCTATTCCAATGACG
brunello_EML1_4	EML1	GAATAAGCTATGCAGTTCAG
brunello_EML4_1	EML4	GCAAATACCATAATTACATG
brunello_EML4_2	EML4	AAAGATGTCATCATCAACCA
brunello_EML4_3	EML4	TATTTGGAGAGGTTGTGAAG
brunello_EML4_4	EML4	CCATTGGTTATACAGGACAT
brunello_EMP1_1	EMP1	AATACGGTAGATGCATCAGT
brunello_EMP1_2	EMP1	ATACTCACAGCACACCAGTG
brunello_EMP1_3	EMP1	GCTGTCACTGCAGCTAATGT
brunello_EMP1_4	EMP1	AGCCTGTCATATGCCAGTGA
brunello_ENDOD1_1	ENDOD1	TGAATTTGTGAGAGTAAATG
brunello_ENDOD1_2	ENDOD1	GAAGATCTGTCAGCGCGCGG
brunello_ENDOD1_3	ENDOD1	CAGCTGTTTCAGAACAACTG
brunello_ENDOD1_4	ENDOD1	CCTTGAGGAGGCGATTAATG
brunello_ENG_1	ENG	ATGAGCCAGGACACGTAGGG
brunello_ENG_2	ENG	CGTACTCCAGCCTTGGTCCG
brunello_ENG_3	ENG	AGGAGTGGTCTGGATCGGTG
[truncated: 13,415 more rows]
