# Supplementary material for: A virus-packageable CRISPR screen identifies host factors mediating interferon inhibition of HIV
Source: eLife. 2018 Dec 6;7:e39823. doi: 10.7554/eLife.39823 (PMC6286125; doi:10.7554/eLife.39823)
Supplement: Figure 1—source data 3. — sgRNA. gene. logFC. [file elife-39823-fig1-data3.xlsx]

## Sheet: PIKAHIVscreen_wtTHP-1
sgRNA	Gene	logFC
TCATTTACACCATTTCGCAA	IFNAR1	6.59948
TAGATGACAACTTTATCCTG	IFNAR1	6.29201
GATCTAATGTTAAAGACTGG	IFNAR1	5.82438
ACAATTCCACAGGCCAGCCA	IRF9	5.53121
GTACATTGTATAAAGACCAC	IFNAR1	5.36324
GCCAGTTCTCGAAACACCTG	STAT2	5.28776
ATCATCTCAGCCAACTGGGT	STAT2	5.28234
AGCAACATGAGATTGAATCC	STAT2	5.26001
ACGGTCAAATATACCTACCA	STAT2	5.24951
CAGCAACTGATACACCTTGT	IRF9	5.21395
AATTTAAGGAGGTTCCTGAG	IRF9	4.79958
TGGCGGATGATTTCAGTCAG	STAT2	4.76138
ATAATTGGATAAAATTGTCT	IFNAR1	4.72764
AACAGGAGCGATGAGTCTGT	IFNAR1	4.72607
AATTGGTGTGTTGATATACA	TFRC	4.5719
AACTGAGGCCCCCTTTCAAG	IRF9	4.56885
GGGCCCCCCACCGAAGTTCC	IRF9	4.5599
TCTTCTACCCAAATCCACCA	ASCC3	4.53612
GACGTTGGAGATCACCACAA	STAT1	4.52009
CTCTGTGCAACCGTACACGA	STAT2	4.47849
AAAAAACCTTCAAAGTACAA	STAP1	4.40346
CAGTGTGCTCTCAAGCCGGT	COPB2	4.24132
CCATCATAGCCCTTAAATCC	STAT2	3.87288
TTCCCTATAGGATGTCTCAG	STAT1	3.74085
ACCTACCCTTGTAATTGAGG	STAT2	3.74026
CTGCCCTGCATGAATAGCCC	PLEK2	3.70704
GCGGGAAGTCCGTCACGTTG	LIF	3.69844
CCCACTCCATAGAATCTCCG	NFKB2	3.5579
GAATAAAGAACCCAACGCTG	DNAJB5	3.38587
TCCCATTACAGGCTCAGTCG	STAT1	3.30902
CGTTCTCCCCAATCAAGACA	ADAR	3.26787
GCTCCCGGCTGACCTCGTCC	RRBP1	3.19052
GAGCTACACGCGTTATCTAC	PSMB10	3.13369
ACACTGTTCCCCACCGTCCT	CD163	3.0506
ACTTCCATCTGCCTTACCGG	ZC3HAV1	2.97014
GTCACGGTCACATTTCTCGT	EXOC4	2.95975
GAATTCCCTAGAAATCCTAC	COMMD3	2.8512
TCCGCGGTCGCCAAAAAGAA	MDK	2.83051
GGAGAAATACAACATAGAGA	DYNLL1	2.7759
CTCTTCGCCAAGGTCAACGC	NEURL3	2.72455
GGCCCGGGGTAGCTTCTGGC	SLC23A3	2.67535
CGAGAATACCAGATTTCTGC	EHD4	2.64386
GAGTTCACCCCTCACCACGC	PLA2G4C	2.62157
GACTCTTACCCGAATCACAG	SLC1A3	2.62021
CCAATGAACCCAGTCTTCCA	C18orf54	2.57411
CCTGATTAATGATGAACTAG	STAT1	2.56812
TCCTGTCTTCCCTTAAAAAC	NUB1	2.55028
TCTTTGCCATACTGCAAGTG	COL8A1	2.51631
CCATCCAAGTAGGTAAGCTG	ANP32B	2.50723
TCCCCAGCACATAATAACTT	SMAD3	2.50413
GCAGCTACAACAAGAATACA	TRIM25	2.49756
TTCAGAGGGCTCACTACAGT	KIAA1958	2.48215
CTATATCACTATAGGTGCGA	PNPT1	2.45417
ATGTGGAGTCTTGAACACGG	ZC3HAV1	2.45315
CGACGTGGTCCAGAACATCC	ZC3HAV1	2.44909
TCAGCGTCAAGCCAAGTACA	SRGAP2	2.43823
TGGGATATCTAACCTTTACA	ST3GAL5	2.43366
TGAGGCAGGTGGATCACCTG	DNAPTP3	2.42831
AGGAGCCTGCCAAAGAACCA	C12orf74	2.42329
AGAACACGAGACCAATGGTG	STAT1	2.42268
GCTAGAAGCCCTCGTCCTAC	SKIDA1	2.40429
GCCCGCAACTTGGACCAAAG	APOL2	2.38156
CAGCCCGTGCTCCCTCATGA	ZC3HAV1	2.38122
TTTCAGGGAAAGGCACTCCT	TLK2	2.3796
TCCATGCTCCAGATCTGAGT	TRIM34	2.37792
CTGCTGCAGGACTTCTTCAA	HSPA1A	2.37379
AGATGCAATTGAGAACAACA	ATP13A3	2.3348
TGTTGCATTTCGTCACACCG	CX3CL1	2.3211
CAGTGATCTGAAGTCCGTCC	LGALS9	2.31764
GAACTGTGCTGTCGCTTTGA	IRF9	2.26774
TGTTCGTCTTAGAGGCCCAA	NRIP3	2.25745
GGGCAGTTCAATTCCTCCAC	C5orf20	2.25494
AAGACTGCAGGAGATTCGCC	MAATS1	2.22662
CTGGGGCTCACGCTTTGCGC	PLCB3	2.20459
GTCCTCGACTGAGAATAGCT	AQP9	2.2017
TCCATGGATAGTCTCTACAG	SAMSN1	2.19325
TCGAATCCCTTGGATCATGG	ALAS1	2.17869
GCACCTGCGGAGGTGCCTAA	EDNRB	2.17775
AGCCATCCCAGCCCACTAGC	ATF5	2.17594
TGGTGCAGTAATGACTACCT	ALAS1	2.169
CGCCAAACAGGCCCTCGATA	N4BP1	2.15634
GGAACTATGATGCTGCCAAA	SAA1	2.15202
AGCTAGGTCATACTCTCCAG	GART	2.14435
CATAGGAAGGAAAATCACCT	COA5	2.14403
CCTTGAAGATGGCGTCTGTG	PCBP3	2.14008
TCACATGTGTGATTACCACA	NFXL1	2.13709
GACCTTGCATCAGTAACCGA	N4BP1	2.12989
TTGCCATGCGAAATACTGAT	SEMA6A	2.12886
TGGCGCCTAGCATGGAGTCA	KCTD21	2.12338
GATGCAACAGATCAAAGAGC	TRPA1	2.12334
GTCTTCGGGAAGTACCTGAG	GART	2.11722
CCTGGTATCGGGTATTACAG	PSMB11	2.11502
GCAACTATTCGCAGTCCGAG	ZC3HAV1	2.11253
AGCAGTCGTGCTCGACGCAC	THBD	2.11226
CTTCGTTTGCGCCTTTCCAC	UBTD2	2.10522
CAAGTCCCACCCAAACCCAA	BLNK	2.0972
CCAGGCGCGTGAAGCCCACG	NEURL3	2.09711
TGCCACTCAGAGCCCACGAG	TBC1D17	2.08575
GGTCGAATGCCCTCATCCGC	AHNAK2	2.06479
CCAGGAGTGCATCATCGACG	DKK3	2.06234
TCCAGCGCCCGCGCGAGTTG	FAM26F	2.06045
TCCAATAGGATGAGTACCGC	CXorf21	2.05727
GCGGGCCTGAAGGAGGACCT	COA5	2.0429
GGCATCGCTCGCATAAGTCC	GGT5	2.03526
ACAGCAGAACTACTGTCCAC	ZNF385B	2.01034
CAGAAAGCATCAAAACTGCG	TRIM25	2.01033
AATATATCCAGTATATGCGA	MAX	2.00942
CACGCGGAAGAAGGTCCGGC	DLL1	1.98993
CTGTCCCACCTTGGCGATCG	HAPLN3	1.9809
CTCTCTGCAATCCATCCCGA	ESM1	1.98005
TCAAGTCAATCAGTTTGCAT	ETNK1	1.97856
TCCGCGCCAGAATCGTGAAC	ODF3B	1.97847
GGGACCAGCCAAGATCGAGG	NFKB2	1.97521
GCCTGCGGACCCCTTGATAA	ASB2	1.96636
GGGCTTCCCTCATCCGCCAC	ZNF772	1.96572
GGCCCTCACCCGCTGAATTG	CPT1B	1.96213
TCCCAGCTAACACAGCAGAG	ADA	1.94879
TTCTACCGGGACAACAAGCA	FOXC1	1.948
CCCGGTAGCAATCGACCTCC	TRAF1	1.94346
CCAGGGGCGAAGCAATTCTA	TTC39B	1.94119
ACTCCCTTACCTAAAAGATA	DCAF7	1.93707
ACCTTCGTCTGTATGCTGTT	CD244	1.93404
GGGGTCCACCGATAACCGGG	CDC42EP2	1.9317
TCATTCAGATTAACAAGGTT	KIF14	1.92686
TCTATCGCCGCTACTTCCAC	FUT4	1.92542
GAAGAACTTTCGGGCCTCCT	BRSK1	1.92208
AGAAAGAGAATGTTACCCCA	N4BP1	1.92204
TCTGAAGAAGCTAAGGATTG	PLA2G4C	1.9212
CCTGAGGTTGAACATAAGCC	ERI2	1.91944
TCAGTGCCGAGCCCTTAGCG	KIFC3	1.91403
TTCCTACTTCAAAACCTACC	ARMC9	1.91322
CGAATGCTGTCCATCGTCCC	TUBB1	1.91266
TCCCAGTTTGAAACACACAT	SKIL	1.90324
TCCTAGCATATCAGTTCTTC	TRMT1L	1.90065
GCCGACCATCTGCTCCGACC	LY6E	1.89318
GATCAACAGCCAGCGCATCG	PLEKHF1	1.88864
GGGTGGGCACTCCACCAACA	PRKAG3	1.88537
AAGGGCGTGCTCCAGAACAC	SLC7A11	1.88519
GGGTCGGCTTCTCTTACCAG	MT1M	1.88495
TCAGTCATATCTTCAAATAG	IL18	1.88368
AGTCATCAGGGCCAAGTTCG	TIMP1	1.88113
TGTCCTGGGAAATAAGACAT	MICA	1.87836
GTATATCAAGAGCCACTACA	H1F0	1.87246
TCCTGGGCTGCCATATACAA	ANK3	1.86559
TCTTCTAGAACTTTACACAC	C5orf51	1.85883
CCTTCCTTCAAACACTGCCG	COA5	1.85766
TCCAGCACTTCATCCCAGTG	RASAL1	1.85761
ACTGCAGCAGACACGCGCCC	COA5	1.85288
CCTGTGCCGGCTGTTCTCGG	CBR1	1.85114
TCCTCACGGCTAGTTGCAGA	HIST2H2AB	1.84993
ACCAGCTTGGATGCCCACAA	VRK2	1.84213
GTCTACCTGACCAATCGATG	BRCA2	1.83929
TGTCACAGGATAGAACACCT	RHBDL3	1.83534
TCGGCTAACTCCATAAACTG	THNSL1	1.83404
GAAAGACCGGAACACCTGGG	CHORDC1	1.83198
CCAGATAGGCCAGGCCATCG	KIFC3	1.83122
GAGCTGGCGGCCCCTCAGTG	CCL19	1.82612
TATGGTTATACCGGTCCCAG	EPC1	1.82127
GGTACTACCTTTCCCAAGCC	UST	1.81951
GTAAAGTTGGTGGTACATCA	BARD1	1.81356
GCTGCTTTGGCCCATCCTTG	TNFRSF12A	1.81221
TTGGTGGGGAAATTCGACTG	RXFP1	1.81035
GTCCTTCAAGAGAAATCGGA	MARCKSL1	1.80442
GCATAAAGAGCCGGTAGCCG	VGF	1.80101
TCCTGATCTATCCATAGGCC	IFITM3	1.80055
CAAAGACGATGAATTGCACG	CD163	1.80043
TGTCTCCACAGTCCTTCCAA	YPEL4	1.79914
GAGTCGCCGCCCGTCTACTC	ELFN1	1.79636
GCCAAGAAGAGCGAAAGTAC	SRBD1	1.79371
ACTCTCCGCCGTCGTATCCC	KCNJ10	1.78942
CACCATATGGACTTTCATCC	HSD17B14	1.7893
CAAGAAAGGCAACTGCAACG	KCNJ11	1.78516
CACCTGTGGGTTACCCTCAC	RNASE4	1.7842
TGTCCACAATCTCTCGATGC	GRASP	1.78349
TCCAATTAAAGATGTACCCC	LPGAT1	1.78075
AAGTACTCACAGTATTCTTC	MAP3K5	1.77778
TGCTTTGAGTCCTTCGAGAG	PRG4	1.77612
TCTCTCAAAGACAGGATCGT	TNNT2	1.77261
TCCATAGTTTACGGTGGGGA	TMEM171	1.76497
CCGGTCCCATGAGTTGCCAC	ADM2	1.76447
GTTCGACGAAGCCAAGTTCG	FUCA1	1.7609
CCGCCGGGACCTCATCAAGT	PPFIA4	1.76049
ACAAGAGTCACAACTCTTCC	CHAC2	1.75955
GTGCCCCACCCCAAGAAGCC	GBP1	1.7552
TACCTTATGAAACTCCAGCG	XAF1	1.75359
TGAGCGCGGCGGCCGATCTG	DDIT4	1.7509
CGTACCAGGTCAGGATCGTC	LSS	1.7509
AGCGGGAGGAGTTCACCGTC	RAD9A	1.7483
AGCCGCGGAGCCCTGTACAC	CD74	1.74467
CATTAGGGGGACTTACAAAG	IL27	1.74341
ACCCACAAAGAGGACTTAGG	GIMAP5	1.74118
TCCATCAACCAGAGCATCGG	ALDOB	1.73837
TCCAACTGAGTAATTAGTTT	ZNF485	1.73746
CGGGAGCCGGAATTACCCTG	GEMIN5	1.73682
GATTGTATTAACTACACTAG	EXT1	1.73236
CCTGCTTACTGCCATTAGCC	C3AR1	1.73078
AGGAGCCCGCGTGACGATCA	APOBEC3B	1.73061
TCCTACCTGTGTACCGAGCC	SLC43A2	1.73038
CATCTCGCGGCACTTCTACG	HELZ2	1.72959
TTGGACTCGGGAATTCGTGG	IFIH1	1.72142
TCACGTTAAAGACACTAGGT	KIAA1217	1.71472
TCCTCATGCTTATAATGTTG	ZNF572	1.70983
GGGCTCCCTACCTTGACAGA	GPR126	1.70832
TTGCCGCGTTCTCTGTACTC	ANXA2R	1.70705
TTACTTGTCGGGGCAGAGTC	CEP19	1.70463
GCTCGCCCCGGGATCCCACC	C4orf32	1.7021
CAGAGGACTCTCCACATGTG	KIAA1671	1.70145
GGAGGCGGTTTCCCGCACTT	C17orf96	1.7009
GCCCCCTTACCATTAGAACA	DLL1	1.69607
TCCGACCAGCTTGTCCTGAT	CHAC2	1.69554
AGTGATTTACCACTGCACAG	IMPA2	1.69071
GCCCACTGGCCCGGATTCGA	KIAA1211L	1.69057
GGGATGCCGAGAAGACCGAT	CCDC9	1.6898
TTCGGTTACTGATGCAAGGT	N4BP1	1.68937
TCCGCGACCCCTATCACGTG	PROCR	1.68606
CACATCTTACTGTTCTTTGG	NPIP	1.68578
TGGCCTTCACAACCAAAGCA	GART	1.68566
CCTGCTTGTTCGCCGGGGCC	TGM5	1.6854
CTGTTCGTCCTCCTGCATCG	SEC22B	1.68493
AAAATGGAGTGGATATGTTG	ZEB2	1.68448
TCCCCTCATCAAAGAGCCGA	MB21D2	1.68311
GGTTTCATCCGCCAGAATTC	TRAF5	1.68045
CCTGAATAATAATTTCGGGG	CYP1A1	1.68035
TCCCCTCGTCCTGTATAGTG	TAPBPL	1.67967
ACAAAATCTCTCAAATCCGG	USP25	1.67923
AAGCTGCTGTCATGAGCAGC	CCL13	1.67764
CTGTAGATGTTTCTTCTTCC	FAP	1.67587
CCGGGCTCTCTCTCCGCTTG	NKD2	1.67475
TCAGCGAGGTCCATCCGCAG	UBE2L6	1.67283
AGAGATTGTGCATCGTTACG	AP1S3	1.66938
TCCCAATCCGAGCCCAAGGT	ARMCX3	1.66786
TCATGCCTTCGACATAAACT	ZNF441	1.66357
GAATTTAGAGGCCCGAGTTC	RBM11	1.66267
TGTCCAGTGGGCGACATTCG	IL15RA	1.6507
ATAACTGCCCCACACACCCG	ALAS1	1.64986
TCCCGGCTTAGAAGGACTGA	RIPK3	1.64942
CCCCGAGCTCCACAAAGCAT	C2orf42	1.64904
TCCCACCGACTCGCCCGACG	DACT3	1.6441
CAGACGCCCAGTCACAGGCG	ZG16B	1.64231
GGAGTGGGTCCGGCGCACGC	HELZ2	1.64211
TCAGGTAGTTACCTCTCTAG	RGS13	1.64153
TCAGGACTTGGTGGCTTTCG	ZNF844	1.64099
GGTCGTAGCCCACTACGTTG	KLHL34	1.63924
CGTCACGTGGCTGTGCAACG	HLA-DPA1	1.63386
ACATATTTACAGAATGGCAA	FCGR3A	1.63201
GAGACCGAGGTGTATCACCA	STAT3	1.63062
CCAAGCTCATCTAGCAGGGA	FKBP1B	1.63043
CCGTCCACTTGTAAAAAATA	ATP6V0A1	1.62938
TGATAGTCCCAGTATAATCG	KIAA1958	1.62351
GCGCCCAAAGAACTACCCGC	CYP2J2	1.62202
TGAAGGAAGGGATCACCCTG	PPIF	1.62159
GGTACAGGTCAGACAGTGTG	AMZ1	1.62081
GCCCCTCTGGCTGTACATTC	RNF19B	1.62071
AGCCTGACACTGAAGGACTG	POLN	1.61945
GCCGTTTGTGTACGGGGGGC	SLC25A30	1.61849
GGGCCGAGCAGCAGCGCATC	TNNT2	1.61554
GCTATATCCTCAACTTCCTG	KCTD21	1.61517
CTCCGCGTACAAGCATCTGA	IFNAR1	1.61377
CGCTCGAGGAGCCTTCTCCG	CNP	1.61327
CATCGTCACCACCGACCACA	PHLDA2	1.61303
CCAGGATACTGTGGCATATG	ZKSCAN7	1.61232
GGTTCTGGACAAGTGTCAAG	HSPA1B	1.61141
CCGGCCACCGCAGAGACCGG	ASCL2	1.61038
TCTGGTAGAAGTTATATCTG	ZC3HAV1	1.61001
AGACTTACCGCATATTACAG	MMP7	1.60982
TGTTACTCTGCCAAGGTCTG	LPGAT1	1.60962
TGGTGTTTCTGCGGGGAGCC	IFI27L2	1.60816
TTACACAGAATGCTGCCACA	N4BP1	1.60471
TCCGCCTCTTCTTTACTAAG	GCNT1	1.60467
ATGTCCAGTGTGTTACACCC	BARD1	1.59766
CAACGGTGTTCTGGTCCACA	CASP12	1.59519
TGCGTTGCTGGTCACATTCC	APOE	1.59163
GGCACTCGGACCACGCAGCG	SEMA6B	1.59013
GTCCACATAGCCCGATTCAT	CYP19A1	1.58686
TCATCAGGATGATTCCACAC	SLC40A1	1.58482
GACCAGTTTCTTTCTCTTCA	ERLEC1	1.58417
GAAGGTGAGACTGTCTACAC	TGM2	1.58155
GGGGGTTTATCCCGAGCTTG	HOMEZ	1.57828
TCCGCAAGCCAGGATCCTAA	TXNIP	1.57581
TCCAACCTGCTGGGCTACAT	2018-09-03	1.57286
TCCAGACAGAACCTTTGACT	DENND1B	1.57153
ATCACAACGATCTGTTCGTC	LGMN	1.56879
TCCCTCGTACCTGAGCGAGA	ABL2	1.56811
CTTCGCCTGTGATGAAGTCC	ABLIM3	1.56761
CAAGAAGCCGTGGAAATGCG	ZNF835	1.5675
CATGCCATTGTTTCGTCCAT	GZMB	1.56726
CGGCGTGGCCCACGACGAGC	MAFB	1.56572
GCGCTTATCCCCGTCTTCCA	BST2	1.56556
CTAAAGGAACCCCTTGCATG	CNGA1	1.56473
TCAAAAGTGACCACGGACGC	BHLHE40	1.56395
TTCATAATTATATCCAGAGA	CPA6	1.56202
GCCTTGTCCTCACCACTTCT	UPP2	1.5612
GCCCCCGACGCGCTCCAACG	DACT3	1.56038
TCCAGCAGTCGTTCCACACA	TGM1	1.56011
CATGCTCGGCCAGAGCACCG	APOE	1.55922
CCTCTACGAACACATTGTAG	EOMES	1.55907
AGGCCAACATGCGAAAACGC	GCLC	1.55826
TCCGCAACACTAAGGCAGCC	SMTNL1	1.5576
GGGAAATCGACAAAATTGTG	ENPP2	1.55731
CAGCCTCTTGGGTCTCGAAG	PABPC4	1.55561
GCGCGGCCCTAGTCGAGTTG	C19orf35	1.5554
CCAACGTGACGGATCCAAGT	CCND2	1.55493
GCGCTGTCTCTCCGTACCCA	KCTD11	1.55298
CAACAGTGTAGAAGTCACTT	MS4A6A	1.55221
ATTCACTCGGAAAATCTGTG	HLA-E	1.55099
ATGAAGTGGGGAAGCGTCCT	KYNU	1.55082
CGAAGGTCTGCGCGTGTTTG	CCND1	1.55043
TGTCCGCCCTGAGTGCGCCG	TNFAIP8L3	1.54499
GTCCCAGATAGAGCTGAAGA	KIAA0040	1.54492
AACAACCTACTGGACGACAA	TBX1	1.54156
ACACCTGATTGTGATGGCCT	ME1	1.54139
AAGTGGTGATCAGTATCCGG	DAGLA	1.53942
GGCCCGGAACCATGACCATC	NPM3	1.5392
TCGGCCAAGAGCTTCCAGGT	OLFM2	1.53482
CCTCATCGTGCAGAACATCG	KCNJ11	1.53364
TAGGGTCTGGGTGTTCGATG	NOG	1.53237
TCCATCTACTTCCGTTGTAC	C5orf54	1.53177
TATCCACCGACAGCATTCCA	PLSCR1	1.53096
ATCATCTTGGAATGAAAGCA	CLEC5A	1.52713
TCCAGGGGCGTGAACTCCTC	XDH	1.52698
CCTACCTGGCAATATATTTC	CASZ1	1.52665
TACCCTACCCCTTCGGACTT	IER5L	1.52602
AGACACGGGAGTTACCACCT	ARHGAP27	1.52555
GCGTGTGGTCTCCGGATGGC	SLC16A13	1.52438
GACAATGGCATGACCAGCCT	HDX	1.52404
TCCTAGGCGCTGACACCGCT	ADM	1.522
TAGAGTTGTCATCTTTCAAC	PPP2R2A	1.51829
ACACGTGTACAGTCCCTGCT	ZNF547	1.51651
TCAAGTATTTGAAATAAAAA	FAM3C	1.51452
GCCTCCGTACCATCTATGCC	C19orf35	1.51294
GTCCCGGAAGACGAGAGATG	CMKLR1	1.50826
CACCTATAAAGTACTCTCGC	ENPP1	1.50824
GCGTAACGACTCCCTTCCAC	YBX3	1.50718
AAGCATCCATAGTACGCCAC	ALDH1A1	1.50627
GTCTGCGGTAGATACAGCCA	STARD4	1.5062
TCCAGGAGCTGAATAGAACG	HIVEP1	1.50605
CCATGCGGCTGCCATAAAGA	RIPK1	1.50553
CCTCATGTCCTGTGTTTCGA	IRGM	1.50429
GGGAGGCCCGGCCACATCAA	COL4A2	1.50332
TCTAATCCCAGCACTTTGGG	DNAPTP3	1.50178
GGCAGCGAGTCGTTGCGGGC	GPR137B	1.50152
TCCAGCATACTCTTCGCAGC	FAM71A	1.49974
TCTGAGAGAACTACTCTATG	PARPBP	1.49974
AGCTCAGGTGCTGCCGGCTA	LMTK3	1.49919
TAATGAAACAAAGCACTCAG	TDRD7	1.49869
GATCTGGCTATATCCCCAGT	TNS1	1.4983
ATGGCCATTTATGTGGCTGG	AQP9	1.49387
GAAGACGTGGAGCTACAAGA	APOL6	1.49304
TCCTGCAGCTCGCTGTAGTT	SNAI1	1.49264
TAGGAATCTCGTGCTTTCTG	PLEKHG7	1.49212
GTCTCCAGCAGCTATAACAG	PHC3	1.49188
TCCTCTTGCTCTTTGGCCCG	NXPH4	1.49124
GGCGCCCATCACCCAGTTTC	TTC40	1.48934
GGAATCTGCAAATCGCCGCC	AMOTL2	1.48901
CCCACCTGCACATAGCACCA	PLAU	1.48888
GAGCAGTTTGAATGTCCACG	HR	1.48881
CAGCTTCCGGATTAGAAGCT	HIST1H3E	1.48715
TCTGGACGTGGTAAGCAAGG	HIST1H2AC	1.48711
GTATTCAGGTATAGATATGT	SCGB2A1	1.48655
CGAGAGCTCACCTTCGGGAC	PHF23	1.48447
CTGCCAGCGAGAATTGTCCG	LYPD3	1.48338
AGGCCGATCCCAAAGCCCCG	OSGIN1	1.48135
GGGGCCATAGATGAGTAGCG	HELZ2	1.48098
TCGACTCCGCTGGTCCACGT	KPTN	1.48032
CTTGGTGGTGTTCATGACTG	C15orf48	1.47934
TCCGCAGCGCGCGATTGCGC	CCDC42B	1.47928
TGTCCTTCAAGAAAGGCGAG	SRC	1.47532
GGTCCAGGAGCACTCGACCG	GJA4	1.47429
AGTCTCCCGATTCACCTTTG	C1QB	1.47044
AGAAATACCAGATAACGCCT	LRRN3	1.47035
CACCGCCCGGGAGCTGTCCG	C1orf61	1.4703
GACTCCTTTGCAGAATCCAG	SCAND3	1.46978
CCATGATTCCATCTTCTACA	RPL22	1.46901
TCCCAATTCTCTTTGAGCAA	CCDC39	1.469
TCACCTGGAGAGCTCTCGTG	ZNF684	1.4663
TCCTTTAGAAACTTGTCCCG	SSB	1.46605
CTCCTCGGAGCCGTGTTTCT	C6orf222	1.46454
TCCTCCTAAGTATTTCTCAG	CES1	1.46319
ACAATGAGGTTTCCGCTCCG	UNC93B1	1.46242
TCCCTCCTTACCCCATCTCA	HLA-A	1.46092
TCCGCAGCAGAGTGACCGTA	CTCFL	1.46014
TCCCGGACAGGTATGGACCG	CCDC113	1.45901
TACTAAACCCAGATGCCGAA	GPR180	1.4581
GTACATATCCCTAGCTGTGC	SLC35A2	1.45806
GAAGGGCATGGCTATAGCCT	CXCL11	1.45644
CATTGCGGCTCATATCAAGA	DYNLL1	1.45463
GAGCCCAGGGAATCCGACTG	PAX8	1.45386
GCCGCATGAAACCCACAGTG	TMEM63A	1.45302
TTGGCGTCACCGTTCTGTCC	CBR1	1.45098
GTAGACGAACCGGATGTCAG	TIMP1	1.45034
GTTCGTCGCTCTTGGCTAGC	H1F0	1.44956
GGTCTTGGTGCGATAACTGG	PAK3	1.44678
TCTGGTGAAGCTGCAATTCC	PDCD1LG2	1.44612
CAACGAGAATCGATATACTG	NCOA3	1.44573
GCGGTACCAATGTACCTTTG	MTF1	1.44472
GTCAGTCACCCCATCAAATG	SPON1	1.44259
TCCAATTCCTCATACATGGA	JRKL	1.44238
TCCGAGTTGGAGAACAGGCG	AK4	1.44179
GTCCCCAAACACTCTTAGCC	PARP12	1.44158
GGGCAGCCGACGGACCACGG	MAP3K5	1.44082
TCCACCTCGGGGATGTAGAC	TRIM25	1.44079
AAGGCCCAAATCATGCTCTG	SPATS2L	1.44067
GCTCGAGTAGCCCTCCACGA	NR4A3	1.44043
ACCTACCAATAAAACCATGG	PLEKHA4	1.43948
TTACCGTCTGCCATTCAATG	PARP9	1.43768
CGCTGGCCCTCCCTCCAGGG	CALD1	1.43715
AGAAGAGCTCGTGTACGTCG	STX11	1.43711
GGTACGGCTGACGCAGACCG	ISG15	1.43591
CCTGCCATCCAACGGAGAGC	BRSK1	1.43555
TGCAGGATGCGAAATCTCAA	RIPK2	1.43428
TGCCGTCCTGCCGGTCAAAC	CREB3L3	1.43409
TCCCTTTGCAGACACAGCCG	MT1M	1.43317
GATGTTCCACTATTTCTGCG	TRIM31	1.43241
TCCACAGGTACAACATACTC	PDE7B	1.43169
TCCTGAACGCGTGTACGTCA	GAREM	1.43133
GGCCTCGGGGTAAGCCACGA	SLC6A9	1.43111
CCCTGATGCATACATTACAG	GOSR1	1.43105
CTTTACTCTCCATACAGGGG	ATP7A	1.42873
AGCAGTGCCCTCGTCGCTGC	MARCKSL1	1.42855
GCTGCCCATGCTGGGCACTA	FCGR2A	1.42694
CCACAGCTGGCTGGGAGCAG	CCL4	1.42525
TTGGTATTCTCCAGGGACAA	CBWD3	1.42338
TGTTCAGGATAATGGAGGCC	CTSL1	1.42327
GCTACCTCTCCGTTCAGCAA	FNDC3B	1.42241
GTCCCCGCTTCGAGCAGCCT	PLEKHN1	1.42176
CCAGTGATTTAGAAGCTCTG	CCDC39	1.41947
GGTAGTGGAGCGCTACCCCA	MAP1LC3C	1.41924
AGTGGAGAACGGCGGCGTCC	PKLR	1.41923
GGAGCCGACTCTAACACTAG	IL36RN	1.41677
CTTATAGTAATGATTTCGCC	LRP12	1.41665
TCCCCGATGGCGCAGGTACC	SPTBN4	1.41485
GATTGTGTTGTCAACAACGC	HSD17B14	1.41455
GTGGCTGGGGAATCTGGTCG	ELF1	1.41375
CTGTGCAGTGACGTCGTCCA	RAPH1	1.41218
GTGACCAATCCACACTACCA	SLAMF9	1.41127
TCCAGTATCGTCTATACATG	BAZ1A	1.41054
GCTGGCGAAGATGGGCGACC	ANO5	1.40841
TACCTTCTCCTTGAATACAA	C6orf62	1.40815
CCAGGGTGTCGAACATGCCA	THBS1	1.40774
GGTTAATAGGACCCATCCTT	HIST2H2BF	1.4077
CACTATGGTGGACGCTTTCC	FABP3	1.40753
GCAACGCGCATCCCGCTCAA	LDHAL6B	1.40658
GACCTACGCTCCTCACCCAG	PEX11A	1.40564
CATCCGGCCCGAGTTCCGCG	NFIX	1.40519
ACCATCAGAAGTTCCCTCCT	BTN3A1	1.40456
TCCCTCAGAGACCAGTCCCA	CD244	1.4033
GCAGCCCCCACTTGCCGACA	YJEFN3	1.40311
ACCCTTCGCCCGCCGAGAAG	SIX4	1.40184
CCGCACGTGAGCTTCACAGT	GNG4	1.40164
TCCTGCTGTACCAAGTGACA	PARS2	1.39927
TGGGCCTGACGATCCTGACC	LSS	1.39922
GTGGACGGCAGGACGTTCGA	ADARB2	1.39895
TCCCCGTTCTCGAAGTCGTG	CFB	1.39854
CCCCTCGGCTGGAATCCGTG	GPR161	1.39779
CATGGAGCGTTCGTCCCGCT	PUS1	1.3957
CAAGAGGCAGTGTCCGATCG	FICD	1.39441
AGTTGCCATACAAAACAAGG	SELL	1.39382
TCCAGTCATTCCCTAGGACT	HSH2D	1.393
GTGCTGTCCAAACCCCCCGA	AKAP12	1.39283
CCAGGATGGCGGCAACCGCA	TNFRSF4	1.39154
GATCGCCTCCATAGGAATCG	SLC16A13	1.38921
GCCTGAGCTTAGCTCAGCGC	TIMP1	1.38875
TGGTGCCTCTACCTAGACCG	TMEM187	1.38826
TTAGGTTCGGTGTCAGTCTG	NME8	1.38762
GAGAACGGCTACGTGCTGGA	UBE2QL1	1.38746
GGCCCATTGACTAAAACCAA	PARS2	1.38658
TCTGGAGCACAAACCAGCTA	PEX12	1.38528
TCTTCAGGAGTAAAGAGCCT	KITLG	1.38482
AGAGCTTCACCTTCTACCGG	IL36RN	1.38344
TCTGGCCCATCAGTTCACAC	CD38	1.38334
GTCCTTCCCGTTCAGTGCAC	ATP1B1	1.38308
AACTCCGCTACGCTCTTTAG	HIST1H1C	1.38305
TGATGTCGAAGACTTTCACA	MNDA	1.38186
TAGAGATGGCAACATACTGG	SLC35A2	1.38101
GGAAGGTGCGGCTGTAGCGT	GPX2	1.38061
12583	NTC_1573	1.37883
2551	NTC_319	1.37883
2556	NTC_320	1.37883
12753	NTC_1595	1.37883
2218	NTC_278	1.37883
8087	NTC_1011	1.37883
2395	NTC_300	1.37883
4554	NTC_570	1.37883
2902	NTC_363	1.37883
13527	NTC_1691	1.37883
13871	NTC_1734	1.37883
3077	NTC_385	1.37883
1318	NTC_165	1.37883
10960	NTC_1370	1.37883
12903	NTC_1613	1.37883
7784	NTC_973	1.37883
12688	NTC_1586	1.37883
9606	NTC_1201	1.37883
1885	NTC_236	1.37883
7896	NTC_987	1.37883
12032	NTC_1504	1.37883
10769	NTC_1347	1.37883
5809	NTC_727	1.37883
10538	NTC_1318	1.37883
3643	NTC_456	1.37883
577	NTC_73	1.37883
14732	NTC_1842	1.37883
13968	NTC_1746	1.37883
6884	NTC_861	1.37883
12181	NTC_1523	1.37883
266	NTC_34	1.37883
14331	NTC_1792	1.37883
11748	NTC_1469	1.37883
12061	NTC_1508	1.37883
11864	NTC_1483	1.37883
3639	NTC_455	1.37883
14076	NTC_1760	1.37883
5115	NTC_640	1.37883
5943	NTC_743	1.37883
6433	NTC_805	1.37883
11192	NTC_1399	1.37883
13368	NTC_1671	1.37883
551	NTC_69	1.37883
9986	NTC_1249	1.37883
9365	NTC_1171	1.37883
14054	NTC_1757	1.37883
9146	NTC_1144	1.37883
9690	NTC_1212	1.37883
2013	NTC_252	1.37883
2191	NTC_274	1.37883
6765	NTC_846	1.37883
789	NTC_99	1.37883
7419	NTC_928	1.37883
13970	NTC_1747	1.37883
1966	NTC_246	1.37883
8446	NTC_1056	1.37883
12119	NTC_1515	1.37883
13593	NTC_1700	1.37883
10047	NTC_1256	1.37883
7629	NTC_954	1.37883
2932	NTC_367	1.37883
4295	NTC_537	1.37883
7923	NTC_991	1.37883
2802	NTC_351	1.37883
2075	NTC_260	1.37883
4392	NTC_549	1.37883
10019	NTC_1253	1.37883
10264	NTC_1283	1.37883
13000	NTC_1625	1.37883
7380	NTC_923	1.37883
11081	NTC_1386	1.37883
12504	NTC_1563	1.37883
10380	NTC_1298	1.37883
8761	NTC_1096	1.37883
167	NTC_21	1.37883
12214	NTC_1527	1.37883
14375	NTC_1797	1.37883
6913	NTC_865	1.37883
12925	NTC_1616	1.37883
10783	NTC_1348	1.37883
10252	NTC_1282	1.37883
10010	NTC_1252	1.37883
5630	NTC_704	1.37883
AGCCTTGTAATCCTCCCCCG	WARS	1.3785
CTTACCTCGGGCATAAAAAA	ZC3HAV1	1.3779
CTCACTCTTCCCGTACCAGG	EOMES	1.37756
TCCGGTGGCCGGTCTTCAGA	RET	1.37674
ACTGGCGTTAACTCGACCAA	CD163	1.37657
CTTCGTCCCTCGCACCAGCG	NFE2L3	1.37516
TGGTAAAGTCTCGTCCCATG	SEMA3B	1.37434
ACACACTCGATGTCACTCCA	TNFRSF10A	1.37404
TGTGGTGGAGCCCTACAACG	TUBB1	1.37392
CATTCCGAAGCGTCCTATAG	RNASEL	1.3736
TCCCCAATAGCTATGCTTTA	KIAA1279	1.37322
TCCTTGTCCAAGAATCGAGC	CYP1B1	1.37148
TCCTATGCTATTGTACACGA	GBP1	1.37129
CTGCGCGTGAACCGCGCCAA	PML	1.37127
GTACGAAGCTGAGCGCACGG	OAS1	1.3706
CCAGCAAGATGCAAGCCTTC	IL1RN	1.37026
CCCCATGGATACTCACGGGT	UBE2L6	1.36949
AACCGGCATGGCCAAAGCCG	HSPA1A	1.36945
TGGCCGCCAGGAATCAAGGG	CABLES1	1.36923
GTCGAGATGGCAGTGACCGT	FOS	1.36877
AAGTTCTACGGAGCATAAAG	TNIP3	1.3659
CAGGACACGGAGGACCGGAG	SFT2D2	1.36561
AGGAGTCTCTGCGATCATCC	ARL5B	1.36516
TCACGTGGTGAACGGCCCAT	CYP27A1	1.36489
TCGCGGTGGTCGTCCCGAGG	CD38	1.36429
TCCGAGTGAAAAAGGCGTAG	TRIB3	1.36374
GAAGGTGTGGGATTGACTAC	MASTL	1.36112
GAGCCAGGCCGCCGCAAAGC	GRB10	1.36077
GGTCCAGTCTCCACTAAGCC	PI3	1.36074
TGTTCAGGGTTCCGGCGTAG	CYP27B1	1.35707
TCCTCAGGGTACTACGGCGA	ATCAY	1.35638
TCACTCTGAGAACATGGGCC	RUFY4	1.35629
CCCAGAGCGAAGGTCTCACG	TNFSF14	1.35592
CTCCTGTTTGACCGGCAGGA	CREB3L3	1.35514
GCAGTCGCATCTGTTGCTGC	YAP1	1.35502
ACCCGATGAGTTGCGTCTCC	ST8SIA4	1.3548
GGTTGATGGACCGGGCCGCC	BTC	1.353
ACTTAACATTCTACAGGAGT	FABP5	1.35143
ACTTCCCGTCCCCAGCTGTA	ITGB7	1.35042
TAGTCGTCAGGTGTCCACCG	GCNT1	1.35034
ATCGGCTTCATCCACGCCTT	IRF5	1.34978
TCCAGCAGAGTCTTCATGGA	FCGR1B	1.34666
TCCGAAGTTCATTGCCTATC	CREBRF	1.34663
CAAGCTTTCGTCCCATGCAA	DEFA3	1.34346
AAGCCGGGAACCAGCTACCG	SPON1	1.34343
TCCGGTAGCCAGTGCTATTG	SULF2	1.34331
GATCCAAGAGTTGAACGCCT	SLCO5A1	1.34317
AACGTGCTTCAGCGCCACAC	REC8	1.34283
CCATCGAAGAGATTTCCTCA	HSPA1L	1.34263
GAGCACTATGGAGTAGCGCA	PNPT1	1.34211
CCACAATCACCTGGAGACCG	DNAAF1	1.34113
CCAAAAGTTCTCCCCCTTCC	CALCA	1.34052
TCCAACACTAGGCATGCAGG	AMPH	1.33993
TGAGGGATTCCCATTCCATG	GEN1	1.33872
ACATGGTGGACGTACTCGCA	SCAND3	1.33856
GGCCGGAACTACCTTCTCAC	TIMP4	1.33851
GTCTGCCATTACACAGCCTG	GBP3	1.33822
AACCGATCCAGTTCCTACAA	LDHAL6A	1.33679
CAACAAGCTAGCGGTTTACT	RPL41	1.33679
GAAGGAAAGGACCATCGCTC	PNPT1	1.33613
AGGCCTCCGGTAACGATATT	PAQR8	1.33491
TCTGCGTACAGTGCTCCCGG	HELZ2	1.33456
GAGGGTCATATTCCCCCCTG	LILRB3	1.33365
GACACCTGCACATCTTCAGT	C22orf42	1.3334
GAAGTCCCTGCACCACGACC	TNFRSF10A	1.33252
CTAAGTGACCCCAAGAAACG	DNAJB5	1.33202
TGGAGCGTCTTGTCGCCCGT	CDKN1C	1.3312
CTCGCCCTCAGAATGCAGAG	LOC728485	1.33061
CCTTTCCAAGCCATTTGTCA	SCG3	1.32777
GCCCCGAGAAGCCGAGTCCA	IER2	1.32754
CCCCCAGATCAAGCGTTTCC	2018-09-04	1.3267
TCCCGTCTGTTTGTGATTCG	CRY1	1.3252
ATTCTTGTGAGAAGTGTGGT	USP37	1.32504
GAGCCTGTACCATCCCACGC	TIFAB	1.32487
TCTGGAACACTGCCCTTCAC	CD109	1.32481
GGGGTGACCGCCTATTTCCG	SLC25A28	1.32411
AGGAAGTAAATGCTTCTGGT	CXCL16	1.32395
GCCCCGCAAGGAATTAACCT	RGAG4	1.32374
AATGCCTGTGTAAAGAACAA	DOCK4	1.32365
TTGTGGGAAAACAGAGCCAC	HAMP	1.32183
GGGCGCGACGGATCGTCTCC	GPR35	1.3195
ACAGTGGTGGACATTTCCTG	PMP22	1.31851
CACAGTGGGGGTGTACGAGT	GADD45B	1.3185
TCCTGCAAAGATCCCTACGG	MARVELD2	1.31773
AGAGGAATTACTACCACTCA	C18orf54	1.3176
GTGTCCGTACTAGTGCTTTC	KCNJ2	1.31751
CAGCATCACAAAATCCACAC	ZNF419	1.3174
GAAGAGGTAAGACTCACCAT	GRB10	1.31627
CAAGTGTGAGTTCTTCAACG	CBS	1.31488
CGTGTCGTCTACGTACTCCA	HLA-F	1.31426
CGCAGCCACATACAGTTCGA	SRBD1	1.3138
GTACCTCATTGAATCCAGAT	IL6	1.31371
CCTTGTGTGCCTGGTATTCG	FAM3B	1.31299
CGCGAGCTGCTTCAAGTCCT	LHX2	1.31284
GGGCGTGGTCTCGCGCAGCT	CCND3	1.3128
TGAGGCCGTCTACCAGATTG	GTPBP2	1.31124
TCCGAGCCAGCTCTTCATAG	MGLL	1.31107
TCCATCCAGCCTCGCTATCC	ALDOB	1.31049
TGGCTCGTCATCCTGCCCAC	KCTD14	1.30937
TCCCTACCGTTCATTGTTCA	ABTB2	1.30915
CTGTCCCTGAATATAGACAG	PGBD1	1.30865
TCACTGGAACACCAAATATG	CA2	1.30847
AGTAGTCTATCCACCACCTG	FAR1	1.3077
AGCACAGTAGAACTAAGGGT	BRCA2	1.30702
ATGAATTTCGATCGTTCTTC	GPNMB	1.3062
GCGCCATGGCCCCGCGCGCC	TNFRSF11A	1.30532
AGCGGTCCCCTGGCAACGTG	SLC35A2	1.30519
GATCAGCTCCCGAGATGTCC	MX1	1.30483
TCCCGGGAGCCAAGTTCTGC	CLIC4	1.30423
CACCTGGTGCCATTGAAGGG	ZBP1	1.30419
CCTGAGTTGAGCCGGAAATT	DHX58	1.30273
TGGCCTTACTCATCGGACTG	PGBD1	1.30187
TTCGTATGTACAAAAAATAC	CSF2RA	1.30165
GACCTCCGTGCCTGACCATG	IFITM2	1.30137
GGCCCTTGTGCAATCCCCCG	RIN2	1.30023
TACCAGATCATTCACCGCAA	LGMN	1.30009
TCCCCATAGTGCCCATAATG	SEC24D	1.29951
AATGGGTCTGGGACCTTAAC	KIAA0907	1.29889
TCTGTCTCACAACGCCATCG	LRRC3	1.29813
TCAGGCCCTCCATATGCGGC	RUFY4	1.29619
AAGGGCGCGTACTCCAGGCC	SRRM3	1.29586
TCCGCCCGCTGTAGGGCTTC	PLAT	1.29547
GTCTGCAAACAATGTCTACT	MASTL	1.29481
ATTCTTAGCCGAAAAACCAG	NPR2	1.29472
TCCACCAGAGACATTCACCT	BLMH	1.29417
TCCAAGTCCTGCATGTAGCC	IRF1	1.29281
TTTCTCTCAATAGCACGGCA	UPP2	1.2925
GGACCCGGCCGACCCGCACA	IRF7	1.2921
CATCTACTTGCTTGTGTTTC	SCIMP	1.2919
GGAGCCGCACCGCCAGGTCA	EDEM1	1.29157
TGAACACGGGATGCTTCGTG	CCL23	1.28999
GGGGCCCTTCCCTCGCAACG	TNK2	1.28984
ATCCAAGCGCTCTTCCACAC	PLA1A	1.2893
AATACAGCCTGACCGGACGA	PUS1	1.28863
GAATCGGAGCCATAGTCCAA	CD9	1.28817
GCTGAGCTGTGTTTCGACCT	BLZF1	1.28754
CGGTAGCGCTTATCGTCCAC	TBX1	1.28741
GGCTGCCAGCGCGTCAAGTA	TGM2	1.28682
CCCACCCGCAGTAACCCAGA	KREMEN2	1.28556
TTTGCTATGGCGATGAGCAG	SMN2	1.28531
GTTGGCGATGTCCTCTTGCG	SLC15A3	1.28527
TCCTGACAGTGCCTCCAACA	MX1	1.28511
GACGCTCTGGTGGTCATGTC	SPHK1	1.28468
CATGGACCGGAGTGGCCAGC	RIMS3	1.28439
CTTGGACATAACAGCAACAT	IFIH1	1.28343
GGAGGCGAATTAACTCTCCT	DTX3L	1.28308
GACATCTATTGTGTATCTAC	TMEM217	1.28235
GTTACCTTGTCAGATGGAAC	NUDCD1	1.28223
GAACGCGTCGTTCCAGTGCA	PTPRU	1.282
GCTTTCCAGATGCTAAGAAG	MLKL	1.28168
GCGTGGAGGTCTTCTACACG	GGT5	1.2805
TCCGGCCCAGTTTGTAGTAG	LMO2	1.2796
GACCATCGAGGTGTACGACC	FAM83G	1.2796
GGAATCATACCCGGGTGCTT	NKD1	1.27848
CCACAATGGTCTTGAAGCTG	CCL2	1.2783
ACGAGCCCGCCTTCGACAAG	GNMT	1.27735
GTAGACCAATAAACTCCAGT	SENP8	1.27714
GGAGCAATGTCTCTTAGCCA	TRIM69	1.27654
GTTAAGCATGCAAAAAGCCC	LIPM	1.27598
GATCGGGCCCAACATCCGGT	PTK2B	1.27523
CTCAGCATGTCTTCCATCAG	TRNT1	1.27487
GCTCTCAGAGGTATCTGTCC	ZNF620	1.27465
TTATCGTTCAGAATGTCCAG	C4orf33	1.27439
GACTGCTCCATCGCAGCCAC	LIN37	1.2742
GTAGTCATCCAGGCTAGGAG	C10orf10	1.27158
CCCAACCTCAATTCCCAAGG	KCTD11	1.2712
TCTCAAAGTCTCGAAGAGCC	PDE4DIP	1.27106
TCCGGCATGTACAATAAATC	UBFD1	1.27106
CTTCTTCCGCCCCGACAATG	PFKFB3	1.27034
TCCACTGGGCCGTTACACTG	GIMAP4	1.26992
TGGGGCCCCCCGCGGTGACC	INHA	1.26951
CCTATTAATAGAATACGAAG	LRRN3	1.26916
TCCTTCCATGAAGACTCTGC	FCGR1B	1.26881
GTACCTGCTGTCCACCCGCG	RNF222	1.26869
ACCGCGGCGGGCGGCGCAAC	IGFBP2	1.26866
GGTGCGAGGCCTATGTCTCT	TAP1	1.26774
CCTCAGTGATGGTCTCACTG	CBR1	1.2674
GCTTGAGGTTCACAGTAGGG	TLR1	1.26485
CCACTCACCCCCACAAAGCT	S100A2	1.26403
TAGGGTATCGGTACAGCAAT	VMP1	1.26293
AGTACACATTTGTACAAGCT	CRP	1.26237
GCCCCGGGGATACCGCCTGA	TAPBP	1.26223
AGAATTGTTATCAGCATGCG	LGALS3	1.26149
CCATCGTGAACCTGCGTCCG	BHLHE40	1.26081
GGCACGGGAATCGCACTCCT	SERINC2	1.26057
GGTCGTGCTTCGTAAATTCT	MB21D2	1.25878
TCCAACCCTGCATGACCAAG	ALDH1B1	1.25804
GTCTGCGGCTCACTATGGTG	AGPAT9	1.25769
TCCACTGTACCTTGATCAGT	RGL4	1.25759
CCAGCGAGTCGGTCTCATCG	ATCAY	1.25733
ATTGTGGGTTACGGTCATTG	TMEM123	1.2566
GCCGTATGCCCATGTGTCCT	ZBTB6	1.25614
TCCAGTGCAAACCATCATAA	FAM19A2	1.25478
CATCGTCCATAATCTTCACG	APOBEC3F	1.25429
TCTCCTTCGAGAACTGCCAA	PSMB10	1.25317
CCACAAACTCTCCAGCCCGA	HTRA4	1.25306
TGTCGGCTTTCCGAATGATG	MARVELD2	1.25172
CTTGGCATTGCAGCTTTCTA	PARPBP	1.25155
AGCGATGAGGGTGATGCGTC	OSBPL5	1.25142
AGGTCTATTACACAAGCTTG	CXCL13	1.25116
AGATCATGGTTAAGCATGTG	MACC1	1.2509
AGGCAAATAAACTTAACCTG	GMPR	1.25021
CCTCAGAGACCACCTCGACA	TRIM25	1.24965
AAAGTGAACTGGGACGGAAG	P2RY14	1.24889
TTCACTAACTTCGATCCTCG	CA2	1.24873
CCTGGTCCGCCGATATGATG	MOCS3	1.24792
TGGCGGAAGTCCCCCAGCGG	CDC42EP2	1.24783
AGAAACCGAAACGCCTCGCC	SHOX2	1.24765
AAAAGCATATGATAAAGCTG	SMN2	1.24728
AGTGCCACTCGCAGGAGCCG	CXCL1	1.24688
GGATTGAAAATGCTCCAGTG	STEAP4	1.2468
GGCCATTGCCACGCAGATCC	CHAC1	1.24661
GACATAACGGATGCTCCACA	STARD5	1.2463
TCTGGACAGCCAAGTGCCAC	LGALS3	1.24552
ACAAACTCGTCTACTTCAGG	CCNA1	1.24488
GTGGGGCTTCACCCCATACT	CNN1	1.24475
TCCCAAGTGATCACGCTACG	TBX3	1.24473
ATATTGCTCTTCAGTCGACA	AP1S3	1.24385
AAGTTCTTCAGCAGTCCACT	ALAS1	1.24337
GTACCAGCAGCAAAGCACCA	VGLL2	1.24324
GTCGCGGCCGCCGTCCAATA	CHST7	1.24317
TTAATTCCAACCAAATCCCG	IRF1	1.24238
CTTCTACCCCACACGCTCGC	YJEFN3	1.24173
GCCTCCTTTACCCCGGATCC	PNRC1	1.2417
GCACACGGGTGACATCACTG	UBA7	1.2414
GTGGACGATGCCATCGCCTT	PEAK1	1.24125
TCCATTAATCATCTTCTCCG	ENPP2	1.24114
GAGAACCGTGCCATTCCCGA	OASL	1.24038
GCTGGTGTTTAATAAGGGAT	ZNF501	1.24034
GCCAGAAAATCACCATAGCA	ZKSCAN7	1.24017
AGTAGTCAGCAAGTCCAGCG	MRM1	1.23899
TGCTGGCGGACCCCAACCAC	EOMES	1.2381
CATCCTGTTCCCGGTCCACA	TTC7B	1.23777
GTCCACCCAGTCAGGTACCC	ZNF772	1.23715
AGGCCGGGGTTCGAGCACTG	NFIX	1.23662
CAACAGAGTCATGACAGAAC	CCDC23	1.23483
CACTCACATAGAAGGCCCTC	PSME2	1.23436
CAGGCCCTTAGAGCCTACCC	C17orf66	1.23416
TGGTGAAAATACGTCTTCCC	TAF1A	1.23416
TTATTACATGACCTGCAAAT	RBM25	1.23313
TGGCTCCGTCAAGCGAAGAA	FST	1.23065
AACCTGACGAGCACGTTCCA	NFS1	1.23025
TCTTACTCTTTGTCACAGGT	TREM2	1.2291
TTTCGTTGATCCGATTCGCA	C17orf97	1.22734
CTGCTTAGGACCAACTCACG	PARS2	1.2273
GCCTCTCGCCCGAATTCCTG	LRG1	1.22718
GCCAAGATGAATTGCCTTGA	PATL2	1.22708
GTCCCGGATGTCTCGGTACA	STX11	1.22631
CGGAGTGATGAGCCCGCCCG	BLOC1S2	1.22594
TGGTGTACATGACCATACCC	ZG16B	1.22519
CCCGGCGCCTTCGGGAAAAC	DAXX	1.22512
GCTCCCTCCCAGACATGCAG	IL9R	1.22455
TTCATGGGGGCTTGTGTCTC	CHRNA6	1.22432
AAAGAAGTCAAGGAGTTACG	C10orf12	1.22326
GAGCAGCGCATCCCCTACCG	DAXX	1.2226
GGAATGTCTGCAGCCCATAG	SUN2	1.22226
TCAGAAGAGTACCAATGTAG	C12orf60	1.22197
TGTGGTTCCGGTCCGTCTTG	ANGPTL6	1.22093
CATAGGGTTGACATCCTCCA	SIAH3	1.22045
GTCCAGGTGTGCACGGACCA	NR4A1	1.22019
AGTGGTCAGAACCCTCTCAG	PNP	1.21987
12465	NTC_1559	1.21889
2554	NTC_320	1.21889
10590	NTC_1324	1.21889
9044	NTC_1131	1.21889
10569	NTC_1322	1.21889
11104	NTC_1388	1.21889
12455	NTC_1557	1.21889
12047	NTC_1506	1.21889
12867	NTC_1609	1.21889
3614	NTC_452	1.21889
14358	NTC_1795	1.21889
7352	NTC_919	1.21889
6623	NTC_828	1.21889
3333	NTC_417	1.21889
9371	NTC_1172	1.21889
12561	NTC_1571	1.21889
14860	NTC_1858	1.21889
10530	NTC_1317	1.21889
1462	NTC_183	1.21889
4844	NTC_606	1.21889
11855	NTC_1482	1.21889
3341	NTC_418	1.21889
2845	NTC_356	1.21889
9656	NTC_1207	1.21889
10228	NTC_1279	1.21889
2173	NTC_272	1.21889
9263	NTC_1158	1.21889
8026	NTC_1004	1.21889
2529	NTC_317	1.21889
10901	NTC_1363	1.21889
9143	NTC_1143	1.21889
10823	NTC_1353	1.21889
14557	NTC_1820	1.21889
5731	NTC_717	1.21889
2592	NTC_324	1.21889
8823	NTC_1103	1.21889
1760	NTC_220	1.21889
14100	NTC_1763	1.21889
14716	NTC_1840	1.21889
11162	NTC_1396	1.21889
2095	NTC_262	1.21889
14026	NTC_1754	1.21889
3564	NTC_446	1.21889
13563	NTC_1696	1.21889
10761	NTC_1346	1.21889
14401	NTC_1801	1.21889
11571	NTC_1447	1.21889
242	NTC_31	1.21889
14878	NTC_1860	1.21889
6447	NTC_806	1.21889
11843	NTC_1481	1.21889
13496	NTC_1687	1.21889
1356	NTC_170	1.21889
3274	NTC_410	1.21889
10809	NTC_1352	1.21889
10803	NTC_1351	1.21889
1843	NTC_231	1.21889
4322	NTC_541	1.21889
5178	NTC_648	1.21889
13383	NTC_1673	1.21889
8844	NTC_1106	1.21889
5269	NTC_659	1.21889
12073	NTC_1510	1.21889
1112	NTC_139	1.21889
4433	NTC_555	1.21889
14775	NTC_1847	1.21889
1625	NTC_204	1.21889
9404	NTC_1176	1.21889
5278	NTC_660	1.21889
11910	NTC_1489	1.21889
2403	NTC_301	1.21889
8964	NTC_1121	1.21889
7028	NTC_879	1.21889
14547	NTC_1819	1.21889
5188	NTC_649	1.21889
5450	NTC_682	1.21889
5069	NTC_634	1.21889
7961	NTC_996	1.21889
327	NTC_41	1.21889
7841	NTC_981	1.21889
9621	NTC_1203	1.21889
10017	NTC_1253	1.21889
1527	NTC_191	1.21889
TAGCCCGACCTTCCTCACCC	APOC2	1.21806
TCCGTTACCGGATCTGCGTG	VAMP5	1.21767
CCCGCTTGTAGATGTCCTCC	PDE4DIP	1.21696
GACCGCGTGCGTGCTAATCG	MOCS3	1.2162
TCCTGTACCAATGAGCATTA	RBM25	1.21485
CCTCCCCACGATGCAATGCC	DYNLL1	1.21468
GTTGTAAAATCAAAGCGCTG	MEX3B	1.21454
GTGCCGTCGCTCGGTGCGCC	SPSB1	1.21438
AGGGTAGTGATGGCGGACCG	RMI2	1.21413
TCATAGGTTATGGACCTCAA	GUCY1A3	1.21413
ACCTACCACGCCAGCTCTCG	C1QB	1.21408
CGTAACACCAAAGTTTCGAC	C17orf96	1.21394
AGGAATTTCACCAATTAACA	TFEC	1.21356
CGACCACGCAGGCGTCCTGA	FSCN1	1.21314
TGACCTGGGAACCCGCATCG	KIR3DL3	1.21278
GGATCTCCGAAGTCTCATCA	LPXN	1.21221
TCCAGCTCACACACTTGTCG	WDFY1	1.21179
ACGTGTACAGTCCCTGCTCG	ZNF547	1.21136
CCTACCCTGTCTGTACCGTG	UBA7	1.21061
TCCTTGTCTGGAGAATGCAA	GBP7	1.20831
CTTCACAACGTCAAGTTACA	RAB39A	1.20763
CCCACAGGTGAATTCATCAT	LIMS1	1.20734
AGCCGTGTGGATGACCACAT	HSD3B7	1.2072
AGCCCCTAGCGCGCCGAGCA	N4BP1	1.20706
TCAGGGTCAGATTCCTTAAC	PLA2G4C	1.20515
GGACACTCACATCGGTGTTT	EOMES	1.20476
GCCGCCCCCGACGTTTGCAC	WIPF1	1.2045
CTTCTGATTGCATGCCTCGG	B4GALT5	1.20405
GTCCGCGGGCTACACCAAAC	LPL	1.20301
TCGCATTCCACACCTCAAAG	LCN12	1.20267
TCCTATGGACTGCGCCCTGG	GNRH1	1.20129
GCCCCGACCTTGCCCCGCTG	PNRC1	1.2009
TCCATATGCATCCAGTACTT	SYNJ1	1.20084
TCTTGTCCCGTGTGACGTCC	FAM20C	1.20017
TTCTCTCAGCTCCCACCGCA	C5orf20	1.19993
CCCCAGGTTAACCAGCTTCG	PKP2	1.199
TCCTCCAGCTGGATATAGTG	NUB1	1.1983
GGCGGTGAAGGTCCGGCTTG	ADAMTS14	1.19808
AGGTGCTTTCTGCCCGCACA	TMEM52B	1.19794
TCTCAACAATCTGTTCCACT	DDX58	1.19721
TTGCCGTCCAAAGTTTACCA	REEP3	1.19674
TCCGAGGCTGCGGCAGCTAA	PKD2L1	1.19667
GCAGACTGCTCGCAAGTCCA	HIST1H3D	1.19621
AGTGCTTATACCTTGTCCAA	CD40	1.19577
CCTTGGAGGGCTCCTCCGCG	CASZ1	1.19513
TTGCGGCGTGGGTTTCCGCG	MDK	1.19437
GACTGGGCTTCCATTTCCAA	GPR126	1.19345
TCCTGATAACCAATACGTCA	IFIT3	1.19296
ACTCAAACCTAATTAACCAT	ZNF107	1.19265
GCCTCCCTTAATTGTGTCCC	TAS2R3	1.1924
TCCCGACCATGGATTAGCCC	SYTL2	1.18904
CTCGTACGGCGAGCCCTCCT	PRDM16	1.189
CTGGGGGAGAAATTTCTGCG	AKAP12	1.18845
TCCCGCAGGGCCACAAACGT	TNK2	1.18617
AGAGTCCGTGAAAGGTCCCG	GPD2	1.18583
TCTGAACTTCTCCCCGACAA	CCR5	1.18549
TTCCAGGTTCCGAAACAATG	CD226	1.18516
TGCAGGTATGGTGTCAGTCG	NUP160	1.18442
CCACAGCAGCCCACCAGTAC	CRTAM	1.18402
ATCCCCATTTAGCCAGTATC	HAVCR2	1.18354
TCATCAGTTTCCGACGTTCT	NFIL3	1.18308
GAGGGTGCAGACCTCATCCG	ZNF205	1.18266
ATGGTGGACGAGATGCTCCA	SERPINB2	1.18198
TGAGGTACGTCAAGTCGGCA	ALCAM	1.1816
TCCCAACTACGAGATGCTCA	IFITM2	1.18151
CACACAGGATGCCGTTGCCC	MAPK8IP2	1.18096
TCACTTAGACTGGGTCTGTT	IGF2BP3	1.17978
GATCCTGAGACCAATTCCGA	CHORDC1	1.17926
TCCCGCCAGCGCGTTGCGCA	ASCL2	1.17757
GCTGTGGTGGTCTGCGAGAC	IL18BP	1.17741
GGCATCTGTTCCCGACATGC	DRAP1	1.17711
GGGTCCCATCCACGTCGAAG	PMM2	1.17701
TGTCCTTCCAAAATCCCGGG	SKIDA1	1.17618
GTTGTCTGTGGGGCAGTCTA	TRIM69	1.17535
GCTCAGCGTCCTTGTCGAAG	TMEM229B	1.17516
ACACACATGCCTTTCCAGAA	LGALS9	1.17487
GGCGTGTTTCCAGACTGTTT	IFNAR1	1.17432
AAAGGCCGTGTTCCATTCAA	PI3	1.17187
GAGCCGTGGACCAGCTGACA	SERPINE1	1.17113
CTCCTACCTCCCGGCGTTGC	SECTM1	1.17112
GTACCGGCCCAGAATAACCT	TRAF5	1.17109
GAGCTGTGCCAAGTGTGCCC	MT1A	1.17076
AGAGTTCCGTCTTGTATTTG	ZFP36	1.17061
GACCCGTTCACCAGAAATAT	PPP1R10	1.16804
AGCCTCACCCTTTCCTAGAA	IL9R	1.16798
ATAAAGCCCTCATGTTTGTC	OSBPL6	1.16713
AGGCCAGCTTGGTAGCTGAT	RGS16	1.16694
TCATGGCAGGGTCCCACATC	C22orf42	1.16689
AGCTTCAAAACAAACCCTTG	PARP11	1.16646
TTGTGTGGCCAGTCGTATCC	GPR15	1.16643
CCTGCAGCGATCCATCCCCG	CYP27A1	1.16577
CCTATTCACCAAGCTAAAGG	EPAS1	1.16541
TCTGGTGGGACCCTATTCAG	WDFY1	1.16519
CACTCGGGTCTGACCACGCG	KIR3DL3	1.165
CGTCTCGATTCACCACAAAT	NCOA3	1.16426
TACATACCATCCCCAAGATC	CBY3	1.16405
AGGGCTCCCCATACCACACG	PTPRU	1.16352
TTATTACTATCCACGATCGA	ME1	1.16275
GGCCACATACACCGACAGGA	ABCD1	1.16219
CCAGTCCGGGTTGGCGATGC	C16orf52	1.16198
ATTGCCCTGGAAAGGGCAGA	KIAA1199	1.16074
CCCCCAAAGACAAATCCAGT	ARHGAP27	1.16064
AGGTATCTGTGGGTCCGCCT	KLK9	1.16038
AACTTCCAATAATTCCAACA	GPR171	1.16029
TGGAGTACTCCAGCACACGC	TRIP6	1.16001
TTAAGTCCTTGCAAAGAGCG	C17orf97	1.15983
GGTACCGGGGCAGCTACTGG	TMEM173	1.15926
TGAAGGTGATCGTCGGACCT	FPR2	1.15923
AGGCCAAGGACCATGTCCTG	GPR157	1.15896
GAGCAGGTTGCGGTCCCGCA	CCND2	1.15883
CCACAAGATAAAGTGATTTC	TANK	1.15873
TTCAAACTAGTAAGCAACAC	SPATA5	1.1586
GGTCCTCGAGTACCTGACCG	HIST2H2AB	1.15808
TAAAGACTTGCCAACATCCA	COPB2	1.15747
CCAGCCATAAGCATGTGTCC	NFS1	1.15727
ACTGTCCGTCTGCATTGACC	MGLL	1.15698
TCCTACCTTTAGCATGTCAT	PKP2	1.15615
AGAGCACCCGGTCTTCCCGA	PARS2	1.1561
CCTTTCGTGGAACAAGACCG	NTNG2	1.15603
9257	NTC_1158	1.15487
270	NTC_34	1.15487
5051	NTC_632	1.15487
13988	NTC_1749	1.15487
3045	NTC_381	1.15487
10591	NTC_1324	1.15487
14067	NTC_1759	1.15487
6537	NTC_818	1.15487
158	NTC_20	1.15487
11061	NTC_1383	1.15487
8255	NTC_1032	1.15487
13398	NTC_1675	1.15487
4614	NTC_577	1.15487
5008	NTC_626	1.15487
3612	NTC_452	1.15487
12178	NTC_1523	1.15487
14113	NTC_1765	1.15487
6561	NTC_821	1.15487
3485	NTC_436	1.15487
8245	NTC_1031	1.15487
5691	NTC_712	1.15487
11177	NTC_1398	1.15487
365	NTC_46	1.15487
6272	NTC_784	1.15487
5411	NTC_677	1.15487
7379	NTC_923	1.15487
10669	NTC_1334	1.15487
3340	NTC_418	1.15487
13273	NTC_1660	1.15487
13429	NTC_1679	1.15487
12534	NTC_1567	1.15487
2375	NTC_297	1.15487
12185	NTC_1524	1.15487
2752	NTC_344	1.15487
1088	NTC_136	1.15487
3636	NTC_455	1.15487
9315	NTC_1165	1.15487
5445	NTC_681	1.15487
11527	NTC_1441	1.15487
3780	NTC_473	1.15487
11901	NTC_1488	1.15487
1009	NTC_127	1.15487
9420	NTC_1178	1.15487
4307	NTC_539	1.15487
8227	NTC_1029	1.15487
7600	NTC_950	1.15487
11113	NTC_1390	1.15487
235	NTC_30	1.15487
11267	NTC_1409	1.15487
11287	NTC_1411	1.15487
6297	NTC_788	1.15487
5206	NTC_651	1.15487
7730	NTC_967	1.15487
351	NTC_44	1.15487
2940	NTC_368	1.15487
14979	NTC_1873	1.15487
3896	NTC_487	1.15487
14936	NTC_1867	1.15487
9864	NTC_1233	1.15487
986	NTC_124	1.15487
12006	NTC_1501	1.15487
9244	NTC_1156	1.15487
2737	NTC_343	1.15487
1471	NTC_184	1.15487
3649	NTC_457	1.15487
9457	NTC_1183	1.15487
4979	NTC_623	1.15487
5349	NTC_669	1.15487
1848	NTC_231	1.15487
8011	NTC_1002	1.15487
1574	NTC_197	1.15487
7105	NTC_889	1.15487
2070	NTC_259	1.15487
4025	NTC_504	1.15487
10832	NTC_1354	1.15487
1830	NTC_229	1.15487
15063	NTC_1883	1.15487
2962	NTC_371	1.15487
6208	NTC_776	1.15487
14853	NTC_1857	1.15487
8602	NTC_1076	1.15487
1593	NTC_200	1.15487
8305	NTC_1039	1.15487
4229	NTC_529	1.15487
14376	NTC_1797	1.15487
5523	NTC_691	1.15487
12706	NTC_1589	1.15487
1491	NTC_187	1.15487
14593	NTC_1825	1.15487
4647	NTC_581	1.15487
7644	NTC_956	1.15487
TTCCAGGGCGCCGTAGTCGT	SOD2	1.15392
GACCATGTGGCTCCGACCGC	CATSPERD	1.15319
CCAAGCTGCAGAATTCAGAG	NUPR1	1.15319
TAGGTGCCTCGAGTCTTTAT	GLRX	1.15253
CAAGAAGGGCCAAACGTGTG	FKBP1B	1.15217
AAATCGGATCCTTCTCTCGG	ATL1	1.15205
CCGAGGGCAGCTTTGTTGTC	TSACC	1.15203
AGTGGGTAAGTTCCAGCCTA	BTN3A2	1.15193
TCCTGATGGACAACTATGTG	HCAR2	1.15142
CCCGGCCTCAAAGGCCAACG	COL4A2	1.14951
CGTGGACGGCAGGACGTTCG	ADARB2	1.14918
GCTGGTACCAGTGTTTCACC	OASL	1.14842
TCGGTGCGGTTCGGACCGCA	OPRM1	1.1484
ATCGTGCCGGATTTCGAAGT	MITF	1.14827
TCCATGCAGAAAGACTACCC	MGLL	1.14727
TCCAGCTATGAAGGCGCCTG	OR5K2	1.14669
TGTGCAATGACTCTGACCGA	FAM46A	1.14612
GCCCTCGCGTAGCACCTCGT	PHLDA2	1.14449
TGCGGCGTGGGTTTCCGCGA	MDK	1.14432
TCAGGAAGAGAATACCCACG	SLC1A3	1.1441
CAAGATCTACCACCCCAACG	UBE2L6	1.1441
GGCCACATAGATGTGGTACA	HMOX1	1.14402
GGGCCCGATTCGTTGTCTGA	NFKBIZ	1.144
TACCTACGGAGTCTATCTCC	PDGFA	1.14385
GAGGAGATGGGCATCCACGG	TTC21A	1.14332
ATCCAGTCCGCGTACCACAA	MINPP1	1.14328
TGTACACGAGAGTGCTGCTC	GBP3	1.14257
AGGAAACAGGAGCCAACCAA	MX2	1.14168
CTGGACCTGCCCATCCACGC	RNF222	1.14129
TCTCCTTGCTGTCCCGCCGA	GEM	1.13981
GGGAGCTGACACCTGATAGG	KIR2DL1	1.13878
TCGTCCAGACCGTCCGCAGT	FAM46C	1.13874
TCCGCTCCCGCGCCCAAGAA	HIST1H2BK	1.13866
TTAGAATGCATGGATCTCAA	MSMB	1.13851
TCCAGGGCCGGATGGTCGCG	RABAC1	1.13824
GGAGCCCACTGTGCCGTCAG	OTOF	1.13806
TATCCTCACCCAGGGAGACC	ZNF701	1.1368
TCCAAGCGTGTCGAGTTCGG	NXPH4	1.13646
GCCTTCGCCGTAGTACCCTG	ATCAY	1.13556
GTCTTCCAAGTTCTTCCTAG	WNT5A	1.13545
GTCCAACGAGAGCCTTGTGC	PADI2	1.13349
CCCCGGCAGAGATCTATCAA	TARS	1.13276
ACCACTAGCCAGGTCTCGAA	ENG	1.13258
GGAAATAAGCTCATCGTGTT	YPEL4	1.13249
CCACTCTGGGCCGTATAATA	FAM71A	1.13172
CAGCTTGCCCGAGCACGAGT	RBCK1	1.1311
CTGTCCGTTCTCGTCCACGT	UBE2L6	1.13061
GTTCCTCATCGCTGGGACGC	PI3	1.13042
ATCACAGCTCAAGAACTAAG	LACC1	1.13021
GGAACCGCACACAAAGAGCG	SEMA6B	1.1302
AAACGGCGACGCTTCGCCCG	MARCKS	1.13016
GCCCTTTGCCTGTCTCGATC	PHLDB1	1.12886
GGCACGTACCAGTGTGGGTC	SNAI1	1.1287
CCAACTGCTCTGCTACTTCT	FCGR3B	1.12834
TCCCATCCCTGTCAGAATGG	NPIP8	1.12814
CCTACCCAGGTAGACGCCGT	UNC93B1	1.12758
CAAAGGCCCAGAATCGCAAG	PAQR8	1.12749
AGTTATAATGTGTTTCGACT	LAIR2	1.12733
GGGACAGAAGTGCTTCACCT	RHOB	1.12727
GGGTGCTTTAACCTCAAACT	CREBRF	1.12704
TCTCTCAGTGCCAACGACAT	SEMA4G	1.12687
ACCCTGGGGACCCTTGGTTA	MCOLN2	1.12684
GCCCGTAGACTGCTGTCAAA	SLC40A1	1.12639
TAGCGCGGGAGCTCCGTCCT	FZD2	1.12574
TGGGATCAGTTTCACAAGCG	TBX3	1.12562
ACAGTTTCGGGAGAATGTCC	SEC14L2	1.12557
TCAGATAAGACTGATCCAAG	LRRCC1	1.12485
CATAATAACCAGCTTCTAGC	IL36RN	1.12459
CGGGGAGCAATTGGCTTTCC	MSR1	1.12456
GTCCTTAGAACCCGTAAAGT	TXNDC17	1.12454
CTGATGGCCATCCGACTTCG	TYMP	1.12438
TCCACAGCTCACCATCAACG	NAB2	1.12414
TTCATCCGGGAAATCGATGG	SEMA6D	1.12414
TGGCAGCGACGAAGCCGAGC	FAM134B	1.12364
AGCCAACGAGAAAGCCCGTA	TAGAP	1.12308
TGCTTGGGCCGATCCTCACA	SLC39A8	1.12303
GCGTCCTCCAGTGTCTTCAG	USP41	1.12257
GCTGTGGATGTTGATCACGG	IFITM1	1.1224
GAGCTCCACGAGTCCTACTG	XAF1	1.12238
CAGGAAAGAGCCCCCGTTCG	ARHGEF26	1.12236
AAAGCCAGTCTACATCCCCG	TRIM25	1.12212
CGAGGAGATGTTACGGCAGC	C1orf122	1.122
AGTCCTGTCCCATGCGATTC	ARHGAP25	1.12094
GTTCCACAGCGTCTGCACCC	ECEL1	1.12076
AGGGAGTTCTTCAAGTAACG	RHBDL3	1.12046
8297	NTC_1038	1.12045
304	NTC_38	1.12045
6257	NTC_783	1.12045
7287	NTC_911	1.12045
14308	NTC_1789	1.12045
193	NTC_25	1.12045
2741	NTC_343	1.12045
3627	NTC_454	1.12045
14066	NTC_1759	1.12045
8787	NTC_1099	1.12045
6600	NTC_825	1.12045
3699	NTC_463	1.12045
4281	NTC_536	1.12045
140	NTC_18	1.12045
9724	NTC_1216	1.12045
13103	NTC_1638	1.12045
4870	NTC_609	1.12045
9192	NTC_1149	1.12045
7275	NTC_910	1.12045
255	NTC_32	1.12045
1584	NTC_198	1.12045
13758	NTC_1720	1.12045
6333	NTC_792	1.12045
14919	NTC_1865	1.12045
7656	NTC_957	1.12045
11129	NTC_1392	1.12045
10481	NTC_1311	1.12045
9396	NTC_1175	1.12045
6578	NTC_823	1.12045
11478	NTC_1435	1.12045
1331	NTC_167	1.12045
8694	NTC_1087	1.12045
13124	NTC_1641	1.12045
5442	NTC_681	1.12045
13206	NTC_1651	1.12045
4300	NTC_538	1.12045
3085	NTC_386	1.12045
4982	NTC_623	1.12045
10469	NTC_1309	1.12045
7169	NTC_897	1.12045
2359	NTC_295	1.12045
3563	NTC_446	1.12045
100	NTC_13	1.12045
10326	NTC_1291	1.12045
5233	NTC_655	1.12045
4058	NTC_508	1.12045
610	NTC_77	1.12045
9017	NTC_1128	1.12045
10574	NTC_1322	1.12045
13837	NTC_1730	1.12045
6107	NTC_764	1.12045
10937	NTC_1368	1.12045
6514	NTC_815	1.12045
12919	NTC_1615	1.12045
13235	NTC_1655	1.12045
9806	NTC_1226	1.12045
6664	NTC_833	1.12045
6590	NTC_824	1.12045
5310	NTC_664	1.12045
3502	NTC_438	1.12045
4739	NTC_593	1.12045
1943	NTC_243	1.12045
5906	NTC_739	1.12045
CCACAATCTTGGGGACTGAG	ALAS1	1.12023
ACTGTCATCATCCTCAGAAA	CNGA1	1.11984
CCCCCATGGCAGGCAACCAG	SLC38A3	1.11929
TCCGGAGTCCAGTGCTCTTT	SAT1	1.11922
GTTGCGAGGAAGCTTCCTCG	CCL4L1	1.1181
ACGTACCTTTGCAAACCACT	ENPP2	1.11763
TGCCCGCGCAGCGCACCAAG	NXPH4	1.11756
CCTGACAACGTCCCCCTCAA	TNFSF8	1.11707
GGAAACCTGCCCCACCACGA	TMEM106A	1.11647
ATGGTCGTGACAGTACTCCA	SIK1	1.11615
CTGTGGTTGCCGCTTTGCCC	ST6GALNAC1	1.11607
TGGCGGTGCTGCCGTACGAG	LYSMD2	1.11592
ATCCACAGCAAGACTATCGA	LRRN3	1.11574
GCTCTCAGCGTTCTTCCAGT	SLC16A13	1.11552
ATTCACGTCGTCCTTATGCA	MMP9	1.11521
CAGTTCCAGCAGTAAGCCGA	NUP160	1.11471
TCCTCCAGATGGCCCAATGG	TNNT2	1.11427
GGCCGAACATCCTCGGGCTC	OSM	1.11374
GGCCTATCATGCATATCGAG	AZI2	1.11291
CGCGGCGGTCTTTCATCTGC	ARNT2	1.11265
CAAAGGGAAGGTGTAGTCTG	P2RX7	1.11256
GATCCTTCTCAAGCTTATAC	SPDYA	1.11157
ACTTCCATTGTCTCATTAGC	IL1R1	1.11087
ATGGGTACGACGGACTGCCG	C1QC	1.11067
TCATCAGCCCGTCCCGATAC	TOR3A	1.11003
GCGCCTGAAGGACTACGTCA	NTNG2	1.10977
AGGCACATACCCTGTTCCGC	HSPA1L	1.10961
TGAGGGTGTTGATTTCTCCA	PSD3	1.10927
TCGTCCCAGTCCGTTTCTCG	MAB21L2	1.10773
CATAGGTGGTGCGGAAGTTC	KCNH4	1.10763
CTGCTTGTAGTAATCCACAT	PIWIL4	1.10759
CTGGGGCCGACTACTTCCGC	THNSL1	1.10691
CATTACGAACACCTGAATCA	USP18	1.10622
CTGGACGAGGACGCCCCCCG	C1orf95	1.10615
TCCGCAGCCAACAGACTATG	MSC	1.10604
GGAAGTCCACCACCCACTTG	CLECL1	1.10535
TCACTTTCCTCCAGATGGGC	SMTNL1	1.10518
TCCCACAGCCCATGTTCCAG	HAMP	1.10469
CCAGGTGCATGTCCGTTCCG	UBD	1.10413
GTATAAGGGACTCGTCCCCG	UBFD1	1.10384
GAAACCACGGGTGGCCACGG	SLC35A2	1.10378
TCTCCAAGTAGACACCACAA	FCGR1B	1.10365
GGTCCTAAAGGTATTCCATG	VRK2	1.10319
TCTCACCTTAGAGTGGTGCA	PCBP3	1.10264
GAACCGTACCAGAACCACTC	C1QA	1.10219
AGGAAAGTTGTACTTAAAGC	ACSL4	1.10176
AGAACGCCACATATAAAGCG	SEMA6D	1.10176
CATCCGTGGCTCCGGTGCCA	KLHDC7B	1.10166
AGCCCAATCCAGTGATCAGA	CLEC2D	1.1016
GGGTGCGATGGCGCGGAGCC	DSG2	1.10143
TCCCCGTCTAGACTGTATCA	NUP205	1.10109
CACAGGTAAATCCATCAGAT	PAPOLG	1.10098
TCCGGCAGCACCTTTATCTA	PSMB9	1.10087
ATCCCATCCATGAAAGTATG	RMI2	1.10074
CCTCCAAGTCCAATGATGCC	PEX11A	1.10013
CATTGGTGCAATCATCGTTG	PDPN	1.09969
GGCCCCAGGCGAGTCCATCG	AHNAK2	1.09922
TCCGCAAGGCTGACCGCTCC	ADORA3	1.09857
TGGTGTGGAACAGCCTATGA	GPATCH11	1.09834
CACCACGCCAGACATGAGCC	SLC25A53	1.09817
GGCTGCACAATGACGGACCG	TMEM106A	1.09741
TGATGAATTCAAGCTTTCCG	HEG1	1.09722
GGAGGTTTCGAATCCGCCAC	DPCD	1.09668
AAGAACCCACCTAAATGTTG	KLF10	1.09575
TCCTCTACTGTCGAATCTAC	CHRM5	1.09567
GGCAGTTCAATTCCTCCACA	C5orf20	1.09557
TCCGGTCGCACAGGTCGAAC	CSNK1G2	1.0955
GAACTAATTCAAGCCTTCGA	ZFP3	1.09517
TGTGACATTTCTCATGTCGG	ZNF620	1.09492
GTGGCTGCCGAACACCCGAA	HCN3	1.09451
TCTTTGGCTATGTTCGCCAG	LPAR1	1.09448
TCCAGCTGTTACCCACCAAC	TNFRSF25	1.09407
AGAGATGCAACAGGACTCGG	DYNLL1	1.09341
GCCGCAAGGAGACCGACATG	NRIP3	1.09306
GTGGCTGGCGGACATACCTG	SLC7A1	1.093
TCAGTTCCCCTAATGCCACC	TRIM21	1.09284
ACCTGGTGGGCTGTCTCGCG	SCAMP5	1.09173
CCTCGTCGTCCACTTTCACT	RASAL1	1.0915
GGGTAACGGGGAAAAGTCCG	ETV3	1.08995
CCTTTCCCATAACCTGTGCA	SWAP70	1.08975
AGAAATTAAGAACGACACTT	CBWD6	1.08851
AGCTGAGAAGATCATGTCCA	FGD2	1.08726
TGAGTTTGACTCGCCCCACG	STX11	1.08519
7943	NTC_993	1.085
4763	NTC_596	1.085
4452	NTC_557	1.085
10660	NTC_1333	1.085
13735	NTC_1717	1.085
5054	NTC_632	1.085
11935	NTC_1492	1.085
9824	NTC_1228	1.085
4334	NTC_542	1.085
12557	NTC_1570	1.085
14650	NTC_1832	1.085
3920	NTC_490	1.085
12982	NTC_1623	1.085
1185	NTC_149	1.085
2263	NTC_283	1.085
12347	NTC_1544	1.085
4935	NTC_617	1.085
11195	NTC_1400	1.085
251	NTC_32	1.085
14864	NTC_1858	1.085
1153	NTC_145	1.085
3027	NTC_379	1.085
14753	NTC_1845	1.085
1879	NTC_235	1.085
661	NTC_83	1.085
14578	NTC_1823	1.085
13996	NTC_1750	1.085
11293	NTC_1412	1.085
1456	NTC_182	1.085
4446	NTC_556	1.085
12299	NTC_1538	1.085
11980	NTC_1498	1.085
3631	NTC_454	1.085
14438	NTC_1805	1.085
2992	NTC_374	1.085
11647	NTC_1456	1.085
753	NTC_95	1.085
8424	NTC_1053	1.085
9051	NTC_1132	1.085
14060	NTC_1758	1.085
7737	NTC_968	1.085
951	NTC_119	1.085
8908	NTC_1114	1.085
10129	NTC_1267	1.085
4518	NTC_565	1.085
7042	NTC_881	1.085
9363	NTC_1171	1.085
9692	NTC_1212	1.085
7675	NTC_960	1.085
9596	NTC_1200	1.085
3755	NTC_470	1.085
9950	NTC_1244	1.085
4244	NTC_531	1.085
69	NTC_9	1.085
13410	NTC_1677	1.085
779	NTC_98	1.085
7189	NTC_899	1.085
1549	NTC_194	1.085
4292	NTC_537	1.085
9567	NTC_1196	1.085
12071	NTC_1509	1.085
13920	NTC_1740	1.085
4801	NTC_601	1.085
4026	NTC_504	1.085
6370	NTC_797	1.085
5687	NTC_711	1.085
5972	NTC_747	1.085
15016	NTC_1877	1.085
1516	NTC_190	1.085
13546	NTC_1694	1.085
12046	NTC_1506	1.085
12862	NTC_1608	1.085
3672	NTC_459	1.085
4225	NTC_529	1.085
8156	NTC_1020	1.085
4079	NTC_510	1.085
11945	NTC_1494	1.085
6994	NTC_875	1.085
11052	NTC_1382	1.085
3559	NTC_445	1.085
13571	NTC_1697	1.085
GTGTGCGGGCAGCCCCTCTA	PRKAG3	1.08396
ACGGTAGGCGTGTACACGAT	ME3	1.08379
GAGCGGCCGGTGAATCGGTG	SULF2	1.08361
CCTGCGCTTCCAGAGTTCCG	HIST1H3E	1.0836
TCCCACTGGCAGGAGAACAA	SIAH3	1.0832
GGTTGGTGCTTTAATCTTCT	RGS1	1.08318
TCTGGCCGCATACACCAGTG	ATP10A	1.08278
TCTCACATAGACTACATCTG	ZNF350	1.08262
AGGTCGAGTACTCCTTACCC	MMP9	1.08249
TGGTGTTGTAGATGCCTTCT	KIAA0040	1.08242
AGAAGGGTTGCGTTTAGCAG	IRF3	1.08216
CCTCGCTGTCACCACCACAT	HSD11B1	1.08205
AGGGTGAGTGAACGTGTCCA	PLAC4	1.08199
TAAACTGGTTGTTCCGGTAG	TNFAIP8L3	1.08185
ACACGTGTTCCGAGTGCTTC	PADI2	1.0817
ACAGGTTCGAGAACTTGTCT	ANP32B	1.08137
AGACGGTGTAGCCTCGCCAC	FITM1	1.08116
GGAAGCAGATCACTTACCCG	SDS	1.08073
TCAAGGCCAGAGGCTAATGA	CLIC4	1.0802
TCCGAATGTCTCCCGTGAAA	ALX1	1.07981
CAACCCTGCCAGCTGAGCAA	NPC2	1.07979
CAGCGCGCGGATGTACTCCA	ASCL2	1.07959
TCCCCGAGCGGGATCCGCCG	GCH1	1.07934
ATTTCGGGACGTCCCGCGGC	CDKN1C	1.07931
AGTGCATACTGTAGTCCTTG	ZNF148	1.07887
CTCGGGCAGCGCCGAAGAAG	PNRC1	1.07875
GTACCGTGATGGCACCAAGA	CNP	1.07857
TAAGCGTAAGCATAGCCATG	MITF	1.07853
TCAGCCTGTTCGACCAAGTG	ESR2	1.07749
GATGTGCGACTGCTTCCACA	AHNAK2	1.07737
CACATTCCGCATGACGTGAT	SUCNR1	1.07681
CCCGCCAAACTTGTCCACGA	SMTNL1	1.07675
AGTCCTCCCGTGCGGCCGAA	ZNF704	1.07665
CACTGCCGAGAGGTCCTCCG	SYN1	1.07626
CAGCTGGAACTACATGACAA	YAE1D1	1.07553
GTTCCAGCTAGGGTGTGTAA	CTRL	1.07445
ATTGGTTCGAGTCACCCAGG	TMEM194A	1.07438
TCTCTCTAGCAATGGATCGT	PMP22	1.07426
AAGCCGGACCTTCACCGCCA	ADAMTS14	1.07356
CCTCGCGGAACATCTCATTG	DKK3	1.07341
CTCGTCCATCTTGAACAGAG	PADI2	1.07334
CTGCCAAGGGGGCGAGCATG	OAS3	1.07323
AAGATAGAAGTGCTAATGAA	SNX24	1.07313
TGGAGCCCAGGGAATCCGAC	PAX8	1.07233
GGCCCTCTTACCATTGCACG	EHF	1.07173
CAATGAGCTTGCAGATGCCT	NOD2	1.07141
CAGCAACGCTGCTCGCCCCG	UBE2Z	1.0713
TCAGGTTTCAAAACATTCCG	SPAG6	1.0707
TCTGCCTATCAGCTCGTCGA	SLC7A1	1.07062
GCGCACATAGTACACGACGT	LRRC3	1.07054
ATGGTGCCGATGTCACGCCG	MIDN	1.07053
AGCCAGGTACTACGTCCAAG	EBI3	1.06995
GAACTGCCCACGCCGACTAA	ZNF540	1.06911
TGCCCCCGCGATGTTACGCC	SLC25A30	1.06873
TCCCAGAGCCTCTATTGAGC	ACAP1	1.06785
CCCTCAGGGTCTCCTCACTG	OSM	1.06734
GTACCGCTCCTTGAGCGTGT	CSNK1G2	1.0667
TGGACAGGAGCTCGACAGAG	TRIM68	1.06659
TCCTTGCAGGTCTATTACCT	HEXDC	1.06543
GTTATATACTTACATTCACT	STX17	1.06464
GCGCACATTGCTCTGCGTAC	MEX3B	1.06457
GAGGGGATACTCCGCTGGCA	C1orf106	1.06433
GCCATGATGTCTCAATACCG	PSMB11	1.06425
CCTTCGGTATGTCCGCCCGC	NTNG2	1.06215
CACTGCTGCCCCGGATCCCG	ABL2	1.06193
GGAGCGGTGCAACAGTTCAA	ETV6	1.06164
AGAGCAGCGGTTGTGTCCCG	P2RX7	1.06107
TGAGCATGTCGCCGAGATCG	MEX3B	1.06016
GCCCTCCCATGTGAAGTGCC	CR1L	1.05976
TTCAAGCGTCTCGCTCGAAC	ISOC1	1.0588
ACCACGTCGTTGTAGAAGCC	TNFRSF4	1.05867
TACCACTGGCCAGGACCATG	FXYD6	1.0584
GCTCCTTCATACCCGACTTG	IGFBP2	1.05817
GAGCGATCCCCCCTACAAGT	RNASE6	1.05747
TCTCCACTTCTAGCAGTCTC	RBM43	1.05697
GGTTCAACATCACAACCATA	ABL2	1.05661
CGGGGGGCTCCCACACCACG	SIK1	1.05647
GCACGCCTGCCATGTTTGAC	MMACHC	1.05632
ACGTGTCTGTGGTCTTCAAG	CETP	1.05589
CATCACTGTCGCAGACCAGC	C12orf55	1.05574
TCTCATGAATGCACTGAATG	ZNF260	1.05513
GGGGCGGGAGCAGACTTGGC	HIST1H2BC	1.05476
CACCTCGGGCCGGACGTCAT	PTGFRN	1.05473
GTTCCGCTGCCTAGTGTGCC	ZFHX2	1.05464
GCTAAGTTCTCAGTCTTGAT	C5orf58	1.0545
CACTACTCTCAAATCTGTTC	IL6	1.0545
TCCTTCATACCCGACTTGAG	IGFBP2	1.05376
CGCTGTGTGACTTCCATCTC	ACVR2A	1.05358
GTTTCCGAGAGCCTAAACAA	ACSL1	1.0535
GACCGCACGCTGATCGAGAA	NUP62	1.05345
GCTCTCGGACGGGAGGAACG	JUN	1.0533
ACAAGTTCAAGGGACGCGTG	IFNLR1	1.05327
TTGCCCTCTCTACGTCACAA	DPYSL3	1.05274
GGAGTTCCGCTCCGGCAAGG	FSCN1	1.05252
GAAGGCCCACCAGTATACTG	TTC21A	1.05229
GTCCGCTTGAAGGGAGTCAT	MOV10	1.05181
TGCAGCCTCGTGAACGTCCA	ISG20	1.05151
TGCTGCGGATCATGTCCCTA	ARG2	1.05105
GGTCAAAGGTCTGTCCCACG	YBX3	1.05103
ATCGGAATTTCTTGCCACAA	PARP9	1.05004
GGTGTGTCGTTTATCGAAAA	IFI44L	1.04994
GAGCTCCTTGAGTTCTTGAA	TNFSF18	1.04962
AGTCACACAGAATAAACGGC	IFI44	1.04872
GCAGTCCTTTGCTCCATGAA	TANK	1.04841
CTGCCACAAACCATCCTCCT	ELOVL7	1.04835
TGTAGGAGCTCCCTTTGCAC	GPR15	1.04799
GCGCTCCGGCGCTTCTCCAC	ALDH1L2	1.04756
CCCCGCCGTACCTCTCGTAG	ARID5A	1.04716
AAGACTTTACGTTTCCTACG	RAPGEF5	1.04713
CCCCACTTCTTCCACCCGAG	SCARB2	1.04709
CCAGGTAGACAGCCCGTTCT	MAVS	1.04702
GAAGAGACAAGACTCCCGGG	LRRC3	1.04681
TGGGAAGCACCACCATAGCC	ERI2	1.04674
CATCGTCATCTTCGTAATTG	FAM53A	1.04649
GCCAGTCGTGAATCGATACG	SPIN4	1.04605
GAGATCGAGACCATCTCCCC	FKBP1B	1.04417
CAACGATGTCCTTCCGACCC	CMTR1	1.04389
GTTGCTGGCCTTGTTGTCCT	HLA-F	1.04216
ATCCGCTTCTGCCTGGCCCG	RUFY4	1.04206
TCGCTGTGGACCGATACTTG	ADORA3	1.04191
CGTTCGAGTCCATCCCTCAC	RAB19	1.0416
CAGGAGCACTGGATGCAAGT	STEAP4	1.04158
CGTGTCGCGCTCGTCCGCCC	MAP6	1.041
TGGTAGACGGCGCGGCACTG	TRIM25	1.04067
GTGGTGTTCCAGTCAATCGT	KCNJ2	1.0405
CAAGTGTACAAGTCAAGACG	BHLHE40	1.04036
GGGCCAGTTTACCCTCACCC	C10orf55	1.04011
GGGCCACTCACGTGGAGGCC	GAL3ST1	1.03997
CCACATTGGAATCCCCAATG	RAB19	1.03954
ACACGACTCCTTTCAGCCAG	CLIC5	1.03918
AGTGGGTGAGTTCCAGCCTA	BTN3A1	1.03913
GCACTGGGTAAGCCCTTTAA	ZNF594	1.03893
ACAGACAAGGGTGCTGAACA	CASP1	1.03873
GCGCTGCAGTTTGCACACGA	CMKLR1	1.03848
CGGGGCGCGTGTGGTACGCG	AMACR	1.03831
GAGGACCTAGCTTTCAGCAC	FFAR3	1.03795
TGAAGGTGAACATGGTACCA	SPIN4	1.03767
CCATCTCTGCCATAAATCTG	FAM8A1	1.03707
TCTGACCTGGAAGCTGATGT	LGALS9C	1.03662
AGGGTTCTTGTGGTGCTTGC	CTSS	1.03614
AAGCGCAGCTGTCCTAGACG	CYP27A1	1.03611
CAACGAATGATCCCTGCCAC	UBQLNL	1.03563
TGAGTGGGCCTTACCGAGGT	NUPR1	1.03527
GTAAGTGTGGCGGGCCACAA	TXNIP	1.03464
TGGTGGCGCCTGCCACGATC	TNF	1.03453
CCCAGGGAGCAGTACCTGCC	CNGA1	1.03405
CGGACGGCGGAATTGCAGTG	WDFY1	1.03317
CGCAGGTGCCTCCTCGTGCC	CTRL	1.03157
AATTATGGCAGGTTGTTACG	BRCA2	1.03109
CAAGAGTATCTTCTCGGTCT	MKX	1.03097
CTGGCTCACCGAATAGCCAG	RASGEF1B	1.03093
GAGATCGAAGTCATTCCCGG	RGAG4	1.03085
TTCGGAGCAGACTCGTGCCG	KPNA7	1.03083
CGACGGCGGGGAACGCGACG	C4orf32	1.03051
GTCCCCGACTCCAGTCACCG	IER5	1.03019
ATGGGATTCACAATGGCCCT	HLA-DQA1	1.02961
TCCAAGGACTCATTCTTGGG	ATP1B1	1.02911
CAGAGACCAAGCCGAAATAC	YEATS2	1.02901
CAGTGCATAAGCCAAATCGG	BAZ1A	1.02844
CCTCTGCGCCATGAGAGCCA	RPL41	1.02835
CGAGCGGCACAAAATCGTCA	OAS2	1.02792
TCCTGGCATCACAAACACGG	ADARB2	1.02786
ACCCGCGAGTCGTCGGCCAG	KLHL34	1.02771
CCGACACGCTGTGTGCAACG	ANKFY1	1.02755
TGTGGACGTACTTGCCAGTG	SULF2	1.02749
AGACGCCATGAAAGCTGCCA	FTL	1.027
8545	NTC_1069	1.02696
6772	NTC_847	1.02696
12589	NTC_1574	1.02696
11382	NTC_1423	1.02696
10169	NTC_1272	1.02696
14975	NTC_1872	1.02696
1749	NTC_219	1.02696
2507	NTC_314	1.02696
3539	NTC_443	1.02696
14110	NTC_1764	1.02696
14119	NTC_1765	1.02696
11034	NTC_1380	1.02696
12906	NTC_1614	1.02696
7785	NTC_974	1.02696
7270	NTC_909	1.02696
1299	NTC_163	1.02696
14536	NTC_1817	1.02696
14869	NTC_1859	1.02696
13074	NTC_1635	1.02696
8056	NTC_1007	1.02696
7491	NTC_937	1.02696
11240	NTC_1405	1.02696
1662	NTC_208	1.02696
14737	NTC_1843	1.02696
6558	NTC_820	1.02696
12316	NTC_1540	1.02696
14046	NTC_1756	1.02696
2654	NTC_332	1.02696
15037	NTC_1880	1.02696
5644	NTC_706	1.02696
9073	NTC_1135	1.02696
10907	NTC_1364	1.02696
12741	NTC_1593	1.02696
421	NTC_53	1.02696
4994	NTC_625	1.02696
7549	NTC_944	1.02696
2412	NTC_302	1.02696
4567	NTC_571	1.02696
4305	NTC_539	1.02696
8221	NTC_1028	1.02696
12540	NTC_1568	1.02696
14629	NTC_1829	1.02696
3590	NTC_449	1.02696
1407	NTC_176	1.02696
3412	NTC_427	1.02696
9981	NTC_1248	1.02696
6181	NTC_773	1.02696
14790	NTC_1849	1.02696
101	NTC_13	1.02696
10712	NTC_1339	1.02696
7591	NTC_949	1.02696
7131	NTC_892	1.02696
7052	NTC_882	1.02696
2229	NTC_279	1.02696
12305	NTC_1539	1.02696
13419	NTC_1678	1.02696
2934	NTC_367	1.02696
7454	NTC_932	1.02696
14409	NTC_1802	1.02696
3935	NTC_492	1.02696
6374	NTC_797	1.02696
4570	NTC_572	1.02696
7797	NTC_975	1.02696
1938	NTC_243	1.02696
5312	NTC_664	1.02696
168	NTC_21	1.02696
4189	NTC_524	1.02696
1590	NTC_199	1.02696
11357	NTC_1420	1.02696
15027	NTC_1879	1.02696
10784	NTC_1348	1.02696
CTGGAGTGCACATCCACTAG	IL23A	1.02683
GTCCCCTGCTTTCTCATAAC	TTC7B	1.02656
TCCCCACGACCACACAGCGG	ST3GAL4	1.02588
ACGGTGGCCAGACTTTAACC	GALNT2	1.02529
AGCAGACGGAGATAAGCCAA	TNFSF15	1.02473
TGATGTCAGGGAAGTTACGG	ADAP2	1.02449
CCAGGTGGGAATAATGCCCT	UBQLNL	1.02433
ATGAAGTCTTCGTCTCTCCA	PLA2G4C	1.02433
GGGTAGTGACCCGTCCGTAC	MCL1	1.02421
CCGCTCGCGTTTCCAGACGC	MAB21L2	1.02359
AGCGTCCTTCCTCGAGCCCC	NCF1	1.02293
GGGCAAAGCTTGTGTGTCCG	KCNJ2	1.02237
ACTCTACGGACGGCTTAGAG	ANKS1B	1.0222
GTCCATCTTGAGGTAGACGC	SDS	1.02212
TTGTGTCATCAACCGCTTCC	FAM186B	1.02207
ACCCCCGCTGGATCGGAGCC	SLCO3A1	1.02174
TTTCGTTATTCATTGCACAG	BIRC3	1.02109
GCACCCGTTTCCGGAGCCAA	IER2	1.02089
TGTGGACTTCCACGACGTCC	RAB24	1.02041
TCTCCAGTTCCAGAGGAACA	TRIM31	1.02039
TCAGACAAGAGAGAACCGCC	TRIM22	1.01964
AGCACAGTCTCCGTTGTCTC	HLA-DPA1	1.01921
CAGTGAAAAACATCGCAAAG	NUP205	1.01874
CCACAATGTCGTGTGCCCCG	ACHE	1.01854
GAGGCCGCGATGAAGCCGAG	IMPA2	1.01845
GCTTCAACCTGCTCCTCTTC	EMR1	1.01815
ATGGACAAGGTATTCCCAAG	TLCD1	1.01728
TGGTGTGCGAGTGTAAACCT	PIR	1.01642
AGTGCTGCGACCTCTCTATA	NFS1	1.01626
TCCGCTACGCTCTTTAGAGG	HIST1H1C	1.01575
GGCCAACCCAAAAACAGAAC	ITGA1	1.01551
TTACACGTCCTACCCTCAGA	ZNF225	1.01511
TGGAAGATGCGCTGCGTCTG	NRARP	1.01501
TTGGAGGTATACACAAGCGG	EIF3L	1.01476
CAGACGCGATCTTCGTCCAG	SERPINE1	1.01468
CCCACAATGGCCCCCGTACA	ACHE	1.01439
CGGACCAGACCACCCAGTGG	INHA	1.01424
CACCCCTGCCGTCGTTACTG	IL15RA	1.01325
CCTGAAGAAAAGCATCCACA	F2RL2	1.01244
CCCCGCACGTGGATAGACCG	UBA7	1.01174
AATTGCTGACCATCTTCGCC	OAS3	1.01168
GCCCGCTGAGGTCACGACCA	ICAM1	1.01084
TGTGTGCATATCATAGTCGC	EIF3L	1.01021
GCGGCTCCGCTCTAGGCCCC	NFKB2	1.00958
GTGCCCGTGCCATCCGACCA	ZFP36	1.00956
GTCCCCCGACACGGCTTCCG	C17orf96	1.00878
CGCGTTCAGAAGCGCCGCCT	INHBA	1.00837
TGCTCACGGGGTCTTCGGAG	C2	1.00833
ATTGCCCATTCCAAATCCCA	GCLC	1.00807
GGAGGTGCCGCTGCAGATCG	IL27	1.0078
GAGTCCTCCTGTCCCTGTCG	RGL4	1.00774
GAGTCTCTGGCACCCCACAA	PHLDB1	1.00758
TCAGTGATTCTAAAAACACA	MREG	1.00737
CTCCAGGATGACGTCCGCGA	HS3ST1	1.00735
TCTCTCCACGCACGGTCCCT	SNN	1.0073
GGCCGGAGAGGACGAACCAG	PLEKHA4	1.00658
GCAAGACCGAACGTCCCTGA	NFKBID	1.00652
GCAGAGCAGTCCATCTAAGG	GART	1.00585
CTCAACCTCATACACTCTGG	UGT1A8	1.00542
CCCGCCCTTGAACATCCGTG	OTOF	1.00526
TCCGGGAGGCGTTCTGAGCC	PLCB3	1.00508
TGCCATCCTACCATTCCGAA	FPR3	1.00457
TTCTGCTGTCCTCGATAATC	NABP1	1.00444
CCATGGTCACCATACGGACA	FAM71A	1.00371
TCCCTGCAGATTAATTGGCA	MYOF	1.00344
TTGCTGCGGCTCCTCGTGCT	TNFRSF12A	1.0034
GCTCGCTGCGCCGGTTGCTG	TNFRSF12A	1.00315
GATCGCACAACCTCCTTCAT	PCDH11X	1.00297
CTTCTCCCCAGGCGACAACC	TNFRSF4	1.00256
TGACTGGGATCTTGGCGCCG	CBWD5	1.00206
TTTGATACTGGGAGCTTTGT	TMEM123	1.00132
AGATGGTGTTATCTCCGTCC	IRF5	1.00091
ATAGGAAAATTCCTATCCAG	CCL8	1.00077
CTGAACCATCACGCCCTCTT	HEG1	1.00059
TCTGTTAACAGGATTCCTCG	LIPM	1.00058
AGGCGGGTGCCACGTCTATG	RNF34	1.00032
TGAAGCCCAGAAGTTCGCCT	TMEM177	0.999275
GTATAATAGTCGCCCCCTCT	ALDH1A1	0.998772
CCTCCTGAAGTACTTCACAA	ADAP2	0.998325
GCTCGTAAGGTCCCTCAAAG	WARS	0.998
CTGGGATCTTAACTCCTGCA	NDC80	0.997047
TGTCCTTCCAAGGAACACCC	AGT	0.996882
ACTGCTCCATGGCGAACTAG	GRIN3A	0.996881
CCGGTGCCCTGACCACGCAG	LRRC3	0.996815
TTCAGGGGCCGGTGATGTTC	ZNF829	0.996691
TTTGATCCCTGTATCCAGAG	SP110	0.996657
ATTTGAGCACAGGTATAGCG	ST3GAL5	0.99588
AAGCGATAACACTTGTCCTG	MASTL	0.99549
GGAAACCAATCCAATCATAG	CLEC2B	0.994978
GGCCCGAGGTCATCCAGAGT	TARS	0.994866
TCCGCGCCTCGTTCTCACTC	SIK1	0.994384
TGTACTTCGATGCAGTCCTA	JAK2	0.994131
GTCCGCTGCAATCTGCTCCG	DEFA3	0.99411
GTATTTATCAGGCTGAATCC	C4orf33	0.993779
TTTCAGTTCTCCGATCTCCG	RIN2	0.993595
GCCCGCGGGCAGTCGCGACA	ZBTB42	0.993182
CTGGGGCGAGAACTGAAGAG	AOC2	0.992828
CACCCTTGTCCAAAAATGTG	GPX2	0.99258
GCATCGGCTTCAATGACACT	ZBTB9	0.991822
CTACCGAGTGGTGCTCATAG	GEM	0.991385
GAACAAATACAGTCACGTCC	FGL2	0.991306
TTCATCGCGTAGACTGTCCA	DCAF7	0.991215
CAGAGACATGAGAAGTCCGC	ZNF543	0.990832
CCTGGATCCGAAATGCAAAG	CDHR5	0.990766
CCAGCCATTCCCGGGATCCG	C1QC	0.989926
TGCAGCACGCAGTCCCACGA	GPR157	0.989678
TGGGTGAGGATCCACCCCGT	FRMD3	0.989675
GGCCCCCCAGGGTAAAGTTA	EGR2	0.988453
ATGTGGTGCAGTCCGAAGCC	METTL13	0.988121
TCAAGTCCTTCTACGACGCG	KBTBD7	0.98807
GGGAGAGGAAGGGCAACTCG	LOC100506388	0.987867
TTCACATGCGCCTTGATGTC	IL10	0.987832
TGCTGCCGAGTGTGCGCTGC	ESM1	0.987618
GACCCAACCAATAATGTGAG	OAS2	0.987327
TCACCACCCTGGCACTCTTG	TAS2R3	0.987118
GGCGGGGGCTCATATGCCTG	TRIP6	0.986864
CTGGAGTGTCTACAACAAGA	GIMAP7	0.986579
TACCTGATGAACAAGCTAGC	GBP3	0.986561
CTGGGCGCACCCTTCACTGT	HLA-DOB	0.986283
CGAAAAAGCAGTTCCGCTGG	SOCS1	0.98533
GCTGCCTGGGAGCGCCTTCG	SPTA1	0.984931
GATCTATGGCCATAGGAGTC	RAPGEF5	0.984459
GCCAAACTGACAGAAATGCG	BCAS4	0.984445
CTTCGTCCCAGCCTCGTGAA	TNFSF14	0.984379
ATGACAAGGCTTGATCACCA	CPEB3	0.983791
GAGAGTGGGCCACCAATCCA	NAB2	0.982292
GCCTGGACCTCAGCTTTCGT	SHOX2	0.982226
TCAGGCTACCCCGGCATTTA	CLEC4F	0.981358
TCAGGGAGCGCCTCATTATT	ELL3	0.981076
GAAACAGATCTGGTCACAGT	KREMEN2	0.98094
GTAGGGTCCACAGTTTCCCA	C15orf48	0.98027
AGTCCTGCACGAGCCTGTAG	NOS2	0.980246
TGTACGGTACAGTCCTACAA	GBP6	0.979879
GGCAGATCCAGTCCCAACCA	IRF7	0.979828
CGCATCCCTCCGTACGAGAA	MB21D1	0.979802
CTTACGTGTCTTCGCTGCTG	FPR3	0.979759
CAGGGCACAACAACCGTTTC	GIMAP1-GIMAP5	0.97975
GGTACTTGGGAGTCAAACTG	C21orf91	0.979645
CAAGCCCGACCAATACACTG	PDE4DIP	0.979431
CATAGTCCATGATCGTCACG	APOBEC3B	0.979323
TTACAGGGTGTGTCCGCAGC	PUS1	0.97897
GAACCAGCGTCCCAGCGATG	PI3	0.978895
CATCTACGGCCGCAGTCCTG	AMPD3	0.97863
AGTGTCTACTCCGGATCAAG	UBE2Z	0.978265
CCATAGTTGTTAGAACAGGT	ATP13A3	0.978023
TTGGACGCCCTTTGATTGCT	APOL4	0.977955
TCACCACACGTTCCTCACAG	TRIM5	0.977875
TCCCTCCTTTCCTTGCGAGC	ARHGAP31	0.977787
TAGGGATTGTTGGGAACCTG	GART	0.97755
CCCGCAATGACAATAGTAGT	MYO5C	0.977536
CTTGGAGAGTCATTCAACAG	SERPING1	0.977524
GGGGCTACGAATTATAGAAG	TRIM6	0.977474
TTTCAACGGTGGTGTTTGTT	TDRD7	0.977095
GAAGCGCCAAGCCAAGTACA	SRGAP2P2	0.976531
ATCGATGAGCGCCAGCGCGA	PHLDA2	0.976033
AGGTGGTACCGGATGAACAT	KCTD19	0.976017
CAGGGATTCCATGAAGCATC	CCL8	0.975985
GGGCCGCGTGCGTGATTACC	GTPBP1	0.975951
TCCAAACGAGAGCCTACCCG	TAGAP	0.975873
GTCCGCTTAAATCCAGACAA	IFIT1	0.975847
TCTGCGCATCCTGTGACAAG	LMO2	0.974875
TCTCTGTGGTGCGCCCCGCC	ABL2	0.974822
AGAACCTGGTTACGAGAGCT	APOD	0.974615
CGGCCCCCAGCACCAAGATG	GJA3	0.973894
TCCCAAGAAGCCATTGCTAG	PIWIL4	0.973416
8032	NTC_1004	0.972854
14303	NTC_1788	0.972854
11475	NTC_1435	0.972854
9110	NTC_1139	0.972854
9658	NTC_1208	0.972854
10418	NTC_1303	0.972854
9323	NTC_1166	0.972854
436	NTC_55	0.972854
9045	NTC_1131	0.972854
6601	NTC_826	0.972854
13027	NTC_1629	0.972854
3526	NTC_441	0.972854
10369	NTC_1297	0.972854
2509	NTC_314	0.972854
2504	NTC_313	0.972854
4586	NTC_574	0.972854
12980	NTC_1623	0.972854
4877	NTC_610	0.972854
2066	NTC_259	0.972854
6305	NTC_789	0.972854
2437	NTC_305	0.972854
1927	NTC_241	0.972854
12562	NTC_1571	0.972854
10845	NTC_1356	0.972854
6757	NTC_845	0.972854
8053	NTC_1007	0.972854
7759	NTC_970	0.972854
13757	NTC_1720	0.972854
2570	NTC_322	0.972854
14500	NTC_1813	0.972854
9345	NTC_1169	0.972854
5935	NTC_742	0.972854
14583	NTC_1823	0.972854
3159	NTC_395	0.972854
1163	NTC_146	0.972854
960	NTC_120	0.972854
14136	NTC_1767	0.972854
2995	NTC_375	0.972854
3251	NTC_407	0.972854
13033	NTC_1630	0.972854
5112	NTC_639	0.972854
3704	NTC_463	0.972854
4491	NTC_562	0.972854
1768	NTC_221	0.972854
9504	NTC_1188	0.972854
12240	NTC_1530	0.972854
7584	NTC_948	0.972854
5533	NTC_692	0.972854
3285	NTC_411	0.972854
14324	NTC_1791	0.972854
6868	NTC_859	0.972854
1536	NTC_192	0.972854
13561	NTC_1696	0.972854
9240	NTC_1155	0.972854
389	NTC_49	0.972854
1616	NTC_202	0.972854
2477	NTC_310	0.972854
7079	NTC_885	0.972854
8289	NTC_1037	0.972854
71	NTC_9	0.972854
5752	NTC_719	0.972854
12649	NTC_1582	0.972854
9077	NTC_1135	0.972854
83	NTC_11	0.972854
7232	NTC_904	0.972854
9566	NTC_1196	0.972854
3509	NTC_439	0.972854
1100	NTC_138	0.972854
12927	NTC_1616	0.972854
4345	NTC_544	0.972854
3555	NTC_445	0.972854
7641	NTC_956	0.972854
CTGCTCTTCGCACAGAAGAG	SLC35A2	0.972683
ACACAGGGTCGATGTCTTCA	TRIM31	0.971878
GACAACCAGCCCCGAGACAT	MX2	0.97121
CATCCTTGCTGCCATTCTCC	DEFA1	0.970218
AGCTTCGGCGAGATCGCCAG	LHFPL2	0.969997
GGAGCATCAGGCCTTGGATC	PLSCR4	0.969996
TCCCTCGGACGGACCCCTTG	PVRL2	0.969572
GATAAAGTCAGGCTTTGGAC	DUSP16	0.96936
AAAAAACGAACGGATTAACA	ABCG2	0.969323
GAACTCGCACCTCGCCCGCG	SPTBN4	0.969266
CCAGGTGCTTCATAAAGTCC	CCL7	0.969183
TACCTTAGGAGCAAGTACGC	ZSWIM3	0.969085
AGAACTGGAATACCCGTCAA	PGAP1	0.968836
CCTCGAACTCCATCAGACTG	PHF11	0.968569
TCCGTTCCCTGTCAAGTCCC	MICA	0.968537
CCTCTCCCGAGGCAACGTAC	KIAA1671	0.968438
CGCGGCCCTTCACGTAGATG	NDN	0.968404
GGCACCAAGGCACATAACGG	USP25	0.968283
TGAATCCACAGCCATCCACT	ANKRD1	0.968095
AACTCACCAGCAGTACGTGT	UBE2S	0.967629
TACCTTGACCCTGTCCATAC	GNG4	0.966786
CCATGACACAGCACCATGCA	LILRB3	0.966545
ATTTGTTGAAGGTTACAAGG	PI4K2B	0.965729
CCAGGGTGAGTGCACATGTG	PLAC4	0.965486
TATTATGAGGACAAGCCGCA	COA5	0.964768
CCAAAGTTAGACAAAATGCC	RGS1	0.964651
TTACCGGTACAGCTGCTATG	MEP1A	0.96461
AAAGAACATCCAAGACAACA	2018-09-04	0.964325
GCAACTGGACTGCCTCACTA	IARS	0.964244
GTCCGTGCGCACCATCGCCG	P2RY2	0.963993
AACTACAGTTCTGTGTGTCA	ENPP1	0.963778
GCATTCGTCCCGGTAGAACA	FAM84B	0.963605
CTCAAAATCTGCCAAGACGT	TRIM5	0.962777
ACAGGCGGCATGCGTTCCTG	ID1	0.962476
TTAGGAGAGATGGAGACCAG	PRKAG3	0.962267
CAGGTCCCCTGATTCCTTGC	KAL1	0.962203
CGTCATGCCTAAGTATTATG	COA5	0.962086
ACAGGCCGGGCATCCTCCCG	IGFBP4	0.961845
AAAATAGTTCCAGGCGCCAA	FAM129A	0.961797
CCCAACTGCTCCTGCTCGCC	MT1X	0.961477
AATGAAGAGACGTCCTAGAG	KIAA0825	0.960811
GTCCGCTCCCGCGCCCAAGA	HIST1H2BK	0.960235
GTGGCTGACCGTCGTCCTCC	TNFRSF18	0.959844
TTTGCGCTCCGTCACATGCA	GREM1	0.959708
GTCCATCTCGCTCAGGTACG	ABL2	0.959571
CTTCAACATCGAGTGACGAG	GLI3	0.959446
TCATAAGATAAGCCATGTAG	GZMB	0.959153
TTCAGTGCAGTGTCGTCGCC	VMO1	0.959091
CAGCGATAATGCCGCTTAGT	ANKEF1	0.959046
CGGACTTGGTGAGCGGGTCG	CPNE7	0.958797
CAAAGGGAGTAAGGTGTCCG	IFI16	0.958339
AGGTCTGCGGGGTTTCCGAG	ACAP1	0.958279
ACTGCCACGCTTCAGATAGA	CDC42EP2	0.957835
CCGCAACCTGAGCTCCACCA	LAD1	0.957277
CGCAAGCGCTTTCTTAAGCG	HIST1H1D	0.956524
CGGTACAGCCGCTTCCTACA	ODC1	0.956194
CTTCGTCGTCAAATTCTTCC	MAPK8IP2	0.955968
ATCCTCAGCCTTGTACTGCT	HSPA6	0.955749
GCTGAGAGTCGCCGATTAGT	C17orf97	0.955497
TTCTTGTAGGGTGAACACCG	ADAR	0.954862
CACAGGGCAACGCATCCCTG	CD276	0.954221
CAAGTTCAAGCTGAGTAAGG	S100A2	0.954157
CTTGTCCAGCCCCGCCGACG	FOSL2	0.953889
GGCAGAAGCACTCACTTCCG	ATF3	0.95371
TGCACGGCACAGGATCTCCG	CDCA4	0.953121
ATCCGCCGGAGCACGGAGAC	RIMS3	0.952233
CAGGACCACGGTGACGTCCA	COBL	0.952192
GAACTCAAGGAACCTCCACA	DHFRL1	0.952128
AGTAATGCTTGTATTGCTTG	BTC	0.951632
TCAGAAATTTACAGAAGAAA	C19orf38	0.951592
TTCCATTAATGAAACCCCAC	HESX1	0.951569
GTAGGTGAGTTCACAAGAGA	ZNF175	0.95137
GAGTCCTCGTCCTCCGGGCC	NUPR1	0.95078
CACCATTGTCTGCAACTCAT	LGALS2	0.950573
GTCCTCAGACACGATGAGAC	TRIM68	0.950505
CGTCAACCACAGTGTAGCCC	CASP5	0.950093
CGTGCAGCCGTGGTGCTACG	KREMEN2	0.949859
TGACTTTGACAACTGCGGGA	NKD2	0.949823
CAGTAGCAGTGAGCGATCAC	OR52K2	0.948757
TCTCTTACTCACCAAAAGCT	MS4A6A	0.948299
GCGCAGAGAGATCGAAATCC	AURKB	0.948243
AGCTGATGGCAGAAAAACTC	FABP5	0.948095
GAAGGCCGACACCCTGCACC	BATF	0.948023
TTCCCCCAGAGACTGTATCG	CDHR5	0.947784
ACACAGGAGAGAAGTCACAT	ZNF419	0.94755
12010	NTC_1502	0.947456
4765	NTC_596	0.947456
1265	NTC_159	0.947456
9820	NTC_1228	0.947456
12379	NTC_1548	0.947456
11805	NTC_1476	0.947456
11273	NTC_1410	0.947456
3802	NTC_476	0.947456
13221	NTC_1653	0.947456
6691	NTC_837	0.947456
3482	NTC_436	0.947456
12602	NTC_1576	0.947456
12804	NTC_1601	0.947456
2725	NTC_341	0.947456
3648	NTC_456	0.947456
13993	NTC_1750	0.947456
[truncated: 28,388 more rows]
