# Supplementary material for: A virus-packageable CRISPR screen identifies host factors mediating interferon inhibition of HIV
Source: eLife. 2018 Dec 6;7:e39823. doi: 10.7554/eLife.39823 (PMC6286125; doi:10.7554/eLife.39823)
Supplement: Figure 1—source data 4. — Gene Analysis (Positive Scores) of wt THP-1 PIKAHIV HIV-1LAI screen. Id. num. pos|score. pos|p-value. pos|fdr. pos|rank. pos|goodsgrna. pos|lfc. [file elife-39823-fig1-data4.xlsx]

## Sheet: wt_uIFN
id	num	pos|score	pos|p-value	pos|fdr	pos|rank	pos|goodsgrna	pos|lfc
IFNAR1	8	5.9881e-18	1.2987e-06	0.00099	1	8	5.0259
IRF9	8	2.8209e-14	1.2987e-06	0.00099	2	8	4.5906
STAT2	8	6.7979e-14	1.2987e-06	0.00099	3	8	4.9964
STAT1	8	1.2563e-10	1.2987e-06	0.00099	4	7	2.4686
ZC3HAV1	8	4.1514e-09	1.2987e-06	0.00099	5	7	2.2618
TRIM25	8	8.9356e-07	6.4933e-06	0.003536	6	7	1.186
N4BP1	8	9.2152e-07	6.4933e-06	0.003536	7	8	1.6763
PARS2	8	1.0491e-05	7.4024e-05	0.035272	8	6	0.91749
UBE2L6	8	1.857e-05	0.00012597	0.053355	9	8	0.89124
HELZ2	8	2.0803e-05	0.00014675	0.055941	10	7	1.1274
ALAS1	8	5.2864e-05	0.00035973	0.124662	11	8	1.1801
SLC35A2	8	6.3491e-05	0.00042206	0.134076	12	7	1.0418
DACT3	8	7.6435e-05	0.00053375	0.156512	13	7	0.74415
APOE	8	0.00019933	0.0013493	0.367397	14	3	-0.019823
NAB2	8	0.00027643	0.0019025	0.442341	15	7	0.66047
NTC_455	8	0.00028233	0.0019467	0.442341	16	6	0.72121
NTC_1339	8	0.00028804	0.0019727	0.442341	17	8	0.63191
NTC_1791	8	0.00032111	0.0021675	0.459021	18	8	0.44335
NTC_299	8	0.00036205	0.0024584	0.486881	19	8	0.55493
NTC_436	8	0.00037637	0.0025545	0.486881	20	5	0.70958
MOCS3	8	0.00040963	0.0028116	0.510372	21	8	0.55418
CCL22	8	0.00046807	0.003196	0.513899	22	7	0.4794
ZNF205	8	0.00048435	0.0032817	0.513899	23	8	0.59199
LRRC3	8	0.0004915	0.0033181	0.513899	24	8	0.90069
GART	8	0.00050474	0.0033908	0.513899	25	8	1.0058
SULF2	8	0.00051615	0.0035051	0.513899	26	7	0.35348
ASCL2	8	0.00053651	0.0036531	0.515768	27	7	0.71471
PNRC1	8	0.00056333	0.0038687	0.523315	28	5	0.71762
NTC_1582	8	0.00058308	0.0039856	0.523315	29	6	0.68394
NTC_1199	8	0.00060975	0.0041596	0.523315	30	6	0.53575
PRICKLE1	8	0.00063063	0.0042557	0.523315	31	8	0.59072
COA5	8	0.00072778	0.0048063	0.547717	32	7	1.3911
PGBD1	8	0.00077452	0.0051102	0.547717	33	4	0.076022
NTC_1435	8	0.0007749	0.0051128	0.547717	34	3	-0.2717
EIF3L	8	0.00078633	0.0051726	0.547717	35	7	0.78254
NRIP3	8	0.00083738	0.0055128	0.567969	36	7	0.76227
UBA7	8	0.00089097	0.0058349	0.585331	37	5	0.77123
RUFY4	6	0.00092485	0.0047648	0.547717	38	4	0.93458
MAP3K5	8	0.0011413	0.0071699	0.692203	39	4	0.15521
ADARB2	8	0.0011618	0.0072634	0.692203	40	6	0.81807
NTC_949	8	0.0012967	0.0079647	0.740522	41	6	0.74795
KIAA0040	8	0.001452	0.0086764	0.787482	42	6	0.79849
NTC_1809	8	0.0015684	0.0093257	0.813366	43	4	0.29493
WDFY1	8	0.001586	0.0094088	0.813366	44	7	0.72852
GBP3	8	0.0016954	0.0099283	0.813366	45	4	0.1428
MX2	8	0.0017342	0.010105	0.813366	46	6	0.87061
NTC_529	8	0.00177	0.010253	0.813366	47	7	0.48186
NTC_1858	8	0.0018531	0.010668	0.813366	48	5	0.37297
NTC_1212	8	0.0018531	0.010668	0.813366	49	6	0.50896
NTC_632	8	0.0018531	0.010668	0.813366	50	5	0.63447
KIAA1958	8	0.0019731	0.011287	0.843623	51	3	-0.1376
NTC_395	8	0.0021561	0.012193	0.886395	52	5	0.53771
CYP27A1	8	0.0022708	0.012767	0.886395	53	6	0.71241
SLC1A3	8	0.00231	0.012972	0.886395	54	6	0.59219
BHLHE40	8	0.0023323	0.0131	0.886395	55	3	-0.13017
XAF1	8	0.0023735	0.013284	0.886395	56	7	0.5531
AXL	8	0.002394	0.013406	0.886395	57	7	0.56726
MDK	8	0.0024057	0.013487	0.886395	58	6	0.62308
CBR1	8	0.0025307	0.014118	0.912129	59	5	0.70596
NTC_1711	8	0.0025871	0.014357	0.912129	60	7	0.48221
FAM46A	8	0.002663	0.014707	0.919088	61	7	0.71463
NTC_317	8	0.002736	0.015066	0.921499	62	6	0.39027
NTC_1494	8	0.0027663	0.015229	0.921499	63	7	0.41921
ZBTB9	8	0.002843	0.015614	0.929997	64	7	0.86701
NTC_246	8	0.0029498	0.016081	0.933768	65	6	0.66044
MB21D2	8	0.0029688	0.016167	0.933768	66	5	0.44908
NTC_1335	8	0.0030319	0.016489	0.938156	67	6	0.41165
NTC_1651	8	0.0030957	0.016848	0.944453	68	3	-0.32836
NCF1	8	0.0032566	0.017601	0.972378	69	7	0.42432
NTC_1734	8	0.0033522	0.018029	0.974064	70	7	0.5714
KIF14	8	0.0035492	0.018938	0.974064	71	5	0.24663
NTC_1822	8	0.0036165	0.019242	0.974064	72	5	0.55896
NTC_562	8	0.0036165	0.019242	0.974064	73	5	0.57339
NTC_1476	8	0.0036165	0.019242	0.974064	74	5	0.50664
STX11	8	0.0036288	0.019292	0.974064	75	5	0.23963
ADA	8	0.0038117	0.020144	0.974064	76	4	0.1647
NTC_322	8	0.0038308	0.020234	0.974064	77	4	0.18921
NTC_895	8	0.0038773	0.020466	0.974064	78	6	0.48186
NTC_1392	8	0.0040696	0.021336	0.974064	79	4	0.28904
TRIM34	8	0.0040741	0.021351	0.974064	80	3	-0.15783
ETV3	8	0.0041339	0.021585	0.974064	81	6	0.56232
CD163	8	0.0042449	0.022071	0.974064	82	6	0.97188
ZKSCAN7	8	0.0043364	0.022549	0.974064	83	4	0.34852
NTC_1416	8	0.004519	0.023408	0.974064	84	5	0.44902
NTC_1324	8	0.004519	0.023408	0.974064	85	4	0.00027267
SLC7A11	8	0.0045987	0.023793	0.974064	86	1	-0.35696
HLA-F	8	0.0046602	0.024115	0.974064	87	5	0.75804
NTC_498	8	0.0047349	0.024491	0.974064	88	6	0.55737
NTC_557	8	0.004772	0.024645	0.974064	89	7	0.6878
NTC_1617	8	0.0047735	0.024652	0.974064	90	7	0.52551
TNNT2	8	0.0048647	0.025133	0.974064	91	6	0.6944
TMEM171	8	0.0051231	0.026367	0.974064	92	2	-0.16302
CX3CL1	8	0.0051822	0.026642	0.974064	93	6	0.40281
C5orf20	8	0.005401	0.02766	0.974064	94	7	0.67161
TRIP6	8	0.0055616	0.02845	0.974064	95	6	0.74836
AP1S3	8	0.0056472	0.028886	0.974064	96	6	0.55956
NTC_1562	8	0.0057549	0.029382	0.974064	97	6	0.44317
TTC7B	8	0.0058474	0.029764	0.974064	98	7	0.51181
CTRL	8	0.0058763	0.029889	0.974064	99	3	0.048243
HIST1H1C	8	0.005884	0.02993	0.974064	100	7	0.35527
FUCA1	8	0.0059092	0.03006	0.974064	101	2	-0.4159
TMEM52B	8	0.0059454	0.030226	0.974064	102	6	0.53805
ADAMTS14	8	0.0059519	0.030247	0.974064	103	4	-0.015454
MX1	8	0.006079	0.030824	0.974064	104	4	0.1007
ZG16B	8	0.0061558	0.031193	0.974064	105	4	0.28296
CDC42EP2	8	0.0062135	0.031455	0.974064	106	6	0.64806
NUPR1	8	0.0063543	0.032126	0.974064	107	5	0.7626
ACOT13	8	0.0063665	0.032174	0.974064	108	7	0.48701
GGT5	8	0.006433	0.032499	0.974064	109	5	0.3989
IL10	8	0.0064777	0.03267	0.974064	110	7	0.39804
KCNJ2	8	0.0065139	0.032868	0.974064	111	7	0.35311
ZBTB42	8	0.0065211	0.032899	0.974064	112	7	0.42566
NTC_1679	8	0.00656	0.033034	0.974064	113	4	0.24656
NTC_456	8	0.00656	0.033034	0.974064	114	5	0.46102
NTC_1222	8	0.00656	0.033034	0.974064	115	4	0.23964
DAXX	8	0.0065941	0.0332	0.974064	116	7	0.71952
SSB	8	0.0066869	0.033611	0.974064	117	6	0.61575
GAREM	8	0.0067271	0.033829	0.974064	118	7	0.46023
TYRO3	8	0.0068171	0.034231	0.974064	119	7	0.62196
GK	8	0.0068928	0.034548	0.974064	120	7	0.83953
FZD2	8	0.0069194	0.034665	0.974064	121	7	0.45677
NTC_1242	8	0.0069425	0.034764	0.974064	122	3	-0.12328
NTC_1785	8	0.0069425	0.034764	0.974064	123	6	0.49353
SMTNL1	6	0.0069823	0.029759	0.974064	124	3	0.59548
AHNAK2	8	0.0070501	0.03527	0.974064	125	7	0.29443
NTC_463	8	0.0071958	0.035933	0.974064	126	3	0.020558
NTC_1175	8	0.0071958	0.035933	0.974064	127	5	0.69918
NTC_1720	8	0.0071958	0.035933	0.974064	128	2	-0.21147
NTC_823	8	0.0071958	0.035933	0.974064	129	3	-0.12708
OAS2	8	0.0072532	0.036174	0.974064	130	6	0.72502
ZNF594	8	0.0073416	0.03659	0.974064	131	7	0.49667
PPIF	8	0.0074799	0.037257	0.974064	132	4	0.066906
NTC_1420	8	0.0075227	0.03746	0.974064	133	5	0.4664
RIN2	8	0.0075507	0.037595	0.974064	134	4	0.46532
NTC_192	8	0.0076596	0.038078	0.974064	135	7	0.41162
IFITM3	8	0.0077414	0.038423	0.974064	136	3	0.18573
P2RY1	8	0.0080018	0.039499	0.974064	137	7	0.5593
KIFC3	8	0.0080029	0.039507	0.974064	138	4	0.2001
HSPA1A	8	0.0081636	0.0402	0.974064	139	4	0.038982
ABL2	8	0.0082033	0.040338	0.974064	140	6	0.97833
SOCS1	8	0.0082369	0.040494	0.974064	141	7	0.44728
NTC_452	8	0.0083298	0.040896	0.974064	142	3	-0.09461
NTC_1004	8	0.0083298	0.040896	0.974064	143	4	0.46078
NTC_194	8	0.0083725	0.041057	0.974064	144	5	0.50309
FCGR1B	7	0.0084547	0.038062	0.974064	145	5	0.51891
COL8A1	8	0.0085257	0.041603	0.974064	146	4	0.15803
ENPP2	8	0.0085486	0.041722	0.974064	147	5	0.53362
ANP32B	8	0.0086988	0.042366	0.974064	148	5	0.35846
ZNF572	8	0.008787	0.042691	0.974064	149	4	0.33062
COL4A2	8	0.0089417	0.04321	0.974064	150	3	-0.1421
ZNF620	8	0.0090029	0.043413	0.974064	151	3	0.06902
PUS1	8	0.0091877	0.044096	0.974064	152	4	0.28534
SLC40A1	8	0.0093118	0.044548	0.974064	153	4	0.071423
C1QA	8	0.0093137	0.044556	0.974064	154	5	0.55988
PNPT1	8	0.009367	0.044756	0.974064	155	6	0.78441
NTC_919	8	0.0094206	0.044951	0.974064	156	6	0.46022
NTC_252	8	0.0097341	0.046091	0.974064	157	6	0.38669
NTC_320	8	0.0097341	0.046091	0.974064	158	6	0.47796
SEMA6B	8	0.0098317	0.046423	0.974064	159	3	-0.27801
SPHK1	8	0.0099541	0.046789	0.974064	160	5	0.56052
RNF19B	8	0.010093	0.047371	0.974064	161	5	0.25994
NFIX	8	0.010202	0.04775	0.974064	162	4	0.23541
PI3	8	0.010245	0.047893	0.974064	163	6	0.77259
NTC_1188	8	0.010287	0.048039	0.974064	164	6	0.43686
NTC_1256	8	0.010287	0.048039	0.974064	165	5	0.46487
NTC_1226	8	0.010287	0.048039	0.974064	166	6	0.43628
NTC_719	8	0.010287	0.048039	0.974064	167	5	0.43474
PRKAG3	8	0.0103	0.048075	0.974064	168	4	0.1322
SPIN4	8	0.010471	0.048714	0.974064	169	5	0.57975
NTC_1207	8	0.010473	0.048724	0.974064	170	6	0.51516
ATCAY	8	0.010645	0.04933	0.974064	171	5	0.65944
SIK1	8	0.010861	0.049974	0.974064	172	5	0.40939
NTC_1475	8	0.010887	0.050078	0.974064	173	5	0.61159
SPTBN4	8	0.01096	0.050348	0.974064	174	6	0.6003
ARHGAP27	8	0.010973	0.050402	0.974064	175	6	0.40907
MITF	8	0.011028	0.050582	0.974064	176	4	0.096364
BRCA2	8	0.011136	0.050943	0.974064	177	3	-0.14162
FAM129A	8	0.011147	0.050992	0.974064	178	6	0.4773
HIST1H2AC	8	0.011397	0.051794	0.974064	179	4	0.23816
VRK2	8	0.011435	0.051945	0.974064	180	2	0.0010152
GCNT1	8	0.011538	0.052319	0.974064	181	3	0.025762
NTC_1508	8	0.011604	0.052553	0.974064	182	6	0.38619
NTC_1823	8	0.011604	0.052553	0.974064	183	6	0.33244
NTC_828	8	0.011604	0.052553	0.974064	184	6	0.40596
TGM2	8	0.011658	0.05274	0.974064	185	5	0.33041
C1orf61	8	0.011833	0.053358	0.974064	186	6	0.76423
TANK	8	0.011849	0.05341	0.974064	187	3	-0.25545
CREB3L3	8	0.011918	0.053659	0.974064	188	4	0.31894
PLA2G4C	8	0.011983	0.053878	0.974064	189	6	0.70375
PVRIG	8	0.011993	0.053898	0.974064	190	6	0.57143
TIMP1	8	0.012016	0.053971	0.974064	191	6	0.7436
ZNF441	8	0.012179	0.054618	0.974064	192	1	-0.42231
NTC_1165	8	0.012263	0.054875	0.974064	193	5	0.62968
NTC_306	8	0.012263	0.054875	0.974064	194	4	0.17215
NTC_55	8	0.012263	0.054875	0.974064	195	3	-0.031293
NTC_1230	8	0.012263	0.054875	0.974064	196	3	-0.14821
NTC_651	8	0.012263	0.054875	0.974064	197	4	0.053224
NTC_1427	8	0.012263	0.054875	0.974064	198	5	0.35659
NTC_404	8	0.012263	0.054875	0.974064	199	4	0.17977
PPFIA4	8	0.012439	0.05548	0.974064	200	4	0.096399
NTC_1440	8	0.012453	0.055522	0.974064	201	4	0.13812
NTC_972	8	0.012453	0.055522	0.974064	202	4	0.24144
C19orf35	8	0.012553	0.055815	0.974064	203	5	0.33903
RAB19	8	0.012696	0.056319	0.974064	204	4	0.16165
POLN	8	0.0127	0.056329	0.974064	205	4	0.18105
NTC_1426	8	0.013089	0.057794	0.974064	206	6	0.33071
TRMT1L	8	0.01322	0.058233	0.974064	207	4	0.18158
PHLDA2	8	0.013321	0.058553	0.974064	208	6	0.56825
NTC_593	8	0.013344	0.058633	0.974064	209	5	0.42527
NTC_1279	8	0.013344	0.058633	0.974064	210	5	0.38351
RMI2	8	0.013361	0.058683	0.974064	211	6	0.4523
ULK4	8	0.013466	0.059088	0.974064	212	6	0.56733
IFITM2	8	0.01348	0.059163	0.974064	213	3	-0.062121
PAX8	8	0.01357	0.059493	0.974064	214	3	0.027912
KLHDC7B	8	0.013681	0.059903	0.974064	215	6	0.58045
IER5L	8	0.013741	0.060085	0.974064	216	3	-0.073692
GEM	8	0.013773	0.060212	0.974064	217	5	0.71357
GBP1	8	0.013792	0.060277	0.974064	218	3	-0.017704
FAM3B	8	0.014001	0.060971	0.974064	219	4	0.05845
ACHE	8	0.014096	0.061358	0.974064	220	6	0.54694
NTNG2	8	0.014143	0.061521	0.974064	221	6	0.5554
TRIB3	8	0.014205	0.061721	0.974064	222	6	0.36606
MEX3B	8	0.0143	0.062044	0.974064	223	5	0.71054
NTC_1513	8	0.014385	0.062303	0.974064	224	5	0.57216
NTC_511	8	0.014385	0.062303	0.974064	225	3	-0.10321
NTC_183	8	0.014385	0.062303	0.974064	226	3	-0.026497
NTC_1696	8	0.014385	0.062303	0.974064	227	4	0.056226
ADM	8	0.014521	0.062779	0.974064	228	4	0.24519
NTC_992	8	0.014532	0.062807	0.974064	229	6	0.45822
NTC_698	8	0.014532	0.062807	0.974064	230	6	0.3969
CNP	8	0.014781	0.063617	0.974064	231	3	-0.26521
SPATC1	8	0.014926	0.06422	0.974064	232	5	0.71102
NXPH4	8	0.015041	0.06463	0.974064	233	5	0.33157
GPR157	8	0.015382	0.065836	0.974064	234	6	0.45883
NTC_407	8	0.015552	0.066482	0.974064	235	4	0.24357
NTC_1530	8	0.015552	0.066482	0.974064	236	3	-0.32126
NTC_664	8	0.015552	0.066482	0.974064	237	4	0.34577
NTC_1788	8	0.015552	0.066482	0.974064	238	4	0.15419
NTC_267	8	0.015552	0.066482	0.974064	239	3	-0.10043
NTC_833	8	0.015552	0.066482	0.974064	240	3	-0.15474
CRY1	8	0.01556	0.066508	0.974064	241	2	-0.51403
KLK9	8	0.015866	0.06762	0.974064	242	6	0.38968
NTC_85	8	0.016035	0.068217	0.974064	243	5	0.5292
NTC_259	8	0.016035	0.068217	0.974064	244	6	0.52297
NTC_660	8	0.016035	0.068217	0.974064	245	5	0.63576
ABLIM3	8	0.01608	0.068368	0.974064	246	4	0.31099
NTC_334	8	0.016082	0.068378	0.974064	247	6	0.4416
NTC_56	8	0.016082	0.068378	0.974064	248	6	0.27703
NTC_1510	8	0.016082	0.068378	0.974064	249	6	0.5514
NTC_101	8	0.016082	0.068378	0.974064	250	6	0.25722
ESM1	8	0.016339	0.069285	0.974064	251	5	0.47214
NTC_1727	8	0.016418	0.069568	0.974064	252	4	0.19319
NTC_816	8	0.016418	0.069568	0.974064	253	5	0.43351
GJA4	8	0.016599	0.070197	0.974064	254	4	0.19858
NPC2	8	0.016617	0.070267	0.974064	255	6	0.43219
UBE2S	8	0.016628	0.07029	0.974064	256	6	0.53694
IL27	8	0.016735	0.070682	0.974064	257	5	0.47333
NTC_1148	8	0.017138	0.07196	0.974064	258	6	0.36735
NTC_245	8	0.017138	0.07196	0.974064	259	6	0.30084
ALDH1A1	8	0.017364	0.072685	0.974064	260	3	-0.20041
MMP9	8	0.017488	0.073111	0.974064	261	3	-0.031018
NOG	8	0.017636	0.07363	0.974064	262	3	-0.13334
ZBED1	7	0.017671	0.072872	0.974064	263	6	0.33794
TMEM123	8	0.017895	0.074487	0.974064	264	4	0.41941
SAMSN1	8	0.018414	0.076222	0.974064	265	6	0.28273
CYP27B1	8	0.018475	0.076466	0.974064	266	5	0.56983
PMM2	8	0.01849	0.076526	0.974064	267	6	0.4131
IRF1	8	0.018565	0.076855	0.974064	268	6	0.50342
SP100	8	0.018604	0.076968	0.974064	269	6	0.62495
NTC_1456	8	0.018624	0.077048	0.974064	270	4	0.099333
NTC_9	8	0.018624	0.077048	0.974064	271	6	0.37921
NTC_1228	8	0.018624	0.077048	0.974064	272	5	0.17953
NTC_881	8	0.018624	0.077048	0.974064	273	4	0.17004
ME1	8	0.018673	0.077214	0.974064	274	5	0.56865
SLC15A3	8	0.018711	0.077365	0.974064	275	6	0.49812
EPC1	8	0.018932	0.078048	0.974064	276	4	0.11445
NTC_826	8	0.018984	0.078201	0.974064	277	3	-0.10074
NTC_310	8	0.018984	0.078201	0.974064	278	4	0.14874
NTC_610	8	0.018984	0.078201	0.974064	279	4	0.065775
NTC_917	8	0.018984	0.078201	0.974064	280	3	-0.10975
NTC_692	8	0.018984	0.078201	0.974064	281	5	0.56127
NTC_867	8	0.018984	0.078201	0.974064	282	4	0.083221
NTC_129	8	0.018984	0.078201	0.974064	283	4	0.091011
NTC_789	8	0.018984	0.078201	0.974064	284	4	0.16227
NTC_1265	8	0.018984	0.078201	0.974064	285	3	-0.0085355
NTC_1599	8	0.019102	0.078586	0.974064	286	6	0.47508
NTC_378	8	0.019102	0.078586	0.974064	287	5	0.46487
NTC_583	8	0.019109	0.078609	0.974064	288	4	0.069974
HR	8	0.019113	0.078617	0.974064	289	6	0.33428
C10orf12	8	0.01919	0.07884	0.974064	290	4	0.21378
NTC_1374	8	0.019638	0.080355	0.974064	291	6	0.3622
NTC_1200	8	0.019638	0.080355	0.974064	292	6	0.38789
SERTAD1	8	0.019661	0.08044	0.974064	293	5	0.43453
DLL1	8	0.019708	0.080588	0.974064	294	5	0.47093
DCAF7	8	0.019967	0.0815	0.974064	295	6	0.43957
HLA-DPA1	8	0.020533	0.083344	0.974064	296	5	0.29943
NTC_1724	8	0.020645	0.083651	0.974064	297	5	0.42774
NTC_202	8	0.020681	0.083765	0.974064	298	5	0.28253
NTC_266	8	0.020681	0.083765	0.974064	299	5	0.3887
NTC_417	8	0.020705	0.083856	0.974064	300	6	0.47176
NTC_1145	8	0.020705	0.083856	0.974064	301	6	0.39223
NTC_1878	8	0.020705	0.083856	0.974064	302	6	0.31633
NTC_1039	8	0.020705	0.083856	0.974064	303	6	0.33024
NTC_93	8	0.020705	0.083856	0.974064	304	6	0.30974
ABTB2	8	0.020743	0.083986	0.974064	305	3	-0.1235
NTC_1623	8	0.020774	0.08411	0.974064	306	6	0.45974
NTC_1700	8	0.020774	0.08411	0.974064	307	4	0.15702
NTC_973	8	0.020774	0.08411	0.974064	308	5	0.54604
NTC_1383	8	0.020774	0.08411	0.974064	309	4	0.10201
NTC_1506	8	0.021598	0.086757	0.974064	310	6	0.41843
NEURL3	8	0.021651	0.086926	0.974064	311	5	0.46591
LGMN	8	0.021776	0.087295	0.974064	312	3	0.094205
SDS	8	0.021845	0.087534	0.974064	313	5	0.76632
RNF222	8	0.022293	0.088949	0.974064	314	3	-0.4354
NTC_621	8	0.022297	0.088965	0.974064	315	4	0.014266
NTC_842	8	0.022297	0.088965	0.974064	316	5	0.2532
NTC_728	8	0.022297	0.088965	0.974064	317	5	0.3209
NTC_1220	8	0.022297	0.088965	0.974064	318	3	-0.14008
NTC_1223	8	0.022297	0.088965	0.974064	319	4	0.098647
NTC_1748	8	0.022297	0.088965	0.974064	320	4	-0.034452
NTC_514	8	0.022297	0.088965	0.974064	321	4	0.29273
NTC_979	8	0.022297	0.088965	0.974064	322	3	-0.059915
NTC_1542	8	0.022297	0.088965	0.974064	323	2	-0.79311
NTC_25	8	0.022297	0.088965	0.974064	324	4	0.11085
NTC_538	8	0.022297	0.088965	0.974064	325	2	-0.10388
NTC_859	8	0.022297	0.088965	0.974064	326	4	0.32475
NTC_788	8	0.022353	0.089113	0.974064	327	5	0.37107
IL36RN	8	0.022498	0.089565	0.974064	328	6	0.48787
SEMA3B	8	0.022551	0.089747	0.974064	329	3	-0.082749
NTC_536	8	0.022805	0.090487	0.974064	330	5	0.46022
GPR137B	8	0.022809	0.090508	0.974064	331	2	-0.18143
KCTD11	8	0.02294	0.090954	0.974064	332	3	0.093468
DHRS9	8	0.023133	0.09151	0.974064	333	6	0.33315
MT1M	8	0.023305	0.092092	0.974064	334	6	0.59124
ZSCAN20	8	0.023374	0.092289	0.974064	335	6	0.41327
RNASE4	8	0.023583	0.092978	0.974064	336	3	-0.15777
NFKB2	8	0.023606	0.093045	0.974064	337	6	0.52768
MAP6	8	0.023617	0.093069	0.974064	338	5	0.4309
NTC_437	8	0.023701	0.093357	0.974064	339	5	0.34082
NTC_99	8	0.023701	0.093357	0.974064	340	4	0.13717
NTC_1647	8	0.023701	0.093357	0.974064	341	4	0.21335
LPXN	8	0.023781	0.093591	0.974064	342	5	0.25718
APOL2	8	0.023841	0.093772	0.974064	343	3	0.047563
TOR1AIP2	8	0.023856	0.093827	0.974064	344	4	0.14731
SNAI1	8	0.02404	0.094445	0.974064	345	6	0.39755
CFB	8	0.024099	0.094658	0.974064	346	4	0.25496
APOBEC3F	8	0.024111	0.0947	0.974064	347	6	0.41062
P2RX7	8	0.02417	0.094871	0.974064	348	3	-0.0017731
IL15RA	8	0.024218	0.094998	0.974064	349	4	0.12439
NTC_537	8	0.024309	0.095266	0.974064	350	5	0.29975
2018-09-03	8	0.024436	0.095694	0.974064	351	4	0.35291
PLAC4	8	0.024461	0.095788	0.974064	352	4	0.37108
NTC_449	8	0.024581	0.096146	0.974064	353	6	0.30528
MARCKSL1	8	0.024614	0.096222	0.974064	354	4	0.35623
IRF5	8	0.024793	0.096832	0.974064	355	3	0.05406
TRIM69	8	0.024793	0.096832	0.974064	356	3	-0.34641
HIST1H3E	8	0.024841	0.096998	0.974064	357	4	0.16608
UST	8	0.024872	0.097081	0.974064	358	4	0.051455
TAS2R3	8	0.024889	0.097128	0.974064	359	5	0.20632
RPL41	6	0.02511	0.087817	0.974064	360	2	-0.37535
SERINC2	8	0.025131	0.097871	0.974064	361	3	-0.013977
H1F0	8	0.025217	0.098144	0.974064	362	6	0.63106
MAATS1	8	0.025387	0.098697	0.974064	363	2	-0.33934
PHLDB1	8	0.025423	0.098816	0.974064	364	2	-0.14928
VGF	8	0.02552	0.099125	0.974064	365	3	0.11965
NTC_960	8	0.025533	0.099172	0.974064	366	5	0.52127
NTC_1203	8	0.025533	0.099172	0.974064	367	5	0.62816
NTC_1271	8	0.025533	0.099172	0.974064	368	6	0.39085
TUBB1	8	0.025568	0.099268	0.974064	369	3	0.12928
RNASEL	8	0.025644	0.099523	0.974064	370	4	-0.050009
CASP12	8	0.025646	0.099533	0.974064	371	4	0.074751
CACNA1G	8	0.025657	0.099564	0.974064	372	5	0.33632
CD276	8	0.025667	0.099593	0.974064	373	4	0.21062
CCR7	8	0.025747	0.099801	0.974064	374	6	0.3605
FAM26F	8	0.025777	0.099881	0.974064	375	5	0.63548
ETNK1	8	0.025863	0.10016	0.974064	376	4	-0.047033
C1QB	8	0.025901	0.10025	0.974064	377	4	0.050138
CSNK1G2	8	0.026043	0.10068	0.974064	378	6	0.76115
LGALS9	8	0.026058	0.10074	0.974064	379	5	0.63162
SEMA6A	8	0.026093	0.10086	0.974064	380	5	0.51391
MT1X	8	0.026122	0.10095	0.974064	381	6	0.65463
LRRN3	8	0.026154	0.10104	0.974064	382	5	0.59346
DDIT4	8	0.026159	0.10106	0.974064	383	4	0.21011
BST2	8	0.026172	0.10109	0.974064	384	6	0.41694
MACC1	8	0.026416	0.10183	0.974064	385	2	-0.21859
YJEFN3	8	0.026438	0.10188	0.974064	386	6	0.48042
TRIM6-TRIM34	6	0.026463	0.09205	0.974064	387	5	0.422
TNFRSF12A	8	0.026509	0.10213	0.974064	388	4	0.21257
CPA6	8	0.02665	0.10259	0.974064	389	4	0.25637
ATP1B1	8	0.026673	0.10266	0.974064	390	4	0.15384
KCNJ11	8	0.02679	0.10306	0.974064	391	5	0.4791
KCNJ10	8	0.02693	0.10348	0.974064	392	4	0.16968
SLC39A8	8	0.026998	0.10369	0.974064	393	4	0.43162
KLHL34	8	0.027187	0.10432	0.974064	394	2	-0.29054
IER2	8	0.027322	0.10476	0.974064	395	5	0.35917
PTPRN2	8	0.02735	0.10487	0.974064	396	6	0.59215
NR4A3	8	0.027494	0.10531	0.974064	397	5	0.44785
TNFRSF10A	8	0.027701	0.10592	0.974064	398	5	0.30695
SLC7A1	8	0.027782	0.10623	0.974064	399	6	0.44695
MAP1LC3C	8	0.027958	0.1068	0.974064	400	3	-0.15723
NTC_733	8	0.028197	0.10751	0.974064	401	5	0.43686
NTC_1441	8	0.028197	0.10751	0.974064	402	5	0.44013
NTC_295	8	0.028197	0.10751	0.974064	403	6	0.35265
TTC40	8	0.028215	0.10758	0.974064	404	2	-0.23549
NTC_343	8	0.028314	0.10788	0.974064	405	4	0.20419
NTC_1002	8	0.028314	0.10788	0.974064	406	2	-0.14538
NTC_1409	8	0.028314	0.10788	0.974064	407	3	-0.11249
NTC_1825	8	0.028314	0.10788	0.974064	408	3	-0.04916
NTC_1178	8	0.028314	0.10788	0.974064	409	4	0.30473
NTC_1765	8	0.028314	0.10788	0.974064	410	5	0.25321
NTC_539	8	0.028314	0.10788	0.974064	411	4	0.11242
NTC_1759	8	0.028314	0.10788	0.974064	412	3	0.078021
NTC_956	8	0.028314	0.10788	0.974064	413	3	-0.091593
NTC_30	8	0.028314	0.10788	0.974064	414	3	-0.031179
NTC_623	8	0.028314	0.10788	0.974064	415	4	0.17898
NTC_681	8	0.028314	0.10788	0.974064	416	3	-0.091645
NTC_371	8	0.028314	0.10788	0.974064	417	3	0.050116
NTC_368	8	0.028314	0.10788	0.974064	418	3	-0.12615
NTC_184	8	0.028314	0.10788	0.974064	419	5	0.2117
DAGLA	8	0.028472	0.10836	0.974064	420	2	-0.31444
TBX1	8	0.0285	0.10844	0.974064	421	4	0.45767
SHOX2	8	0.028584	0.10871	0.974064	422	3	-0.35636
ALDH1B1	8	0.028607	0.10881	0.974064	423	6	0.38557
PRDM16	8	0.028959	0.11002	0.974064	424	6	0.28508
TRIM31	8	0.029054	0.11032	0.974064	425	6	0.62047
FAM20C	8	0.029212	0.11082	0.974064	426	5	0.45119
NTC_444	8	0.029215	0.11084	0.974064	427	5	0.30738
C17orf96	8	0.029242	0.11093	0.974064	428	4	0.25464
MS4A6A	8	0.029498	0.11167	0.974064	429	5	0.31505
NTC_806	8	0.029651	0.11212	0.974064	430	6	0.30356
NTC_572	8	0.029651	0.11212	0.974064	431	6	0.46603
NTC_307	8	0.029651	0.11212	0.974064	432	6	0.43581
NTC_1418	8	0.029651	0.11212	0.974064	433	6	0.23829
NTC_151	8	0.029651	0.11212	0.974064	434	6	0.32134
SAA1	8	0.029755	0.11243	0.974064	435	6	0.36609
NTC_1448	8	0.029984	0.11317	0.974064	436	5	0.62521
NTC_61	8	0.029984	0.11317	0.974064	437	5	0.45964
NTC_357	8	0.029984	0.11317	0.974064	438	5	0.39412
LMO2	8	0.030011	0.11324	0.974064	439	5	0.33324
NTC_1205	8	0.030121	0.11356	0.974064	440	4	0.10884
NTC_1353	8	0.030121	0.11356	0.974064	441	5	0.44984
NTC_1511	8	0.030121	0.11356	0.974064	442	3	0.052198
CD74	8	0.030268	0.114	0.974064	443	1	-0.017405
ATF3	8	0.030441	0.11455	0.974064	444	6	0.48638
CCM2L	8	0.030469	0.11465	0.974064	445	6	0.47043
TRNT1	8	0.030524	0.11483	0.974064	446	5	0.30316
EDEM1	8	0.03078	0.11563	0.974064	447	3	0.021445
BCAS4	8	0.030795	0.11569	0.974064	448	6	0.39473
GPNMB	8	0.030924	0.11607	0.974064	449	6	0.32583
PAK3	8	0.031036	0.1164	0.974064	450	2	-0.15434
FAM19A3	8	0.031052	0.11644	0.974064	451	5	0.36874
TRIM5	8	0.031095	0.11656	0.974064	452	6	0.39244
NTC_1661	8	0.031285	0.11715	0.974064	453	5	0.35489
NTC_1893	8	0.031285	0.11715	0.974064	454	4	0.1366
NTC_1439	8	0.031285	0.11715	0.974064	455	5	0.33162
CASZ1	8	0.031292	0.11716	0.974064	456	2	-0.08341
DRAP1	8	0.031487	0.11777	0.974064	457	5	0.49178
NTC_1492	8	0.031782	0.11878	0.974064	458	6	0.30766
NTC_1692	8	0.031782	0.11878	0.974064	459	6	0.42527
NTC_1459	8	0.031782	0.11878	0.974064	460	6	0.36639
NTC_1072	8	0.031782	0.11878	0.974064	461	6	0.42492
CCND1	8	0.031804	0.11885	0.974064	462	5	0.22713
LGALS3	8	0.031816	0.11888	0.974064	463	2	0.033323
ANK3	8	0.032316	0.12045	0.974064	464	3	-0.03978
NTC_1805	8	0.032558	0.12117	0.974064	465	5	0.38855
FCGR2A	8	0.032572	0.12119	0.974064	466	2	-0.013918
MOXD1	8	0.032763	0.12182	0.974064	467	6	0.25727
NTC_554	8	0.032774	0.12186	0.974064	468	5	0.22046
NTC_633	8	0.032774	0.12186	0.974064	469	4	0.24052
NTC_747	8	0.032774	0.12186	0.974064	470	5	0.44902
NTC_32	8	0.032774	0.12186	0.974064	471	3	-0.20994
NTC_1573	8	0.032774	0.12186	0.974064	472	5	0.43126
NFE2L3	8	0.032778	0.12187	0.974064	473	6	0.3514
FOXC1	8	0.032828	0.12201	0.974064	474	1	-0.065471
PARP9	8	0.03284	0.12203	0.974064	475	5	0.34357
ALDOB	8	0.032948	0.12232	0.974064	476	3	0.10704
TNFSF14	8	0.032949	0.12232	0.974064	477	4	0.25683
SLIT2	8	0.032987	0.12242	0.974064	478	6	0.36546
BATF2	8	0.033363	0.12355	0.974064	479	6	0.35751
MARCKS	8	0.033382	0.12361	0.974064	480	5	0.5659
CTCFL	8	0.033496	0.12393	0.974064	481	5	0.38413
TBX3	8	0.033548	0.12408	0.974064	482	3	-0.014403
KREMEN2	8	0.033576	0.12417	0.974064	483	6	0.54479
OLIG2	8	0.033603	0.12424	0.974064	484	4	0.28198
NTC_1405	8	0.034303	0.12632	0.974064	485	6	0.29979
NTC_1517	8	0.034303	0.12632	0.974064	486	6	0.32441
NTC_1730	8	0.034303	0.12632	0.974064	487	6	0.37649
NTC_1814	8	0.034303	0.12632	0.974064	488	6	0.33001
NTC_461	8	0.034303	0.12632	0.974064	489	6	0.28478
PEAK1	8	0.034361	0.1265	0.974064	490	2	-0.14984
FAM71A	8	0.034429	0.12673	0.974064	491	4	0.28918
GPR35	8	0.034617	0.1273	0.974064	492	5	0.23357
USP41	8	0.034872	0.12811	0.974064	493	2	-0.02678
YAP1	8	0.035127	0.12886	0.974064	494	6	0.31458
C17orf97	8	0.035184	0.12908	0.974064	495	6	0.71698
NTC_717	8	0.035319	0.12949	0.974064	496	6	0.31663
NTC_1259	8	0.035319	0.12949	0.974064	497	4	-0.0044361
NTC_1832	8	0.035319	0.12949	0.974064	498	4	0.31707
NTC_1742	8	0.035319	0.12949	0.974064	499	4	0.1548
FABP5	8	0.035637	0.13042	0.974064	500	4	-0.027306
ITGAV	8	0.036146	0.13189	0.974064	501	5	0.44424
COL1A1	8	0.036202	0.13206	0.974064	502	6	0.3793
NTC_1714	8	0.036217	0.13208	0.974064	503	4	0.21862
NTC_1164	8	0.036217	0.13208	0.974064	504	5	0.41012
PEX11A	8	0.036402	0.13268	0.974064	505	2	-0.24295
LIF	8	0.036573	0.13327	0.974064	506	5	0.48919
MGLL	8	0.036712	0.13367	0.974064	507	3	0.053402
CXCR6	8	0.036808	0.13396	0.974064	508	5	0.26922
AQP9	8	0.036996	0.13449	0.974064	509	6	0.4533
ZBTB46	8	0.037045	0.13463	0.974064	510	6	0.21687
AOC2	8	0.037111	0.13483	0.974064	511	6	0.18839
IRAK2	8	0.037444	0.13587	0.974064	512	6	0.46759
NTC_87	8	0.037477	0.13599	0.974064	513	5	0.36957
NTC_725	8	0.037477	0.13599	0.974064	514	5	0.34082
NTC_198	8	0.037477	0.13599	0.974064	515	5	0.32356
SECTM1	8	0.037555	0.13625	0.974064	516	6	0.30698
RGS16	8	0.037588	0.13633	0.974064	517	6	0.33218
CDKN2B	8	0.037646	0.13647	0.974064	518	5	0.55796
TNFAIP8L3	8	0.037676	0.13653	0.974064	519	2	-0.047718
ANXA2R	8	0.037931	0.13726	0.974064	520	5	0.38625
PMP22	8	0.038185	0.138	0.974064	521	4	0.0063846
NTC_1292	8	0.038275	0.1383	0.974064	522	3	-0.030947
NTC_574	8	0.038275	0.1383	0.974064	523	5	0.4565
NTC_488	8	0.038275	0.1383	0.974064	524	4	0.047198
NTC_654	8	0.038275	0.1383	0.974064	525	3	-0.15686
NTC_924	8	0.038275	0.1383	0.974064	526	4	0.10532
NTC_1076	8	0.038275	0.1383	0.974064	527	5	0.42974
PCBP3	8	0.03844	0.13884	0.974064	528	4	0.31522
C5orf54	8	0.038694	0.13952	0.974064	529	3	-0.24748
NTC_1043	8	0.038929	0.14017	0.974064	530	6	0.33745
NTC_148	8	0.038929	0.14017	0.974064	531	6	0.37088
NTC_1041	8	0.038929	0.14017	0.974064	532	6	0.36186
DYNLL1	8	0.038939	0.1402	0.974064	533	5	0.83942
KCNH4	8	0.038948	0.14023	0.974064	534	3	0.0089487
PLCB3	8	0.039008	0.14042	0.974064	535	5	0.55309
C1orf122	8	0.039203	0.14093	0.974064	536	3	-0.033992
ZBTB6	8	0.039711	0.14244	0.974064	537	3	-0.048354
IFITM10	8	0.039784	0.14266	0.974064	538	6	0.34392
P2RY14	8	0.039965	0.14317	0.974064	539	2	-0.16628
TIFAB	8	0.040219	0.14398	0.974064	540	5	0.25766
LCN12	8	0.040257	0.1441	0.974064	541	3	0.10294
RASAL1	8	0.040291	0.14417	0.974064	542	3	0.026404
INHBA	8	0.040662	0.14525	0.974064	543	5	0.37129
CDKN1A	8	0.040812	0.14567	0.974064	544	6	0.37487
UBTD2	8	0.040866	0.14578	0.974064	545	4	0.091742
NTC_1798	8	0.040932	0.14597	0.974064	546	5	0.32476
NTC_462	8	0.040932	0.14597	0.974064	547	5	0.37047
NTC_21	8	0.040932	0.14597	0.974064	548	5	0.32476
ME3	8	0.040981	0.1461	0.974064	549	3	-0.2731
HLA-DOB	8	0.04115	0.14661	0.974064	550	5	0.63779
OTOF	8	0.041448	0.14747	0.974064	551	6	0.37788
PLSCR4	8	0.041507	0.14762	0.974064	552	4	0.016922
NTC_159	8	0.04177	0.14834	0.974064	553	4	0.18429
NTC_1772	8	0.04177	0.14834	0.974064	554	4	0.13232
NTC_1158	8	0.04177	0.14834	0.974064	555	5	0.23974
NTC_366	8	0.04177	0.14834	0.974064	556	4	0.18732
UBFD1	8	0.041837	0.14854	0.974064	557	5	0.44818
RTP4	8	0.042075	0.14926	0.974064	558	6	0.29181
LSS	8	0.042125	0.14941	0.974064	559	6	0.45093
UPP2	8	0.042132	0.14944	0.974064	560	4	0.2181
AKT1S1	8	0.042183	0.14957	0.974064	561	6	0.27686
BATF	8	0.042273	0.14986	0.974064	562	6	0.24185
CD40	8	0.042599	0.15091	0.974064	563	6	0.56106
C1QC	8	0.042745	0.15131	0.974064	564	5	0.49135
STEAP4	8	0.042756	0.15134	0.974064	565	4	0.31847
ERLEC1	8	0.042757	0.15134	0.974064	566	4	0.2901
IGF2BP2	8	0.042808	0.15148	0.974064	567	5	0.35696
ANKRD33B	8	0.042909	0.15181	0.974064	568	6	0.28443
APOD	8	0.042972	0.15199	0.974064	569	4	0.23519
MTF1	8	0.04301	0.15209	0.974064	570	2	-0.47027
CD38	8	0.043175	0.15254	0.974064	571	3	0.062806
TTC39B	8	0.043238	0.15273	0.974064	572	6	0.30869
PDGFA	8	0.043263	0.1528	0.974064	573	4	0.28005
CXCL1	8	0.043305	0.15292	0.974064	574	4	0.33706
CHAC1	8	0.043517	0.15355	0.974064	575	5	0.25494
NTC_1672	8	0.043752	0.15427	0.974064	576	5	0.46184
NTC_780	8	0.043752	0.15427	0.974064	577	5	0.37319
NTC_292	8	0.043752	0.15427	0.974064	578	5	0.32266
NTC_1627	8	0.043819	0.15449	0.974064	579	6	0.37205
LILRB3	8	0.044023	0.15507	0.974064	580	5	0.17612
NTC_176	8	0.044234	0.15571	0.974064	581	4	0.22345
NTC_1678	8	0.044234	0.15571	0.974064	582	4	0.22686
NTC_1802	8	0.044234	0.15571	0.974064	583	5	0.33174
NTC_571	8	0.044234	0.15571	0.974064	584	5	0.37948
CDKN1C	8	0.044276	0.15584	0.974064	585	5	0.75831
APOL6	8	0.0445	0.15649	0.974064	586	6	0.49689
GADD45B	8	0.044529	0.15656	0.974064	587	4	0.031084
SLC23A3	8	0.044952	0.15775	0.974064	588	6	0.52398
C1orf95	8	0.045054	0.15806	0.974064	589	5	0.52228
BTBD19	6	0.045109	0.14299	0.974064	590	3	0.33656
NTC_167	8	0.045214	0.1585	0.974064	591	5	0.23795
NTC_1341	8	0.045214	0.1585	0.974064	592	4	0.11276
NTC_761	8	0.045214	0.1585	0.974064	593	4	0.22318
NTC_1032	8	0.045214	0.1585	0.974064	594	3	-0.075127
NTC_80	8	0.045214	0.1585	0.974064	595	3	-0.070533
NTC_413	8	0.045214	0.1585	0.974064	596	4	0.19522
NTC_926	8	0.045214	0.1585	0.974064	597	5	0.42688
NTC_1702	8	0.045214	0.1585	0.974064	598	5	0.33455
CCL13	8	0.045465	0.1592	0.974064	599	5	0.41525
ATF5	8	0.045794	0.16012	0.974064	600	4	0.22269
NTC_589	8	0.045885	0.1604	0.974064	601	6	0.31448
NTC_962	8	0.045885	0.1604	0.974064	602	6	0.22367
NTC_492	8	0.045885	0.1604	0.974064	603	6	0.27117
EOMES	8	0.045892	0.16042	0.974064	604	4	0.63355
IRF7	8	0.045918	0.16047	0.974064	605	4	0.20195
NTC_351	8	0.046041	0.16087	0.974064	606	5	0.37675
NTC_231	8	0.046041	0.16087	0.974064	607	3	0.0018491
NTC_1571	8	0.046041	0.16087	0.974064	608	4	0.17079
NTC_510	8	0.046041	0.16087	0.974064	609	4	0.076513
NTC_313	8	0.046041	0.16087	0.974064	610	4	0.16838
NTC_522	8	0.046041	0.16087	0.974064	611	3	-0.12699
NTC_1750	8	0.046041	0.16087	0.974064	612	5	0.33295
BAZ1A	8	0.046046	0.16089	0.974064	613	3	-0.099552
NTC_188	8	0.046713	0.16282	0.974064	614	5	0.43686
NTC_1431	8	0.046713	0.16282	0.974064	615	5	0.26085
PXDC1	8	0.046775	0.16296	0.974064	616	4	0.28199
HLA-G	8	0.047047	0.16367	0.974064	617	6	0.33354
TMPRSS3	8	0.047203	0.16406	0.974064	618	6	0.3642
CBLN3	8	0.047478	0.16486	0.974064	619	6	0.41407
HIST2H2AB	8	0.047576	0.16512	0.974064	620	6	0.32788
INHA	8	0.047648	0.1653	0.974064	621	5	0.34724
ARHGAP25	8	0.047675	0.16538	0.974064	622	6	0.22475
MOV10	8	0.047814	0.16576	0.974064	623	3	0.14568
NTC_1425	8	0.047901	0.16601	0.974064	624	4	0.27289
NTC_1387	8	0.047901	0.16601	0.974064	625	4	0.12452
NTC_809	8	0.047901	0.16601	0.974064	626	5	0.35866
NTC_65	8	0.047901	0.16601	0.974064	627	4	0.11868
NTC_1548	8	0.047901	0.16601	0.974064	628	5	0.45162
LGALS2	8	0.048011	0.16642	0.974064	629	6	0.21685
STAT3	8	0.048066	0.16659	0.974064	630	5	0.29195
PDGFB	8	0.04829	0.16727	0.974064	631	6	0.31339
ZNF485	8	0.048318	0.16735	0.974064	632	2	-0.14732
CHRNB2	8	0.048324	0.16737	0.974064	633	5	0.35164
FCRL4	8	0.048336	0.16741	0.974064	634	4	0.23612
TNK2	8	0.048821	0.16879	0.974064	635	3	-0.12403
GOSR1	8	0.048822	0.1688	0.974064	636	4	0.27732
OSM	8	0.04887	0.16893	0.974064	637	6	0.47441
DTX3L	8	0.049326	0.17029	0.974064	638	2	-0.52637
LMTK3	8	0.049429	0.1706	0.974064	639	3	-0.010255
TAP1	8	0.049578	0.17102	0.974064	640	2	-0.082896
PDE4DIP	8	0.049618	0.17114	0.974064	641	6	0.35495
ATP10A	8	0.049699	0.1714	0.974064	642	6	0.33938
BCAR3	8	0.049883	0.17189	0.974064	643	6	0.36655
HCN3	8	0.049926	0.17201	0.974064	644	5	0.57673
C4orf33	8	0.050067	0.17244	0.974064	645	6	0.22761
PFKFB3	8	0.050082	0.17247	0.974064	646	4	0.16303
TNFSF18	8	0.050157	0.17273	0.974064	647	5	0.40584
FXYD6	8	0.050333	0.17316	0.974064	648	3	-0.025677
TNS1	8	0.050556	0.17363	0.974064	649	4	-0.037502
RIPK3	8	0.050587	0.1737	0.974064	650	2	-0.14755
DUOXA2	8	0.050672	0.17388	0.974064	651	4	0.11525
TREM2	8	0.050763	0.17408	0.974064	652	5	0.34335
YPEL4	8	0.05088	0.17432	0.974064	653	5	0.3935
TAF1A	8	0.05091	0.17435	0.974064	654	5	0.43271
RRBP1	8	0.051088	0.17478	0.974064	655	5	0.35903
CCDC92	8	0.051131	0.17489	0.974064	656	5	0.39564
VMP1	8	0.05134	0.17537	0.974064	657	2	-0.17838
SYN1	8	0.051591	0.17586	0.974064	658	4	0.25134
NTC_742	8	0.051824	0.1764	0.974064	659	5	0.34217
NTC_629	8	0.051824	0.1764	0.974064	660	5	0.43621
NTC_1018	8	0.052284	0.17736	0.974064	661	5	0.37794
NTC_596	8	0.052284	0.17736	0.974064	662	5	0.35505
NTC_1334	8	0.052502	0.17784	0.974064	663	4	0.11712
NTC_341	8	0.052502	0.17784	0.974064	664	4	0.37594
NTC_82	8	0.052502	0.17784	0.974064	665	4	0.24322
NTC_1127	8	0.052502	0.17784	0.974064	666	4	0.22822
NTC_680	8	0.052502	0.17784	0.974064	667	4	0.25689
ID1	8	0.05346	0.17984	0.974064	668	3	0.056243
TYMP	8	0.053842	0.18067	0.974064	669	5	0.38444
PKP2	8	0.054129	0.18133	0.974064	670	5	0.3644
ENG	8	0.054165	0.1814	0.974064	671	5	0.35606
TMEM63A	8	0.054485	0.18215	0.974064	672	3	-0.0072557
CNGA1	8	0.054639	0.18248	0.974064	673	4	0.50648
UGT1A4	6	0.054697	0.16246	0.974064	674	2	-0.10786
NTC_1108	8	0.05475	0.18278	0.974064	675	5	0.28972
NTC_1315	8	0.05475	0.18278	0.974064	676	5	0.30358
MASTL	8	0.055482	0.18438	0.974064	677	5	0.66014
NTC_837	8	0.055803	0.18505	0.974064	678	4	0.29498
NTC_909	8	0.055803	0.18505	0.974064	679	4	0.2421
SRBD1	8	0.056116	0.18575	0.974064	680	5	0.52564
NTC_1629	8	0.056225	0.18601	0.974064	681	3	-0.14333
NTC_193	8	0.056225	0.18601	0.974064	682	3	0.026827
NTC_1787	8	0.056225	0.18601	0.974064	683	3	-0.06322
NTC_925	8	0.056225	0.18601	0.974064	684	3	-0.2114
NTC_1029	8	0.056225	0.18601	0.974064	685	4	0.24461
NTC_381	8	0.056225	0.18601	0.974064	686	3	-0.13066
NTC_439	8	0.056225	0.18601	0.974064	687	5	0.48168
NTC_581	8	0.056225	0.18601	0.974064	688	4	0.11154
NTC_772	8	0.056225	0.18601	0.974064	689	4	0.15931
NTC_1707	8	0.056225	0.18601	0.974064	690	4	0.34593
NTC_1561	8	0.056225	0.18601	0.974064	691	4	0.16513
NTC_582	8	0.056225	0.18601	0.974064	692	3	-0.16166
NTC_1101	8	0.056225	0.18601	0.974064	693	2	-0.13514
NTC_1249	8	0.056913	0.18746	0.974064	694	4	0.37543
NTC_1757	8	0.056913	0.18746	0.974064	695	5	0.22845
ZFP3	8	0.057633	0.18913	0.974064	696	5	0.63942
IL1RN	8	0.057786	0.18945	0.974064	697	5	0.40851
SPTLC2	8	0.057863	0.18962	0.974064	698	5	0.25551
PLEKHN1	8	0.057888	0.18969	0.974064	699	5	0.40532
NTC_1812	8	0.058192	0.19036	0.974064	700	4	0.13732
NTC_1333	8	0.058192	0.19036	0.974064	701	4	0.23669
NTC_1105	8	0.058192	0.19036	0.974064	702	4	0.26539
NTC_146	8	0.059177	0.19238	0.974064	703	5	0.22835
NTC_813	8	0.059177	0.19238	0.974064	704	5	0.23341
NTC_584	8	0.059177	0.19238	0.974064	705	5	0.33974
NTC_370	8	0.059177	0.19238	0.974064	706	5	0.32778
NTC_885	8	0.059177	0.19238	0.974064	707	5	0.28376
2018-09-04	7	0.059324	0.18253	0.974064	708	5	0.89537
CYP26A1	8	0.059387	0.19287	0.974064	709	2	-0.18493
AKAP12	8	0.059524	0.19312	0.974064	710	3	-0.068998
APOC2	8	0.060213	0.1946	0.974064	711	4	-0.067769
KIAA1671	8	0.060282	0.19474	0.974064	712	2	-0.013428
RAPGEF5	8	0.060421	0.19506	0.974064	713	4	0.19869
TEAD1	8	0.060421	0.19506	0.974064	714	5	0.65317
SRRM3	6	0.060711	0.17481	0.974064	715	3	0.096234
NTC_644	8	0.060754	0.19581	0.974064	716	3	-0.15384
NTC_1745	8	0.060754	0.19581	0.974064	717	3	-0.0065405
NTC_1121	8	0.060754	0.19581	0.974064	718	3	-0.13327
NTC_445	8	0.060754	0.19581	0.974064	719	3	-0.2361
NTC_1395	8	0.060754	0.19581	0.974064	720	3	-0.2632
NTC_1126	8	0.060754	0.19581	0.974064	721	3	-0.17808
NTC_478	8	0.060754	0.19581	0.974064	722	5	0.18807
NTC_532	8	0.060754	0.19581	0.974064	723	3	0.024299
TNFRSF4	8	0.060854	0.19602	0.974064	724	5	0.64119
NUP205	8	0.061146	0.19663	0.974064	725	5	0.71754
TOR3A	8	0.061332	0.19697	0.974064	726	5	0.35408
ST6GALNAC1	8	0.06169	0.1977	0.974064	727	4	0.26462
NTC_1225	8	0.061724	0.19778	0.974064	728	2	-0.26383
NTC_1645	8	0.061724	0.19778	0.974064	729	3	0.072809
NTC_353	8	0.061724	0.19778	0.974064	730	2	-0.044374
NTC_1266	8	0.061724	0.19778	0.974064	731	4	0.0012547
NTC_1033	8	0.061724	0.19778	0.974064	732	2	-0.18685
NTC_721	8	0.061724	0.19778	0.974064	733	5	0.21575
NTC_1737	8	0.061724	0.19778	0.974064	734	4	0.073443
NTC_1134	8	0.061724	0.19778	0.974064	735	3	-0.029994
NTC_892	8	0.061724	0.19778	0.974064	736	3	-0.2157
NTC_834	8	0.061724	0.19778	0.974064	737	2	-0.087143
NTC_1794	8	0.061724	0.19778	0.974064	738	4	0.17332
NTC_89	8	0.061724	0.19778	0.974064	739	1	-0.051035
NTC_1575	8	0.061724	0.19778	0.974064	740	3	-0.026061
NTC_228	8	0.061724	0.19778	0.974064	741	1	-0.26336
NTC_566	8	0.061724	0.19778	0.974064	742	3	-0.12505
NTC_66	8	0.061724	0.19778	0.974064	743	5	0.41843
NTC_337	8	0.061724	0.19778	0.974064	744	1	-0.20024
NTC_1793	8	0.061724	0.19778	0.974064	745	4	0.017383
NTC_1531	8	0.061724	0.19778	0.974064	746	3	0.072155
NTC_1666	8	0.061724	0.19778	0.974064	747	3	-0.0030515
NTC_311	8	0.061724	0.19778	0.974064	748	3	-0.1317
NTC_1053	8	0.061724	0.19778	0.974064	749	3	-0.4314
NTC_1771	8	0.061724	0.19778	0.974064	750	4	0.18837
NTC_912	8	0.061724	0.19778	0.974064	751	3	-0.091043
NTC_1486	8	0.061724	0.19778	0.974064	752	3	-0.23848
NTC_757	8	0.061724	0.19778	0.974064	753	3	-0.097594
NTC_1350	8	0.061724	0.19778	0.974064	754	3	-0.25686
NTC_1025	8	0.061724	0.19778	0.974064	755	2	-0.14413
NTC_1522	8	0.061724	0.19778	0.974064	756	4	0.13415
NTC_319	8	0.061724	0.19778	0.974064	757	4	0.11457
NTC_1505	8	0.061724	0.19778	0.974064	758	2	-0.10468
NTC_1726	8	0.061724	0.19778	0.974064	759	2	-0.094904
NTC_1890	8	0.061724	0.19778	0.974064	760	3	-0.13928
NTC_1296	8	0.061724	0.19778	0.974064	761	1	0.032867
NTC_1564	8	0.061724	0.19778	0.974064	762	3	-0.0060835
NTC_1869	8	0.061724	0.19778	0.974064	763	3	-0.1085
NTC_921	8	0.061724	0.19778	0.974064	764	4	-0.017314
NTC_1870	8	0.061724	0.19778	0.974064	765	2	-0.18452
NTC_1465	8	0.061724	0.19778	0.974064	766	5	0.20645
NTC_714	8	0.061724	0.19778	0.974064	767	2	-0.027436
NTC_262	8	0.061724	0.19778	0.974064	768	4	0.42865
NTC_640	8	0.061724	0.19778	0.974064	769	2	-0.2069
NTC_1438	8	0.061724	0.19778	0.974064	770	3	-0.25911
NTC_149	8	0.061724	0.19778	0.974064	771	4	0.24815
NTC_918	8	0.062766	0.20005	0.974653	772	5	0.39165
NTC_364	8	0.062766	0.20005	0.974653	773	5	0.46963
NTC_1901	8	0.062766	0.20005	0.974653	774	5	0.35017
NTC_863	8	0.062766	0.20005	0.974653	775	5	0.42172
PAQR8	8	0.062782	0.20008	0.974653	776	4	0.38964
CHST7	8	0.063538	0.20159	0.974653	777	4	0.18589
JUN	8	0.063625	0.2018	0.974653	778	4	0.14688
NTC_1576	8	0.064304	0.20319	0.974653	779	4	0.17289
NTC_1888	8	0.064304	0.20319	0.974653	780	4	0.050442
NTC_577	8	0.064304	0.20319	0.974653	781	3	-0.22055
NTC_54	8	0.064304	0.20319	0.974653	782	4	0.23818
NTC_661	8	0.064304	0.20319	0.974653	783	4	0.18006
NTC_360	8	0.064304	0.20319	0.974653	784	5	0.36932
NTC_705	8	0.064304	0.20319	0.974653	785	3	-0.014479
NTC_1659	8	0.064304	0.20319	0.974653	786	4	0.08794
NTC_776	8	0.064304	0.20319	0.974653	787	3	-0.013735
NTC_1274	8	0.064304	0.20319	0.974653	788	3	-0.27802
NTC_701	8	0.064304	0.20319	0.974653	789	5	0.31451
HSD17B14	8	0.064343	0.20329	0.974653	790	4	0.29274
APOL1	8	0.064358	0.20334	0.974653	791	5	0.49768
NTC_1282	8	0.064813	0.20429	0.974653	792	5	0.29498
NTC_1019	8	0.064813	0.20429	0.974653	793	5	0.37226
NTC_358	8	0.064813	0.20429	0.974653	794	5	0.288
NTC_606	8	0.064813	0.20429	0.974653	795	5	0.29498
NTC_1792	8	0.064813	0.20429	0.974653	796	5	0.24104
IGFBP2	8	0.065397	0.2055	0.979226	797	4	0.34075
RHBDL3	8	0.065619	0.20602	0.980476	798	3	-0.033022
CCDC50	8	0.066427	0.20777	0.986694	799	4	0.20838
ZCCHC2	8	0.066494	0.20791	0.986694	800	5	0.35865
CLEC5A	8	0.066594	0.20811	0.986694	801	4	0.44255
PIWIL4	8	0.067193	0.20959	0.987891	802	4	0.033342
NCOA3	8	0.067265	0.2097	0.987891	803	4	0.22308
NTC_1557	8	0.067736	0.2107	0.987891	804	3	-0.39861
NTC_230	8	0.067736	0.2107	0.987891	805	4	-0.046269
NTC_402	8	0.067736	0.2107	0.987891	806	3	-0.10848
NTC_221	8	0.067736	0.2107	0.987891	807	3	-0.054857
NTC_552	8	0.067736	0.2107	0.987891	808	4	0.2173
CHORDC1	8	0.067805	0.21087	0.987891	809	5	0.41715
RPL22	8	0.067825	0.21091	0.987891	810	5	0.4706
PEX12	8	0.067839	0.21095	0.987891	811	5	0.45571
DENND1B	8	0.068131	0.21156	0.988903	812	3	-0.20385
UGT1A6	5	0.068246	0.18276	0.974064	813	3	0.22536
GCLC	8	0.068687	0.21287	0.988903	814	4	0.40503
GPR68	8	0.069886	0.21538	0.988903	815	4	0.36453
CACNA1I	8	0.069955	0.21553	0.988903	816	4	0.18482
NTC_20	8	0.070126	0.21588	0.988903	817	5	0.34015
NTC_1240	8	0.070126	0.21588	0.988903	818	5	0.35633
ACSL1	8	0.070197	0.21599	0.988903	819	4	0.20629
GMPR	8	0.070335	0.21627	0.988903	820	4	0.17757
SCO2	8	0.070404	0.21643	0.988903	821	5	0.30859
STARD5	8	0.071098	0.21789	0.988903	822	5	0.3889
MAOA	8	0.071272	0.21824	0.988903	823	4	0.2244
PSMB11	8	0.071376	0.21849	0.988903	824	4	0.33443
ZNF385B	8	0.071763	0.21925	0.988903	825	3	0.11216
NTC_1352	8	0.072223	0.22017	0.988903	826	4	0.015178
NTC_555	8	0.072223	0.22017	0.988903	827	4	0.12657
NTC_418	8	0.072223	0.22017	0.988903	828	2	-0.18369
NTC_1131	8	0.072223	0.22017	0.988903	829	4	0.077358
NTC_31	8	0.072223	0.22017	0.988903	830	3	0.084938
NTC_1754	8	0.072223	0.22017	0.988903	831	3	-0.15404
NTC_541	8	0.072223	0.22017	0.988903	832	5	0.24015
NTC_446	8	0.072223	0.22017	0.988903	833	2	-0.044374
NTC_1322	8	0.072223	0.22017	0.988903	834	3	-0.1654
NTC_735	8	0.072324	0.22037	0.988903	835	3	-0.045358
NTC_1708	8	0.072324	0.22037	0.988903	836	5	0.4049
NTC_950	8	0.072324	0.22037	0.988903	837	5	0.2429
NTC_858	8	0.072324	0.22037	0.988903	838	3	-0.021929
FUT4	8	0.072503	0.22072	0.988903	839	5	0.32527
NTC_362	8	0.072627	0.22099	0.988903	840	5	0.3271
NTC_1090	8	0.072627	0.22099	0.988903	841	5	0.30744
NTC_1877	8	0.072627	0.22099	0.988903	842	5	0.30744
NTC_951	8	0.072627	0.22099	0.988903	843	5	0.27169
NTC_1135	8	0.073132	0.22208	0.988903	844	4	0.28974
NTC_367	8	0.073132	0.22208	0.988903	845	5	0.45018
NTC_1070	8	0.073132	0.22208	0.988903	846	4	0.2842
NTC_134	8	0.073132	0.22208	0.988903	847	4	0.22658
NTC_1725	8	0.073132	0.22208	0.988903	848	4	0.17236
CYP19A1	8	0.073242	0.22231	0.988903	849	4	0.077763
C17orf66	8	0.073489	0.22285	0.988903	850	2	-0.31493
UGT1A3	4	0.073555	0.17053	0.974064	851	3	0.61762
TFPI	8	0.073981	0.22393	0.988903	852	1	-0.2795
BTN3A2	8	0.074473	0.22489	0.988903	853	3	-0.46772
GLRX	8	0.074548	0.22505	0.988903	854	5	0.54446
IL9R	8	0.074719	0.22536	0.988903	855	4	0.25021
ASPHD2	8	0.075093	0.22622	0.988903	856	5	0.35278
PLAT	8	0.075165	0.22632	0.988903	857	4	0.28731
HCAR2	8	0.075211	0.22644	0.988903	858	4	0.11174
IFITM1	8	0.075457	0.22695	0.988903	859	4	0.16161
NTC_1013	8	0.075673	0.22741	0.988903	860	5	0.29236
NTC_390	8	0.075673	0.22741	0.988903	861	5	0.19595
NTC_1390	8	0.075673	0.22741	0.988903	862	5	0.21575
NTC_77	8	0.075673	0.22741	0.988903	863	5	0.3942
UBE2Z	8	0.075799	0.22766	0.988903	864	4	0.1001
NTC_1139	8	0.075907	0.22787	0.988903	865	3	-0.21849
NTC_1138	8	0.075907	0.22787	0.988903	866	3	0.05569
NTC_1650	8	0.075907	0.22787	0.988903	867	4	0.094621
NTC_1474	8	0.075907	0.22787	0.988903	868	3	-0.11589
NTC_234	8	0.075907	0.22787	0.988903	869	3	-0.2219
FAR1	8	0.076931	0.22999	0.988903	870	3	-0.34909
GPD2	8	0.077177	0.23045	0.988903	871	1	-0.21381
NTC_1038	8	0.077359	0.23089	0.988903	872	4	0.32473
NTC_1007	8	0.077359	0.23089	0.988903	873	4	0.25638
NTC_724	8	0.077359	0.23089	0.988903	874	4	0.21816
NTC_459	8	0.077359	0.23089	0.988903	875	5	0.44759
NTC_1423	8	0.077359	0.23089	0.988903	876	4	0.2595
NTC_264	8	0.077359	0.23089	0.988903	877	4	0.1045
NTC_579	8	0.077359	0.23089	0.988903	878	4	0.2135
NTC_659	8	0.077359	0.23089	0.988903	879	4	0.00033875
ELF1	8	0.077913	0.232	0.988903	880	5	0.34244
FAM46C	8	0.078158	0.23245	0.988903	881	1	-0.33258
CD244	8	0.078648	0.23341	0.988903	882	3	0.021871
UBD	8	0.078893	0.23387	0.988903	883	5	0.44103
ARG2	8	0.079138	0.23439	0.988903	884	5	0.20181
NTC_1097	8	0.079369	0.23489	0.988903	885	5	0.32051
NTC_1899	8	0.079369	0.23489	0.988903	886	5	0.30084
NTC_339	8	0.079369	0.23489	0.988903	887	5	0.28478
NTC_1747	8	0.079741	0.23568	0.988903	888	3	-0.14832
NTC_1760	8	0.079741	0.23568	0.988903	889	4	0.080804
NTC_923	8	0.079741	0.23568	0.988903	890	3	-0.092192
NTC_1504	8	0.079741	0.23568	0.988903	891	4	0.11492
NTC_1253	8	0.079741	0.23568	0.988903	892	5	0.19949
NTC_1483	8	0.079741	0.23568	0.988903	893	4	0.030989
NTC_1399	8	0.079741	0.23568	0.988903	894	3	-0.18233
NTC_385	8	0.079741	0.23568	0.988903	895	4	0.18515
NTC_1523	8	0.079741	0.23568	0.988903	896	2	-0.39024
NTC_300	8	0.079741	0.23568	0.988903	897	2	-0.25414
NTC_363	8	0.079741	0.23568	0.988903	898	4	0.15858
NTC_1797	8	0.079741	0.23568	0.988903	899	3	-0.13066
NTC_1616	8	0.079741	0.23568	0.988903	900	3	-0.043901
NTC_1056	8	0.079741	0.23568	0.988903	901	2	-0.21015
NTC_34	8	0.079741	0.23568	0.988903	902	3	0.053224
NTC_987	8	0.079741	0.23568	0.988903	903	5	0.1638
CLECL1	8	0.079873	0.236	0.988903	904	3	-0.30462
IFIH1	8	0.079987	0.23619	0.988903	905	5	0.34989
GPR126	8	0.080132	0.23647	0.988903	906	4	0.16901
CA2	8	0.080607	0.23753	0.988903	907	3	-0.19015
CYP1A1	8	0.080852	0.23811	0.988903	908	2	-0.2482
ZNF583	8	0.081152	0.23877	0.988903	909	5	0.40178
HRH1	8	0.081341	0.23918	0.988903	910	4	0.088937
C4orf32	8	0.081586	0.2396	0.988903	911	5	0.296
SRXN1	8	0.081694	0.2398	0.988903	912	5	0.33804
RGAG4	8	0.081758	0.23994	0.988903	913	5	0.24734
DHX58	8	0.08183	0.24007	0.988903	914	4	0.1548
HOMEZ	8	0.081951	0.2403	0.988903	915	5	0.275
ZNF547	8	0.082074	0.24051	0.988903	916	4	0.080419
MSR1	8	0.082563	0.24153	0.988903	917	3	0.010784
HLA-A	8	0.082718	0.24184	0.988903	918	5	0.36468
DHFRL1	8	0.082759	0.24192	0.988903	919	5	0.41708
CRTAM	8	0.082807	0.24202	0.988903	920	3	-0.064456
RBCK1	8	0.082921	0.24225	0.988903	921	5	0.32207
UNC93B1	8	0.083051	0.2425	0.988903	922	4	0.13541
FKBP1B	8	0.083053	0.24251	0.988903	923	4	0.5237
HIST1H4H	8	0.083246	0.2429	0.988903	924	5	0.29677
NTC_932	8	0.083607	0.24365	0.988903	925	5	0.33213
NTC_1309	8	0.083607	0.24365	0.988903	926	4	0.12621
NTC_785	8	0.083607	0.24365	0.988903	927	4	0.22237
MINPP1	8	0.084298	0.24507	0.988903	928	4	0.077949
BRSK1	8	0.08461	0.2457	0.988903	929	4	0.37315
TCIRG1	8	0.084895	0.24627	0.988903	930	4	0.24249
USP25	8	0.084916	0.2463	0.988903	931	5	0.48383
XDH	8	0.084923	0.24632	0.988903	932	2	-0.21844
SLCO3A1	8	0.085114	0.24667	0.988903	933	5	0.28136
ZNF543	8	0.085204	0.24686	0.988903	934	4	0.28053
CPNE7	8	0.085549	0.24758	0.988903	935	5	0.25621
EXOC4	8	0.085908	0.24837	0.988903	936	5	0.31452
RBM11	8	0.086208	0.24894	0.988903	937	5	0.38377
UGT1A8	4	0.087121	0.19504	0.974064	938	3	0.31784
NTC_1509	8	0.087706	0.25174	0.988903	939	4	0.10139
NTC_805	8	0.087706	0.25174	0.988903	940	4	0.24627
NTC_649	8	0.087706	0.25174	0.988903	941	3	0.12124
NTC_1600	8	0.087706	0.25174	0.988903	942	3	-0.18358
NTC_561	8	0.087706	0.25174	0.988903	943	4	0.16225
NTC_965	8	0.087706	0.25174	0.988903	944	3	-0.20942
NTC_1738	8	0.087865	0.25208	0.988903	945	5	0.33213
NTC_18	8	0.087865	0.25208	0.988903	946	5	0.30254
NTC_405	8	0.087865	0.25208	0.988903	947	5	0.25321
NTC_90	8	0.087865	0.25208	0.988903	948	5	0.34939
NTC_856	8	0.087865	0.25208	0.988903	949	5	0.25188
NTC_1597	8	0.087865	0.25208	0.988903	950	5	0.38256
NTC_1215	8	0.087865	0.25208	0.988903	951	5	0.2532
NTC_893	8	0.087865	0.25208	0.988903	952	5	0.46467
NTC_1410	8	0.087865	0.25208	0.988903	953	5	0.37814
NTC_1574	8	0.087898	0.25215	0.988903	954	4	0.30954
NTC_1248	8	0.087898	0.25215	0.988903	955	4	0.1679
SERPING1	8	0.08799	0.25234	0.988903	956	2	-0.15447
FST	8	0.088228	0.25279	0.988903	957	4	0.13868
MICA	8	0.089741	0.25574	0.988903	958	4	0.1732
REC8	8	0.091002	0.2583	0.988903	959	4	0.10317
NTC_1036	8	0.091397	0.25913	0.988903	960	5	0.37209
NTC_209	8	0.091397	0.25913	0.988903	961	5	0.24104
NTC_645	8	0.091397	0.25913	0.988903	962	5	0.2651
NTC_1329	8	0.091397	0.25913	0.988903	963	5	0.28438
NTC_1609	8	0.091397	0.25913	0.988903	964	5	0.27289
NTC_1285	8	0.091397	0.25913	0.988903	965	5	0.2928
NTC_1540	8	0.091397	0.25913	0.988903	966	5	0.2604
NTC_190	8	0.091397	0.25913	0.988903	967	5	0.3694
NTC_1035	8	0.091397	0.25913	0.988903	968	5	0.39223
ZNF879	8	0.091404	0.25915	0.988903	969	5	0.33271
LYPD3	7	0.091763	0.2568	0.988903	970	5	0.33557
NTC_1356	8	0.091922	0.26008	0.988903	971	3	-0.19413
NTC_49	8	0.091922	0.26008	0.988903	972	2	-0.047118
NTC_845	8	0.091922	0.26008	0.988903	973	3	-0.3456
NTC_1155	8	0.091922	0.26008	0.988903	974	4	0.09512
NTC_305	8	0.091922	0.26008	0.988903	975	1	-0.17958
NTC_11	8	0.091922	0.26008	0.988903	976	3	-0.0022132
NTC_1037	8	0.091922	0.26008	0.988903	977	3	-0.057298
NTC_241	8	0.091922	0.26008	0.988903	978	2	-0.092533
NTC_970	8	0.091922	0.26008	0.988903	979	2	-0.043901
NTC_1767	8	0.091922	0.26008	0.988903	980	3	-0.034164
NTC_120	8	0.091922	0.26008	0.988903	981	3	-0.10314
NTC_639	8	0.091922	0.26008	0.988903	982	5	0.33829
NTC_375	8	0.091922	0.26008	0.988903	983	2	-0.65645
NTC_1813	8	0.091922	0.26008	0.988903	984	4	-0.02902
NTC_411	8	0.091922	0.26008	0.988903	985	3	-0.15675
NTC_948	8	0.091922	0.26008	0.988903	986	4	0.19864
NTC_1169	8	0.091922	0.26008	0.988903	987	3	0.096004
NTC_1196	8	0.091922	0.26008	0.988903	988	4	0.13572
NTC_1297	8	0.091922	0.26008	0.988903	989	3	0.076342
NTC_138	8	0.091922	0.26008	0.988903	990	3	-0.026061
NTC_544	8	0.091922	0.26008	0.988903	991	2	-0.13835
NTC_441	8	0.091922	0.26008	0.988903	992	3	0.031462
NTC_1303	8	0.091922	0.26008	0.988903	993	2	-0.036275
NTC_1208	8	0.091922	0.26008	0.988903	994	1	-0.14889
NTC_1166	8	0.091922	0.26008	0.988903	995	3	-0.0022132
NTC_314	8	0.091922	0.26008	0.988903	996	4	0.043414
NTC_904	8	0.091922	0.26008	0.988903	997	3	-0.042132
NTC_1630	8	0.091922	0.26008	0.988903	998	4	-0.038344
NTC_156	8	0.092298	0.26097	0.988903	999	3	-0.13179
NTC_1773	8	0.092298	0.26097	0.988903	1000	3	-0.077862
NTC_1081	8	0.092298	0.26097	0.988903	1001	4	0.11457
NTC_1567	8	0.092298	0.26097	0.988903	1002	4	0.12001
NTC_1625	8	0.092298	0.26097	0.988903	1003	2	-0.10748
NTC_996	8	0.092298	0.26097	0.988903	1004	5	0.29045
NTC_112	8	0.093003	0.26239	0.990339	1005	4	0.31383
NTC_1106	8	0.093003	0.26239	0.990339	1006	4	0.21403
NTC_1559	8	0.093003	0.26239	0.990339	1007	5	0.34499
NTC_1563	8	0.093003	0.26239	0.990339	1008	4	-0.028935
IGF2BP3	7	0.093587	0.26077	0.988903	1009	2	-0.024113
DEFA1	5	0.094083	0.23457	0.988903	1010	3	0.37796
NTC_594	8	0.094312	0.26496	0.994138	1011	5	0.41843
NTC_1179	8	0.094312	0.26496	0.994138	1012	5	0.34409
NTC_1716	8	0.094312	0.26496	0.994138	1013	5	0.29225
NTC_145	8	0.094312	0.26496	0.994138	1014	5	0.44894
NTC_1452	8	0.094312	0.26496	0.994138	1015	5	0.40371
NTC_396	8	0.094312	0.26496	0.994138	1016	5	0.26591
SERPINB2	8	0.094929	0.26621	0.997244	1017	3	0.0094837
CBS	8	0.094982	0.26633	0.997244	1018	4	0.2726
GIMAP1-GIMAP5	8	0.096022	0.26843	0.997244	1019	4	0.2603
NUP160	8	0.096267	0.26892	0.997244	1020	2	-0.23068
TAPBPL	8	0.096756	0.26981	0.997244	1021	4	0.17458
PYCR1	8	0.096854	0.26999	0.997244	1022	5	0.38609
HSPA1L	8	0.097228	0.27069	0.997244	1023	5	0.4081
NTC_1501	8	0.097442	0.27111	0.997244	1024	4	0.092797
NTC_386	8	0.097442	0.27111	0.997244	1025	5	0.31448
RASAL2	8	0.097729	0.27167	0.997244	1026	4	0.21193
HERC5	8	0.098078	0.27234	0.997244	1027	5	0.32172
FAM83G	8	0.098151	0.27246	0.997244	1028	5	0.25061
SLCO4A1	8	0.098984	0.27421	0.997244	1029	5	0.32129
MIDN	8	0.099448	0.27503	0.997244	1030	3	-0.12777
FAM170B	8	0.099531	0.27518	0.997244	1031	5	0.27128
FICD	8	0.099664	0.27548	0.997244	1032	5	0.32645
NTC_542	8	0.099962	0.2762	0.997244	1033	4	0.15769
AMOTL2	8	0.10063	0.27751	0.997244	1034	5	0.36466
GNRH1	8	0.10072	0.27769	0.997244	1035	2	-0.076469
ESR2	8	0.10096	0.27816	0.997244	1036	4	0.19064
P2RY2	8	0.10125	0.27869	0.997244	1037	5	0.31666
LHFPL2	8	0.10137	0.27894	0.997244	1038	4	0.20836
BLOC1S2	8	0.10192	0.28004	0.997244	1039	1	-0.12707
ZSWIM3	8	0.10201	0.28018	0.997244	1040	4	0.18751
NTC_473	8	0.10207	0.28034	0.997244	1041	2	-0.18557
NTC_736	8	0.10207	0.28034	0.997244	1042	2	-0.19577
NTC_937	8	0.10207	0.28034	0.997244	1043	4	0.035985
NTC_535	8	0.10207	0.28034	0.997244	1044	4	0.21364
NTC_22	8	0.10207	0.28034	0.997244	1045	4	0.28087
NTC_1543	8	0.10207	0.28034	0.997244	1046	5	0.24105
NTC_1216	8	0.10207	0.28034	0.997244	1047	2	-0.12855
NTC_1389	8	0.10207	0.28034	0.997244	1048	4	0.10462
NTC_1379	8	0.10207	0.28034	0.997244	1049	4	0.042806
NTC_450	8	0.10207	0.28034	0.997244	1050	4	0.0028154
NTC_783	8	0.10207	0.28034	0.997244	1051	2	-0.38555
NTC_910	8	0.10207	0.28034	0.997244	1052	4	0.10321
NTC_229	8	0.10207	0.28034	0.997244	1053	3	0.026587
TBC1D17	8	0.10216	0.28049	0.997244	1054	5	0.2155
CRP	8	0.10218	0.28054	0.997244	1055	4	0.24895
OSBPL6	8	0.1024	0.28095	0.997244	1056	3	-0.037062
CTSL1	7	0.10245	0.27711	0.997244	1057	3	0.053109
SERPINE1	8	0.10288	0.28188	0.997244	1058	5	0.19063
NTC_1163	8	0.10292	0.28194	0.997244	1059	4	-0.11674
NTC_1191	8	0.10292	0.28194	0.997244	1060	3	-0.11589
NTC_235	8	0.10292	0.28194	0.997244	1061	4	0.091817
NTC_260	8	0.10292	0.28194	0.997244	1062	4	0.23669
NTC_48	8	0.10292	0.28194	0.997244	1063	3	-0.36544
NTC_1310	8	0.10292	0.28194	0.997244	1064	4	-0.052948
NTC_565	8	0.10292	0.28194	0.997244	1065	3	-0.022942
NTC_1160	8	0.10292	0.28194	0.997244	1066	3	0.0099242
HIST1H3D	8	0.10311	0.2823	0.997244	1067	2	-0.089537
MARVELD2	8	0.10335	0.28276	0.997244	1068	5	0.17085
RIPK2	8	0.10359	0.28324	0.997244	1069	4	0.15605
NTC_876	8	0.1038	0.28367	0.997244	1070	5	0.22177
NTC_1159	8	0.1038	0.28367	0.997244	1071	5	0.22177
NTC_64	8	0.1038	0.28367	0.997244	1072	5	0.20907
NTC_975	8	0.1038	0.28367	0.997244	1073	5	0.22602
NTC_309	8	0.1038	0.28367	0.997244	1074	5	0.20907
NTC_1783	8	0.1038	0.28367	0.997244	1075	5	0.18927
NTC_879	8	0.1038	0.28367	0.997244	1076	5	0.22177
C3AR1	8	0.10407	0.28413	0.997244	1077	3	-0.22645
GIMAP4	8	0.10431	0.28462	0.997244	1078	3	-0.13528
ISG20	8	0.10455	0.28508	0.997244	1079	5	0.25536
NTC_332	8	0.10469	0.2854	0.997244	1080	4	0.12293
NTC_166	8	0.10469	0.2854	0.997244	1081	4	0.04156
TXNDC17	8	0.10503	0.28611	0.997244	1082	3	-0.53261
TMEM173	8	0.10593	0.28792	0.997244	1083	5	0.33438
ZNF772	8	0.10605	0.28816	0.997244	1084	4	0.25904
FGD2	8	0.10617	0.28841	0.997244	1085	4	0.29429
NFS1	8	0.1062	0.28848	0.997244	1086	5	0.48037
ATP7A	8	0.10646	0.28906	0.997244	1087	3	-0.13118
KPTN	8	0.10718	0.29039	0.997244	1088	3	0.045698
MAFF	8	0.10726	0.29054	0.997244	1089	5	0.27855
GPATCH11	8	0.10741	0.29086	0.997244	1090	3	0.015116
PKD2L1	8	0.10753	0.29108	0.997244	1091	5	0.31915
YEATS2	8	0.10765	0.29129	0.997244	1092	3	-0.036226
AMZ1	8	0.10769	0.29136	0.997244	1093	5	0.43143
PTGFRN	8	0.10803	0.29197	0.997244	1094	5	0.35704
DPCD	8	0.10813	0.29219	0.997244	1095	4	0.19609
CALD1	8	0.10834	0.29258	0.997244	1096	5	0.2295
NTC_801	8	0.10846	0.29279	0.997244	1097	5	0.22249
NTC_1611	8	0.10846	0.29279	0.997244	1098	4	0.25483
NTC_1803	8	0.10846	0.29279	0.997244	1099	4	0.2717
TLR1	8	0.10884	0.29349	0.997244	1100	2	-0.051769
C6orf25	8	0.10915	0.29406	0.997244	1101	5	0.32253
C15orf48	8	0.10942	0.29453	0.997244	1102	5	0.31361
FRMD3	8	0.1098	0.29531	0.997244	1103	2	0.037854
RABAC1	8	0.11003	0.29575	0.997244	1104	2	-0.17033
PDGFRB	8	0.11012	0.29591	0.997244	1105	5	0.41151
SEMA6D	8	0.11027	0.29623	0.997244	1106	4	0.037843
HLA-C	8	0.11047	0.29659	0.997244	1107	4	0.29169
TM4SF1	8	0.11047	0.29659	0.997244	1108	4	0.27109
ZNF501	8	0.11051	0.29669	0.997244	1109	1	-0.5739
CETP	8	0.11059	0.29682	0.997244	1110	5	0.33821
PSME2	8	0.1107	0.29711	0.997244	1111	5	0.25479
NTC_615	8	0.1113	0.29816	0.997244	1112	3	0.016671
NTC_1782	8	0.1113	0.29816	0.997244	1113	3	-0.099752
NTC_1502	8	0.1113	0.29816	0.997244	1114	3	0.0020143
NTC_781	8	0.1113	0.29816	0.997244	1115	3	0.072155
NTC_688	8	0.1113	0.29816	0.997244	1116	3	-0.11258
NTC_795	8	0.1113	0.29816	0.997244	1117	3	-0.11102
NTC_503	8	0.1113	0.29816	0.997244	1118	3	-0.18926
NTC_575	8	0.1113	0.29816	0.997244	1119	3	-0.1001
NTC_687	8	0.1113	0.29816	0.997244	1120	2	-0.11523
NTC_545	8	0.1113	0.29816	0.997244	1121	2	-0.1022
NTC_637	8	0.1113	0.29816	0.997244	1122	4	0.055055
NTC_144	8	0.1113	0.29816	0.997244	1123	4	0.30187
NTC_414	8	0.1113	0.29816	0.997244	1124	3	0.029486
NTC_69	8	0.1113	0.29816	0.997244	1125	3	0.026854
NTC_991	8	0.1113	0.29816	0.997244	1126	3	-0.010664
NTC_1671	8	0.1113	0.29816	0.997244	1127	3	0.046859
NRARP	8	0.11141	0.29838	0.997244	1128	5	0.28204
ZFP36	8	0.11155	0.29867	0.997244	1129	5	0.27001
IFI27L2	8	0.11182	0.29921	0.997244	1130	5	0.35458
CCL7	8	0.11193	0.29942	0.997244	1131	3	-0.061282
MAVS	8	0.11217	0.2998	0.997244	1132	3	0.077563
SEC24D	8	0.11241	0.30026	0.997244	1133	3	0.13237
C22orf42	8	0.11288	0.30109	0.997244	1134	4	0.11705
NTC_1864	8	0.11306	0.30144	0.997244	1135	4	0.18288
NTC_517	8	0.11306	0.30144	0.997244	1136	3	-0.12993
NTC_63	8	0.11306	0.30144	0.997244	1137	3	0.0099242
NTC_1758	8	0.11306	0.30144	0.997244	1138	4	0.1681
NTC_573	8	0.11306	0.30144	0.997244	1139	3	-0.30465
NTC_253	8	0.11306	0.30144	0.997244	1140	5	0.29979
NTC_1842	8	0.11306	0.30144	0.997244	1141	3	-0.02212
NTC_281	8	0.11306	0.30144	0.997244	1142	4	0.082992
NTC_658	8	0.11306	0.30144	0.997244	1143	3	-0.3045
ANO5	8	0.11359	0.30241	0.997244	1144	5	0.19756
FABP3	8	0.11405	0.30327	0.997244	1145	5	0.49313
IL18BP	8	0.11454	0.30423	0.997244	1146	4	0.29649
MIA3	8	0.11457	0.30428	0.997244	1147	5	0.17944
TRIM21	8	0.11461	0.30437	0.997244	1148	5	0.42631
NUB1	8	0.11465	0.30442	0.997244	1149	4	0.024918
CDCA4	8	0.11482	0.30471	0.997244	1150	5	0.22072
CCL4	8	0.11501	0.30509	0.997244	1151	2	-0.32498
ZBTB43	8	0.11516	0.30539	0.997244	1152	4	-0.0017137
S100A2	8	0.11549	0.30592	0.997244	1153	2	-0.28976
GTPBP1	8	0.11611	0.30709	0.997244	1154	5	0.18514
NTC_1840	8	0.1165	0.30782	0.997244	1155	4	0.15377
NTC_676	8	0.1165	0.30782	0.997244	1156	4	0.23009
NTC_1153	8	0.1165	0.30782	0.997244	1157	4	0.10154
MB21D1	8	0.11657	0.30796	0.997244	1158	5	0.36174
MKX	8	0.11667	0.30813	0.997244	1159	3	-0.42834
RET	8	0.11691	0.30855	0.997244	1160	4	0.032617
IFI16	8	0.11705	0.30885	0.997244	1161	4	0.18479
SSTR2	8	0.11709	0.30895	0.997244	1162	5	0.34121
GPR180	8	0.11822	0.31098	0.997244	1163	3	0.022792
LAD1	8	0.11898	0.31235	0.997244	1164	5	0.40125
NTC_365	8	0.11918	0.31273	0.997244	1165	5	0.23829
NTC_888	8	0.11918	0.31273	0.997244	1166	5	0.24748
NTC_1442	8	0.11918	0.31273	0.997244	1167	5	0.25435
NTC_1633	8	0.11918	0.31273	0.997244	1168	5	0.23555
NTC_1201	8	0.11918	0.31273	0.997244	1169	5	0.1988
NTC_682	8	0.11918	0.31273	0.997244	1170	5	0.1988
NTC_1364	8	0.11918	0.31273	0.997244	1171	5	0.22367
NTC_479	8	0.11918	0.31273	0.997244	1172	5	0.31262
NTC_470	8	0.11918	0.31273	0.997244	1173	5	0.1988
NTC_1527	8	0.11918	0.31273	0.997244	1174	5	0.25435
MYO5C	8	0.11921	0.31282	0.997244	1175	4	0.29089
IL7R	8	0.11985	0.31401	0.997244	1176	5	0.24658
THNSL1	8	0.11991	0.31414	0.997244	1177	4	0.2864
GZMB	8	0.11997	0.31429	0.997244	1178	4	0.27955
NTC_1171	8	0.12003	0.3144	0.997244	1179	4	0.13755
NTC_83	8	0.12003	0.3144	0.997244	1180	3	-0.047068
NTC_1538	8	0.12003	0.3144	0.997244	1181	3	-0.11578
NTC_454	8	0.12003	0.3144	0.997244	1182	4	0.14675
NTC_283	8	0.12003	0.3144	0.997244	1183	2	-0.13331
NTC_1132	8	0.12003	0.3144	0.997244	1184	4	0.071599
NTC_617	8	0.12003	0.3144	0.997244	1185	4	0.22398
NTC_993	8	0.12003	0.3144	0.997244	1186	3	-0.45002
NTC_899	8	0.12003	0.3144	0.997244	1187	5	0.13687
NTC_1412	8	0.12003	0.3144	0.997244	1188	4	0.18483
NTC_504	8	0.12003	0.3144	0.997244	1189	3	0.018355
SLC16A13	8	0.12056	0.31539	0.997244	1190	4	0.12258
FAP	8	0.12101	0.31627	0.997244	1191	5	0.36301
CPEB3	8	0.12109	0.31642	0.997244	1192	5	0.33413
SIX4	8	0.12134	0.31683	0.997244	1193	5	0.26007
OSGIN1	8	0.12175	0.31767	0.997244	1194	5	0.26594
NTC_484	8	0.12175	0.31767	0.997244	1195	4	0.20767
NTC_1894	8	0.12175	0.31767	0.997244	1196	5	0.33158
NTC_854	8	0.12175	0.31767	0.997244	1197	5	0.31926
NTC_738	8	0.12175	0.31767	0.997244	1198	4	0.18087
ESR1	8	0.12197	0.31808	0.997244	1199	4	0.14975
SCN5A	8	0.12233	0.31879	0.997244	1200	5	0.16017
CD226	8	0.12283	0.31974	0.997244	1201	5	0.39661
HEG1	8	0.12399	0.32199	0.997244	1202	4	0.30261
DEFB1	8	0.1247	0.32329	0.997244	1203	4	0.051068
ZNF696	8	0.12494	0.32371	0.997244	1204	4	0.19547
NTC_764	8	0.12514	0.32416	0.997244	1205	2	-0.1156
NTC_508	8	0.12514	0.32416	0.997244	1206	4	0.11787
NTC_1311	8	0.12514	0.32416	0.997244	1207	4	0.054119
NTC_739	8	0.12514	0.32416	0.997244	1208	2	-0.14283
NTC_1128	8	0.12514	0.32416	0.997244	1209	3	-0.21867
NTC_824	8	0.12514	0.32416	0.997244	1210	3	-0.20988
NTC_1655	8	0.12514	0.32416	0.997244	1211	3	-0.090643
NTC_1641	8	0.12514	0.32416	0.997244	1212	5	0.28064
NTC_438	8	0.12514	0.32416	0.997244	1213	3	0.032064
NTC_815	8	0.12514	0.32416	0.997244	1214	3	-0.041671
NTC_1368	8	0.12514	0.32416	0.997244	1215	4	0.19829
NTC_1615	8	0.12514	0.32416	0.997244	1216	4	0.10682
NTC_243	8	0.12514	0.32416	0.997244	1217	4	0.025488
NTC_609	8	0.12514	0.32416	0.997244	1218	2	-0.12161
NTC_1789	8	0.12514	0.32416	0.997244	1219	2	-0.092705
NTC_1149	8	0.12514	0.32416	0.997244	1220	2	-0.10828
NTC_38	8	0.12514	0.32416	0.997244	1221	5	0.28064
NTC_1638	8	0.12514	0.32416	0.997244	1222	4	0.2071
NTC_825	8	0.12514	0.32416	0.997244	1223	4	0.12415
NTC_911	8	0.12514	0.32416	0.997244	1224	5	0.24919
NTC_1099	8	0.12514	0.32416	0.997244	1225	3	-0.031073
NTC_792	8	0.12514	0.32416	0.997244	1226	4	0.081133
NTC_13	8	0.12514	0.32416	0.997244	1227	3	-0.057482
NTC_897	8	0.12514	0.32416	0.997244	1228	3	-0.21798
NTC_655	8	0.12514	0.32416	0.997244	1229	2	-0.16023
NTC_1291	8	0.12514	0.32416	0.997244	1230	3	-0.042688
NTC_957	8	0.12514	0.32416	0.997244	1231	3	-0.56403
NTC_1087	8	0.12514	0.32416	0.997244	1232	3	-0.3295
NTC_1865	8	0.12514	0.32416	0.997244	1233	4	0.048577
NTC_1280	8	0.1254	0.32465	0.997244	1234	5	0.2928
NTC_774	8	0.1254	0.32465	0.997244	1235	5	0.26352
NTC_1400	8	0.1254	0.32465	0.997244	1236	5	0.39956
NTC_1327	8	0.1254	0.32465	0.997244	1237	5	0.27306
NTC_1769	8	0.1254	0.32465	0.997244	1238	5	0.24529
NTC_1729	8	0.1254	0.32465	0.997244	1239	5	0.27675
NTC_1213	8	0.1254	0.32465	0.997244	1240	5	0.31633
NTC_399	8	0.1254	0.32465	0.997244	1241	5	0.24214
DNAJB5	8	0.12746	0.32865	0.998144	1242	3	-0.5171
FPR3	8	0.12794	0.32948	0.998144	1243	3	-0.28848
SLCO5A1	8	0.12818	0.32995	0.998144	1244	4	0.092852
CXorf21	8	0.12839	0.33033	0.998144	1245	5	0.3483
NTC_46	8	0.1285	0.33054	0.998144	1246	2	-0.36819
NTC_391	8	0.1285	0.33054	0.998144	1247	3	-0.054155
NTC_44	8	0.1285	0.33054	0.998144	1248	4	0.21257
NTC_1125	8	0.1285	0.33054	0.998144	1249	5	0.28064
NTC_490	8	0.1285	0.33054	0.998144	1250	3	0.052198
NTC_387	8	0.1285	0.33054	0.998144	1251	4	0.0088143
NTC_556	8	0.1285	0.33054	0.998144	1252	4	0.20726
NTC_670	8	0.1285	0.33054	0.998144	1253	3	-0.066117
NTC_525	8	0.1285	0.33054	0.998144	1254	3	0.00037674
NTC_731	8	0.1285	0.33054	0.998144	1255	3	-0.057532
NTC_1833	8	0.1285	0.33054	0.998144	1256	2	-0.13376
NTC_1777	8	0.1285	0.33054	0.998144	1257	3	-0.0089603
NTC_898	8	0.1285	0.33054	0.998144	1258	3	-0.12015
NTC_1321	8	0.1285	0.33054	0.998144	1259	4	0.036499
PKLR	8	0.12852	0.33057	0.998144	1260	5	0.24705
TMEM244	8	0.12874	0.331	0.998144	1261	5	0.18797
NTC_1591	8	0.12915	0.33175	0.998144	1262	5	0.27135
NTC_1887	8	0.12915	0.33175	0.998144	1263	4	0.11435
NTC_379	8	0.12915	0.33175	0.998144	1264	4	0.19522
NTC_312	8	0.12915	0.33175	0.998144	1265	4	0.11624
NTC_1843	8	0.12915	0.33175	0.998144	1266	4	0.26676
NTC_602	8	0.12915	0.33175	0.998144	1267	4	0.098391
LPPR4	8	0.12942	0.33225	0.998856	1268	5	0.26706
ESPL1	8	0.12998	0.33328	0.999181	1269	5	0.33549
NPTX1	8	0.13041	0.33409	0.999181	1270	5	0.19022
NTC_667	8	0.13048	0.3342	0.999181	1271	4	0.11355
NTC_1687	8	0.13048	0.3342	0.999181	1272	4	0.20692
NTC_1396	8	0.13048	0.3342	0.999181	1273	3	0.072453
NTC_1577	8	0.13048	0.3342	0.999181	1274	4	0.14728
NTC_1535	8	0.13048	0.3342	0.999181	1275	3	-0.23981
LIPM	8	0.13165	0.33624	0.999955	1276	4	0.31089
FAM19A2	8	0.13208	0.33706	0.999955	1277	3	0.16293
NTC_236	8	0.1326	0.33804	0.999955	1278	5	0.21619
NTC_1022	8	0.1326	0.33804	0.999955	1279	5	0.27344
LPAR1	8	0.13261	0.33806	0.999955	1280	2	0.032609
SIAH3	8	0.13271	0.33825	0.999955	1281	4	0.18736
LIMS1	8	0.13284	0.3385	0.999955	1282	4	-0.012258
DUSP5	8	0.13287	0.33855	0.999955	1283	5	0.22613
HESX1	8	0.13293	0.33865	0.999955	1284	3	-0.1226
GBP2	8	0.13305	0.33887	0.999955	1285	4	0.022787
ZNF844	8	0.13318	0.33913	0.999955	1286	4	0.27609
CCL8	8	0.13336	0.33949	0.999955	1287	5	0.24528
CCND2	8	0.13352	0.33978	0.999955	1288	3	0.076272
BTC	8	0.13354	0.33981	0.999955	1289	3	0.16647
ALCAM	8	0.13446	0.34148	0.999955	1290	5	0.24837
ARSB	8	0.13494	0.34239	0.999955	1291	5	0.44983
NTC_1902	8	0.135	0.34245	0.999955	1292	4	-0.007503
NTC_376	8	0.135	0.34245	0.999955	1293	4	0.084247
NTC_1879	8	0.135	0.34245	0.999955	1294	4	0.020144
NTC_73	8	0.135	0.34245	0.999955	1295	4	0.084247
NTC_1144	8	0.135	0.34245	0.999955	1296	4	0.17368
NTC_1074	8	0.135	0.34245	0.999955	1297	4	0.12824
NTC_1565	8	0.135	0.34245	0.999955	1298	4	0.1176
NTC_715	8	0.135	0.34245	0.999955	1299	4	0.17332
TAGLN	8	0.13533	0.34314	0.999955	1300	4	0.24856
YBX3	8	0.1356	0.34367	0.999955	1301	3	-0.041297
C6orf222	8	0.13578	0.34403	0.999955	1302	5	0.26966
RHOB	8	0.13615	0.34473	0.999955	1303	5	0.18384
C9orf91	8	0.13618	0.34477	0.999955	1304	5	0.32031
PRKAG2	8	0.13631	0.34502	0.999955	1305	5	0.28181
NTC_981	8	0.13672	0.34574	0.999955	1306	3	-0.16317
NTC_663	8	0.13672	0.34574	0.999955	1307	4	0.14256
NTC_1406	8	0.13672	0.34574	0.999955	1308	4	0.16252
NTC_135	8	0.13672	0.34574	0.999955	1309	4	0.080926
NTC_296	8	0.13672	0.34574	0.999955	1310	4	0.22885
NTC_697	8	0.13672	0.34574	0.999955	1311	4	0.12734
NTC_122	8	0.13672	0.34574	0.999955	1312	3	-0.071605
CRIM1	8	0.1372	0.34656	0.999955	1313	5	0.29567
PROCR	8	0.13728	0.34669	0.999955	1314	4	0.34061
OLFM2	8	0.13748	0.3471	0.999955	1315	4	0.18153
AGXT	8	0.13778	0.3476	0.999955	1316	5	0.25281
KIAA1279	8	0.13827	0.34854	0.999955	1317	5	0.3014
RAB39A	8	0.13831	0.34862	0.999955	1318	5	0.21826
NRP2	8	0.13862	0.34917	0.999955	1319	5	0.3024
SERPINF1	8	0.13876	0.3494	0.999955	1320	5	0.21768
CMKLR1	8	0.13886	0.34959	0.999955	1321	4	0.277
NDN	8	0.13896	0.34977	0.999955	1322	3	-0.11879
ZNF470	8	0.13912	0.35007	0.999955	1323	4	0.191
GPBAR1	8	0.13948	0.35069	0.999955	1324	5	0.2528
TNFRSF18	8	0.1395	0.35072	0.999955	1325	4	0.26429
ZNF618	8	0.13966	0.35104	0.999955	1326	5	0.30368
TGM5	8	0.13969	0.35112	0.999955	1327	4	0.19078
SLC6A9	8	0.13988	0.35144	0.999955	1328	4	-0.025529
TDRD7	8	0.13988	0.35145	0.999955	1329	5	0.30417
IL1R1	8	0.14002	0.35169	0.999955	1330	4	0.090899
WNT5A	8	0.14042	0.35241	0.999955	1331	4	0.32454
SLC1A4	8	0.14057	0.35274	0.999955	1332	4	0.24707
CCDC89	8	0.14079	0.3532	0.999955	1333	5	0.13162
ZNF419	8	0.14082	0.35326	0.999955	1334	4	-0.041422
OLR1	8	0.14094	0.35346	0.999955	1335	4	0.16714
ST3GAL4	8	0.14163	0.35466	0.999955	1336	3	-0.040662
JUP	8	0.14176	0.3549	0.999955	1337	4	0.095018
OAS1	8	0.142	0.35539	0.999955	1338	5	0.50249
TGM1	8	0.14246	0.35613	0.999955	1339	3	-0.43335
USP37	8	0.14246	0.35613	0.999955	1340	5	0.4805
TRIM6	8	0.1425	0.35624	0.999955	1341	5	0.17283
KIAA0907	8	0.14269	0.35657	0.999955	1342	5	0.22092
NTC_523	8	0.14278	0.35673	0.999955	1343	4	0.15024
NTC_1094	8	0.14278	0.35673	0.999955	1344	4	-0.033233
NTC_1021	8	0.14278	0.35673	0.999955	1345	4	0.10225
NTC_37	8	0.14278	0.35673	0.999955	1346	4	0.15449
NTC_1411	8	0.14278	0.35673	0.999955	1347	4	0.13955
C15orf27	8	0.143	0.35717	0.999955	1348	5	0.25992
TTC21A	8	0.14301	0.35719	0.999955	1349	4	0.0686
SYTL2	8	0.14309	0.35732	0.999955	1350	3	-0.17567
OSBPL9	8	0.14332	0.35771	0.999955	1351	5	0.29114
SLAMF8	8	0.14393	0.35877	0.999955	1352	4	0.15724
IL6	8	0.14464	0.36005	0.999955	1353	3	-0.3733
LIN37	8	0.14492	0.36057	0.999955	1354	5	0.25491
GAL3ST1	8	0.14508	0.36088	0.999955	1355	4	0.020273
NTC_1831	8	0.14538	0.36145	0.999955	1356	5	0.27588
NTC_887	8	0.14538	0.36145	0.999955	1357	5	0.29976
NTC_1595	8	0.14538	0.36145	0.999955	1358	5	0.18139
NTC_23	8	0.14538	0.36145	0.999955	1359	5	0.18139
NTC_1176	8	0.1455	0.36168	0.999955	1360	3	-0.045194
NTC_1137	8	0.1455	0.36168	0.999955	1361	3	-0.07351
NTC_113	8	0.1455	0.36168	0.999955	1362	3	-0.084632
NTC_631	8	0.1455	0.36168	0.999955	1363	3	-0.38398
NTC_997	8	0.1455	0.36168	0.999955	1364	4	0.087508
NTC_585	8	0.1455	0.36168	0.999955	1365	4	0.14914
PGAP1	8	0.14554	0.36177	0.999955	1366	3	0.073255
HIC1	8	0.14567	0.36198	0.999955	1367	4	0.11164
FAM84B	8	0.14584	0.36229	0.999955	1368	4	0.066902
LPL	8	0.1464	0.36334	0.999955	1369	2	-0.061426
EMR1	8	0.14666	0.36378	0.999955	1370	4	0.19718
ADAP2	8	0.14715	0.3647	0.999955	1371	3	0.13817
SUN2	8	0.14806	0.36638	0.999955	1372	5	0.26247
OAS3	8	0.14816	0.36658	0.999955	1373	3	-0.16636
EHD4	8	0.14838	0.36697	0.999955	1374	5	0.36343
SOD2	8	0.14844	0.36709	0.999955	1375	5	0.22039
PAX9	8	0.14877	0.36762	0.999955	1376	4	-0.019095
GAPT	8	0.14881	0.36769	0.999955	1377	5	0.36762
SLC25A28	8	0.14937	0.36866	0.999955	1378	5	0.43632
IL4I1	8	0.14943	0.36878	0.999955	1379	1	-0.31868
SCAMP5	8	0.14966	0.36916	0.999955	1380	3	-0.00034119
PPP1R10	8	0.14989	0.36959	0.999955	1381	1	-0.52949
C19orf66	8	0.15012	0.37001	0.999955	1382	5	0.22671
RND3	8	0.15026	0.37025	0.999955	1383	5	0.28898
FAM134B	8	0.15035	0.37037	0.999955	1384	5	0.25197
LGALS9C	8	0.15036	0.37039	0.999955	1385	5	0.2683
ERI2	8	0.15039	0.37045	0.999955	1386	3	-0.25801
FITM1	8	0.15069	0.37097	0.999955	1387	5	0.23226
NTC_28	8	0.15103	0.37158	0.999955	1388	3	0.014057
NTC_1677	8	0.15103	0.37158	0.999955	1389	3	-0.0048569
NTC_1031	8	0.15103	0.37158	0.999955	1390	4	0.13971
NTC_700	8	0.15103	0.37158	0.999955	1391	4	0.082992
PDCD1LG2	8	0.15126	0.37191	0.999955	1392	4	0.047237
CREBRF	8	0.15141	0.37221	0.999955	1393	3	-0.092618
HSH2D	8	0.15149	0.37235	0.999955	1394	4	0.3444
GPR15	8	0.15158	0.37253	0.999955	1395	5	0.20156
GPX2	8	0.15163	0.37261	0.999955	1396	5	0.27372
ICAM1	8	0.15172	0.37278	0.999955	1397	5	0.21577
PREX2	8	0.15182	0.37298	0.999955	1398	5	0.21625
RGL4	8	0.15194	0.37325	0.999955	1399	4	0.14756
NTC_506	8	0.152	0.37333	0.999955	1400	4	0.035374
NTC_930	8	0.152	0.37333	0.999955	1401	4	0.13065
NTC_383	8	0.152	0.37333	0.999955	1402	4	0.12458
NTC_1088	8	0.152	0.37333	0.999955	1403	4	0.12458
NTC_107	8	0.152	0.37333	0.999955	1404	4	0.036499
NTC_70	8	0.152	0.37333	0.999955	1405	4	0.17682
NTC_1886	8	0.152	0.37333	0.999955	1406	4	-0.11803
ANKS1B	8	0.15216	0.37362	0.999955	1407	3	-0.28139
HIP1	8	0.15217	0.37363	0.999955	1408	2	-0.45592
CR1L	8	0.1524	0.37401	0.999955	1409	4	0.17057
TNFRSF25	8	0.15271	0.37456	0.999955	1410	5	0.18285
CLIC4	8	0.1529	0.37494	0.999955	1411	3	-0.1813
PLEKHA4	8	0.153	0.37508	0.999955	1412	4	0.076327
ZFHX2	8	0.15308	0.37522	0.999955	1413	2	0.02874
SCGB2A1	8	0.15323	0.37553	0.999955	1414	5	0.23855
TNNI1	8	0.1533	0.37563	0.999955	1415	4	0.20899
HS3ST3B1	8	0.15389	0.37674	0.999955	1416	4	-0.00018434
CCDC9	8	0.1539	0.37677	0.999955	1417	5	0.33568
SOS1	8	0.15395	0.37685	0.999955	1418	5	0.24932
EPB41L3	8	0.15402	0.37699	0.999955	1419	4	0.13015
SYNJ1	8	0.15445	0.37781	0.999955	1420	3	-0.13451
CD9	8	0.15496	0.37867	0.999955	1421	5	0.28882
ARNT2	8	0.155	0.37876	0.999955	1422	5	0.21264
RAPH1	8	0.155	0.37877	0.999955	1423	3	0.067158
TLK2	8	0.15513	0.37899	0.999955	1424	4	0.040446
HSD11B1	8	0.15572	0.37999	0.999955	1425	3	-0.5444
BRIP1	8	0.15576	0.38008	0.999955	1426	4	0.088757
FNDC4	8	0.15586	0.38023	0.999955	1427	5	0.20204
ZNF260	8	0.15604	0.38058	0.999955	1428	2	-0.27271
CEACAM1	8	0.15619	0.38083	0.999955	1429	4	0.19487
HSPA1B	8	0.15649	0.3814	0.999955	1430	4	0.16407
C12orf74	8	0.15657	0.38155	0.999955	1431	4	0.21443
TNFSF15	8	0.15679	0.38193	0.999955	1432	4	0.13027
TFRC	8	0.15695	0.38221	0.999955	1433	2	-0.38103
TRAF1	8	0.15701	0.38232	0.999955	1434	5	0.39389
BARD1	8	0.15717	0.38254	0.999955	1435	4	0.1694
ZNF225	8	0.15808	0.3842	0.999955	1436	2	-0.065579
NKD2	8	0.15829	0.38454	0.999955	1437	3	0.13853
NTC_1703	8	0.15838	0.38475	0.999955	1438	5	0.15566
NTC_567	8	0.15838	0.38475	0.999955	1439	5	0.1998
NTC_1723	8	0.15838	0.38475	0.999955	1440	5	0.18258
NTC_1755	8	0.15838	0.38475	0.999955	1441	5	0.16705
NTC_1257	8	0.15838	0.38475	0.999955	1442	5	0.28876
SWAP70	8	0.15921	0.3862	0.999955	1443	2	-0.10314
NTC_427	8	0.15933	0.38643	0.999955	1444	4	0.21769
NTC_936	8	0.15933	0.38643	0.999955	1445	4	0.23377
CXCL9	8	0.16012	0.38777	0.999955	1446	5	0.23689
FNDC3B	8	0.16064	0.38867	0.999955	1447	5	0.23943
KIR3DL3	8	0.16079	0.38895	0.999955	1448	4	0.13933
CCR5	8	0.16113	0.38961	0.999955	1449	5	0.22656
SPAG6	8	0.16118	0.3897	0.999955	1450	5	0.27401
OR52K2	8	0.16147	0.39017	0.999955	1451	4	0.087814
DDX58	8	0.1617	0.39056	0.999955	1452	2	-0.76869
NTC_326	8	0.1618	0.39073	0.999955	1453	3	-0.08396
NTC_278	8	0.1618	0.39073	0.999955	1454	3	-0.064065
NTC_1003	8	0.1618	0.39073	0.999955	1455	3	0.0019805
NTC_630	8	0.1618	0.39073	0.999955	1456	2	-0.21766
NTC_1883	8	0.1618	0.39073	0.999955	1457	2	-0.31961
NTC_98	8	0.1618	0.39073	0.999955	1458	2	-0.17202
NTC_744	8	0.1618	0.39073	0.999955	1459	4	0.15532
NTC_884	8	0.1618	0.39073	0.999955	1460	3	-0.068578
NTC_155	8	0.1618	0.39073	0.999955	1461	2	-0.18008
NTC_1328	8	0.1618	0.39073	0.999955	1462	4	0.24652
NTC_240	8	0.1618	0.39073	0.999955	1463	3	-0.016279
TNF	8	0.16195	0.39102	0.999955	1464	4	0.10349
B3GALT4	8	0.1626	0.39215	0.999955	1465	4	0.25048
NPM3	7	0.1629	0.36954	0.999955	1466	4	0.22707
SPP1	8	0.1634	0.39349	0.999955	1467	4	0.1332
HLA-DQA1	8	0.16373	0.39407	0.999955	1468	2	-0.16317
NTC_713	8	0.16373	0.39409	0.999955	1469	5	0.23974
NTC_740	8	0.16373	0.39409	0.999955	1470	5	0.2134
NTC_1549	8	0.16373	0.39409	0.999955	1471	5	0.1929
NTC_175	8	0.16373	0.39409	0.999955	1472	5	0.2206
NTC_1539	8	0.16373	0.39409	0.999955	1473	5	0.13687
NTC_1307	8	0.16373	0.39409	0.999955	1474	5	0.26997
NTC_128	8	0.16373	0.39409	0.999955	1475	5	0.27154
GRIN3A	8	0.16393	0.39443	0.999955	1476	4	0.19568
COBL	8	0.1644	0.39527	0.999955	1477	4	0.085786
SRGAP2	8	0.16463	0.39569	0.999955	1478	2	-0.25397
UBE2QL1	8	0.1653	0.39693	0.999955	1479	5	0.20763
SKIDA1	8	0.16597	0.39809	0.999955	1480	3	-0.12463
NOS2	8	0.1662	0.39852	0.999955	1481	4	0.076502
AGPAT9	8	0.16621	0.39852	0.999955	1482	5	0.32664
NTC_1464	8	0.16632	0.39873	0.999955	1483	3	-0.063813
NTC_1891	8	0.16632	0.39873	0.999955	1484	3	-0.064004
NTC_636	8	0.16632	0.39873	0.999955	1485	4	0.13365
NTC_1172	8	0.16632	0.39873	0.999955	1486	4	0.071098
NTC_276	8	0.16632	0.39873	0.999955	1487	3	-0.099844
NTC_416	8	0.16632	0.39873	0.999955	1488	4	0.15419
NTC_170	8	0.16632	0.39873	0.999955	1489	3	-0.094873
NTC_1472	8	0.16632	0.39873	0.999955	1490	3	-0.12951
NTC_704	8	0.16632	0.39873	0.999955	1491	3	-0.21356
NTC_1847	8	0.16632	0.39873	0.999955	1492	3	-0.17798
PHF11	8	0.16665	0.39928	0.999955	1493	3	-0.15751
CCL23	8	0.16665	0.39929	0.999955	1494	5	0.22558
NTC_1751	8	0.16686	0.39963	0.999955	1495	4	0.21513
NTC_119	8	0.16686	0.39963	0.999955	1496	4	0.16634
NTC_271	8	0.16686	0.39963	0.999955	1497	4	0.039149
NTC_213	8	0.16686	0.39963	0.999955	1498	4	0.14703
NTC_1863	8	0.16686	0.39963	0.999955	1499	4	0.006181
C5orf51	8	0.16687	0.39963	0.999955	1500	4	0.067531
CALCA	8	0.16695	0.39979	0.999955	1501	5	0.2364
FKBP5	8	0.1672	0.40018	0.999955	1502	5	0.21523
SLC16A4	8	0.16732	0.40039	0.999955	1503	3	0.098993
UBA6	8	0.16755	0.40078	0.999955	1504	2	-0.52696
SLC38A3	8	0.16799	0.40159	0.999955	1505	1	-0.17788
PLEK2	8	0.168	0.4016	0.999955	1506	5	0.28696
TNFSF10	8	0.1682	0.40193	0.999955	1507	5	0.20661
IER3	8	0.16844	0.40232	0.999955	1508	4	0.25263
ANKEF1	8	0.16867	0.40268	0.999955	1509	3	-0.39021
CEP19	8	0.16875	0.40286	0.999955	1510	5	0.20866
LGALS3BP	8	0.16876	0.40287	0.999955	1511	4	0.34843
WARS	8	0.1689	0.40314	0.999955	1512	5	0.21643
RIPK1	8	0.1694	0.40402	0.999955	1513	5	0.26087
THBD	8	0.16956	0.40431	0.999955	1514	2	-0.09945
TRIM36	8	0.16994	0.40501	0.999955	1515	4	0.10316
RBM25	8	0.17033	0.4057	0.999955	1516	4	0.19199
NTC_8	8	0.17044	0.40588	0.999955	1517	3	0.063366
NTC_1906	8	0.17044	0.40588	0.999955	1518	4	0.085474
NTC_1872	8	0.17044	0.40588	0.999955	1519	4	0.052439
NTC_1697	8	0.17044	0.40588	0.999955	1520	2	-0.16796
NTC_1801	8	0.17044	0.40588	0.999955	1521	4	0.22958
NTC_1154	8	0.17044	0.40588	0.999955	1522	4	0.13742
NTC_954	8	0.17044	0.40588	0.999955	1523	3	-0.18206
NTC_513	8	0.17044	0.40588	0.999955	1524	4	0.096916
NTC_868	8	0.17044	0.40588	0.999955	1525	3	0.0040581
LDHAL6A	8	0.17046	0.40591	0.999955	1526	4	0.091699
KYNU	8	0.17083	0.40655	0.999955	1527	4	0.1725
TMEM229B	8	0.17087	0.4066	0.999955	1528	5	0.26514
RGS1	8	0.1718	0.40799	0.999955	1529	3	0.10714
AGRN	8	0.17202	0.40841	0.999955	1530	3	-0.058534
NTC_1348	8	0.17286	0.40987	0.999955	1531	4	0.12631
VASH1	8	0.17299	0.41008	0.999955	1532	5	0.35223
TCN2	8	0.17345	0.41087	0.999955	1533	5	0.20101
ASB2	8	0.174	0.41178	0.999955	1534	4	0.16823
KIAA1211L	8	0.17401	0.4118	0.999955	1535	5	0.17858
TMEM178B	8	0.17417	0.41203	0.999955	1536	4	0.10781
PKIB	8	0.17422	0.41208	0.999955	1537	5	0.29043
LAIR2	8	0.17447	0.41252	0.999955	1538	5	0.23384
NUP62	8	0.17462	0.41277	0.999955	1539	5	0.32236
NR4A1	7	0.17498	0.38751	0.999955	1540	4	0.19863
DEFA3	7	0.17539	0.38814	0.999955	1541	4	0.13552
TXNIP	8	0.17554	0.41407	0.999955	1542	3	-0.21662
F2RL2	8	0.17593	0.41449	0.999955	1543	4	0.16245
CCL4L1	4	0.17613	0.34311	0.999955	1544	1	0.064565
PTPRU	8	0.17696	0.41578	0.999955	1545	4	0.11157
RIMS3	8	0.1773	0.41616	0.999955	1546	4	0.2627
TMEM177	8	0.17747	0.41635	0.999955	1547	3	-0.24581
PADI2	8	0.17753	0.41646	0.999955	1548	3	-0.16847
FTSJD2	7	0.17786	0.39172	0.999955	1549	2	-0.034405
NTC_499	8	0.17844	0.41751	0.999955	1550	3	-0.1766
NTC_760	8	0.17844	0.41751	0.999955	1551	3	-0.16833
NTC_1209	8	0.17844	0.41751	0.999955	1552	4	0.086534
NTC_1821	8	0.17844	0.41751	0.999955	1553	3	-0.1317
NTC_388	8	0.17844	0.41751	0.999955	1554	2	-0.13703
NTC_483	8	0.17844	0.41751	0.999955	1555	2	-0.18392
NTC_1660	8	0.17844	0.41751	0.999955	1556	3	-0.18452
B4GALT5	8	0.17906	0.41831	0.999955	1557	3	0.094881
NTC_502	8	0.17949	0.41876	0.999955	1558	4	0.17999
NTC_355	8	0.18179	0.42157	0.999955	1559	2	-0.3748
NTC_527	8	0.18179	0.42157	0.999955	1560	4	0.2259
NTC_611	8	0.18179	0.42157	0.999955	1561	2	-0.10278
NTC_741	8	0.18179	0.42157	0.999955	1562	2	-0.11356
NTC_1631	8	0.18179	0.42157	0.999955	1563	3	-0.085668
NTC_1246	8	0.18179	0.42157	0.999955	1564	4	0.065518
NTC_1123	8	0.18179	0.42157	0.999955	1565	2	0.027579
NTC_1468	8	0.18179	0.42157	0.999955	1566	3	-0.16684
NTC_938	8	0.18179	0.42157	0.999955	1567	3	-0.029994
NTC_1768	8	0.18179	0.42157	0.999955	1568	2	-0.17267
NTC_942	8	0.18179	0.42157	0.999955	1569	3	-0.13925
NTC_123	8	0.18179	0.42157	0.999955	1570	2	-0.28433
NTC_431	8	0.18179	0.42157	0.999955	1571	3	-0.28677
NTC_1120	8	0.18179	0.42157	0.999955	1572	3	-0.20701
NTC_158	8	0.18179	0.42157	0.999955	1573	3	-0.023622
NTC_1119	8	0.18179	0.42157	0.999955	1574	3	-0.086357
NTC_1227	8	0.18179	0.42157	0.999955	1575	2	-0.27466
NTC_944	8	0.18179	0.42157	0.999955	1576	3	-0.23059
NTC_1533	8	0.18179	0.42157	0.999955	1577	1	-0.27758
NTC_1731	8	0.18179	0.42157	0.999955	1578	4	0.2081
NTC_1639	8	0.18179	0.42157	0.999955	1579	3	-0.10388
NTC_464	8	0.18179	0.42157	0.999955	1580	4	-0.19677
NTC_1219	8	0.18179	0.42157	0.999955	1581	3	-0.25759
NTC_216	8	0.18179	0.42157	0.999955	1582	1	-0.25592
NTC_1676	8	0.18179	0.42157	0.999955	1583	4	0.11893
NTC_1129	8	0.18179	0.42157	0.999955	1584	3	0.041644
NTC_1606	8	0.18179	0.42157	0.999955	1585	3	-0.081138
NTC_1534	8	0.18179	0.42157	0.999955	1586	3	-0.16417
NTC_1269	8	0.18179	0.42157	0.999955	1587	2	-0.40482
NTC_233	8	0.18179	0.42157	0.999955	1588	2	-0.054924
NTC_1728	8	0.18179	0.42157	0.999955	1589	4	-0.11389
NTC_410	8	0.18236	0.42226	0.999955	1590	4	0.22885
NTC_1466	8	0.18236	0.42226	0.999955	1591	3	0.0012004
MAB21L2	8	0.18282	0.42283	0.999955	1592	3	0.069304
EHF	8	0.18321	0.42331	0.999955	1593	3	-0.16763
EML4	8	0.18458	0.4249	0.999955	1594	3	-0.19055
FAM90A1	8	0.18487	0.42525	0.999955	1595	4	0.13813
NTC_1800	8	0.18652	0.42721	0.999955	1596	4	0.12581
NTC_1889	8	0.18652	0.42721	0.999955	1597	4	0.073493
NTC_1244	8	0.18652	0.42721	0.999955	1598	4	0.16634
NTC_1637	8	0.18652	0.42721	0.999955	1599	4	0.083444
NTC_1260	8	0.18652	0.42721	0.999955	1600	4	0.10413
NTC_553	8	0.18652	0.42721	0.999955	1601	4	0.17332
GRB10	8	0.18673	0.42747	0.999955	1602	3	-0.095031
C19orf38	8	0.18772	0.42865	0.999955	1603	3	0.10108
NPIP8	8	0.18878	0.42988	0.999955	1604	3	0.20654
FAS	8	0.18987	0.43113	0.999955	1605	3	-0.3811
TAPBP	8	0.18997	0.43125	0.999955	1606	3	0.069392
PRDM1	8	0.19019	0.43155	0.999955	1607	4	0.14545
EDN1	8	0.19033	0.43171	0.999955	1608	4	0.073967
RNF114	8	0.19036	0.43173	0.999955	1609	4	0.11062
SNX24	8	0.1919	0.43347	0.999955	1610	3	-0.2936
PMEPA1	8	0.19195	0.43354	0.999955	1611	4	0.27187
CASP5	8	0.19203	0.43361	0.999955	1612	3	-0.39887
CBY3	8	0.19212	0.43371	0.999955	1613	4	0.24236
ANGPTL6	8	0.19253	0.43419	0.999955	1614	4	0.061586
CYP1B1	8	0.19255	0.43422	0.999955	1615	2	0.023642
NTC_1619	8	0.19335	0.43527	0.999955	1616	3	-0.049351
NTC_422	8	0.19335	0.43527	0.999955	1617	3	0.059493
NTC_41	8	0.19335	0.43527	0.999955	1618	3	0.067427
NTC_966	8	0.19335	0.43527	0.999955	1619	4	0.042875
NTC_1804	8	0.19335	0.43527	0.999955	1620	4	0.2348
NTC_1766	8	0.19335	0.43527	0.999955	1621	3	0.054285
TMEM106A	8	0.19428	0.43643	0.999955	1622	4	0.14253
C10orf10	8	0.19646	0.43897	0.999955	1623	4	0.10937
BLMH	8	0.19648	0.43899	0.999955	1624	4	0.15429
ZNF780B	8	0.19653	0.43903	0.999955	1625	4	0.31679
NTC_626	8	0.19692	0.43949	0.999955	1626	4	0.016695
NTC_1471	8	0.19692	0.43949	0.999955	1627	4	0.080804
NTC_1250	8	0.19692	0.43949	0.999955	1628	4	0.13419
NTC_1098	8	0.19692	0.43949	0.999955	1629	4	0.04964
NTC_286	8	0.19692	0.43949	0.999955	1630	4	0.085048
NTC_732	8	0.19692	0.43949	0.999955	1631	4	0.17035
NTC_844	8	0.19692	0.43949	0.999955	1632	4	0.015248
CCDC113	8	0.19796	0.44077	0.999955	1633	3	-0.34965
SLC38A5	8	0.19861	0.44158	0.999955	1634	4	0.27468
NTC_1174	8	0.20006	0.44325	0.999955	1635	2	-0.085668
NTC_1450	8	0.20006	0.44325	0.999955	1636	2	-0.23172
NTC_850	8	0.20006	0.44325	0.999955	1637	3	-0.15486
NTC_217	8	0.20006	0.44325	0.999955	1638	3	-0.04506
NTC_74	8	0.20006	0.44325	0.999955	1639	1	-0.22298
NTC_665	8	0.20006	0.44325	0.999955	1640	4	0.17898
NTC_509	8	0.20006	0.44325	0.999955	1641	1	-0.15789
NTC_686	8	0.20006	0.44325	0.999955	1642	4	0.11435
NTC_843	8	0.20006	0.44325	0.999955	1643	2	-0.13891
NTC_1693	8	0.20006	0.44325	0.999955	1644	4	0.20018
NTC_1503	8	0.20006	0.44325	0.999955	1645	2	-0.16792
NTC_779	8	0.20006	0.44325	0.999955	1646	2	-0.15976
NTC_51	8	0.20006	0.44325	0.999955	1647	2	-0.081267
NTC_290	8	0.20006	0.44325	0.999955	1648	3	-0.098207
NTC_613	8	0.20006	0.44325	0.999955	1649	2	-0.044741
NTC_679	8	0.20006	0.44325	0.999955	1650	3	-0.22393
NTC_225	8	0.20006	0.44325	0.999955	1651	3	-0.17091
NTC_1881	8	0.20006	0.44325	0.999955	1652	3	-0.028455
NTC_618	8	0.20006	0.44325	0.999955	1653	4	-0.0024063
NTC_591	8	0.20006	0.44325	0.999955	1654	2	-0.30247
NTC_696	8	0.20006	0.44325	0.999955	1655	3	0.045828
NTC_1871	8	0.20006	0.44325	0.999955	1656	2	-0.17057
ZBTB21	8	0.20181	0.44543	0.999955	1657	4	0.22408
NTC_1479	8	0.20193	0.44556	0.999955	1658	4	0.10921
NTC_953	8	0.20193	0.44556	0.999955	1659	3	-0.22029
NTC_934	8	0.20193	0.44556	0.999955	1660	4	0.040697
NTC_4	8	0.20193	0.44556	0.999955	1661	4	0.040767
NTC_1685	8	0.20193	0.44556	0.999955	1662	3	-0.31618
NTC_247	8	0.20193	0.44556	0.999955	1663	4	0.07023
NTC_500	8	0.20193	0.44556	0.999955	1664	3	-0.02994
NTC_131	8	0.20193	0.44556	0.999955	1665	3	-0.10457
NTC_432	8	0.20193	0.44556	0.999955	1666	4	0.17754
NTC_727	8	0.20193	0.44556	0.999955	1667	3	0.033986
SPON1	8	0.20194	0.44557	0.999955	1668	4	0.19728
PATL2	8	0.20203	0.44571	0.999955	1669	2	0.091316
BEST1	8	0.20243	0.44627	0.999955	1670	3	-0.23108
CCL4L2	6	0.20316	0.41562	0.999955	1671	2	-0.20908
C10orf55	7	0.20461	0.42916	0.999955	1672	2	-0.56571
NTC_1403	8	0.20514	0.44965	0.999955	1673	4	0.20412
NTC_1243	8	0.20514	0.44965	0.999955	1674	4	0.05233
NTC_628	8	0.20514	0.44965	0.999955	1675	4	0.2232
NTC_1593	8	0.20514	0.44965	0.999955	1676	4	0.16641
NTC_287	8	0.20514	0.44965	0.999955	1677	4	0.12293
NTC_1046	8	0.20514	0.44965	0.999955	1678	4	0.13165
NTC_1554	8	0.20514	0.44965	0.999955	1679	4	0.092625
SMAD3	8	0.2075	0.4526	0.999955	1680	2	-0.3818
NTC_1156	8	0.20764	0.45276	0.999955	1681	3	0.031216
NTC_723	8	0.20764	0.45276	0.999955	1682	3	0.021922
ZNF350	8	0.20793	0.45307	0.999955	1683	3	-0.2151
NTC_873	8	0.20976	0.45516	0.999955	1684	4	0.21513
NTC_493	8	0.20976	0.45516	0.999955	1685	4	0.05618
NTC_40	8	0.20976	0.45516	0.999955	1686	4	0.0077937
NTC_1058	8	0.20976	0.45516	0.999955	1687	4	0.13032
NTC_1011	8	0.20976	0.45516	0.999955	1688	4	-0.043412
NTC_1161	8	0.20977	0.45517	0.999955	1689	2	-0.29371
NTC_648	8	0.20977	0.45517	0.999955	1690	2	-0.083386
NTC_226	8	0.20977	0.45517	0.999955	1691	4	0.093676
NTC_238	8	0.20977	0.45517	0.999955	1692	3	0.046859
NTC_421	8	0.20977	0.45517	0.999955	1693	2	-0.25989
NTC_1114	8	0.20977	0.45517	0.999955	1694	3	-0.1085
NTC_1618	8	0.20977	0.45517	0.999955	1695	2	-0.21517
NTC_1378	8	0.20977	0.45517	0.999955	1696	3	-0.32859
NTC_1569	8	0.20977	0.45517	0.999955	1697	2	-0.13584
NTC_1347	8	0.20977	0.45517	0.999955	1698	3	-0.049527
NTC_1151	8	0.20977	0.45517	0.999955	1699	3	-0.12924
NTC_1884	8	0.20977	0.45517	0.999955	1700	4	0.085468
ARMC9	8	0.21178	0.45758	0.999955	1701	4	0.088998
CLEC2D	8	0.21244	0.45842	0.999955	1702	3	-0.23014
DNAPTP3	8	0.21314	0.45925	0.999955	1703	4	0.2399
HRASLS2	8	0.21591	0.46239	0.999955	1704	3	0.10919
NTC_1706	8	0.21605	0.46259	0.999955	1705	3	-0.20716
NTC_1337	8	0.21605	0.46259	0.999955	1706	2	-0.21042
NTC_1092	8	0.21605	0.46259	0.999955	1707	3	-0.13608
NTC_1182	8	0.21605	0.46259	0.999955	1708	1	-0.10555
NTC_1255	8	0.21605	0.46259	0.999955	1709	4	0.17586
NTC_1361	8	0.21605	0.46259	0.999955	1710	3	-0.19608
NTC_97	8	0.21605	0.46259	0.999955	1711	4	0.11231
NTC_237	8	0.21605	0.46259	0.999955	1712	4	0.10201
NTC_94	8	0.21605	0.46259	0.999955	1713	4	-0.016911
NTC_1312	8	0.21605	0.46259	0.999955	1714	3	-0.079674
NTC_1701	8	0.21605	0.46259	0.999955	1715	2	-0.49036
NTC_1429	8	0.21605	0.46259	0.999955	1716	2	-0.0013679
NTC_1424	8	0.21605	0.46259	0.999955	1717	2	-0.12699
NTC_1516	8	0.21605	0.46259	0.999955	1718	2	-0.46646
NTC_674	8	0.21605	0.46259	0.999955	1719	4	0.12891
NTC_72	8	0.21605	0.46259	0.999955	1720	2	-0.25894
NTC_15	8	0.21605	0.46259	0.999955	1721	3	-0.16497
NTC_1662	8	0.21605	0.46259	0.999955	1722	2	-0.24479
NTC_880	8	0.21605	0.46259	0.999955	1723	2	-0.12855
NTC_1462	8	0.21605	0.46259	0.999955	1724	3	-0.17077
NTC_393	8	0.21605	0.46259	0.999955	1725	3	0.023721
NTC_1636	8	0.21605	0.46259	0.999955	1726	3	-0.015848
NTC_1069	8	0.21605	0.46259	0.999955	1727	3	-0.18626
NTC_1017	8	0.21605	0.46259	0.999955	1728	4	-0.035698
LPGAT1	8	0.21655	0.46319	0.999955	1729	3	-0.034425
TRIM68	8	0.21709	0.46385	0.999955	1730	4	0.15514
CSF3R	8	0.21752	0.46447	0.999955	1731	4	0.39319
TKTL1	8	0.21771	0.46473	0.999955	1732	4	0.05467
AIM1	8	0.21858	0.46577	0.999955	1733	4	0.17244
CPT1A	8	0.21903	0.46632	0.999955	1734	4	0.075845
GBP4	8	0.21909	0.46638	0.999955	1735	4	0.15233
TMEM62	8	0.21957	0.46694	0.999955	1736	4	0.04463
PLA1A	8	0.21984	0.46728	0.999955	1737	3	-0.21695
APOBEC3G	8	0.22018	0.46762	0.999955	1738	4	0.12302
IL6ST	8	0.22069	0.46819	0.999955	1739	3	0.038765
NIPAL4	8	0.22088	0.46843	0.999955	1740	3	-0.18783
TNFSF8	8	0.22099	0.46854	0.999955	1741	2	-0.46275
FOSL1	8	0.22126	0.46883	0.999955	1742	3	0.055035
EXT1	8	0.22149	0.46916	0.999955	1743	4	0.14774
NTC_1686	8	0.2215	0.46916	0.999955	1744	4	0.21364
NTC_1168	8	0.2215	0.46916	0.999955	1745	4	0.10855
NTC_601	8	0.2215	0.46916	0.999955	1746	4	0.17368
NTC_1117	8	0.2215	0.46916	0.999955	1747	4	0.17192
NTC_1391	8	0.2215	0.46916	0.999955	1748	4	0.063929
NTC_489	8	0.2215	0.46916	0.999955	1749	4	0.009135
AGT	8	0.22163	0.46932	0.999955	1750	3	-0.17055
FEZ1	8	0.2222	0.47008	0.999955	1751	2	-0.32787
SPATS2L	8	0.22357	0.47153	0.999955	1752	3	-0.19301
SAT1	8	0.2241	0.47217	0.999955	1753	2	-0.41706
AK4	8	0.22495	0.47322	0.999955	1754	4	-0.0070575
UGT1A7	4	0.22543	0.39085	0.999955	1755	2	-0.19275
SEC14L2	8	0.22558	0.47396	0.999955	1756	4	0.18755
PSD3	8	0.22579	0.4742	0.999955	1757	3	-0.17331
KPNA7	8	0.226	0.47445	0.999955	1758	4	0.07526
NTC_1781	8	0.22691	0.47548	0.999955	1759	4	0.12671
NTC_1507	8	0.22691	0.47548	0.999955	1760	4	0.20036
NTC_100	8	0.22691	0.47548	0.999955	1761	4	0.12671
NTC_1233	8	0.22691	0.47548	0.999955	1762	4	0.099352
NTC_882	8	0.22691	0.47548	0.999955	1763	4	0.071235
NTC_994	8	0.22691	0.47548	0.999955	1764	4	0.1449
NTC_1670	8	0.22691	0.47548	0.999955	1765	4	0.12824
NTC_1232	8	0.22691	0.47548	0.999955	1766	4	0.14728
NTC_219	8	0.22691	0.47548	0.999955	1767	4	0.071578
NTC_1	8	0.22691	0.47548	0.999955	1768	4	0.013
NTC_1363	8	0.22691	0.47548	0.999955	1769	4	0.12702
NTC_836	8	0.22691	0.47548	0.999955	1770	4	0.1905
VMO1	8	0.22705	0.47572	0.999955	1771	3	0.059872
NTC_1583	8	0.22712	0.47579	0.999955	1772	4	0.17903
NTC_1717	8	0.22712	0.47579	0.999955	1773	4	0.19377
NTC_1680	8	0.22712	0.47579	0.999955	1774	3	-0.022963
NTC_928	8	0.22712	0.47579	0.999955	1775	3	-0.043057
NTC_43	8	0.22712	0.47579	0.999955	1776	3	-0.043457
NTC_865	8	0.22712	0.47579	0.999955	1777	3	0.020558
NTC_1544	8	0.22712	0.47579	0.999955	1778	4	0.11401
NTC_1009	8	0.22712	0.47579	0.999955	1779	2	-0.26504
NTC_1340	8	0.22712	0.47579	0.999955	1780	2	-0.023803
NTC_1749	8	0.22712	0.47579	0.999955	1781	3	0.063366
NTC_1648	8	0.22712	0.47579	0.999955	1782	3	0.12124
NTC_354	8	0.22712	0.47579	0.999955	1783	3	-0.0046658
NTC_1239	8	0.22712	0.47579	0.999955	1784	4	0.082283
PLAUR	8	0.22732	0.47606	0.999955	1785	4	0.15885
SCIMP	8	0.22789	0.47677	0.999955	1786	2	-0.1296
RNF34	8	0.2281	0.47698	0.999955	1787	3	-0.038555
CXCL2	8	0.22831	0.47724	0.999955	1788	4	0.12423
HAPLN3	8	0.22838	0.47731	0.999955	1789	4	0.15505
ANKFY1	8	0.22852	0.47746	0.999955	1790	2	-0.43419
CCDC23	8	0.22868	0.47763	0.999955	1791	3	0.035106
ELL3	8	0.22936	0.47845	0.999955	1792	4	0.17439
AZI2	8	0.22957	0.47869	0.999955	1793	2	-0.28825
GPR31	8	0.22958	0.47871	0.999955	1794	3	0.11956
CHRNA6	8	0.22989	0.47907	0.999955	1795	4	0.13882
HSD3B7	8	0.23005	0.47934	0.999955	1796	4	0.13598
TNFSF13B	8	0.23024	0.47956	0.999955	1797	4	0.18424
DCSTAMP	8	0.23037	0.47972	0.999955	1798	4	0.072138
PKDCC	8	0.23072	0.48012	0.999955	1799	3	0.18251
GALNT2	8	0.23083	0.48025	0.999955	1800	2	-0.21603
HOMER2	8	0.23089	0.48031	0.999955	1801	4	0.048767
HAMP	8	0.23124	0.48072	0.999955	1802	4	0.13284
FAM72A	8	0.23144	0.48095	0.999955	1803	2	-0.20563
VAMP5	8	0.23145	0.48097	0.999955	1804	2	-0.10251
MNDA	8	0.23166	0.48118	0.999955	1805	3	-0.1464
MET	8	0.23223	0.48191	0.999955	1806	3	0.012167
AMACR	8	0.23256	0.48227	0.999955	1807	3	0.065406
FFAR2	8	0.23266	0.48237	0.999955	1808	3	0.040525
NTC_1437	8	0.23341	0.48321	0.999955	1809	4	0.11631
NTC_808	8	0.23341	0.48321	0.999955	1810	4	0.060228
NTC_1585	8	0.23341	0.48321	0.999955	1811	4	0.07828
NTC_1876	8	0.23341	0.48321	0.999955	1812	4	0.10869
NTC_797	8	0.23341	0.48321	0.999955	1813	4	0.17004
NTC_1790	8	0.23341	0.48321	0.999955	1814	4	0.12125
NTC_1317	8	0.23341	0.48321	0.999955	1815	4	0.022486
NTC_2	8	0.23341	0.48321	0.999955	1816	4	0.0153
NTC_1202	8	0.23341	0.48321	0.999955	1817	4	0.0041022
NTC_1388	8	0.23341	0.48321	0.999955	1818	4	0.12125
NTC_1365	8	0.23341	0.48321	0.999955	1819	4	0.10194
NTC_1815	8	0.23341	0.48321	0.999955	1820	4	0.035985
NTC_1111	8	0.23341	0.48321	0.999955	1821	4	0.10194
LRG1	8	0.23344	0.48324	0.999955	1822	3	0.084685
C1orf106	8	0.23419	0.48405	0.999955	1823	2	-0.18167
PLEKHH1	8	0.23488	0.48493	0.999955	1824	4	0.061063
ENDOD1	8	0.2349	0.48494	0.999955	1825	3	0.16639
PARPBP	8	0.23521	0.48532	0.999955	1826	2	-0.038164
RNASE6	8	0.23595	0.48616	0.999955	1827	4	0.10213
KBTBD8	8	0.23641	0.4867	0.999955	1828	4	0.20689
GJA3	8	0.23724	0.48763	0.999955	1829	4	0.26787
RNF24	8	0.23789	0.48832	0.999955	1830	4	0.11136
NTC_743	8	0.23842	0.48887	0.999955	1831	4	0.06494
NTC_1675	8	0.23842	0.48887	0.999955	1832	3	-0.010298
NTC_1740	8	0.23842	0.48887	0.999955	1833	4	-0.024157
NTC_1499	8	0.23842	0.48887	0.999955	1834	3	-0.17314
NTC_551	8	0.23842	0.48887	0.999955	1835	3	-0.028874
NTC_1467	8	0.23842	0.48887	0.999955	1836	3	0.030427
NTC_124	8	0.23842	0.48887	0.999955	1837	3	-0.095397
NTC_325	8	0.23842	0.48887	0.999955	1838	4	0.1218
NTC_1882	8	0.24116	0.4921	0.999955	1839	4	0.14443
NTC_812	8	0.24116	0.4921	0.999955	1840	4	0.14256
NTC_672	8	0.24116	0.4921	0.999955	1841	4	0.21938
NTC_1028	8	0.24116	0.4921	0.999955	1842	4	0.21938
NTC_1646	8	0.24116	0.4921	0.999955	1843	4	0.086392
NTC_597	8	0.24116	0.4921	0.999955	1844	4	0.036499
ANXA10	8	0.24134	0.4923	0.999955	1845	3	-0.36355
NTC_1839	8	0.24145	0.49243	0.999955	1846	3	-0.055732
NTC_293	8	0.24145	0.49243	0.999955	1847	3	-0.12968
NTC_1829	8	0.24145	0.49243	0.999955	1848	3	0.022766
NTC_1461	8	0.24145	0.49243	0.999955	1849	3	-0.023803
NTC_344	8	0.24205	0.49324	0.999955	1850	4	-0.0245
NTC_784	8	0.24205	0.49324	0.999955	1851	3	0.002606
NTC_200	8	0.24205	0.49324	0.999955	1852	4	0.19377
NTC_821	8	0.24205	0.49324	0.999955	1853	1	-0.13654
NTC_677	8	0.24205	0.49324	0.999955	1854	1	-0.52585
NTC_889	8	0.24205	0.49324	0.999955	1855	3	-0.21517
NTC_136	8	0.24205	0.49324	0.999955	1856	2	-0.24475
NTC_1354	8	0.24205	0.49324	0.999955	1857	1	-0.20701
NTC_297	8	0.24205	0.49324	0.999955	1858	4	0.03097
NTC_712	8	0.24205	0.49324	0.999955	1859	3	-0.0078129
NTC_1398	8	0.24205	0.49324	0.999955	1860	2	-0.19513
NTC_818	8	0.24205	0.49324	0.999955	1861	2	-0.32057
NTC_1183	8	0.24205	0.49324	0.999955	1862	1	-0.16508
NTC_1524	8	0.24205	0.49324	0.999955	1863	3	-0.04146
NTC_197	8	0.24205	0.49324	0.999955	1864	2	-0.1199
NTC_1589	8	0.24205	0.49324	0.999955	1865	2	-0.30679
NTC_457	8	0.24205	0.49324	0.999955	1866	2	-0.022821
NTC_669	8	0.24205	0.49324	0.999955	1867	3	-0.24749
NTC_187	8	0.24205	0.49324	0.999955	1868	2	-0.023755
NTC_967	8	0.24205	0.49324	0.999955	1869	2	0.026173
NTC_1873	8	0.24205	0.49324	0.999955	1870	3	-0.013735
NTC_127	8	0.24205	0.49324	0.999955	1871	4	0.054975
NTC_1867	8	0.24205	0.49324	0.999955	1872	2	0.03206
NTC_487	8	0.24205	0.49324	0.999955	1873	2	-0.15234
NTC_691	8	0.24205	0.49324	0.999955	1874	2	-0.12041
NTC_1488	8	0.24205	0.49324	0.999955	1875	2	-0.17366
NTC_1857	8	0.24205	0.49324	0.999955	1876	3	-0.16441
C1orf173	8	0.24216	0.49336	0.999955	1877	3	-0.088346
HIST1H2BK	8	0.24328	0.49467	0.999955	1878	3	-0.14603
C17orf67	8	0.24393	0.49545	0.999955	1879	4	-0.038399
IL15	8	0.24445	0.49609	0.999955	1880	4	0.1036
MSC	8	0.24598	0.49795	0.999955	1881	3	-0.051254
CHRNA10	8	0.24624	0.49821	0.999955	1882	4	0.15887
TDRD6	8	0.2463	0.4983	0.999955	1883	4	0.2447
CLDN23	8	0.24683	0.49893	0.999955	1884	4	0.16171
NTC_1010	8	0.24795	0.5002	0.999955	1885	2	-0.19029
NTC_1482	8	0.24795	0.5002	0.999955	1886	3	-0.1516
NTC_1560	8	0.24795	0.5002	0.999955	1887	4	0.18446
NTC_1197	8	0.24795	0.5002	0.999955	1888	3	0.013204
NTC_373	8	0.24795	0.5002	0.999955	1889	4	0.085759
NTC_1270	8	0.24795	0.5002	0.999955	1890	3	-0.29492
NTC_1057	8	0.24795	0.5002	0.999955	1891	2	-0.21869
NTC_1694	8	0.24795	0.5002	0.999955	1892	4	0.098258
GTF2IRD1	8	0.24876	0.50119	0.999955	1893	4	0.13693
HS3ST1	8	0.25015	0.50283	0.999955	1894	4	0.26002
NTC_1047	8	0.2505	0.50324	0.999955	1895	3	-0.041788
NTC_265	8	0.2505	0.50324	0.999955	1896	3	-0.14452
NTC_1642	8	0.2505	0.50324	0.999955	1897	4	0.037969
NTC_1579	8	0.2505	0.50324	0.999955	1898	4	0.063898
NTC_451	8	0.2505	0.50324	0.999955	1899	4	-0.068181
NTC_771	8	0.2505	0.50324	0.999955	1900	3	-0.069091
NTC_1306	8	0.2505	0.50324	0.999955	1901	3	-0.0057006
NTC_1818	8	0.2505	0.50324	0.999955	1902	3	-0.014835
NTC_1866	8	0.2505	0.50324	0.999955	1903	4	0.1275
WLS	8	0.25108	0.50396	0.999955	1904	4	0.044625
MT1A	8	0.25169	0.50464	0.999955	1905	4	0.17836
GTPBP2	8	0.25171	0.50468	0.999955	1906	3	-0.0050179
ST3GAL5	8	0.25192	0.50491	0.999955	1907	2	-0.28107
GUCY1A3	8	0.25212	0.50514	0.999955	1908	4	0.11862
TMEM54	8	0.25232	0.50539	0.999955	1909	4	0.082506
EDNRB	8	0.25253	0.50564	0.999955	1910	3	-0.24737
MMACHC	8	0.25269	0.50586	0.999955	1911	4	0.28665
CD69	8	0.25284	0.50602	0.999955	1912	2	-0.38031
DCDC2B	8	0.25309	0.50629	0.999955	1913	4	-0.029938
PHF23	8	0.25375	0.50692	0.999955	1914	3	-0.096639
OASL	8	0.25396	0.50718	0.999955	1915	3	-0.14636
TAGAP	8	0.25416	0.50739	0.999955	1916	3	-0.2973
RTN2	8	0.25423	0.50747	0.999955	1917	4	0.083444
ZNF704	8	0.25436	0.50766	0.999955	1918	4	0.18779
TRAF5	8	0.25457	0.50789	0.999955	1919	3	-0.057459
ANO7P1	8	0.25477	0.50809	0.999955	1920	4	0.066729
ARHGEF26	8	0.25551	0.50888	0.999955	1921	4	0.2525
RHOF	8	0.2557	0.50911	0.999955	1922	4	0.16572
MYO10	8	0.25619	0.50965	0.999955	1923	2	-0.28124
PML	8	0.25621	0.50967	0.999955	1924	4	0.24463
ADM2	8	0.2564	0.5099	0.999955	1925	4	0.25221
SCAND3	8	0.25685	0.51042	0.999955	1926	4	0.14991
ERAP2	8	0.25778	0.51149	0.999955	1927	3	-0.0419
ZNFX1	8	0.25789	0.51158	0.999955	1928	4	0.076519
DSG2	8	0.25802	0.51173	0.999955	1929	3	-0.64801
NTC_599	8	0.25849	0.51228	0.999955	1930	4	0.2057
NTC_839	8	0.25849	0.51228	0.999955	1931	4	0.16118
NTC_1875	8	0.25849	0.51228	0.999955	1932	4	0.15378
NTC_947	8	0.25849	0.51228	0.999955	1933	4	0.01557
NTC_543	8	0.25849	0.51228	0.999955	1934	4	0.20749
NTC_147	8	0.25849	0.51228	0.999955	1935	4	0.23988
NTC_896	8	0.25849	0.51228	0.999955	1936	4	0.063898
ZFYVE27	8	0.25954	0.51348	0.999955	1937	2	-0.56189
EGR1	8	0.25974	0.5137	0.999955	1938	2	0.080035
C12orf60	8	0.25985	0.51381	0.999955	1939	3	0.035675
TRPC3	8	0.26036	0.51442	0.999955	1940	3	-0.014982
ENTPD7	8	0.26047	0.51454	0.999955	1941	3	-0.16145
CCDC39	8	0.26166	0.51584	0.999955	1942	3	-0.25373
PLSCR1	8	0.26187	0.51606	0.999955	1943	2	-0.04312
APOBEC3A	6	0.26236	0.4799	0.999955	1944	3	0.1636
PDPN	8	0.26287	0.5172	0.999955	1945	3	-0.23622
RASSF4	8	0.26328	0.51766	0.999955	1946	3	0.0056622
DUOX2	8	0.26348	0.51792	0.999955	1947	3	0.078309
NTC_415	8	0.26352	0.51799	0.999955	1948	3	0.0018491
NTC_1299	8	0.26352	0.51799	0.999955	1949	3	-0.24579
NTC_47	8	0.26352	0.51799	0.999955	1950	4	0.18243
NTC_400	8	0.26352	0.51799	0.999955	1951	4	0.10479
ASCC3	8	0.26388	0.51844	0.999955	1952	2	-0.19778
HTRA4	8	0.26428	0.51885	0.999955	1953	2	0.092687
CLIC5	8	0.26449	0.51905	0.999955	1954	3	-0.016255
NTC_1497	8	0.2646	0.51919	0.999955	1955	2	-0.036419
NTC_1084	8	0.2646	0.51919	0.999955	1956	3	-0.077022
NTC_1584	8	0.2646	0.51919	0.999955	1957	3	-0.13397
NTC_1713	8	0.2646	0.51919	0.999955	1958	4	0.093024
NTC_348	8	0.2646	0.51919	0.999955	1959	3	-0.14044
NTC_762	8	0.2646	0.51919	0.999955	1960	3	-0.14682
NTC_79	8	0.2646	0.51919	0.999955	1961	2	-0.17696
NTC_530	8	0.2646	0.51919	0.999955	1962	4	0.15906
NTC_10	8	0.2646	0.51919	0.999955	1963	4	-0.0038152
NTC_494	8	0.2646	0.51919	0.999955	1964	2	-0.21849
KIAA0825	8	0.26529	0.52001	0.999955	1965	3	-0.040437
NTC_1525	8	0.2655	0.52024	0.999955	1966	4	0.19336
NTC_118	8	0.2655	0.52024	0.999955	1967	4	0.0040157
NTC_480	8	0.2655	0.52024	0.999955	1968	4	0.17026
NTC_1673	8	0.2655	0.52024	0.999955	1969	4	0.17898
NTC_1369	8	0.2655	0.52024	0.999955	1970	4	0.12042
NTC_482	8	0.2655	0.52024	0.999955	1971	4	0.14525
NTC_647	8	0.2655	0.52024	0.999955	1972	4	0.11755
NTC_940	8	0.2655	0.52024	0.999955	1973	4	0.15417
NTC_372	8	0.2655	0.52024	0.999955	1974	4	0.12891
KCNE2	8	0.26589	0.52069	0.999955	1975	3	-0.19247
CLEC4F	8	0.2663	0.52114	0.999955	1976	4	-0.062515
KIAA1199	8	0.2665	0.52137	0.999955	1977	4	0.10886
FBXO39	8	0.2671	0.52215	0.999955	1978	1	-0.13459
KCTD21	8	0.26726	0.52233	0.999955	1979	3	0.099708
CD72	8	0.2673	0.52239	0.999955	1980	1	-0.053767
ABCD1	8	0.2683	0.52347	0.999955	1981	3	-0.34109
ALDH1A2	8	0.2691	0.52445	0.999955	1982	2	-0.35247
AURKB	8	0.26954	0.52501	0.999955	1983	3	-0.062711
SDC3	8	0.27009	0.52569	0.999955	1984	3	-0.056141
CASP1	8	0.2701	0.5257	0.999955	1985	3	-0.6866
PIM3	8	0.27071	0.5264	0.999955	1986	4	0.13425
NTC_1621	8	0.27121	0.52702	0.999955	1987	4	0.15593
NTC_377	8	0.27121	0.52702	0.999955	1988	4	0.11085
NTC_1318	8	0.27121	0.52702	0.999955	1989	4	0.049196
NTC_1044	8	0.27121	0.52702	0.999955	1990	4	0.076167
NTC_1657	8	0.27121	0.52702	0.999955	1991	4	0.098258
NTC_778	8	0.27121	0.52702	0.999955	1992	4	0.15881
NTC_1262	8	0.27223	0.52823	0.999955	1993	3	-0.24793
NTC_1695	8	0.27223	0.52823	0.999955	1994	3	-0.014804
NTC_906	8	0.27223	0.52823	0.999955	1995	3	-0.0057006
NTC_1293	8	0.27223	0.52823	0.999955	1996	3	-0.18531
KIR2DL1	7	0.27308	0.52171	0.999955	1997	4	0.24194
SLAMF9	8	0.27379	0.52991	0.999955	1998	4	0.08137
PLA2G4A	8	0.27386	0.52998	0.999955	1999	4	0.081695
[truncated: 1,813 more rows]
