# Supplementary material for: A virus-packageable CRISPR screen identifies host factors mediating interferon inhibition of HIV
Source: eLife. 2018 Dec 6;7:e39823. doi: 10.7554/eLife.39823 (PMC6286125; doi:10.7554/eLife.39823)
Supplement: Figure 2—source data 1. — TargetID. log2FC IFN. ZAPKO11_uIFN-ZAPKO11_THP.gDNA.pos.score. ZAPKO46_uIFN-ZAPKO46_THP.gDNA.pos.score. ZAPKO x2 uIFN. NegLog10. [file elife-39823-fig2-data1.xlsx]

## Sheet: ZAPKOx2 MAGeCK Gene Analysis
TargetID	log2FC IFN	ZAPKO11_uIFN-ZAPKO11_THP.gDNA.pos.score	ZAPKO46_uIFN-ZAPKO46_THP.gDNA.pos.score	ZAPKO x2 uIFN	NegLog10
STAT2	1.13422	4.3495e-24	1.3075e-21	5.68697e-45	44.2451
IFNAR1	-0.326537	1.0234e-18	5.1101e-21	5.22968e-39	38.2815
STAT1	2.83074	7.1241e-17	8.9495e-15	6.37571e-31	30.1955
IRF9	1.57345	4.209e-13	1.5477e-14	6.51427e-27	26.1861
CHORDC1	0.0870553	6.1915e-10	2.0856e-11	1.2913e-20	19.889
SLC35A2	-0.100229	5.2281e-09	1.502e-09	7.85261e-18	17.105
GART	0.278371	4.2603e-05	8.9726e-13	3.8226e-17	16.4176
MX2	2.81168	1.2069e-08	4.838e-09	5.83898e-17	16.2337
IFITM1	5.05995	4.2601e-09	1.9401e-08	8.26502e-17	16.0828
BST2	1.5208	2.6147e-09	7.7436e-07	2.02472e-15	14.6936
FNDC3B	-0.0600337	7.2201e-09	6.8363e-06	4.93588e-14	13.3066
FAM46A	0.194677	2.8341e-05	1.2492e-07	3.54036e-12	11.451
NFKB2	0.12428	7.3664e-07	1.2605e-05	9.28535e-12	11.0322
TRIM5	1.6655	5.625e-07	0.00040727	2.29089e-10	9.64
RBM11	NA	0.062863	7.143e-09	4.4903e-10	9.34772
ATP8B4	-0.165848	0.0022327	1.1031e-06	2.46289e-09	8.60855
GCNT1	-0.0134507	4.0009e-06	0.0024972	9.99105e-09	8.00039
USP37	-0.0135461	0.0010015	1.7672e-05	1.76985e-08	7.75206
UBE2L6	2.58319	0.002227	1.4573e-05	3.24541e-08	7.48873
ATP10A	0.441269	0.008227	4.6993e-06	3.86611e-08	7.41273
B4GALT5	-0.0249451	0.0042082	1.2466e-05	5.24594e-08	7.28018
LGALS3BP	2.23258	1.6147e-05	0.010676	1.72385e-07	6.7635
LIFR	NA	0.0015386	0.00011652	1.79278e-07	6.74647
PUS1	0.130496	4.3584e-05	0.0063008	2.74614e-07	6.56128
IL6ST	NA	0.0034679	0.00019499	6.76206e-07	6.16992
NTC_1523	NA	3.2796e-05	0.026213	8.59682e-07	6.06566
AKAP8	-0.129115	0.00039463	0.0022991	9.07294e-07	6.04225
SAMD9L	2.8893	0.022558	4.4475e-05	1.00327e-06	5.99858
USP25	0.201187	0.001576	0.0010625	1.6745e-06	5.77611
TMPRSS3	NA	0.0068274	0.0002766	1.88846e-06	5.72389
TRANK1	NA	5.6251e-05	0.034792	1.95708e-06	5.70839
EIF3L	-0.492967	0.001125	0.0018273	2.05571e-06	5.68704
SYNJ1	0.419475	0.055617	3.8399e-05	2.13564e-06	5.67047
ZBTB21	NA	0.11859	1.8781e-05	2.22724e-06	5.65223
CALD1	NA	0.00046438	0.0051233	2.37916e-06	5.62358
NTC_22	NA	0.0097933	0.00029446	2.88374e-06	5.54004
ALAS1	0.390923	0.0026688	0.0015475	4.12997e-06	5.38405
NTC_535	NA	0.010703	0.00050939	5.452e-06	5.26344
LRP12	NA	0.0066366	0.00082739	5.49106e-06	5.26034
SP100	0.581227	0.00064556	0.008526	5.50404e-06	5.25932
RNF114	-0.00427852	0.00031794	0.020568	6.53939e-06	5.18446
TXNDC17	0.0817029	0.01733	0.00045315	7.85309e-06	5.10496
NFKBIZ	-0.107176	0.063878	0.00012785	8.1668e-06	5.08795
DKK3	NA	0.00042875	0.019968	8.56128e-06	5.06746
SLCO5A1	NA	0.0014334	0.0068142	9.76747e-06	5.01022
TREX1	NA	0.0066302	0.0015635	1.03663e-05	4.98438
PEX12	NA	0.0078397	0.0014974	1.17392e-05	4.93036
COPB2	-0.130462	0.0035801	0.0042688	1.52827e-05	4.8158
P2RY2	0.196997	0.15814	0.00012979	2.0525e-05	4.68772
NTC_210	NA	0.0040029	0.0051807	2.07378e-05	4.68324
THNSL1	-0.0206497	0.23978	9.1463e-05	2.1931e-05	4.65894
ST8SIA4	-0.0946843	0.0058315	0.00422	2.46089e-05	4.60891
NTC_1399	NA	0.0015092	0.018492	2.79081e-05	4.55427
DLL1	0.0855264	0.0090081	0.0032626	2.93898e-05	4.5318
FCGR1B	0.295725	0.025605	0.0012091	3.0959e-05	4.50921
SOD2	0.0416374	0.0061016	0.0053237	3.24831e-05	4.48834
SRGAP2	0.0914562	0.00092604	0.036635	3.39255e-05	4.46947
SWAP70	0.105955	0.017705	0.0019305	3.41795e-05	4.46623
TMEM194A	0.0509826	0.00023398	0.15695	3.67232e-05	4.43506
ZCCHC2	NA	0.078643	0.00051161	4.02345e-05	4.3954
TRIM22	4.08951	0.0095294	0.0044636	4.25354e-05	4.37125
NTC_516	NA	0.0012423	0.034332	4.26506e-05	4.37007
LTF	0.462961	0.0030858	0.014485	4.46978e-05	4.34971
NTC_1504	NA	0.040221	0.0011314	4.5506e-05	4.34193
NUP205	0.139258	0.0009348	0.04931	4.6095e-05	4.33635
SDC2	0.118093	0.0010075	0.046647	4.69969e-05	4.32793
ATP13A3	0.0287534	0.012752	0.0040075	5.11036e-05	4.29155
GEMIN5	0.0730875	0.00042157	0.12311	5.18995e-05	4.28484
TMEM123	0.528317	0.010421	0.0050956	5.31012e-05	4.2749
MMP7	NA	0.00083069	0.065887	5.47317e-05	4.26176
C1GALT1	0.535593	0.013715	0.0040707	5.58297e-05	4.25314
DCK	-0.252305	0.031324	0.0018525	5.80277e-05	4.23636
DYNLT1	0.814	0.14673	0.00041316	6.0623e-05	4.21736
TFPI	NA	0.01987	0.0030606	6.08141e-05	4.216
ZNF322	NA	0.010879	0.0057855	6.29405e-05	4.20107
MID2	-0.0232471	0.0006219	0.10512	6.53741e-05	4.18459
SCN5A	NA	0.0033469	0.021054	7.04656e-05	4.15202
DNAPTP3	NA	0.08087	0.00090582	7.32537e-05	4.13517
IER3	NA	0.0024319	0.031178	7.58218e-05	4.12021
NTC_1861	NA	0.57668	0.00013477	7.77192e-05	4.10947
SAMSN1	0.0229645	0.012142	0.0065609	7.96624e-05	4.09875
NTC_1256	NA	0.0043998	0.018492	8.13611e-05	4.08958
GJA3	0.149818	0.00036931	0.22983	8.48785e-05	4.0712
ZBTB43	0.179141	0.0067406	0.013793	9.29731e-05	4.03164
ADAMTS14	NA	0.0015666	0.060356	9.45537e-05	4.02432
DPYS	NA	0.0077779	0.012179	9.4727e-05	4.02353
SMIM15	NA	0.0023101	0.041152	9.50652e-05	4.02198
PNP	NA	0.015797	0.0067336	0.000106371	3.97318
BARD1	-0.0318155	0.0013869	0.080365	0.000111458	3.95289
NTC_805	NA	0.0062138	0.018492	0.000114906	3.93966
IRF1	0.117858	0.00075185	0.15428	0.000115995	3.93556
YEATS2	0.166238	0.00047021	0.24812	0.000116669	3.93305
SLC24A3	NA	0.0004628	0.25539	0.000118194	3.9274
GAPT	-0.317021	0.00022944	0.55307	0.000126896	3.89655
ZNF572	-0.0225306	0.001052	0.13997	0.000147248	3.83195
NTC_297	NA	0.039427	0.0037435	0.000147595	3.83093
MUC1	0.0556299	0.42206	0.00035919	0.0001516	3.8193
P2RY6	0.23097	0.058086	0.0026671	0.000154921	3.80989
NTC_1604	NA	0.17998	0.000861	0.000154963	3.80977
ALDH1A2	NA	0.0050316	0.031284	0.000157409	3.80297
LMNB1	-0.422381	0.012005	0.013536	0.0001625	3.78915
TAS2R4	NA	0.0052066	0.031487	0.00016394	3.78531
NTC_1797	NA	0.069847	0.0023932	0.000167158	3.77687
NTC_256	NA	0.092967	0.0018263	0.000169786	3.7701
FGL2	0.221457	0.0015377	0.11208	0.000172345	3.7636
GADD45B	0.376495	0.084051	0.0021264	0.000178726	3.74781
OPTN	0.614278	0.0063119	0.028558	0.000180255	3.74411
CCR7	NA	0.042684	0.0042961	0.000183375	3.73666
PARP10	1.78462	0.085907	0.0021554	0.000185164	3.73244
NTC_34	NA	0.0070851	0.026213	0.000185722	3.73114
SERPINB7	0.149021	0.00072286	0.25955	0.000187618	3.72672
CCDC39	NA	0.0032876	0.062005	0.000203848	3.69069
NTC_506	NA	0.0025749	0.082586	0.000212651	3.67233
NTC_398	NA	0.0025749	0.082586	0.000212651	3.67233
HERC5	3.14761	0.038288	0.0056234	0.000215309	3.66694
P2RX4	0.0144938	0.0013397	0.16355	0.000219108	3.65934
NTC_711	NA	0.0097933	0.023185	0.000227058	3.64386
GAK	-0.22569	0.013108	0.017377	0.000227778	3.64249
NTC_1509	NA	0.0020615	0.11529	0.00023767	3.62403
KCNE2	0.416455	0.038705	0.0064518	0.000249717	3.60255
ATL3	0.0358012	0.0065072	0.039382	0.000256267	3.59131
TRIM68	0.0648555	0.013119	0.019698	0.000258418	3.58768
IFI16	2.80033	0.081563	0.0031984	0.000260871	3.58357
IER2	0.0580638	0.015404	0.017247	0.000265673	3.57565
NTC_450	NA	0.24328	0.0011089	0.000269773	3.569
NTC_972	NA	0.030627	0.00885	0.000271049	3.56695
ASPA	NA	0.0010742	0.25579	0.00027477	3.56103
NTC_1513	NA	0.0083225	0.033033	0.000274917	3.5608
RGS13	NA	0.043138	0.0064095	0.000276493	3.55832
MYO1C	-0.0145203	0.0016593	0.16912	0.000280621	3.55188
NTC_1209	NA	0.0029478	0.095905	0.000282709	3.54866
NTC_122	NA	0.23253	0.0012178	0.000283175	3.54795
C5ORF34	0.102631	0.0046847	0.062847	0.000294419	3.53103
MEP1A	NA	0.015305	0.019616	0.000300223	3.52256
ERAP2	0.0910783	0.00095863	0.32031	0.000307059	3.51278
BLNK	NA	0.00036759	0.87506	0.000321663	3.4926
NTC_1857	NA	0.00093148	0.34963	0.000325673	3.48722
C1QB	NA	0.0036803	0.090049	0.000331407	3.47964
SMN2	0.0643048	0.037687	0.0088347	0.000332953	3.47762
NTC_342	NA	0.13027	0.002706	0.000352511	3.45283
NTC_1744	NA	0.030865	0.01148	0.00035433	3.45059
NTC_1061	NA	0.06906	0.0051807	0.000357779	3.44638
IRF2BPL	NA	0.17541	0.0020496	0.00035952	3.44428
DNAJC28	0.457068	0.0012284	0.29535	0.000362808	3.44032
RFPL4A	0.0817242	0.47613	0.00077051	0.000366863	3.4355
NTC_1497	NA	0.53439	0.00068711	0.000367185	3.43512
NAB2	0.256027	0.0077069	0.048539	0.000374085	3.42703
MOCS3	NA	0.0010066	0.37221	0.000374667	3.42636
H1F0	0.476015	0.0091118	0.041997	0.000382668	3.41718
TFEC	0.0850559	0.0068988	0.055859	0.00038536	3.41413
NTC_1307	NA	0.18181	0.0021259	0.00038651	3.41284
C15ORF27	-0.459343	0.019832	0.01958	0.000388311	3.41082
PSAT1	0.461371	0.089755	0.0044486	0.000399284	3.39872
NTC_433	NA	0.034677	0.011914	0.000413142	3.3839
MGAT5B	NA	0.16132	0.0025792	0.000416077	3.38083
NTC_663	NA	0.020634	0.020509	0.000423183	3.37347
FOSB	0.0986936	0.14902	0.0028787	0.000428984	3.36756
NTC_818	NA	0.013736	0.031549	0.000433357	3.36315
NMRAL1	-0.193384	0.0036711	0.11998	0.000440459	3.35609
XAF1	1.99471	0.0080053	0.055323	0.000442877	3.35372
METTL18	NA	0.068456	0.0065209	0.000446395	3.35028
ZNF844	NA	0.095861	0.00467	0.000447671	3.34904
NTC_1781	NA	0.014402	0.031549	0.000454369	3.34259
CXCL12	0.0302398	0.0024651	0.19241	0.00047431	3.32394
BIRC3	0.189136	0.0016987	0.27948	0.000474753	3.32353
NTC_1217	NA	0.0061141	0.077904	0.000476313	3.32211
ABCD1	0.15055	0.0074072	0.064797	0.000479964	3.31879
ZNF470	-0.106174	0.085593	0.0056788	0.000486066	3.31331
GRIN3A	0.496339	0.030789	0.01617	0.000497858	3.30289
ACE	NA	0.99589	0.00050251	0.000500445	3.30064
COL8A1	NA	0.11765	0.0042611	0.000501318	3.29989
ZNF175	-0.0655779	0.17138	0.0029327	0.000502606	3.29877
NTC_635	NA	0.088988	0.0057102	0.000508139	3.29402
NTC_853	NA	0.0097746	0.052584	0.000513988	3.28905
PNRC1	NA	0.00082757	0.62265	0.000515286	3.28795
NTC_83	NA	0.016404	0.031549	0.00051753	3.28606
NTC_915	NA	0.020634	0.025181	0.000519585	3.28434
DAXX	0.229451	0.061378	0.0085872	0.000527065	3.27814
ZNF385B	NA	0.00067397	0.7858	0.000529606	3.27605
GK	0.442968	0.0034433	0.1539	0.000529924	3.27579
TXNRD1	0.133053	0.0021193	0.25029	0.00053044	3.27536
NTC_169	NA	0.042302	0.012756	0.000539604	3.26792
SLC45A2	NA	0.0089806	0.060106	0.000539788	3.26778
NTC_242	NA	0.026172	0.020891	0.000546759	3.2622
GCLM	0.297883	0.0075856	0.072819	0.000552376	3.25777
NTC_1304	NA	0.017606	0.031549	0.000555452	3.25535
NTC_92	NA	0.015441	0.036132	0.000557914	3.25343
NTC_1098	NA	0.0068108	0.082586	0.000562477	3.2499
NTC_990	NA	0.038354	0.01501	0.000575694	3.23981
ZBTB42	0.103782	0.020061	0.029039	0.000582551	3.23467
NTC_802	NA	0.018544	0.031549	0.000585045	3.23281
PRDM11	NA	0.00060486	0.96929	0.000586285	3.23189
NTC_998	NA	0.019153	0.031549	0.000604258	3.21878
NTC_1792	NA	0.54746	0.0011089	0.000607078	3.21676
NTC_1467	NA	0.064651	0.0094145	0.000608657	3.21563
SLC23A2	-0.313818	0.3052	0.0020034	0.000611438	3.21365
SAA1	NA	0.0015109	0.40808	0.000616568	3.21002
ACSL4	0.0754205	0.0095252	0.064777	0.000617014	3.20971
IFITM2	1.92354	0.0026709	0.23293	0.000622133	3.20612
CASZ1	0.64923	0.0016869	0.37313	0.000629433	3.20105
STAT3	0.2151	0.071822	0.0087793	0.000630547	3.20028
IDO2	-0.0681467	0.005507	0.11516	0.000634186	3.19778
KIAA0226	0.148285	0.29673	0.0021439	0.000636159	3.19643
TANK	0.0939666	0.010916	0.0585	0.000638586	3.19478
NTC_1250	NA	0.025432	0.025181	0.000640403	3.19355
NTC_28	NA	0.10207	0.0063413	0.000647256	3.18892
NTC_463	NA	0.0061141	0.10658	0.000651641	3.18599
PTRF	NA	0.0058207	0.11543	0.000671883	3.17271
NTC_584	NA	0.040756	0.016578	0.000675653	3.17028
NTC_468	NA	0.040756	0.016578	0.000675653	3.17028
NTC_1525	NA	0.0083099	0.082586	0.000686281	3.1635
CEBPB	0.00387931	0.5086	0.0013518	0.000687525	3.16271
TRAFD1	0.253623	0.00096551	0.71339	0.000688785	3.16192
TRIM21	0.836695	0.065348	0.010828	0.000707588	3.15022
NTC_1025	NA	0.0070337	0.10658	0.000749652	3.12514
PLCB3	NA	0.9625	0.0007882	0.000758642	3.11996
ZNF616	-0.191457	0.016344	0.046553	0.000760862	3.11869
GPR126	0.163407	0.014137	0.055122	0.00077926	3.10832
ZSWIM3	-0.0691224	0.0081098	0.097112	0.000787559	3.10372
IFITM3	2.81487	0.0032346	0.24413	0.000789663	3.10256
NTC_1082	NA	0.14573	0.0054466	0.000793733	3.10033
NTC_458	NA	0.010882	0.073707	0.00080208	3.09578
LYSMD2	0.502005	0.027966	0.028809	0.000805672	3.09384
PNPT1	0.480406	0.0026791	0.30272	0.000811017	3.09097
P2RY1	NA	0.00086273	0.95533	0.000824192	3.08397
SERPINE1	0.0427093	0.056373	0.014781	0.000833249	3.07923
NTC_889	NA	0.032328	0.026213	0.000847414	3.0719
NTC_298	NA	0.027279	0.031549	0.000860625	3.06519
NIPAL1	NA	0.014525	0.06099	0.00088588	3.05263
NTC_640	NA	0.040221	0.022097	0.000888763	3.05121
NTC_855	NA	0.01841	0.04833	0.000889755	3.05073
NTC_1796	NA	0.03549	0.025181	0.000893674	3.04882
IQGAP2	0.0666036	0.074483	0.012013	0.000894764	3.04829
CCL19	NA	0.0087896	0.10283	0.000903835	3.04391
BBS12	NA	0.031202	0.029104	0.000908103	3.04186
NTC_928	NA	0.010072	0.090221	0.000908706	3.04158
NTC_1384	NA	0.036292	0.025181	0.000913869	3.03912
KCNJ11	NA	0.060108	0.015301	0.000919713	3.03635
NTC_1613	NA	0.19321	0.0048132	0.000929958	3.03154
CXCL9	NA	0.0078107	0.11977	0.000935488	3.02896
NTC_199	NA	0.11256	0.008326	0.000937175	3.02818
GTF2E1	0.153854	0.0011121	0.84427	0.000938913	3.02737
HIST2H2AB	NA	0.07765	0.012235	0.000950048	3.02225
NTC_827	NA	0.44701	0.0021259	0.000950299	3.02214
HLA-C	0.670441	0.014274	0.066811	0.00095366	3.02061
GPR171	NA	0.046058	0.02073	0.000954782	3.0201
SLC35F5	-0.0665748	0.018376	0.052673	0.000967919	3.01416
GBP2	0.607846	0.011402	0.085004	0.000969216	3.01358
NTC_1776	NA	0.032328	0.030074	0.000972232	3.01223
NTC_564	NA	0.0091517	0.10658	0.000975388	3.01082
ELAVL4	NA	0.0071447	0.13659	0.000975895	3.0106
ANKFY1	0.73492	0.014005	0.06979	0.000977409	3.00992
SERPING1	1.80744	0.28979	0.0033847	0.000980852	3.0084
HES4	0.899802	0.015996	0.061813	0.000988761	3.00491
ATP10B	NA	0.011805	0.085213	0.00100594	2.99743
CABLES1	0.0446249	0.024961	0.040964	0.0010225	2.99034
ZSWIM4	-0.328215	0.017177	0.059734	0.00102605	2.98883
OSGIN1	NA	0.079707	0.01296	0.001033	2.9859
NTC_1785	NA	0.18181	0.0057102	0.00103817	2.98373
NTC_647	NA	0.048912	0.021289	0.00104129	2.98243
NTC_270	NA	0.19691	0.005369	0.00105721	2.97584
TRIM36	-0.0792975	0.15373	0.0070816	0.00108865	2.96311
CCDC109B	0.114647	0.009051	0.12045	0.00109019	2.9625
TEAD1	0.0190043	0.087719	0.01244	0.00109122	2.96209
FTL	0.0562428	0.068076	0.01608	0.00109466	2.96072
PSEN2	0.143614	0.012392	0.08841	0.00109558	2.96036
FAP	NA	0.2463	0.0044697	0.00110089	2.95826
SLC25A28	0.504914	0.075613	0.014699	0.00111144	2.95412
UBFD1	0.523819	0.016876	0.066001	0.00111383	2.95318
UGT1A3	-0.229268	0.035663	0.031465	0.00112214	2.94995
SRGAP2P2	NA	0.40649	0.0027721	0.00112683	2.94814
NTC_987	NA	0.03317	0.034751	0.00115269	2.93829
NTC_397	NA	0.13027	0.0088892	0.001158	2.93629
PDE6H	NA	0.08867	0.013066	0.00115856	2.93608
NTC_804	NA	0.0086958	0.13435	0.00116828	2.93245
TCN2	NA	0.015837	0.073784	0.00116852	2.93236
ACOT9	0.355086	0.0328	0.035731	0.00117198	2.93108
NTC_1450	NA	0.022355	0.052584	0.00117552	2.92977
TAGAP	0.468574	0.11704	0.010107	0.00118292	2.92704
FASLG	NA	0.019404	0.061104	0.00118566	2.92604
NTC_1382	NA	0.0023845	0.49749	0.00118626	2.92582
HIP1	-0.0263335	0.26557	0.0044803	0.00118983	2.92451
NRN1	NA	0.082098	0.014523	0.00119231	2.92361
ATP6V0A1	-0.374438	0.024452	0.048857	0.00119465	2.92276
NTC_1883	NA	0.21632	0.0056883	0.00123049	2.90992
RAB24	-0.221344	0.015045	0.081832	0.00123116	2.90968
NTC_1724	NA	0.14801	0.008326	0.00123233	2.90927
NTC_508	NA	0.029605	0.041723	0.00123521	2.90826
TUFT1	0.373308	0.0013576	0.91503	0.00124224	2.90579
FOXC1	-0.0521417	0.93553	0.0013293	0.0012436	2.90532
NTC_35	NA	0.039427	0.031549	0.00124388	2.90522
SDS	0.470349	0.010145	0.12374	0.00125534	2.90124
NTC_367	NA	0.036292	0.034751	0.00126118	2.89922
NTC_197	NA	0.011848	0.10658	0.00126276	2.89868
NTC_719	NA	0.22263	0.0057102	0.00127126	2.89576
RSAD2	3.02145	0.012814	0.099833	0.00127926	2.89304
NTC_1903	NA	0.040756	0.031549	0.00128581	2.89082
TNFRSF25	0.0147581	0.0013606	0.94667	0.00128804	2.89007
TMEM54	0.321954	0.068319	0.018858	0.00128836	2.88996
NTC_531	NA	0.12362	0.010469	0.00129418	2.88801
NTC_995	NA	0.43395	0.0029861	0.00129582	2.88746
NTC_125	NA	0.073983	0.017537	0.00129744	2.88691
NTC_351	NA	0.016404	0.079264	0.00130025	2.88597
NTC_1292	NA	0.0097933	0.13414	0.00131367	2.88151
GBP6	NA	0.067094	0.019592	0.00131451	2.88124
EPC1	0.124571	0.042735	0.031008	0.00132513	2.87774
HRASLS2	0.280048	0.0057652	0.23369	0.00134727	2.87055
RAB33A	0.0626109	0.0049404	0.27352	0.0013513	2.86925
PHC3	0.187242	0.017901	0.07556	0.0013526	2.86883
MSMB	NA	0.037432	0.0363	0.00135878	2.86685
VGF	NA	0.18074	0.0075356	0.00136198	2.86583
NTC_575	NA	0.082826	0.016578	0.00137309	2.8623
CLEC4D	NA	0.087217	0.015894	0.00138623	2.85817
NTC_480	NA	0.018889	0.073707	0.00139225	2.85628
NTC_540	NA	0.10207	0.01385	0.00141367	2.84965
C5ORF54	-0.338207	0.037033	0.038633	0.0014307	2.84445
NTC_1875	NA	0.2358	0.006079	0.00143343	2.84362
NBN	0.39983	0.0029986	0.48664	0.00145924	2.83587
NTC_1854	NA	0.012798	0.11529	0.00147548	2.83107
FAM19A2	NA	0.0059921	0.24637	0.00147627	2.83083
BATF	-0.0806497	0.018334	0.080575	0.00147726	2.83054
C10ORF55	NA	0.024062	0.061558	0.00148121	2.82938
SEMA6B	-0.00261284	0.0025153	0.58932	0.00148232	2.82906
G6PC	NA	0.094747	0.015669	0.00148459	2.82839
IER5L	0.244675	0.006057	0.24596	0.00148978	2.82688
NTC_100	NA	0.18868	0.0079147	0.00149335	2.82584
DHFRL1	0.00488249	0.12821	0.011658	0.00149467	2.82545
EDEM1	0.242358	0.034559	0.043265	0.0014952	2.8253
GPD2	0.484874	0.038617	0.038924	0.00150313	2.823
PEX11A	-0.210317	0.084782	0.017791	0.00150836	2.8215
NAIP	-0.206351	0.022471	0.067306	0.00151243	2.82032
C1QA	NA	0.031558	0.04832	0.00152488	2.81676
NTC_1218	NA	0.033979	0.044947	0.00152725	2.81609
TNFSF18	NA	0.083563	0.01841	0.00153839	2.81293
NTC_638	NA	0.048912	0.031549	0.00154312	2.8116
SOCS2	0.157818	0.14213	0.010876	0.00154581	2.81085
NTC_713	NA	0.10207	0.015211	0.00155259	2.80894
NTC_1507	NA	0.04949	0.031549	0.00156136	2.8065
NTC_742	NA	0.062322	0.025181	0.00156933	2.80429
CMPK2	3.33686	0.15199	0.010333	0.00157051	2.80396
CD47	0.493903	0.03207	0.049112	0.00157502	2.80271
TMEM173	-0.0320106	0.099842	0.015806	0.0015781	2.80186
NTC_1244	NA	0.019153	0.082586	0.00158177	2.80086
NTC_173	NA	0.040756	0.039898	0.00162608	2.78886
NTC_1038	NA	0.052029	0.031549	0.00164146	2.78477
FAM20A	NA	0.0057546	0.29423	0.00169318	2.7713
SLC1A1	NA	0.062541	0.027229	0.00170293	2.7688
NTC_1222	NA	0.18181	0.0094145	0.00171165	2.76658
NTC_33	NA	0.21632	0.0079147	0.00171211	2.76647
ANKEF1	NA	0.012489	0.13779	0.00172086	2.76425
NTC_926	NA	0.010703	0.16091	0.00172222	2.76391
NTC_700	NA	0.030627	0.056897	0.00174258	2.75881
FAM83G	NA	0.12035	0.014521	0.0017476	2.75756
NTC_549	NA	0.0054232	0.32355	0.00175468	2.7558
NTC_410	NA	0.055658	0.031549	0.00175595	2.75549
NTC_993	NA	0.32748	0.005369	0.00175824	2.75492
NTC_1185	NA	0.086021	0.020509	0.0017642	2.75345
GALM	0.0559797	0.016137	0.10992	0.00177378	2.7511
C6ORF223	-0.0234006	0.006734	0.26546	0.00178761	2.74773
EXT1	0.569331	0.090616	0.020089	0.00182038	2.73984
NTC_1158	NA	0.069657	0.026213	0.00182592	2.73852
NTC_1565	NA	0.16426	0.01114	0.00182986	2.73758
ZNF879	NA	0.0094792	0.19343	0.00183356	2.7367
ME1	0.633555	0.39267	0.0047263	0.00185588	2.73145
CLDN11	NA	0.019059	0.097739	0.00186281	2.72983
DDX4	NA	0.0064507	0.29044	0.00187354	2.72734
FABP5	0.396541	0.0066703	0.28162	0.00187849	2.72619
CCL2	1.15108	0.0061797	0.3045	0.00188172	2.72545
NOTCH3	NA	0.060371	0.031237	0.00188581	2.7245
NTC_184	NA	0.010882	0.17336	0.0018865	2.72434
NTC_473	NA	0.22856	0.008326	0.00190299	2.72056
OLR1	NA	0.024621	0.077425	0.00190628	2.71981
CHRNA6	NA	0.63883	0.0029872	0.00190831	2.71935
NTC_1235	NA	0.11041	0.017537	0.00193626	2.71304
HPS5	0.11077	0.036464	0.053133	0.00193744	2.71277
GPR68	NA	0.15513	0.01259	0.00195309	2.70928
NTC_850	NA	0.062322	0.031549	0.0019662	2.70637
NTC_529	NA	0.18868	0.010469	0.00197529	2.70437
PLIN2	0.22685	0.033605	0.059277	0.001992	2.70071
NTC_452	NA	0.011848	0.17091	0.00202494	2.69359
HSPA1L	-0.320773	0.016075	0.12705	0.00204233	2.68987
ZNF501	NA	0.01167	0.17624	0.00205672	2.68682
MLKL	0.38837	0.043488	0.04731	0.00205742	2.68668
FOS	0.0642041	0.031726	0.065083	0.00206482	2.68512
NTC_112	NA	0.052029	0.039898	0.00207585	2.6828
LY6E	3.43479	0.068746	0.030887	0.00212336	2.67298
ARNTL	0.0665872	0.05113	0.041597	0.00212685	2.67226
ZNF2	0.12478	0.0025321	0.84009	0.00212719	2.67219
NTC_1449	NA	0.015441	0.13911	0.002148	2.66797
NTC_1691	NA	0.015441	0.13911	0.002148	2.66797
NTC_588	NA	0.012557	0.17126	0.00215051	2.66746
NTC_485	NA	0.79798	0.002706	0.00215933	2.66568
UBA7	1.14163	0.068362	0.031765	0.00217152	2.66324
NTC_45	NA	0.06906	0.031549	0.00217877	2.66179
DDX60	2.52186	0.047827	0.045795	0.00219024	2.65951
IARS	0.285946	0.022299	0.099464	0.00221795	2.65405
SP110	2.49882	0.15876	0.014001	0.0022228	2.6531
KCNJ2	0.105563	0.036295	0.061353	0.00222681	2.65232
ZNF260	0.0593782	0.022816	0.098032	0.0022367	2.65039
MMACHC	0.114625	0.06494	0.034575	0.0022453	2.64873
UGT1A9	NA	0.17481	0.012873	0.00225033	2.64775
NTC_1379	NA	0.016751	0.13435	0.0022505	2.64772
NTC_1859	NA	0.030865	0.073707	0.00227497	2.64302
CTSL1	0.190509	0.013199	0.17257	0.00227775	2.64249
NUP160	0.00356228	0.03265	0.070163	0.00229082	2.64001
DSP	NA	0.028994	0.079386	0.00230172	2.63795
NTC_356	NA	0.053732	0.042862	0.00230306	2.63769
NTC_1374	NA	0.38034	0.0060712	0.00230912	2.63655
NTC_1548	NA	0.055658	0.041723	0.00232222	2.6341
NTC_326	NA	0.048373	0.04833	0.00233787	2.63118
NTC_556	NA	0.028427	0.082586	0.00234767	2.62936
MB21D2	NA	0.028969	0.081256	0.00235391	2.62821
IFIT1	2.94551	0.075416	0.031324	0.00236233	2.62666
UBE2Z	0.117364	0.0025662	0.92501	0.00237376	2.62456
NTC_787	NA	0.0042229	0.5687	0.00240156	2.61951
SGIP1	0.185676	0.036804	0.065332	0.00240448	2.61898
NTC_341	NA	0.16426	0.014648	0.00240608	2.61869
NTC_820	NA	0.076807	0.031549	0.00242318	2.61561
NR4A2	0.10292	0.0071289	0.34051	0.00242746	2.61485
IL13RA1	-0.628846	0.19457	0.012483	0.00242882	2.61461
KIAA1199	NA	0.20302	0.012002	0.00243665	2.61321
TDRD6	-0.506755	0.011234	0.21712	0.00243913	2.61277
NTC_615	NA	0.26191	0.0094145	0.00246575	2.60805
RNASE6	-0.800009	0.04808	0.051341	0.00246848	2.60757
WHAMM	0.228506	0.011738	0.21073	0.00247355	2.60668
ZBED1	0.20971	0.034207	0.073061	0.0024992	2.6022
EMR1	NA	0.016083	0.15627	0.00251329	2.59976
NTC_1725	NA	0.018889	0.13326	0.00251715	2.59909
DNAJC1	0.239007	0.0065562	0.38619	0.00253194	2.59655
PIPOX	0.260226	0.014899	0.17002	0.00253313	2.59634
NTC_1800	NA	0.1689	0.01501	0.00253519	2.59599
NUB1	0.0692542	0.035418	0.071765	0.00254177	2.59486
NTC_347	NA	0.21632	0.011829	0.00255885	2.59196
NTC_227	NA	0.21615	0.011914	0.00257521	2.58919
NTC_183	NA	0.27442	0.0094145	0.00258353	2.58779
ZNF850	NA	0.003039	0.85027	0.00258397	2.58771
PDE4B	-0.0390982	0.04309	0.060068	0.00258833	2.58698
EPAS1	-1.18956	0.0063403	0.40874	0.00259153	2.58644
NTC_265	NA	0.082826	0.031549	0.00261308	2.58285
NTC_1085	NA	0.16426	0.016007	0.00262931	2.58016
NTC_1581	NA	0.083734	0.031549	0.00264172	2.57811
NTC_149	NA	0.073399	0.036132	0.00265205	2.57642
COA5	NA	0.14787	0.017947	0.00265382	2.57613
NRIP3	0.0708563	0.0099346	0.26743	0.00265681	2.57564
CBS	0.29697	0.046123	0.058109	0.00268016	2.57184
TRMT1L	NA	0.057846	0.046584	0.0026947	2.56949
TMEM229B	0.438802	0.16105	0.016815	0.00270806	2.56734
NTC_1813	NA	0.10207	0.026557	0.00271067	2.56692
NTC_668	NA	0.10207	0.026557	0.00271067	2.56692
MTCP1	-0.198483	0.011379	0.23875	0.00271674	2.56595
OAS2	3.35501	0.016436	0.16621	0.00273183	2.56355
GLI3	NA	0.01065	0.25707	0.0027378	2.5626
SSTR3	NA	0.04265	0.064338	0.00274402	2.56161
NTC_1419	NA	0.13167	0.020891	0.00275072	2.56055
TMEM217	-0.235685	0.0098603	0.279	0.00275102	2.56051
LHFPL1	NA	0.0068945	0.40105	0.00276504	2.5583
NTC_1033	NA	0.53439	0.0051807	0.00276851	2.55775
NTC_384	NA	0.17378	0.016007	0.0027817	2.55569
NTC_780	NA	0.033979	0.082586	0.00280619	2.55188
NTC_1461	NA	0.033979	0.082586	0.00280619	2.55188
GCH1	0.501527	0.0085235	0.33012	0.00281378	2.55071
NTC_1297	NA	0.21632	0.013031	0.00281887	2.54993
NUP62	0.223454	0.054682	0.051593	0.00282121	2.54956
PKP2	NA	0.049509	0.05714	0.00282894	2.54838
DTX3L	0.664849	0.011204	0.25315	0.00283629	2.54725
NTC_16	NA	0.46743	0.0060712	0.00283786	2.54701
NTC_1808	NA	0.41171	0.006917	0.0028478	2.54549
BTN3A2	0.271578	0.011217	0.25852	0.00289982	2.53763
NTC_20	NA	0.055658	0.052941	0.00294659	2.53068
VRK2	0.929933	0.15744	0.018734	0.00294948	2.53025
RNF19B	-0.0180017	0.29944	0.0098924	0.00296218	2.52839
NTC_1135	NA	0.040756	0.073707	0.003004	2.5223
HOMEZ	NA	0.15633	0.019265	0.0030117	2.52119
MX1	4.43461	0.01097	0.27526	0.0030196	2.52005
SLC1A3	0.482383	0.062365	0.048794	0.00304304	2.51669
NTC_962	NA	0.063723	0.04833	0.00307973	2.51149
NTC_1278	NA	0.10207	0.030183	0.00308078	2.51134
NTC_1586	NA	0.19321	0.016007	0.00309271	2.50966
ITIH2	NA	0.47122	0.0066268	0.00312268	2.50547
NTC_1432	NA	0.029605	0.10658	0.0031553	2.50096
HLA-DOB	NA	0.0092403	0.34202	0.00316037	2.50026
NTC_1126	NA	0.023552	0.13435	0.00316421	2.49973
NTC_484	NA	0.023552	0.13435	0.00316421	2.49973
NTC_870	NA	0.023552	0.13435	0.00316421	2.49973
NTC_800	NA	0.010072	0.31742	0.00319705	2.49525
NTC_861	NA	0.0070337	0.45526	0.00320216	2.49456
NTC_1332	NA	0.10207	0.031549	0.00322021	2.49212
NTC_195	NA	0.033979	0.095102	0.00323147	2.4906
NTC_839	NA	0.53439	0.0060712	0.00324439	2.48887
NTC_282	NA	0.023389	0.13911	0.00325364	2.48763
NTC_1183	NA	0.069847	0.046942	0.00327876	2.48429
VEGFC	0.0844969	0.0035242	0.93104	0.00328117	2.48397
CHRM5	NA	0.082586	0.039786	0.00328577	2.48336
FKBP1B	NA	0.059192	0.055524	0.00328658	2.48326
NTC_290	NA	0.030865	0.10658	0.00328959	2.48286
ALCAM	-0.176421	0.0082462	0.4002	0.00330013	2.48147
AZI2	0.500467	0.20195	0.01643	0.00331804	2.47912
NTC_348	NA	0.040756	0.082586	0.00336588	2.4729
NTC_1010	NA	0.10207	0.033033	0.00337168	2.47215
NTC_335	NA	0.10207	0.033033	0.00337168	2.47215
PREPL	0.0636333	0.0077437	0.4361	0.00337703	2.47147
NTC_1596	NA	0.013945	0.24269	0.00338431	2.47053
CKS2	0.178094	0.066688	0.050848	0.00339095	2.46968
SENP8	NA	0.0062626	0.54202	0.00339445	2.46923
IL1R1	NA	0.0060602	0.56082	0.00339868	2.46869
ZFYVE27	0.0209087	0.017373	0.19627	0.0034098	2.46727
RNF144B	NA	0.32357	0.010611	0.0034334	2.46428
STX17	0.420812	0.15307	0.022436	0.00343428	2.46416
NTC_1837	NA	0.11041	0.031549	0.00348333	2.45801
CALCA	NA	0.044774	0.077825	0.00348454	2.45785
SNAI1	NA	0.049258	0.071519	0.00352288	2.4531
CDKN1C	NA	0.17042	0.020716	0.00353042	2.45217
CXCL16	0.00341008	0.0066968	0.52862	0.00354006	2.45099
IL8	0.00130792	0.055622	0.063664	0.00354112	2.45086
NTC_1858	NA	0.083734	0.043211	0.00361823	2.4415
CTTNBP2NL	NA	0.069066	0.052607	0.00363336	2.43969
SSTR2	-0.0138021	0.043594	0.083369	0.00363439	2.43957
RGL4	0.635359	0.005911	0.61523	0.00363662	2.4393
NTC_84	NA	0.096555	0.037682	0.00363839	2.43909
ICAM2	0.101814	0.28028	0.012985	0.00363944	2.43897
NTC_1515	NA	0.19691	0.018492	0.00364126	2.43875
SCIN	0.047772	0.017925	0.20314	0.00364128	2.43875
NTC_923	NA	0.13981	0.026213	0.00366484	2.43595
NTC_493	NA	0.034677	0.10658	0.00369587	2.43228
NTC_880	NA	0.034677	0.10658	0.00369587	2.43228
NTC_388	NA	0.047527	0.077904	0.00370254	2.4315
RUFY4	0.177946	0.091095	0.040668	0.00370465	2.43125
NTC_446	NA	0.23253	0.016007	0.00372211	2.42921
TMEM244	NA	0.11434	0.032733	0.00374269	2.42682
IMPA2	-0.457689	0.046677	0.081353	0.00379731	2.42052
ZKSCAN7	NA	0.067386	0.056359	0.00379781	2.42047
TNFSF14	-0.311158	0.30759	0.0124	0.00381412	2.41861
TLR1	NA	0.061867	0.06175	0.00382029	2.4179
NTC_1144	NA	0.040221	0.095252	0.00383113	2.41667
ZNF485	0.146637	0.065541	0.059322	0.00388802	2.41027
NPC2	-0.117629	0.033093	0.11762	0.0038924	2.40978
FKBP5	-0.1805	0.012909	0.30207	0.00389942	2.409
NTC_876	NA	0.073983	0.052941	0.00391673	2.40708
SOS1	0.096392	0.085123	0.046147	0.00392817	2.40581
DSE	0.187357	0.364	0.010795	0.00392938	2.40568
PARS2	0.040557	0.011488	0.3458	0.00397255	2.40093
GNB4	0.511593	0.05236	0.076197	0.00398967	2.39906
NTC_171	NA	0.10009	0.039898	0.00399339	2.39866
ZNF829	NA	0.031015	0.1288	0.00399473	2.39851
ARNTL2	NA	0.0065542	0.61414	0.0040252	2.39521
PSMB8	0.64986	0.17006	0.023808	0.00404879	2.39267
NTC_1390	NA	0.038354	0.10658	0.00408777	2.38851
NTC_18	NA	0.94691	0.0043256	0.00409595	2.38764
NTC_1325	NA	0.50365	0.0081627	0.00411114	2.38604
CYP4F22	NA	0.04707	0.087442	0.00411589	2.38554
NTC_1468	NA	0.16426	0.025181	0.00413623	2.3834
UBQLNL	NA	0.22905	0.018114	0.00414901	2.38206
PPM1E	0.352471	0.023946	0.17336	0.00415128	2.38182
NTC_1793	NA	0.028482	0.14686	0.00418287	2.37853
NTC_1588	NA	0.028482	0.14686	0.00418287	2.37853
NTC_1328	NA	0.26191	0.016007	0.00419239	2.37754
NTC_985	NA	0.10009	0.042013	0.00420508	2.37623
NTC_973	NA	0.040221	0.10658	0.00428675	2.36787
NTC_1663	NA	0.10207	0.042013	0.00428827	2.36772
SLFN5	NA	0.014878	0.29125	0.00433322	2.36319
DPYSL3	NA	0.020654	0.21043	0.00434622	2.36189
NTC_31	NA	0.13955	0.031549	0.00440266	2.35628
NTC_1712	NA	0.17645	0.025181	0.00444319	2.35231
TRIB3	0.670409	0.11481	0.038847	0.00446002	2.35066
PLAC4	NA	0.23867	0.018712	0.00446599	2.35008
ABCB1	NA	0.031406	0.14336	0.00450236	2.34656
ZG16B	NA	0.0093794	0.48325	0.0045326	2.34365
NTC_252	NA	0.047688	0.095252	0.00454238	2.34272
PARP9	3.26512	0.019846	0.23104	0.00458522	2.33864
NTC_1486	NA	0.10207	0.044947	0.00458774	2.3384
NTC_939	NA	0.048373	0.095102	0.00460037	2.33721
RARRES3	0.720503	0.11563	0.039791	0.00460103	2.33714
ARMCX3	0.0579821	0.0046276	0.99608	0.00460946	2.33635
SLC7A1	0.0432377	0.0053143	0.87885	0.00467047	2.33064
CD69	NA	0.073833	0.064017	0.00472657	2.32545
NTC_355	NA	0.096555	0.049143	0.004745	2.32376
SLC2A14	-0.319833	0.0073667	0.64432	0.00474651	2.32363
NTC_387	NA	0.28739	0.016578	0.00476435	2.322
FN1	NA	0.030746	0.15559	0.00478377	2.32023
OR52K2	NA	0.034337	0.13934	0.00478452	2.32016
SLC25A19	-0.216553	0.04197	0.11608	0.00487188	2.3123
LOC388813	NA	0.089888	0.054331	0.0048837	2.31125
SLC43A2	0.0987774	0.057829	0.084693	0.00489771	2.31001
AIM1	0.115165	0.074249	0.065979	0.00489887	2.3099
NTC_1574	NA	0.10207	0.04833	0.00493304	2.30689
APOD	NA	0.093071	0.0531	0.00494207	2.30609
SYNGR2	NA	0.025061	0.19757	0.0049513	2.30528
NTC_1578	NA	0.046044	0.10773	0.00496032	2.30449
H3F3C	NA	0.0052669	0.96237	0.00506871	2.2951
METTL13	-0.0035781	0.060122	0.084951	0.00510742	2.2918
TMEM255A	NA	0.60751	0.0084245	0.00511797	2.2909
ENPP1	NA	0.079949	0.06409	0.00512393	2.2904
PGAP1	NA	0.012822	0.40003	0.00512918	2.28995
ITGA11	-0.113371	0.16116	0.032076	0.00516937	2.28656
ELF1	-0.0756775	0.06159	0.084364	0.00519598	2.28433
NTC_755	NA	0.2358	0.022097	0.00521047	2.28312
EDNRB	0.179969	0.012964	0.4034	0.00522968	2.28153
CCR5	NA	0.0080264	0.65508	0.00525793	2.27918
IL1B	NA	0.042769	0.12328	0.00527256	2.27798
ETNK1	0.192116	0.064579	0.082565	0.00533197	2.27311
NOD2	0.880793	0.013277	0.40498	0.00537692	2.26947
WNT5A	NA	0.084539	0.063672	0.00538277	2.26899
MAP3K14	-0.0461934	0.036644	0.14704	0.00538813	2.26856
NFKBID	0.0278548	0.0079079	0.6929	0.00547938	2.26127
MXD1	-0.308958	0.015639	0.35105	0.00549007	2.26042
NTC_1886	NA	0.0062138	0.88369	0.00549107	2.26034
NTC_440	NA	0.90704	0.0060712	0.00550682	2.2591
IFI35	2.293	0.013502	0.41043	0.00554163	2.25636
SGPP2	0.103332	0.034603	0.16022	0.00554409	2.25617
SLC7A11	NA	0.1345	0.041231	0.00554557	2.25605
TYRO3	-0.132159	0.0075711	0.74301	0.0056254	2.24985
TAP2	0.749616	0.061119	0.092046	0.00562576	2.24982
NTC_623	NA	0.26948	0.020891	0.00562971	2.24951
NTC_385	NA	0.18868	0.030074	0.00567436	2.24608
NTC_1389	NA	0.042302	0.13435	0.00568327	2.2454
MARCKS	0.147152	0.076064	0.074968	0.00570237	2.24394
NTC_1074	NA	0.35647	0.016007	0.00570602	2.24367
SLFN12	0.631756	0.052109	0.10981	0.00572209	2.24245
NTC_1595	NA	0.20731	0.027791	0.00576135	2.23948
ZNF28	-0.277044	0.061494	0.094463	0.00580891	2.23591
NTC_133	NA	0.025432	0.22895	0.00582266	2.23488
TLN2	NA	0.80658	0.0072312	0.00583254	2.23414
ERLEC1	NA	0.11788	0.04958	0.00584449	2.23325
PADI2	NA	0.050096	0.11733	0.00587776	2.23079
IDO1	NA	0.056762	0.10431	0.00592084	2.22762
CCDC23	-0.190207	0.20734	0.028697	0.00595004	2.22548
NR4A1	NA	0.67479	0.008837	0.00596312	2.22453
ADM	0.448002	0.70122	0.0085229	0.00597643	2.22356
HK2	0.394043	0.034891	0.17203	0.0060023	2.22168
ENTPD7	-0.0658906	0.017192	0.35087	0.00603216	2.21953
HEY1	NA	0.016759	0.36153	0.00605888	2.21761
STX11	0.15367	0.039468	0.15376	0.0060686	2.21691
ITIH4	0.491274	0.34507	0.017637	0.006086	2.21567
KLK8	NA	0.019918	0.3058	0.00609092	2.21532
ATP10D	NA	0.01816	0.33666	0.00611375	2.21369
NTC_1191	NA	0.098764	0.062193	0.00614243	2.21166
CD72	NA	0.043022	0.14318	0.00615989	2.21043
NPIP8	NA	0.045053	0.13888	0.00625696	2.20364
GRB10	0.14392	0.13613	0.046048	0.00626851	2.20284
DEFA3	NA	0.04807	0.13081	0.00628804	2.20148
PHF23	0.170117	0.026729	0.23528	0.0062888	2.20143
NTC_1284	NA	0.25015	0.025181	0.00629903	2.20073
CCL13	1.0386	0.23298	0.027286	0.00635709	2.19674
LRRCC1	0.187136	0.016476	0.38739	0.00638264	2.195
NEXN	3.10557	0.037029	0.17247	0.00638639	2.19474
CLEC5A	NA	0.054216	0.11809	0.00640237	2.19366
PLAU	-0.129326	0.0204	0.31465	0.00641886	2.19254
NTC_967	NA	0.019153	0.33654	0.00644575	2.19073
TTC7B	0.124776	0.054118	0.11916	0.0064487	2.19053
MET	0.124177	0.020444	0.31598	0.0064599	2.18977
MAFF	0.515287	0.45455	0.014261	0.00648234	2.18827
NTC_646	NA	0.12362	0.052941	0.00654457	2.18412
NTC_69	NA	0.082826	0.079264	0.00656512	2.18276
THBS1	NA	0.017641	0.37347	0.00658838	2.18122
NTC_653	NA	0.073399	0.090221	0.00662213	2.179
NTC_537	NA	0.11718	0.056533	0.00662454	2.17884
LMO2	0.204268	0.010391	0.64052	0.00665564	2.17681
NTC_1526	NA	0.51203	0.013031	0.00667226	2.17573
PLAC8	0.166356	0.011821	0.56461	0.00667425	2.1756
NTC_848	NA	0.01841	0.36781	0.00677138	2.16932
LRRC3	0.0623873	0.40206	0.016877	0.00678557	2.16841
NFS1	0.10193	0.019734	0.34399	0.0067883	2.16824
UGT1A8	NA	0.0088724	0.76776	0.00681187	2.16673
NTC_684	NA	0.21615	0.031549	0.00681932	2.16626
NTC_353	NA	0.21632	0.031549	0.00682468	2.16592
B3GNT5	0.0545821	0.077271	0.089623	0.00692526	2.15956
NTC_253	NA	0.22047	0.031549	0.00695561	2.15766
NTC_590	NA	0.22047	0.031549	0.00695561	2.15766
NTC_1898	NA	0.22047	0.031549	0.00695561	2.15766
GOSR1	-0.143314	0.020413	0.34088	0.00695838	2.15749
NTC_1747	NA	0.021524	0.32355	0.00696409	2.15714
NTC_1597	NA	0.052029	0.13435	0.0069901	2.15552
NTC_350	NA	0.16426	0.042862	0.00704051	2.1524
NTC_1300	NA	0.026172	0.26911	0.00704315	2.15223
NTC_698	NA	0.019153	0.36781	0.00704466	2.15214
LILRA5	NA	0.51356	0.013741	0.00705683	2.15139
BTN3A3	0.55894	0.11609	0.061285	0.00711458	2.14785
MREG	NA	0.019665	0.36336	0.00714547	2.14597
ARL5B	0.376529	0.22524	0.032098	0.00722975	2.14088
NTC_739	NA	0.027762	0.26142	0.00725754	2.13921
IFIT1B	NA	0.040993	0.17768	0.00728364	2.13765
LAMP5	NA	0.011395	0.64002	0.00729303	2.13709
NTC_743	NA	0.076742	0.095252	0.00730983	2.13609
EOMES	0.00701869	0.06659	0.10994	0.0073209	2.13544
NTC_1598	NA	0.26385	0.027791	0.00733266	2.13474
NTC_363	NA	0.23253	0.031549	0.00733609	2.13454
NTC_421	NA	0.23253	0.031549	0.00733609	2.13454
NTC_709	NA	0.23253	0.031549	0.00733609	2.13454
NTC_224	NA	0.23253	0.031549	0.00733609	2.13454
C1ORF173	NA	0.010541	0.69841	0.00736194	2.13301
NFXL1	0.108897	0.091222	0.081099	0.00739801	2.13088
PHLDA2	NA	0.083319	0.088856	0.00740339	2.13057
NTC_952	NA	0.069657	0.10658	0.00742404	2.12936
ZFYVE26	0.123118	0.076462	0.097477	0.00745329	2.12765
NTC_1539	NA	0.31529	0.023678	0.00746544	2.12694
TMEM106A	-0.155035	0.011648	0.64131	0.00746998	2.12668
NTC_1538	NA	0.16517	0.045287	0.00748005	2.1261
BLVRA	0.824365	0.23246	0.032463	0.00754635	2.12226
MYO5C	NA	0.47438	0.01605	0.0076138	2.1184
CDCA4	-0.0120765	0.067373	0.11336	0.0076374	2.11705
NTC_1058	NA	0.24274	0.031549	0.0076582	2.11587
NTC_813	NA	0.24328	0.031549	0.00767524	2.11491
LSS	-0.0219804	0.064355	0.1195	0.00769042	2.11405
RASL10A	NA	0.053356	0.14493	0.00773289	2.11166
ZNF441	NA	0.065319	0.11855	0.00774357	2.11106
NTC_1815	NA	0.058171	0.13435	0.00781527	2.10706
NTC_1049	NA	0.018889	0.4142	0.00782382	2.10658
PI3	NA	0.12283	0.063848	0.00784245	2.10555
SPPL2A	-0.15249	0.080476	0.097907	0.00787916	2.10352
NTC_435	NA	0.24995	0.031549	0.00788567	2.10316
OR5K2	NA	0.39079	0.020226	0.00790412	2.10215
C1ORF74	0.00421051	0.1556	0.050978	0.00793218	2.10061
NTC_1838	NA	0.7153	0.01114	0.00796844	2.09863
TNFAIP6	NA	0.14159	0.056609	0.00801527	2.09608
NTC_1811	NA	0.038354	0.20944	0.00803286	2.09513
TCTEX1D1	-0.267162	0.012011	0.67158	0.00806635	2.09332
NTC_158	NA	0.25578	0.031549	0.0080696	2.09315
RALA	-0.167338	0.24458	0.033061	0.00808606	2.09226
NTC_1710	NA	0.11041	0.073553	0.00812099	2.09039
KIR2DL1	NA	0.025857	0.31484	0.00814082	2.08933
NTC_52	NA	0.21632	0.037682	0.00815137	2.08877
C17ORF66	NA	0.018937	0.43196	0.00818003	2.08725
CNN1	NA	0.10061	0.081305	0.0081801	2.08724
SERPINB9	NA	0.057506	0.14238	0.0081877	2.08684
NTC_124	NA	0.021524	0.38137	0.00820861	2.08573
HMSD	NA	0.066357	0.12372	0.00820969	2.08567
NTC_1252	NA	0.08624	0.095252	0.00821453	2.08542
NTC_1176	NA	0.052029	0.15794	0.00821746	2.08526
NTC_425	NA	0.036292	0.22733	0.00825026	2.08353
LGALS2	-0.146881	0.036158	0.22824	0.0082527	2.0834
LAP3	1.99411	0.14595	0.056937	0.00830996	2.0804
NTC_703	NA	0.26385	0.031549	0.0083242	2.07966
FAM47E-STBD1	NA	0.012182	0.68378	0.00832981	2.07937
CSF3R	-0.227597	0.10526	0.079141	0.00833038	2.07934
NTC_860	NA	0.040756	0.20673	0.00842549	2.0744
NTC_331	NA	0.24274	0.034751	0.00843546	2.07389
STARD5	0.030057	0.010601	0.79735	0.00845271	2.073
LRG1	-0.464365	0.013283	0.64099	0.00851427	2.06985
PVRIG	NA	0.0098751	0.86472	0.0085392	2.06858
DAPP1	0.0838002	0.066093	0.12922	0.00854054	2.06851
HTR1D	NA	0.022041	0.3876	0.00854309	2.06838
NTC_504	NA	0.069847	0.12233	0.00854438	2.06832
NTC_391	NA	0.020634	0.41471	0.00855713	2.06767
MRM1	0.316841	0.014955	0.57518	0.00860182	2.06541
GRAMD1B	0.178579	0.18463	0.046653	0.00861354	2.06482
NTC_824	NA	0.013945	0.62094	0.00865901	2.06253
MS4A6A	-0.0662558	0.022452	0.38594	0.00866512	2.06223
NTC_1105	NA	0.51203	0.017076	0.00874342	2.05832
NTC_278	NA	0.19321	0.045287	0.0087499	2.058
NTC_675	NA	0.2823	0.031549	0.00890628	2.0503
NTC_497	NA	0.2823	0.031549	0.00890628	2.0503
MSMO1	NA	0.12544	0.07107	0.00891502	2.04988
PDGFRB	-0.359356	0.090821	0.098284	0.00892625	2.04933
PTPRN2	0.328807	0.14742	0.06084	0.00896903	2.04725
TLX2	NA	0.14972	0.060235	0.00901838	2.04487
NTC_695	NA	0.048373	0.18745	0.00906752	2.04251
FCGR3A	0.0336983	0.50759	0.017896	0.00908383	2.04173
NFKBIA	0.139638	0.12705	0.071528	0.00908763	2.04155
APOBEC1	NA	0.017211	0.53143	0.00914644	2.03875
PARPBP	NA	0.23214	0.039524	0.0091751	2.03739
NTC_1602	NA	0.08624	0.10658	0.00919146	2.03662
NTC_380	NA	0.08624	0.10658	0.00919146	2.03662
AMOTL2	-0.232928	0.010357	0.88769	0.00919381	2.0365
NTC_1655	NA	0.10207	0.090133	0.00919988	2.03622
NTC_117	NA	0.72131	0.012756	0.00920103	2.03616
DMD	NA	0.011661	0.7942	0.00926117	2.03333
NTC_776	NA	0.63282	0.014648	0.00926955	2.03294
COBL	NA	0.19544	0.047452	0.00927402	2.03273
NTC_436	NA	0.076807	0.12115	0.00930517	2.03128
NTC_677	NA	0.027762	0.33654	0.00934302	2.02951
NTC_487	NA	0.069847	0.13414	0.00936928	2.02829
CLEC2D	-0.0697121	0.081628	0.11526	0.00940844	2.02648
ABCA6	0.131331	0.075212	0.1251	0.00940902	2.02646
GNMT	NA	0.06336	0.14898	0.00943937	2.02506
NTC_559	NA	0.088988	0.10658	0.00948434	2.02299
NTC_284	NA	0.088988	0.10658	0.00948434	2.02299
NTC_1056	NA	0.31714	0.030074	0.00953767	2.02056
NTC_434	NA	0.13835	0.069441	0.00960716	2.0174
MB21D1	NA	0.19566	0.049176	0.00962178	2.01674
NTC_1546	NA	0.026172	0.36781	0.00962632	2.01654
CH25H	NA	0.12751	0.075607	0.00964065	2.01589
NTC_924	NA	0.24328	0.039898	0.00970639	2.01294
NTC_1000	NA	0.10207	0.095102	0.00970706	2.01291
SKIL	0.0146702	0.069808	0.13926	0.00972146	2.01227
NTC_1262	NA	0.21632	0.044947	0.00972294	2.0122
KCTD21	-0.0785973	0.040802	0.23854	0.00973291	2.01176
TFRC	-0.0980013	0.043552	0.22366	0.00974084	2.0114
GRASP	NA	0.043276	0.22516	0.00974402	2.01126
IFI6	3.71495	0.038196	0.25518	0.00974686	2.01114
NMI	0.0727831	0.013875	0.70509	0.00978312	2.00952
NTC_532	NA	0.37421	0.026227	0.00981441	2.00814
NTC_1371	NA	0.073399	0.13435	0.00986116	2.00607
GPC2	-0.269677	0.010867	0.9079	0.00986615	2.00585
HR	NA	0.21431	0.046085	0.00987648	2.0054
APOE	-0.0440234	0.065904	0.14988	0.00987769	2.00534
NTC_631	NA	0.42808	0.023185	0.00992503	2.00327
CLEC4F	NA	0.15871	0.0629	0.00998286	2.00075
P2RY14	NA	0.059118	0.17069	0.0100909	1.99607
NTC_1175	NA	0.033979	0.2981	0.0101291	1.99443
NTC_1653	NA	0.32135	0.031549	0.0101383	1.99404
CDH1	NA	0.063231	0.16057	0.010153	1.99341
NTC_345	NA	0.028482	0.3567	0.0101595	1.99313
NTC_1569	NA	0.48761	0.020891	0.0101867	1.99197
NTC_1773	NA	0.24274	0.042013	0.0101982	1.99147
TCHH	-0.204615	0.11883	0.086261	0.0102504	1.98926
KBTBD8	0.380681	0.060927	0.16845	0.0102632	1.98872
NTC_1518	NA	0.11376	0.090221	0.0102635	1.9887
NTC_1259	NA	0.19691	0.052584	0.0103543	1.98488
NTC_1132	NA	0.13088	0.079264	0.0103741	1.98405
BRIP1	NA	0.042217	0.24618	0.010393	1.98326
NTC_834	NA	0.015591	0.66689	0.0103975	1.98307
ANO7P1	NA	0.011011	0.94619	0.0104185	1.98219
CCND3	0.0666844	0.011204	0.93109	0.0104319	1.98164
KRTAP16-1	NA	0.014588	0.71785	0.010472	1.97997
CHRNA10	-0.0238747	0.071339	0.14688	0.0104783	1.97971
CCL24	NA	0.024903	0.42284	0.01053	1.97757
C12ORF55	NA	0.13957	0.075708	0.0105666	1.97607
NTC_1862	NA	0.21632	0.049143	0.0106306	1.97344
NTC_94	NA	0.44953	0.023678	0.010644	1.9729
IL36RN	NA	0.014491	0.73463	0.0106455	1.97283
NTC_671	NA	0.079869	0.13435	0.0107304	1.96938
NTC_656	NA	0.237	0.045287	0.010733	1.96928
IRG1	NA	0.17757	0.06077	0.0107909	1.96694
C17ORF96	0.352398	0.22778	0.047636	0.0108505	1.96455
GAL3ST1	NA	0.046525	0.23359	0.0108678	1.96386
NTC_1090	NA	0.019429	0.56072	0.0108942	1.9628
NTC_1619	NA	0.12109	0.090133	0.0109142	1.96201
NFE2L3	0.439773	0.027181	0.4018	0.0109213	1.96172
ASCC3	0.316921	0.030822	0.35501	0.0109421	1.9609
RIPK1	0.251743	0.091827	0.11925	0.0109504	1.96057
OTOF	1.20577	0.54846	0.019999	0.0109687	1.95985
NTC_1070	NA	0.24274	0.045287	0.010993	1.95889
NTC_1820	NA	0.24274	0.045287	0.010993	1.95889
NTC_607	NA	0.24274	0.045287	0.010993	1.95889
NTC_1897	NA	0.10207	0.10773	0.010996	1.95877
NTC_672	NA	0.13955	0.079264	0.0110613	1.95619
NTC_1116	NA	0.9322	0.011914	0.0111062	1.95443
SUN2	NA	0.6705	0.016599	0.0111296	1.95352
XDH	NA	0.043529	0.25573	0.0111317	1.95344
CNGA1	NA	0.020058	0.55545	0.0111412	1.95307
NTC_11	NA	0.16426	0.06832	0.0112222	1.94992
NTC_1094	NA	0.16426	0.06832	0.0112222	1.94992
KLHL31	NA	0.088749	0.12649	0.0112259	1.94978
NTC_542	NA	0.32748	0.034332	0.011243	1.94912
NTC_283	NA	0.083734	0.13435	0.0112497	1.94886
NTC_201	NA	0.083734	0.13435	0.0112497	1.94886
NTC_512	NA	0.53911	0.020891	0.0112625	1.94836
NTC_327	NA	0.51203	0.022022	0.0112759	1.94785
KPNA7	NA	0.11505	0.098074	0.0112834	1.94756
ASPHD2	0.385134	0.14357	0.078651	0.0112919	1.94723
NTC_1309	NA	0.077102	0.14686	0.0113232	1.94603
NTC_1411	NA	0.069847	0.16326	0.0114032	1.94297
FFAR2	NA	0.056693	0.20125	0.0114095	1.94273
NTC_645	NA	0.10207	0.11298	0.0115319	1.9381
NTC_482	NA	0.10207	0.11298	0.0115319	1.9381
NTC_1616	NA	0.086021	0.13414	0.0115389	1.93784
NTC_1834	NA	0.086021	0.13414	0.0115389	1.93784
NTC_150	NA	0.072113	0.16091	0.0116037	1.9354
NTC_1019	NA	0.021233	0.54882	0.0116531	1.93356
NTC_1173	NA	0.048373	0.24269	0.0117396	1.93035
NTC_1044	NA	0.13027	0.090221	0.0117531	1.92985
NTC_1205	NA	0.10207	0.11529	0.0117677	1.92931
NTC_821	NA	0.021524	0.54675	0.0117682	1.92929
NPR2	0.111332	0.84207	0.01398	0.0117721	1.92914
NTC_115	NA	0.056348	0.20944	0.0118015	1.92806
NTC_608	NA	0.37421	0.031549	0.011806	1.9279
NTC_1077	NA	0.028482	0.41489	0.0118169	1.9275
OSBPL5	-0.314645	0.15549	0.076688	0.0119242	1.92357
MCL1	0.130272	0.13798	0.086465	0.0119304	1.92334
NTC_1275	NA	0.31714	0.037682	0.0119505	1.92262
NTC_229	NA	0.088988	0.13435	0.0119555	1.92243
NTC_301	NA	0.37938	0.031549	0.0119691	1.92194
AXL	2.78885	0.033155	0.36201	0.0120024	1.92073
NTC_970	NA	0.064651	0.18566	0.0120031	1.92071
SCAMP5	-0.00651035	0.20152	0.059608	0.0120122	1.92038
CAPN2	0.520093	0.062778	0.19155	0.0120251	1.91991
AP1S3	0.163031	0.13775	0.087438	0.0120446	1.91921
FAM135B	-0.714541	0.079896	0.15085	0.0120523	1.91893
NTC_1422	NA	0.43395	0.027791	0.0120599	1.91866
PARP14	2.70165	0.019973	0.61261	0.0122357	1.91237
NTC_598	NA	0.10834	0.11298	0.0122403	1.91221
CCNG1	-0.290173	0.22492	0.054589	0.0122782	1.91087
SLC28A2	NA	0.045554	0.27051	0.0123228	1.90929
NTC_1501	NA	0.10207	0.12115	0.0123658	1.90778
NCR3LG1	NA	0.037942	0.32723	0.0124158	1.90603
CORIN	NA	0.037561	0.33085	0.0124271	1.90563
PTPRD	NA	0.30352	0.041039	0.0124562	1.90462
NTC_330	NA	0.092967	0.13435	0.0124901	1.90343
FUCA1	-0.392191	0.13394	0.093497	0.012523	1.90229
ENPP2	1.01411	0.805	0.015561	0.0125266	1.90217
NTC_1212	NA	0.04949	0.25451	0.0125957	1.89978
NTC_474	NA	0.18181	0.069441	0.0126251	1.89877
SLC23A3	-0.134519	0.01336	0.94912	0.0126802	1.89687
EPSTI1	4.38511	0.020059	0.63394	0.0127162	1.89564
NTC_601	NA	0.055658	0.22895	0.0127429	1.89473
CREB3L3	NA	0.013484	0.94543	0.0127482	1.89455
TCF7L2	NA	0.046818	0.27288	0.0127757	1.89362
NTC_1892	NA	0.40609	0.031549	0.0128117	1.89239
GCA	0.0926636	0.017737	0.72695	0.0128939	1.88962
CBWD3	-0.178838	0.026098	0.49669	0.0129626	1.88731
RHBDL3	NA	0.061146	0.21264	0.0130021	1.88599
NTC_300	NA	0.040221	0.32355	0.0130135	1.88561
IL17RB	NA	0.97214	0.013423	0.013049	1.88442
CASP12	NA	0.46081	0.028329	0.0130543	1.88425
FXYD6	1.08174	0.040951	0.31974	0.0130937	1.88294
OR52N4	NA	0.014675	0.89231	0.0130946	1.88291
NTC_799	NA	0.023389	0.56072	0.0131147	1.88224
NTC_790	NA	0.25015	0.052584	0.0131539	1.88095
HIST1H2AC	NA	0.067786	0.19409	0.0131566	1.88086
NTC_275	NA	0.027762	0.47536	0.0131969	1.87953
NTC_1809	NA	0.088988	0.14854	0.0132183	1.87883
NTC_63	NA	0.41898	0.031549	0.0132184	1.87882
NTC_443	NA	0.10207	0.12994	0.013263	1.87736
PLK2	NA	0.24075	0.055106	0.0132668	1.87723
NTC_1366	NA	0.055658	0.23838	0.0132678	1.8772
NTC_1607	NA	0.072113	0.18433	0.0132926	1.87639
NCOA7	1.7057	0.014175	0.94166	0.013348	1.87458
ENDOD1	1.04417	0.029645	0.45123	0.0133767	1.87365
NTC_1660	NA	0.051173	0.26142	0.0133776	1.87362
NTC_1514	NA	0.032328	0.4142	0.0133903	1.87321
NTC_208	NA	0.31292	0.042862	0.0134124	1.87249
GGT5	NA	0.061842	0.21691	0.0134141	1.87244
IL7R	-0.0374248	0.56194	0.023895	0.0134276	1.872
NTC_585	NA	0.12601	0.10658	0.0134301	1.87192
NTC_54	NA	0.13027	0.10324	0.0134491	1.87131
CD300E	NA	0.095448	0.14156	0.0135116	1.86929
NTC_1889	NA	0.082826	0.16326	0.0135222	1.86895
RAB19	NA	0.33901	0.03991	0.0135299	1.86871
PLA2G16	NA	0.048925	0.27728	0.0135659	1.86755
NSUN7	NA	0.067301	0.20174	0.0135773	1.86719
NTC_85	NA	0.047688	0.28647	0.0136612	1.86451
NTC_1195	NA	0.056348	0.24269	0.0136751	1.86407
NTC_655	NA	0.43395	0.031549	0.0136907	1.86357
NTC_1320	NA	0.10207	0.13414	0.0136917	1.86354
RND3	0.739792	0.026166	0.52376	0.0137047	1.86313
CENPP	0.449234	0.20109	0.068388	0.0137521	1.86163
NTC_1692	NA	0.03317	0.41489	0.0137619	1.86132
NEFH	0.0551326	0.1588	0.086708	0.0137692	1.86109
CD163L1	-0.249099	0.014062	0.97957	0.0137747	1.86092
CFB	0.328346	0.044745	0.30799	0.013781	1.86072
SLC25A53	NA	0.16309	0.084672	0.0138092	1.85983
FAM71A	NA	0.21682	0.063707	0.013813	1.85971
GPATCH11	NA	0.029763	0.46798	0.0139285	1.8561
NTC_883	NA	0.021524	0.64777	0.0139426	1.85566
NTC_126	NA	0.13088	0.10658	0.0139492	1.85545
ZFP37	NA	0.040753	0.34343	0.0139958	1.854
NTC_694	NA	0.13167	0.10658	0.0140334	1.85284
TRPA1	NA	0.11906	0.11799	0.0140479	1.85239
LPGAT1	-0.245076	0.15016	0.093738	0.0140757	1.85153
EHF	NA	0.070796	0.19884	0.0140771	1.85149
NTC_424	NA	0.39	0.036132	0.0140915	1.85104
NTC_1895	NA	0.51203	0.027791	0.0142298	1.8468
ADAR	1.20141	0.037178	0.38285	0.0142336	1.84669
TRNT1	0.211592	0.028191	0.50515	0.0142407	1.84647
SCGB2A1	NA	0.25686	0.055457	0.0142447	1.84635
NTC_721	NA	0.062322	0.22895	0.0142686	1.84562
PKLR	NA	0.62135	0.02304	0.0143159	1.84418
NTC_901	NA	0.64993	0.022097	0.0143615	1.8428
SPON1	NA	0.46029	0.031206	0.0143638	1.84273
LDHAL6A	-0.104082	0.12282	0.11718	0.014392	1.84188
UGT1A6	NA	0.38852	0.037044	0.0143923	1.84187
CYP19A1	NA	0.051747	0.27866	0.0144198	1.84104
NTC_1271	NA	0.87068	0.016578	0.0144341	1.84061
NTC_154	NA	0.10834	0.13326	0.0144374	1.84051
ABCG2	NA	0.15542	0.093013	0.0144561	1.83995
SMAD3	0.176652	0.35854	0.040381	0.0144782	1.83929
KIAA0040	NA	0.093474	0.15604	0.0145857	1.83607
NTC_70	NA	0.11041	0.13309	0.0146945	1.83285
NTC_1477	NA	0.4664	0.031549	0.0147145	1.83226
NTC_392	NA	0.4664	0.031549	0.0147145	1.83226
NTC_865	NA	0.032328	0.45526	0.0147176	1.83216
C5ORF51	-0.139712	0.16831	0.087514	0.0147295	1.83181
NTC_1	NA	0.21632	0.06832	0.014779	1.83036
NTC_1529	NA	0.015814	0.93589	0.0148002	1.82973
NTC_1421	NA	0.16426	0.090221	0.0148197	1.82916
CCDC92	-0.173172	0.94471	0.015695	0.0148272	1.82894
NTC_1679	NA	0.11041	0.13435	0.0148336	1.82875
NTC_233	NA	0.47223	0.031549	0.0148984	1.82686
NTC_1407	NA	0.13981	0.10658	0.0149009	1.82679
HIST2H2AC	0.191036	0.77684	0.019305	0.0149969	1.824
CYP1A1	NA	0.084576	0.17816	0.0150681	1.82194
NTC_1696	NA	0.11256	0.13435	0.0151224	1.82038
NTC_1798	NA	0.11256	0.13435	0.0151224	1.82038
NTC_937	NA	0.11256	0.13435	0.0151224	1.82038
NTC_1721	NA	0.11256	0.13435	0.0151224	1.82038
BEST1	-0.286291	0.040231	0.37866	0.0152339	1.81719
NTC_1199	NA	0.021233	0.71779	0.0152408	1.81699
NTC_81	NA	0.43079	0.035433	0.0152642	1.81633
CCR1	0.787115	0.9644	0.015846	0.0152819	1.81582
ODC1	-0.116091	0.38554	0.039665	0.0152924	1.81552
CTSS	0.408332	0.044166	0.34639	0.0152987	1.81535
ULK4	NA	0.087916	0.17403	0.0153	1.81531
ZNF613	0.218751	0.19895	0.076934	0.015306	1.81514
NTC_1603	NA	0.4664	0.032838	0.0153156	1.81486
DCUN1D3	-0.0483123	0.060868	0.25274	0.0153838	1.81294
IL15RA	NA	0.22724	0.067811	0.0154094	1.81222
NTC_898	NA	0.047688	0.3241	0.0154557	1.81091
NTC_1011	NA	0.052029	0.2981	0.0155098	1.80939
ADA	-0.147855	0.079095	0.1967	0.015558	1.80805
NTC_1054	NA	0.49443	0.031549	0.0155988	1.80691
NTC_1171	NA	0.076742	0.20368	0.0156308	1.80602
TIMP1	-0.499527	0.065144	0.2402	0.0156476	1.80555
NTC_1182	NA	0.072113	0.217	0.0156485	1.80553
NTC_194	NA	0.11718	0.13414	0.0157185	1.80359
NTC_1403	NA	0.079869	0.19757	0.0157797	1.8019
NTC_740	NA	0.41898	0.037694	0.015793	1.80153
HIST1H1D	NA	0.40147	0.039422	0.0158268	1.80061
NTC_203	NA	0.10207	0.15518	0.0158392	1.80027
UGDH	-0.209197	0.16039	0.098999	0.0158784	1.79919
C2ORF42	0.0859777	0.29318	0.054292	0.0159173	1.79813
CD226	NA	0.3115	0.0511	0.0159176	1.79812
ANP32B	0.160827	0.059377	0.26814	0.0159213	1.79802
NTC_1165	NA	0.13167	0.12115	0.0159518	1.79719
SSBP3	0.0781237	0.053114	0.30174	0.0160266	1.79516
CHAC2	0.398105	0.18493	0.086691	0.0160318	1.79502
NTC_250	NA	0.076742	0.20944	0.0160728	1.79391
NTC_727	NA	0.1689	0.095252	0.0160881	1.7935
HIST2H2AA3	0.190349	0.035068	0.46129	0.0161765	1.79111
NTC_406	NA	0.20731	0.078069	0.0161845	1.7909
DPCD	NA	0.084588	0.19165	0.0162113	1.79018
NTC_500	NA	0.19691	0.082586	0.016262	1.78883
NTC_1308	NA	0.062322	0.26142	0.0162922	1.78802
PDGFC	-0.0280448	0.0205	0.79845	0.0163682	1.786
OPRM1	NA	0.36484	0.044908	0.0163842	1.78557
NTC_369	NA	0.52148	0.031549	0.0164522	1.78378
TRIM6-TRIM34	NA	0.072012	0.22848	0.0164533	1.78375
MAATS1	NA	0.19783	0.083298	0.0164788	1.78307
GIN1	-0.152514	0.025336	0.65167	0.0165107	1.78223
NTC_24	NA	0.027762	0.59656	0.0165617	1.7809
IGF2BP2	0.0197382	0.19247	0.086222	0.0165951	1.78002
UPP2	NA	0.039723	0.4184	0.0166201	1.77937
GCLC	0.379072	0.13125	0.12678	0.0166399	1.77885
GSDMD	0.634519	0.045624	0.36513	0.0166587	1.77836
NTC_978	NA	0.15701	0.10658	0.0167341	1.7764
NTC_969	NA	0.53439	0.031549	0.0168595	1.77316
NTC_239	NA	0.53439	0.031549	0.0168595	1.77316
NTC_1192	NA	0.53439	0.031549	0.0168595	1.77316
ASCL2	0.786204	0.42265	0.039925	0.0168743	1.77277
FST	NA	0.10038	0.16867	0.0169311	1.77131
DUSP19	0.297722	0.017846	0.95277	0.0170031	1.76947
CCL7	NA	0.019196	0.88613	0.0170102	1.76929
NTC_1134	NA	0.082826	0.20673	0.0171226	1.76643
ZNF148	0.0665894	0.30669	0.055858	0.0171311	1.76622
SDC3	NA	0.38479	0.044784	0.0172324	1.76365
AGPAT9	-0.264464	0.42411	0.040677	0.0172515	1.76317
CLEC4E	NA	0.9248	0.018673	0.0172688	1.76274
NTC_358	NA	0.54746	0.031549	0.0172718	1.76266
LRRN3	NA	0.19994	0.087107	0.0174162	1.75905
NTC_846	NA	0.57755	0.030183	0.0174322	1.75865
NTC_266	NA	0.10207	0.17126	0.0174805	1.75745
NTC_1163	NA	0.10207	0.17126	0.0174805	1.75745
NTC_1224	NA	0.10207	0.17126	0.0174805	1.75745
C5ORF58	NA	0.0453	0.38594	0.0174831	1.75738
ZFP3	-0.154006	0.10272	0.17024	0.0174871	1.75728
NTC_240	NA	0.16426	0.10658	0.0175068	1.75679
NTC_1639	NA	0.16426	0.10658	0.0175068	1.75679
NTC_29	NA	0.16426	0.10658	0.0175068	1.75679
NTC_1103	NA	0.16426	0.10658	0.0175068	1.75679
NTC_1496	NA	0.16426	0.10658	0.0175068	1.75679
NTC_1204	NA	0.16426	0.10658	0.0175068	1.75679
NTC_905	NA	0.16426	0.10658	0.0175068	1.75679
NTC_486	NA	0.55538	0.031549	0.0175217	1.75642
PDGFA	NA	0.026424	0.66314	0.0175228	1.7564
CES1	-0.0772035	0.61682	0.028417	0.0175282	1.75626
NTC_890	NA	0.39	0.044947	0.0175293	1.75623
ASIP	NA	0.091101	0.19256	0.0175424	1.75591
NPR1	NA	0.031301	0.56056	0.0175461	1.75582
BRSK1	0.301715	0.45332	0.03871	0.017548	1.75577
NTC_705	NA	0.51203	0.034332	0.017579	1.75501
NTC_510	NA	0.069657	0.25451	0.0177284	1.75133
NTC_129	NA	0.56219	0.031549	0.0177365	1.75113
NTC_248	NA	0.35647	0.049913	0.0177925	1.74976
UGT1A10	NA	0.39566	0.045002	0.0178055	1.74945
NTC_1114	NA	0.31714	0.056533	0.0179289	1.74645
NTC_1481	NA	0.11376	0.15794	0.0179673	1.74552
LIG4	0.0507092	0.054416	0.33036	0.0179769	1.74529
ADAM28	NA	0.29266	0.061465	0.0179883	1.74501
HESX1	2.67869	0.018802	0.95697	0.0179929	1.7449
AKAP12	-0.26026	0.089403	0.20234	0.0180898	1.74257
PI4K2B	0.455559	0.33974	0.053351	0.0181255	1.74171
NTC_1147	NA	0.13981	0.12994	0.0181669	1.74072
TRIM69	0.603625	0.078942	0.23028	0.0181788	1.74044
NTC_144	NA	0.17998	0.10116	0.0182068	1.73977
NTC_1469	NA	0.056348	0.32355	0.0182314	1.73918
CMYA5	0.828022	0.39505	0.046169	0.0182391	1.739
NTC_1646	NA	0.37938	0.04833	0.0183354	1.73671
SLC52A1	NA	0.5984	0.030649	0.0183404	1.73659
NTC_657	NA	0.092967	0.19757	0.0183675	1.73595
NTC_319	NA	0.19321	0.095252	0.0184036	1.7351
DCSTAMP	NA	0.020749	0.88742	0.0184131	1.73487
NTC_1249	NA	0.12362	0.14926	0.0184515	1.73397
OLIG2	-0.315842	0.3959	0.04671	0.0184925	1.733
NTC_1178	NA	0.12601	0.14686	0.0185058	1.73269
NTC_632	NA	0.32748	0.056533	0.0185134	1.73251
ME3	-0.0747427	0.28778	0.06491	0.0186798	1.72863
NTC_346	NA	0.2358	0.079264	0.0186905	1.72838
NTC_1650	NA	0.20731	0.090221	0.0187037	1.72807
NTC_1022	NA	0.13981	0.13435	0.0187835	1.72622
ZNF780A	NA	0.15495	0.12139	0.0188094	1.72563
RHOF	NA	0.06649	0.28299	0.018816	1.72547
RAB27A	-0.0904066	0.046565	0.40423	0.018823	1.72531
NTC_503	NA	0.082826	0.22733	0.0188288	1.72518
DCDC5	NA	0.1586	0.11899	0.0188718	1.72419
DENND1B	NA	0.075463	0.25071	0.0189193	1.72309
NTC_1277	NA	0.10207	0.18566	0.0189503	1.72238
NTC_175	NA	0.16775	0.11298	0.0189524	1.72234
RPL22	-0.463282	0.059474	0.31874	0.0189567	1.72224
NTC_426	NA	0.60413	0.031549	0.0190597	1.71988
NTC_389	NA	0.63282	0.030183	0.0191004	1.71896
NTC_417	NA	0.12109	0.15794	0.019125	1.7184
NTC_1709	NA	0.17998	0.10658	0.0191823	1.7171
NTC_98	NA	0.90243	0.021289	0.0192118	1.71643
CDK18	NA	0.21886	0.087924	0.019243	1.71573
NTC_444	NA	0.098764	0.19497	0.019256	1.71543
NTC_215	NA	0.13088	0.14854	0.0194409	1.71128
ZFHX2	NA	0.16485	0.11812	0.0194721	1.71059
PRDM16	NA	0.12555	0.15536	0.0195054	1.70984
NTC_688	NA	0.21632	0.090221	0.0195166	1.7096
NTC_1489	NA	0.21632	0.090221	0.0195166	1.7096
NTC_1852	NA	0.21632	0.090221	0.0195166	1.7096
NTC_570	NA	0.19321	0.10116	0.0195451	1.70896
NTC_625	NA	0.076807	0.25451	0.0195481	1.70889
NDN	0.335556	0.075479	0.25934	0.0195747	1.7083
UBTD2	-0.0839493	0.056874	0.34598	0.0196773	1.70604
CETN3	-0.157655	0.11457	0.1718	0.0196831	1.70591
STRIP2	NA	0.020323	0.9748	0.0198109	1.7031
NUP43	0.449756	0.18517	0.10715	0.019841	1.70244
NTC_1354	NA	0.26948	0.073707	0.0198626	1.70196
NTC_1031	NA	0.10207	0.19497	0.0199006	1.70113
NTC_361	NA	0.63282	0.031549	0.0199648	1.69973
SUSD3	-0.371059	0.062191	0.32293	0.0200833	1.69716
CD109	-0.370198	0.14599	0.1377	0.0201028	1.69674
GIMAP6	-0.153821	0.057116	0.35375	0.0202048	1.69455
NTC_1442	NA	0.058171	0.34963	0.0203383	1.69168
NTC_1174	NA	0.088988	0.22895	0.0203738	1.69093
NTC_1667	NA	0.48761	0.042013	0.020486	1.68854
NTC_1310	NA	0.47974	0.042862	0.0205626	1.68692
ZNF419	-0.134644	0.08676	0.23703	0.0205647	1.68688
NTC_1318	NA	0.19321	0.10658	0.0205923	1.68629
GLIPR2	0.229829	0.055317	0.37288	0.0206266	1.68557
NTC_1355	NA	0.9694	0.021289	0.0206376	1.68534
NTC_886	NA	0.1689	0.12233	0.0206615	1.68484
FPR2	-0.102731	0.031193	0.66308	0.0206835	1.68438
S1PR3	0.0925086	0.15221	0.13634	0.0207523	1.68293
NTC_408	NA	0.26844	0.077904	0.0209125	1.67959
CLEC2B	NA	0.049425	0.42395	0.0209537	1.67874
IRF5	-0.158162	0.12645	0.16655	0.0210602	1.67654
TARS	0.36023	0.17095	0.12327	0.021073	1.67627
NTC_1757	NA	0.082826	0.25451	0.02108	1.67613
CCND2	-0.243572	0.13171	0.16043	0.0211302	1.6751
TAS2R14	NA	0.078029	0.27106	0.0211505	1.67468
LMTK3	-0.287627	0.12035	0.17594	0.0211744	1.67419
SAT1	0.359064	0.14144	0.15012	0.021233	1.67299
NTC_1549	NA	0.20759	0.10233	0.0212427	1.67279
MYO1E	0.225383	0.054781	0.38778	0.021243	1.67278
NTC_441	NA	0.092967	0.22895	0.0212848	1.67193
NTC_929	NA	0.67515	0.031549	0.0213003	1.67161
CHMP5	1.07542	0.29963	0.071272	0.0213552	1.6705
ZNF181	0.191119	0.77618	0.027555	0.0213876	1.66984
NTC_143	NA	0.14573	0.14686	0.0214019	1.66955
CCDC50	0.155721	0.13673	0.15672	0.0214283	1.66901
SLC41A2	NA	0.023784	0.90295	0.0214758	1.66805
NTC_1089	NA	0.13167	0.16326	0.0214964	1.66763
TRIM6	NA	0.17075	0.12597	0.0215094	1.66737
NTC_544	NA	0.82237	0.026227	0.0215683	1.66618
NTC_179	NA	0.85974	0.025162	0.0216328	1.66489
NTC_1050	NA	0.047527	0.45526	0.0216371	1.6648
CPEB3	0.089422	0.1193	0.18137	0.0216374	1.66479
NTC_177	NA	0.68749	0.031549	0.0216896	1.66375
LARP4	0.0716013	0.45814	0.047415	0.0217227	1.66309
TRIM34	NA	0.067536	0.32218	0.0217587	1.66237
NTC_685	NA	0.038354	0.5687	0.0218119	1.66131
TDRD7	0.120691	0.07203	0.30319	0.0218388	1.66077
ELOVL7	NA	0.20713	0.1057	0.0218936	1.65968
HSPA4L	0.224561	0.071784	0.30621	0.021981	1.65795
ANKRD1	NA	0.19086	0.11534	0.0220138	1.65731
NTC_1311	NA	0.048373	0.45526	0.0220223	1.65714
NTC_777	NA	0.048373	0.45526	0.0220223	1.65714
HSD17B14	-0.364974	0.045177	0.49139	0.0221995	1.65366
NTC_1888	NA	0.13027	0.17091	0.0222644	1.65239
NTC_1151	NA	0.13027	0.17091	0.0222644	1.65239
NTC_162	NA	0.13027	0.17091	0.0222644	1.65239
MYO6	-0.146869	0.14528	0.15329	0.02227	1.65228
NTC_676	NA	0.040756	0.54675	0.0222833	1.65202
NTC_1014	NA	0.040756	0.54675	0.0222833	1.65202
NTC_1476	NA	0.73838	0.030183	0.0222865	1.65196
CCM2L	NA	0.025136	0.88668	0.0222876	1.65194
NTC_896	NA	0.21632	0.10324	0.0223329	1.65106
NTC_643	NA	0.027762	0.80748	0.0224173	1.64942
NTC_310	NA	0.12109	0.18566	0.0224816	1.64817
NTC_1553	NA	0.16775	0.13435	0.0225372	1.6471
BCAS4	-0.0767405	0.37014	0.060906	0.0225437	1.64697
NTC_142	NA	0.08624	0.26142	0.0225449	1.64695
NTC_1761	NA	0.058171	0.38797	0.0225686	1.6465
LGALS9B	1.12451	0.051606	0.43741	0.022573	1.64641
MYBPC3	0.0176794	0.19416	0.11648	0.0226158	1.64559
SLC37A2	NA	0.063244	0.35877	0.02269	1.64416
IFNGR1	-0.194448	0.023848	0.95288	0.0227243	1.64351
NTC_630	NA	0.69255	0.032838	0.022742	1.64317
NTC_1465	NA	0.72131	0.031549	0.0227566	1.64289
TTC40	NA	0.65263	0.034979	0.0228283	1.64153
PRKAG2	1.11411	0.19372	0.11792	0.0228435	1.64124
NTC_1899	NA	0.079869	0.28647	0.0228801	1.64054
PLAUR	-0.04312	0.05771	0.39717	0.0229207	1.63977
NTC_762	NA	0.21615	0.10658	0.0230373	1.63757
KLHL41	NA	0.17469	0.13201	0.0230608	1.63713
PRLR	-0.00165684	0.49995	0.046806	0.0234007	1.63077
C14ORF119	NA	0.99039	0.023683	0.0234554	1.62976
UBD	NA	0.057982	0.40477	0.0234694	1.6295
NTC_1826	NA	0.036292	0.64777	0.0235089	1.62877
NTC_1102	NA	0.30184	0.078069	0.0235643	1.62774
NTC_619	NA	0.48761	0.04833	0.0235662	1.62771
NTC_1141	NA	0.52148	0.045287	0.0236163	1.62679
NTC_1267	NA	0.14573	0.16326	0.0237919	1.62357
HELB	NA	0.32525	0.073245	0.0238229	1.623
CCRL2	0.0349012	0.025048	0.95209	0.023848	1.62255
NTC_881	NA	0.13955	0.17091	0.0238505	1.6225
NTC_188	NA	0.2358	0.10116	0.0238535	1.62245
CTRL	0.0120759	0.068323	0.35015	0.0239233	1.62118
NTC_235	NA	0.90243	0.026557	0.0239658	1.62041
NTC_461	NA	0.098764	0.24269	0.023969	1.62035
TGM2	NA	0.97679	0.024621	0.0240495	1.61889
NTC_567	NA	0.56219	0.042862	0.0240966	1.61804
NTC_1412	NA	0.13088	0.18433	0.0241251	1.61753
NTC_1464	NA	0.13088	0.18433	0.0241251	1.61753
RGS22	NA	0.1891	0.12855	0.0243088	1.61424
NTNG2	NA	0.1686	0.14419	0.0243104	1.61421
CXORF40A	0.0803694	0.060621	0.40139	0.0243327	1.61381
NTC_404	NA	0.77157	0.031549	0.0243423	1.61364
LACC1	NA	0.46989	0.051844	0.024361	1.61331
NTC_75	NA	0.31292	0.077904	0.0243777	1.61301
IL1A	NA	0.024952	0.98073	0.0244712	1.61135
PLSCR1	2.30289	0.025652	0.95767	0.0245662	1.60966
DUSP16	0.276939	0.06551	0.37681	0.0246848	1.60757
MAFK	NA	0.21871	0.11293	0.0246989	1.60732
FEZ1	0.00764492	0.20438	0.12117	0.0247647	1.60617
PAX8	-0.180574	0.076216	0.32648	0.024883	1.6041
NTC_960	NA	0.21632	0.11529	0.0249395	1.60311
PTGFRN	0.135896	0.062368	0.40222	0.0250857	1.60057
NTC_1210	NA	0.26385	0.095102	0.0250927	1.60045
SLAMF9	-0.300809	0.045238	0.55592	0.0251487	1.59948
TRIM56	0.836796	0.16287	0.15449	0.0251618	1.59926
NTC_74	NA	0.237	0.10658	0.0252595	1.59758
ST3GAL4	-0.229927	0.078426	0.32237	0.0252822	1.59719
NME8	NA	0.77649	0.032625	0.025333	1.59631
MVB12B	NA	0.4342	0.058359	0.0253395	1.5962
NTC_1627	NA	0.36567	0.069441	0.0253925	1.59529
NTC_1342	NA	0.51203	0.049913	0.025557	1.59249
NTC_455	NA	0.26948	0.095102	0.0256281	1.59128
PHACTR4	0.791087	0.26252	0.097781	0.0256695	1.59058
NTC_1188	NA	0.48838	0.052584	0.025681	1.59039
NTC_654	NA	0.48838	0.052584	0.025681	1.59039
NTC_286	NA	0.28496	0.090133	0.0256843	1.59033
SCARB2	0.673548	0.2313	0.11114	0.0257067	1.58995
HS3ST3B1	NA	0.52482	0.049076	0.0257561	1.58912
NTC_545	NA	0.56926	0.045287	0.0257801	1.58872
NTC_1634	NA	0.17645	0.14686	0.0259134	1.58647
NTC_271	NA	0.24328	0.10658	0.0259288	1.58622
ZNF239	0.184677	0.8092	0.032086	0.025964	1.58563
NTC_1765	NA	0.069847	0.37187	0.025974	1.58546
NTC_669	NA	0.069847	0.37187	0.025974	1.58546
NTC_1226	NA	0.13167	0.19757	0.026014	1.58479
NTC_1386	NA	0.040221	0.64777	0.026054	1.58413
NTC_518	NA	0.52205	0.049913	0.0260571	1.58407
C12ORF74	NA	0.18383	0.14341	0.0263631	1.579
NTC_577	NA	0.66177	0.039898	0.0264033	1.57834
NTC_1221	NA	0.44701	0.059189	0.0264581	1.57744
CATSPERD	NA	0.068311	0.38745	0.0264671	1.57729
NTC_309	NA	0.062322	0.42573	0.0265323	1.57622
SEC24D	0.410505	0.30328	0.087681	0.0265919	1.57525
BHLHE40	NA	0.046167	0.57683	0.0266305	1.57462
RXFP1	0.079048	0.11548	0.23096	0.0266713	1.57396
NTC_1670	NA	0.7586	0.035433	0.0268795	1.57058
HPSE	0.642995	0.69329	0.038808	0.0269052	1.57016
NTC_1528	NA	0.85294	0.031549	0.0269094	1.5701
NTC_1375	NA	0.85294	0.031549	0.0269094	1.5701
CST6	NA	0.43665	0.061743	0.0269601	1.56928
PARP12	2.27963	0.19827	0.13654	0.0270718	1.56748
SEMA6D	NA	0.13728	0.198	0.0271814	1.56573
NTC_1751	NA	0.13955	0.19497	0.0272081	1.5653
NTC_306	NA	0.26385	0.10324	0.0272399	1.56479
NTC_948	NA	0.14573	0.18745	0.0273171	1.56357
TMOD3	-0.0330643	0.057302	0.47701	0.0273336	1.5633
RDH16	NA	0.45438	0.060605	0.0275377	1.56007
CRY1	0.328965	0.22753	0.12162	0.0276722	1.55796
PAPOLG	-0.0356278	0.17341	0.15967	0.0276884	1.5577
DDX60L	1.43802	0.33171	0.08368	0.0277575	1.55662
NTC_269	NA	0.096555	0.2875	0.0277596	1.55659
SP140	0.0116335	0.052895	0.52499	0.0277693	1.55643
IGFBP4	1.02767	0.17593	0.15789	0.0277776	1.55631
CYP1B1	-0.729838	0.51242	0.054289	0.0278188	1.55566
NTC_21	NA	0.086021	0.32355	0.0278321	1.55545
SPP1	0.495002	0.08403	0.33138	0.0278459	1.55524
NKAIN1	NA	0.043132	0.64611	0.027868	1.55489
NTC_288	NA	0.079869	0.34963	0.0279246	1.55401
NTC_553	NA	0.08624	0.3241	0.0279504	1.55361
NTC_1659	NA	0.27442	0.10324	0.0283311	1.54774
C1ORF95	NA	0.19892	0.14263	0.028372	1.54711
NTC_730	NA	0.062322	0.45526	0.0283727	1.5471
NTC_1693	NA	0.80215	0.035433	0.0284226	1.54634
NTC_1301	NA	0.94691	0.030183	0.0285806	1.54393
NTC_418	NA	0.66213	0.043211	0.0286113	1.54346
SLC38A3	NA	0.39124	0.073264	0.0286638	1.54267
GAL3ST4	NA	0.38478	0.074722	0.0287515	1.54134
NTC_12	NA	0.21632	0.13309	0.02879	1.54076
DMXL2	-0.453467	0.057624	0.50043	0.0288368	1.54005
NTC_1296	NA	0.12601	0.22895	0.02885	1.53985
NTC_80	NA	0.069657	0.41471	0.0288875	1.53929
ZNF543	0.0844041	0.20338	0.14228	0.0289369	1.53855
NTC_23	NA	0.32135	0.090133	0.0289642	1.53814
NTC_1032	NA	0.069847	0.41471	0.0289662	1.53811
NTC_945	NA	0.54746	0.052941	0.0289831	1.53786
RASL10B	NA	0.44652	0.065265	0.0291421	1.53548
CDHR5	NA	0.10337	0.28261	0.0292134	1.53442
NTC_479	NA	0.19691	0.14926	0.0293908	1.53179
NTC_104	NA	0.25523	0.11529	0.0294255	1.53128
CCL4L1	0.474877	0.88642	0.033312	0.0295284	1.52976
FAM184A	-0.270323	0.47729	0.061953	0.0295695	1.52916
NTC_1020	NA	0.084608	0.34963	0.0295815	1.52898
NTC_1718	NA	0.084608	0.34963	0.0295815	1.52898
NTC_1369	NA	0.24274	0.12233	0.0296944	1.52733
C3	NA	0.050329	0.59017	0.0297027	1.5272
NCAPG	-0.0749569	0.19935	0.14944	0.0297909	1.52592
NTC_1698	NA	0.034677	0.85937	0.0298004	1.52578
NTC_914	NA	0.10009	0.29881	0.0299079	1.52421
NTC_502	NA	0.22263	0.13435	0.0299103	1.52418
PHF11	1.04098	0.10288	0.29149	0.0299885	1.52305
NTC_102	NA	0.12362	0.24269	0.0300013	1.52286
NTC_784	NA	0.26948	0.11158	0.0300686	1.52189
NTC_1331	NA	0.21615	0.13911	0.0300686	1.52189
NTC_806	NA	0.1906	0.15794	0.0301034	1.52138
ATF5	0.216037	0.18474	0.16328	0.0301643	1.52051
MNDA	0.558087	0.74812	0.040429	0.0302457	1.51934
NTC_491	NA	0.28496	0.10658	0.030371	1.51754
RNASEL	0.0934843	0.12236	0.24822	0.0303722	1.51752
TRAF5	NA	0.53817	0.056464	0.0303872	1.51731
NTC_276	NA	0.10207	0.2981	0.0304271	1.51674
ZNF257	NA	0.044683	0.68161	0.0304564	1.51632
NTC_1377	NA	0.64993	0.046942	0.030509	1.51557
NTC_1334	NA	0.19691	0.15518	0.0305565	1.5149
NTC_1782	NA	0.16517	0.18566	0.0306655	1.51335
MTHFD2L	0.175256	0.13365	0.2296	0.030686	1.51306
NTC_107	NA	0.062322	0.49248	0.0306923	1.51297
NTC_793	NA	0.04949	0.62094	0.0307303	1.51243
NTC_1828	NA	0.25176	0.12233	0.0307978	1.51148
CACNA1A	0.265716	0.34205	0.090108	0.0308214	1.51115
SRC	0.213818	0.3336	0.09253	0.030868	1.51049
NTC_894	NA	0.088988	0.34754	0.0309269	1.50966
SLC2A5	-0.299476	0.22466	0.13801	0.0310053	1.50856
KIAA0825	NA	0.033101	0.93741	0.0310292	1.50823
SLC16A4	0.0148669	0.34823	0.089138	0.0310405	1.50807
NTC_165	NA	0.32612	0.095252	0.0310636	1.50775
MMP13	NA	0.10184	0.30548	0.0311101	1.5071
ESM1	NA	0.20262	0.15394	0.0311913	1.50597
AKAP3	NA	0.93305	0.033588	0.0313393	1.50391
NTC_1671	NA	0.12362	0.25451	0.0314625	1.50221
NTC_475	NA	0.08624	0.36495	0.0314733	1.50206
NTC_1236	NA	0.24274	0.12994	0.0315416	1.50112
NTC_1348	NA	0.19321	0.16326	0.0315435	1.50109
NTC_1096	NA	0.10207	0.30962	0.0316029	1.50027
JAK2	0.521804	0.088327	0.35787	0.0316096	1.50018
TMEM140	1.00172	0.16056	0.19692	0.0316175	1.50007
NTC_1651	NA	0.086021	0.36781	0.0316394	1.49977
NTC_736	NA	0.2358	0.13435	0.0316797	1.49922
SCLT1	0.491107	0.35896	0.08842	0.0317392	1.4984
NTC_456	NA	0.13088	0.24269	0.0317633	1.49807
PSMB11	NA	0.16647	0.19096	0.0317891	1.49772
NTC_1758	NA	0.22856	0.13911	0.031795	1.49764
NTC_1326	NA	0.22856	0.13911	0.031795	1.49764
CHAC1	0.63803	0.45737	0.069619	0.0318416	1.497
CCL20	NA	0.73512	0.043318	0.0318439	1.49697
C2ORF44	-0.4637	0.34342	0.092911	0.0319075	1.49611
ARHGEF3	-0.0934854	0.069313	0.46097	0.0319512	1.49551
NTC_525	NA	0.10207	0.31326	0.0319744	1.4952
GPR155	NA	0.17797	0.17981	0.0320008	1.49484
NTC_156	NA	0.17378	0.18433	0.0320329	1.4944
NTC_293	NA	0.04949	0.64777	0.0320581	1.49406
NTC_872	NA	0.072113	0.44586	0.0321523	1.49279
TMEM178B	NA	0.30233	0.10706	0.0323674	1.48989
NTC_488	NA	0.46743	0.069441	0.0324588	1.48867
CCL5	0.219756	0.13497	0.24082	0.0325035	1.48807
IRF7	3.03769	0.38515	0.084441	0.0325225	1.48782
SHOX2	-0.0099363	0.17073	0.19098	0.032606	1.4867
PRICKLE1	-0.26013	0.10631	0.30726	0.0326648	1.48592
SUCNR1	0.197986	0.08209	0.3986	0.0327211	1.48517
NTC_413	NA	0.088988	0.36781	0.0327307	1.48505
TLK2	0.488053	0.051103	0.64068	0.0327407	1.48491
NTC_606	NA	0.20731	0.15794	0.0327425	1.48489
NTC_204	NA	0.22047	0.14854	0.0327486	1.48481
AKAP7	0.102768	0.51518	0.063593	0.0327618	1.48463
SEMA4G	-0.0794943	0.040739	0.80491	0.0327912	1.48424
NTC_1109	NA	0.2358	0.13911	0.0328021	1.4841
AGT	0.0599808	0.24057	0.13664	0.0328715	1.48318
CXCL13	NA	0.16894	0.19518	0.0329737	1.48183
NTC_1045	NA	0.14573	0.22733	0.0331288	1.47979
TLR3	NA	0.53801	0.061674	0.0331812	1.47911
MAP6	NA	0.034406	0.96805	0.0333067	1.47747
GPR180	0.724602	0.21052	0.15831	0.0333274	1.4772
VMO1	NA	0.08849	0.37698	0.033359	1.47679
SPATS2L	1.10549	0.12377	0.26956	0.0333634	1.47673
NTC_1119	NA	0.14573	0.22895	0.0333649	1.47671
NTC_648	NA	0.14573	0.22895	0.0333649	1.47671
NTC_1500	NA	0.14573	0.22895	0.0333649	1.47671
NTC_1444	NA	0.14573	0.22895	0.0333649	1.47671
NTC_1245	NA	0.14573	0.22895	0.0333649	1.47671
NTC_1896	NA	0.11376	0.29424	0.0334727	1.47531
NTC_1705	NA	0.71371	0.046942	0.033503	1.47492
NTC_1567	NA	0.1058	0.31742	0.033583	1.47388
CCNA1	0.26693	0.72629	0.046245	0.0335873	1.47383
NTC_1727	NA	0.43079	0.078069	0.0336313	1.47326
NTC_1160	NA	0.43079	0.078069	0.0336313	1.47326
NTC_1067	NA	0.14801	0.22733	0.0336471	1.47305
PDK1	0.28923	0.035648	0.94453	0.0336706	1.47275
NTC_181	NA	0.35122	0.095905	0.0336838	1.47258
TMEM110	0.707288	0.63796	0.052849	0.0337155	1.47217
FAM19A3	-0.189124	0.052667	0.64084	0.0337511	1.47171
ZNF610	-0.0339176	0.28923	0.11704	0.0338515	1.47042
ZNF189	0.0361601	0.15249	0.22242	0.0339168	1.46958
NTC_1447	NA	0.21632	0.15794	0.0341656	1.46641
NTC_1376	NA	0.25523	0.13414	0.0342366	1.46551
PRSS35	NA	0.078257	0.43782	0.0342625	1.46518
IL15	NA	0.72574	0.047211	0.0342629	1.46518
NTC_120	NA	0.26385	0.12994	0.0342847	1.4649
OGFR	0.421873	0.053753	0.63808	0.0342987	1.46472
PRKAG3	NA	0.98703	0.034761	0.0343101	1.46458
RGAG4	NA	0.17155	0.20017	0.0343392	1.46421
PHF15	0.0513704	0.04446	0.77253	0.0343467	1.46412
NTC_489	NA	0.055658	0.61796	0.0343944	1.46351
ID1	NA	0.73158	0.047149	0.0344933	1.46227
NTC_1762	NA	0.58336	0.059189	0.0345285	1.46182
UGT1A4	NA	0.20419	0.16975	0.0346613	1.46016
DUOXA2	0.529893	0.079321	0.43731	0.0346879	1.45982
BEST4	NA	0.11836	0.29342	0.0347292	1.45931
RMI1	-0.0911944	0.35163	0.098789	0.0347372	1.45921
ATP6V0D2	NA	0.07277	0.47984	0.034918	1.45695
BATF2	1.38192	0.38462	0.090835	0.034937	1.45671
NTC_536	NA	0.51203	0.06832	0.0349819	1.45616
KIAA1279	0.081897	0.42481	0.082361	0.0349878	1.45608
ATL1	NA	0.74757	0.046937	0.0350887	1.45483
NTC_1636	NA	0.44953	0.078069	0.0350944	1.45476
SYNE2	NA	0.039978	0.87997	0.0351794	1.45371
PARP15	0.0906965	0.078671	0.44983	0.0353886	1.45114
NTC_521	NA	0.26385	0.13414	0.0353928	1.45108
NTC_1845	NA	0.17378	0.20368	0.0353955	1.45105
NTC_82	NA	0.26385	0.13435	0.0354482	1.45041
NTC_1851	NA	0.064651	0.54882	0.0354818	1.44999
HRH1	0.276572	0.34168	0.10387	0.0354903	1.44989
NTC_975	NA	0.24274	0.14686	0.0356488	1.44796
NTC_1482	NA	0.092047	0.38797	0.0357115	1.44719
PPP1R10	0.278172	0.29152	0.12303	0.0358657	1.44532
APOC2	-0.38455	0.92789	0.038691	0.035901	1.44489
NTC_704	NA	0.57755	0.062193	0.0359196	1.44467
NTC_176	NA	0.15701	0.22895	0.0359474	1.44433
DNAJB4	0.0527809	0.14236	0.25326	0.0360541	1.44305
NTC_596	NA	0.6389	0.056533	0.0361189	1.44227
NTC_1740	NA	0.6389	0.056533	0.0361189	1.44227
PRAME	0.176143	0.34296	0.10557	0.0362063	1.44122
ICAM1	0.377116	0.20942	0.1735	0.0363344	1.43968
NTC_1632	NA	0.17378	0.20944	0.0363965	1.43894
NTC_826	NA	0.10207	0.35723	0.0364625	1.43815
NTC_1624	NA	0.38034	0.095905	0.0364765	1.43799
NTC_273	NA	0.81498	0.044947	0.0366309	1.43615
ZNF350	-0.0472046	0.039214	0.93694	0.0367412	1.43485
BRCA2	0.608296	0.24445	0.15111	0.0369388	1.43252
NTC_610	NA	0.64993	0.056897	0.0369791	1.43204
NTC_1164	NA	0.39	0.095102	0.0370898	1.43075
C12ORF60	NA	0.18457	0.20164	0.0372167	1.42926
NTC_1552	NA	0.10207	0.36495	0.0372504	1.42887
NTC_111	NA	0.10207	0.36495	0.0372504	1.42887
DCAF7	-0.0557367	0.22799	0.16373	0.0373288	1.42796
TLCD1	NA	0.49563	0.075497	0.0374186	1.42691
NTC_1891	NA	0.21615	0.17336	0.0374718	1.4263
NTC_1425	NA	0.12109	0.30962	0.0374919	1.42606
NUPR1	0.570581	0.56817	0.066131	0.0375737	1.42512
NTC_146	NA	0.25176	0.14926	0.0375777	1.42507
NTC_1714	NA	0.064651	0.583	0.0376915	1.42376
NTC_1576	NA	0.36567	0.10324	0.0377518	1.42306
PLA2G7	0.425226	0.23172	0.16315	0.0378051	1.42245
NTC_1550	NA	0.16517	0.22895	0.0378157	1.42233
ALDH1B1	-0.179029	0.066009	0.57295	0.0378199	1.42228
APOF	-0.0926414	0.12447	0.30413	0.0378551	1.42188
TMEM187	-0.249723	0.24478	0.15497	0.0379336	1.42098
NTC_1343	NA	0.25523	0.14926	0.0380956	1.41912
NTC_1867	NA	0.31529	0.12115	0.0381974	1.41797
DYSF	NA	0.053775	0.71078	0.0382222	1.41768
ATP1B1	-0.359942	0.089135	0.43277	0.038575	1.41369
NTC_1570	NA	0.49443	0.078069	0.0385997	1.41342
NTC_1012	NA	0.49443	0.078069	0.0385997	1.41342
MASTL	0.980313	0.30856	0.12514	0.0386132	1.41326
NTC_1703	NA	0.40353	0.095905	0.0387005	1.41228
NTC_1568	NA	0.13955	0.27788	0.0387782	1.41141
NCS1	NA	0.99922	0.038893	0.0388627	1.41047
LYPLA1	0.0464496	0.47372	0.082077	0.0388815	1.41026
LAG3	1.66783	0.42359	0.091804	0.0388873	1.41019
NTC_1592	NA	0.10207	0.38137	0.0389264	1.40976
NTC_1873	NA	0.32135	0.12115	0.0389316	1.4097
RBMS2	0.561739	0.043703	0.89088	0.0389341	1.40967
NTC_543	NA	0.36567	0.10658	0.0389731	1.40923
GCNT2	0.416702	0.045565	0.85544	0.0389781	1.40918
PIK3R3	NA	0.97109	0.040152	0.0389912	1.40903
HSH2D	1.34053	0.041296	0.94553	0.0390466	1.40842
NTC_402	NA	0.22856	0.17091	0.0390632	1.40823
NTC_1043	NA	0.26191	0.14926	0.0390927	1.4079
NTC_225	NA	0.26385	0.14854	0.0391923	1.4068
NTC_956	NA	0.30184	0.12994	0.0392211	1.40648
NTC_1863	NA	0.12109	0.3241	0.0392453	1.40621
NTC_1299	NA	0.12109	0.3241	0.0392453	1.40621
ANO5	NA	0.061565	0.63829	0.0392963	1.40565
NTC_723	NA	0.072113	0.54675	0.0394278	1.4042
NTC_182	NA	0.072113	0.54675	0.0394278	1.4042
FCGR2A	-0.494419	0.6698	0.058946	0.039482	1.4036
NTC_44	NA	0.18868	0.20944	0.0395171	1.40321
NTC_472	NA	0.072113	0.54882	0.0395771	1.40256
C11ORF68	0.157448	0.323	0.12293	0.0397064	1.40114
CEP19	NA	0.1442	0.27661	0.0398872	1.39917
NTC_1200	NA	0.13955	0.28647	0.0399769	1.39819
TRAF1	NA	0.4577	0.087363	0.039986	1.39809
ZNF234	-0.261374	0.91257	0.043818	0.039987	1.39808
NTC_207	NA	0.10207	0.39239	0.0400512	1.39738
CYTH1	0.0764891	0.25382	0.1579	0.0400782	1.39709
NTC_916	NA	0.21632	0.18566	0.040162	1.39618
CHI3L2	NA	0.35866	0.11242	0.0403206	1.39447
AKAP2	-0.118823	0.75228	0.053602	0.0403237	1.39444
HEG1	0.783706	0.085358	0.47296	0.0403709	1.39393
ARRDC3	0.0142265	0.24379	0.16566	0.0403863	1.39377
THTPA	0.625813	0.11953	0.33795	0.0403952	1.39367
NTC_1454	NA	0.59203	0.06832	0.0404475	1.39311
SEMA6A	0.113287	0.4438	0.09132	0.0405278	1.39225
NTC_1629	NA	0.86377	0.046942	0.0405471	1.39204
ZNF132	NA	0.35887	0.11342	0.040703	1.39037
IGFBP2	-0.242794	0.89413	0.045542	0.0407205	1.39019
NTC_1700	NA	0.12601	0.32355	0.0407705	1.38965
OSBPL9	-0.309185	0.90589	0.045037	0.0407986	1.38936
NTC_167	NA	0.13027	0.31326	0.0408084	1.38925
NTC_1697	NA	0.90243	0.045287	0.0408683	1.38861
GPR15	NA	0.085026	0.48073	0.0408745	1.38855
NTC_1172	NA	0.94691	0.043211	0.0409169	1.3881
NFIX	0.18829	0.35149	0.11699	0.0411208	1.38594
NTC_1649	NA	0.22263	0.18566	0.0413335	1.3837
NTC_59	NA	0.52148	0.079264	0.0413346	1.38369
DOCK4	NA	0.061618	0.67174	0.0413913	1.38309
AIM2	1.34922	0.10982	0.37807	0.0415196	1.38175
NTC_1683	NA	0.069657	0.59656	0.0415546	1.38138
NTC_1122	NA	0.43395	0.095905	0.041618	1.38072
NTC_1512	NA	0.31292	0.13309	0.0416465	1.38042
ANXA2R	NA	0.11741	0.35537	0.041724	1.37961
NTC_774	NA	0.15701	0.26596	0.0417584	1.37926
NTC_1561	NA	0.11376	0.36781	0.0418421	1.37839
STEAP4	NA	0.33849	0.12469	0.0422063	1.37462
TNFSF8	NA	0.059831	0.70688	0.0422933	1.37373
NTC_1180	NA	0.28496	0.14854	0.042328	1.37337
PLAT	NA	0.33545	0.12651	0.0424378	1.37225
NTC_1023	NA	0.14801	0.2875	0.0425529	1.37107
TMEM177	-0.056991	0.15708	0.27138	0.0426284	1.3703
RIF1	0.165835	0.49822	0.085789	0.0427418	1.36915
NTC_1392	NA	0.25015	0.17091	0.0427531	1.36903
NTC_1146	NA	0.092047	0.4647	0.0427742	1.36882
NTC_378	NA	0.32135	0.13326	0.0428231	1.36832
NTC_1291	NA	0.37938	0.11298	0.0428624	1.36792
NTC_597	NA	0.41898	0.10233	0.0428742	1.3678
C5ORF20	0.394572	0.5107	0.08403	0.0429141	1.3674
NTC_1737	NA	0.096555	0.44586	0.04305	1.36603
NTC_617	NA	0.11718	0.36781	0.0431	1.36552
NTC_1658	NA	0.083734	0.51488	0.043113	1.36539
NTC_797	NA	0.13955	0.30962	0.0432075	1.36444
MACC1	NA	0.04934	0.87843	0.0433417	1.36309
NTC_986	NA	0.55538	0.078069	0.043358	1.36293
B2M	0.137385	0.49548	0.087671	0.0434392	1.36212
ADPRM	NA	0.99485	0.043771	0.0435456	1.36106
CYP26A1	NA	0.15341	0.28438	0.0436267	1.36025
NTC_27	NA	0.237	0.18433	0.0436862	1.35966
AMACR	0.149767	0.04513	0.96812	0.0436913	1.35961
GPX2	NA	0.37407	0.1169	0.0437288	1.35923
C1ORF61	NA	0.80925	0.054104	0.0437837	1.35869
NTC_130	NA	0.1058	0.41471	0.0438763	1.35777
NQO1	-0.00646529	0.12188	0.36103	0.0440023	1.35652
GLRX	-0.0248831	0.51757	0.085162	0.0440773	1.35579
TPRG1	NA	0.9138	0.048249	0.0440899	1.35566
APOL6	0.891144	0.063609	0.69356	0.0441167	1.3554
TRIM38	0.285899	0.20047	0.22015	0.0441335	1.35523
MICB	0.302656	0.081756	0.54188	0.0443019	1.35358
LDHAL6B	NA	0.23235	0.19086	0.0443463	1.35314
TTC21A	NA	0.72021	0.061851	0.0445457	1.35119
NTC_1246	NA	0.41898	0.10658	0.0446549	1.35013
NTC_1286	NA	0.24274	0.18433	0.0447443	1.34926
NTC_720	NA	0.19691	0.22733	0.0447636	1.34908
MINPP1	0.324205	0.96994	0.0463	0.0449082	1.34767
PLEKHG7	NA	0.07054	0.63743	0.0449643	1.34713
GTPBP1	0.479621	0.20093	0.22396	0.0450003	1.34678
NTC_1362	NA	0.33878	0.13309	0.0450882	1.34594
SIK1	0.281786	0.22437	0.20104	0.0451073	1.34575
NTC_893	NA	0.56926	0.079264	0.0451218	1.34561
AKT3	0.102412	0.1942	0.23247	0.0451457	1.34538
KPNB1	0.226544	0.69655	0.064826	0.0451546	1.3453
ITGAV	-0.0453668	0.058374	0.77724	0.0453706	1.34323
C7ORF63	NA	0.49063	0.092505	0.0453857	1.34308
NAPA	1.24322	0.66519	0.068306	0.0454365	1.3426
IRGM	NA	0.27748	0.16402	0.0455123	1.34187
NTC_1554	NA	0.076742	0.59413	0.0455947	1.34109
NTC_1372	NA	0.44701	0.10233	0.0457425	1.33968
SOCS6	0.143974	0.29777	0.15377	0.0457881	1.33925
ZNF594	-0.0504949	0.059123	0.77646	0.0459066	1.33812
MMP19	NA	0.56335	0.081588	0.0459626	1.3376
NTC_1347	NA	0.25015	0.18433	0.0461101	1.3362
EXOC4	-0.226635	0.13484	0.34258	0.0461935	1.33542
VGLL2	NA	0.053616	0.86195	0.0462143	1.33522
NTC_1470	NA	0.052029	0.88935	0.046272	1.33468
ZNF620	NA	0.20282	0.22839	0.0463221	1.33421
NTC_968	NA	0.055658	0.83269	0.0463459	1.33399
NTC_941	NA	0.78339	0.059189	0.0463681	1.33378
NTC_1247	NA	0.082826	0.56072	0.0464422	1.33309
NTC_1153	NA	0.31292	0.14854	0.0464811	1.33272
FAM3B	NA	0.074695	0.62242	0.0464917	1.33262
CSNK1G2	0.218572	0.13649	0.34106	0.0465513	1.33207
PLA2G4A	0.0764677	0.37365	0.12481	0.0466353	1.33129
PEAK1	NA	0.74598	0.062582	0.0466849	1.33082
NTC_46	NA	0.26948	0.17336	0.0467171	1.33052
BATF3	0.474347	0.1937	0.24123	0.0467263	1.33044
NTC_541	NA	0.43395	0.10773	0.0467494	1.33022
NTC_1214	NA	0.43395	0.10773	0.0467494	1.33022
CD180	NA	0.12985	0.36019	0.0467707	1.33003
NTC_1508	NA	0.076807	0.60896	0.0467724	1.33001
ARMC9	NA	0.53632	0.087258	0.0467982	1.32977
WDR64	NA	0.13854	0.33933	0.0470108	1.3278
SCG3	NA	0.31239	0.15058	0.0470397	1.32754
NTC_382	NA	0.25523	0.18433	0.0470465	1.32747
NTC_5	NA	0.31714	0.14854	0.047108	1.32691
NTC_287	NA	0.25578	0.18433	0.0471479	1.32654
NTC_134	NA	0.11376	0.41489	0.0471979	1.32608
NTC_1453	NA	0.064651	0.73131	0.0472799	1.32532
MARVELD2	NA	0.15317	0.30953	0.0474107	1.32412
NTC_1108	NA	0.24328	0.19497	0.0474323	1.32393
NTC_1463	NA	0.35647	0.13309	0.0474426	1.32383
B3GALT2	NA	0.51318	0.092481	0.0474594	1.32368
PLEKHH1	1.07977	0.18731	0.25347	0.0474775	1.32351
INSIG1	0.235851	0.41081	0.11569	0.0475266	1.32306
TRPC3	NA	0.080859	0.58872	0.0476033	1.32236
NTC_949	NA	0.35647	0.13435	0.0478917	1.31974
NTC_166	NA	0.35647	0.13435	0.0478917	1.31974
DNAJB5	NA	0.092024	0.52166	0.0480052	1.31871
NTC_1874	NA	0.50365	0.095905	0.0483026	1.31603
TBX3	0.293831	0.38577	0.12543	0.0483871	1.31527
TNF	0.254828	0.086508	0.56005	0.0484488	1.31472
FBXO39	NA	0.54728	0.088653	0.048518	1.3141
NTC_566	NA	0.26385	0.18433	0.0486355	1.31305
NCOA3	0.0311941	0.080572	0.60435	0.0486937	1.31253
ZC3HAV1	0.508469	0.058626	0.83493	0.0489486	1.31026
NTC_1083	NA	0.08624	0.5687	0.0490447	1.30941
ZKSCAN4	-0.0596297	0.12336	0.39769	0.049059	1.30928
NTC_1480	NA	0.51203	0.095905	0.0491062	1.30886
SCAND3	NA	0.075725	0.64939	0.0491751	1.30826
RAD9A	0.12361	0.14925	0.32964	0.0491988	1.30805
NKX3-1	0.583184	0.072277	0.68183	0.0492806	1.30732
PSD3	0.0735488	0.51291	0.096152	0.0493173	1.307
GPR137B	-0.00479684	0.057957	0.85157	0.0493544	1.30667
NTC_838	NA	0.27442	0.1799	0.0493682	1.30655
WIPF1	0.175168	0.43219	0.11448	0.0494771	1.3056
NTC_1645	NA	0.21615	0.22895	0.0494875	1.3055
NTC_1359	NA	0.073399	0.67449	0.0495069	1.30533
GSG2	-0.07795	0.19396	0.25604	0.0496615	1.30398
DCP1A	0.381238	0.12517	0.39683	0.0496712	1.3039
BLMH	0.150757	0.054055	0.92044	0.0497544	1.30317
NTC_481	NA	0.37421	0.13309	0.0498036	1.30274
CTCFL	NA	0.13311	0.37472	0.049879	1.30208
ZBTB46	-0.745429	0.39113	0.1278	0.0499864	1.30115
NTC_168	NA	0.43395	0.11529	0.0500301	1.30077
ASB2	NA	0.75513	0.066324	0.0500832	1.30031
TNK2	0.523931	0.104	0.48221	0.0501498	1.29973
NTC_68	NA	0.062322	0.80748	0.0503238	1.29823
BTC	NA	0.053578	0.94268	0.0505069	1.29665
NTC_1840	NA	0.072113	0.70114	0.0505613	1.29618
NTC_686	NA	0.10009	0.50581	0.0506265	1.29562
NTC_1100	NA	0.64993	0.077904	0.0506321	1.29557
GZMB	NA	0.68458	0.074082	0.0507151	1.29486
ANKRD22	-0.00484044	0.15326	0.33143	0.050795	1.29418
TNIK	-0.135335	0.073017	0.69678	0.0508768	1.29348
NTC_49	NA	0.077102	0.66027	0.0509081	1.29321
NTC_1072	NA	0.37938	0.13435	0.0509697	1.29269
NTC_1097	NA	0.22263	0.22895	0.0509711	1.29268
NTC_67	NA	0.083734	0.60896	0.0509907	1.29251
NTC_747	NA	0.90243	0.056533	0.0510171	1.29228
ESR2	NA	0.35849	0.14245	0.0510669	1.29186
TM4SF19	NA	0.33881	0.15104	0.0511739	1.29095
NTC_562	NA	0.12362	0.41471	0.0512665	1.29017
NTC_1685	NA	0.53911	0.095102	0.0512704	1.29013
NTC_781	NA	0.13955	0.36781	0.0513279	1.28965
PLA1A	NA	0.080089	0.64319	0.0515124	1.28809
NTC_955	NA	0.12109	0.42573	0.0515516	1.28776
NTC_1157	NA	0.48393	0.10658	0.0515773	1.28754
PROCR	0.365642	0.055872	0.92391	0.0516207	1.28718
NTC_1104	NA	0.10207	0.50581	0.051628	1.28711
NTC_1228	NA	0.5006	0.10324	0.0516819	1.28666
NTC_1759	NA	0.13955	0.37187	0.0518945	1.28488
NTC_1628	NA	0.17645	0.29424	0.0519186	1.28468
NTC_1021	NA	0.57668	0.090133	0.0519779	1.28418
NTC_1238	NA	0.57668	0.090133	0.0519779	1.28418
ETV3	-0.000991274	0.18562	0.28064	0.0520924	1.28323
NPIP	0.248455	0.95254	0.054699	0.052103	1.28314
PDGFRL	0.687476	0.17028	0.30674	0.0522317	1.28207
NTC_605	NA	0.056348	0.92962	0.0523822	1.28082
NTC_867	NA	0.21615	0.24269	0.0524574	1.28019
NTC_750	NA	0.056348	0.93309	0.0525778	1.2792
HOMER2	-0.239623	0.26498	0.19844	0.0525826	1.27916
C15ORF48	0.285718	0.054619	0.96356	0.0526287	1.27878
ZNF618	0.0356826	0.082831	0.63547	0.0526366	1.27871
MAP3K5	-0.185275	0.18657	0.28222	0.0526538	1.27857
NTC_680	NA	0.67515	0.078069	0.0527083	1.27812
HEY2	NA	0.086	0.61422	0.0528229	1.27718
NTC_1783	NA	0.25176	0.20999	0.0528671	1.27681
RHPN1	-0.122818	0.15472	0.34234	0.0529668	1.276
NTC_979	NA	0.28739	0.18433	0.0529746	1.27593
NTC_1455	NA	0.28739	0.18433	0.0529746	1.27593
NTC_157	NA	0.28739	0.18433	0.0529746	1.27593
HIVEP1	NA	0.11937	0.44654	0.0533035	1.27324
ACSM5	NA	0.21046	0.25336	0.0533221	1.27309
CBR1	0.284171	0.59388	0.08981	0.0533364	1.27298
NTC_119	NA	0.25523	0.20999	0.0535957	1.27087
UST	0.0597528	0.18625	0.28791	0.0536232	1.27065
NTC_1360	NA	0.50365	0.10658	0.053679	1.2702
C9ORF91	0.674696	0.42362	0.12673	0.0536854	1.27014
MT1F	-0.00090968	0.45581	0.11811	0.0538357	1.26893
NTC_202	NA	0.52205	0.10324	0.0538964	1.26844
NTC_459	NA	0.10834	0.49749	0.0538981	1.26843
AGRN	0.916304	0.078561	0.68649	0.0539313	1.26816
NTC_498	NA	0.13027	0.41471	0.0540243	1.26741
NTC_511	NA	0.40353	0.13435	0.0542143	1.26589
HAVCR2	0.8309	0.15899	0.34101	0.0542172	1.26586
NTC_1594	NA	0.083734	0.64777	0.0542404	1.26568
NTC_1169	NA	0.237	0.22895	0.0542611	1.26551
NIPAL4	NA	0.090182	0.60281	0.0543626	1.2647
NTC_1900	NA	0.26385	0.20673	0.0545457	1.26324
NTC_1519	NA	0.17645	0.30962	0.0546324	1.26255
ANGPTL1	NA	0.075971	0.71976	0.0546809	1.26216
PCDH17	NA	0.08063	0.67904	0.054751	1.26161
RPL41	0.0481054	0.46695	0.11734	0.0547919	1.26128
NTC_1902	NA	0.10009	0.54882	0.0549314	1.26018
NTC_320	NA	0.57755	0.095252	0.0550128	1.25954
NTC_1282	NA	0.57755	0.095252	0.0550128	1.25954
NTC_73	NA	0.57755	0.095252	0.0550128	1.25954
NTC_1662	NA	0.66177	0.083167	0.0550374	1.25934
HIST2H2BE	0.279479	0.20454	0.26996	0.0552176	1.25792
MMP9	-0.525528	0.24029	0.23066	0.0554253	1.25629
NTC_555	NA	0.35122	0.15794	0.0554717	1.25593
NTC_737	NA	0.71059	0.078069	0.0554751	1.2559
DDO	NA	0.1169	0.47491	0.055517	1.25557
ZNF772	-0.00311424	0.45839	0.12144	0.0556669	1.2544
FCRL4	NA	0.51118	0.10892	0.0556777	1.25432
NTC_1605	NA	0.32612	0.17091	0.0557372	1.25386
NTC_1643	NA	0.08624	0.64777	0.0558637	1.25287
ALDH1L2	0.451211	0.14287	0.39147	0.0559293	1.25236
NTC_899	NA	0.32748	0.17091	0.0559696	1.25205
NTC_757	NA	0.10207	0.54882	0.0560181	1.25167
NTC_97	NA	0.10207	0.54882	0.0560181	1.25167
NTC_1057	NA	0.10207	0.54882	0.0560181	1.25167
NTC_196	NA	0.10207	0.54882	0.0560181	1.25167
NTC_189	NA	0.10207	0.54882	0.0560181	1.25167
NTC_6	NA	0.10207	0.54882	0.0560181	1.25167
IFIT2	4.29657	0.95407	0.058773	0.0560736	1.25124
FITM1	NA	0.16355	0.34307	0.0561091	1.25097
NTC_583	NA	0.18181	0.30962	0.056292	1.24955
TBC1D17	0.0908204	0.22333	0.25213	0.0563082	1.24943
CCL4L2	NA	0.30636	0.18424	0.0564438	1.24838
NTC_1330	NA	0.092967	0.60763	0.0564895	1.24803
FNDC7	NA	0.2439	0.23165	0.0564994	1.24796
APOL2	0.445184	0.20203	0.27985	0.0565381	1.24766
NTC_1675	NA	0.26948	0.20999	0.0565881	1.24727
NTC_1203	NA	0.81498	0.069441	0.056593	1.24724
KIF14	-0.114106	0.24577	0.23081	0.0567262	1.24622
NTC_1220	NA	0.10009	0.5687	0.0569212	1.24473
CLIC5	NA	0.20307	0.28123	0.0571094	1.24329
TNFRSF11A	NA	0.32487	0.17581	0.0571154	1.24325
FPR3	NA	0.93901	0.060854	0.0571425	1.24304
ANXA10	NA	0.23073	0.24823	0.0572741	1.24204
TRIM31	1.23676	0.15083	0.38005	0.0573229	1.24167
NTC_1118	NA	0.086021	0.66689	0.0573665	1.24134
NTC_1880	NA	0.12601	0.45526	0.0573673	1.24134
NTC_919	NA	0.53911	0.10658	0.0574583	1.24065
NTC_1240	NA	0.53911	0.10658	0.0574583	1.24065
NTC_976	NA	0.53911	0.10658	0.0574583	1.24065
NTC_1743	NA	0.53911	0.10658	0.0574583	1.24065
NTC_766	NA	0.53911	0.10658	0.0574583	1.24065
NTC_514	NA	0.21632	0.26596	0.0575325	1.24009
ZNF285	NA	0.065959	0.87326	0.0575994	1.23958
NOD1	0.1591	0.67159	0.086101	0.0578246	1.23789
EHD4	0.569844	0.15386	0.37736	0.0580606	1.23612
SPDYA	NA	0.93857	0.061878	0.0580768	1.236
SPTBN4	NA	0.17641	0.32953	0.0581324	1.23558
WARS	0.927708	0.08673	0.67036	0.0581403	1.23552
NTC_1490	NA	0.25578	0.22895	0.0585608	1.23239
IFI27	6.96934	0.3549	0.16531	0.0586685	1.23159
NTC_308	NA	0.32612	0.1799	0.058669	1.23159
DYNLL1	0.160474	0.12892	0.45542	0.0587127	1.23127
NTC_1329	NA	0.54746	0.10732	0.0587534	1.23097
NTC_1745	NA	0.31714	0.18566	0.0588802	1.23003
NTC_1872	NA	0.16517	0.3567	0.0589161	1.22977
NTC_840	NA	0.16517	0.3567	0.0589161	1.22977
LRIF1	NA	0.094202	0.62589	0.0589601	1.22944
LPAR1	-0.158759	0.52192	0.11328	0.0591231	1.22824
NTC_697	NA	0.44057	0.13435	0.0591906	1.22775
NTC_2	NA	0.10834	0.54675	0.0592349	1.22742
RASAL1	NA	0.064603	0.9207	0.05948	1.22563
NTC_1232	NA	0.76361	0.077904	0.0594883	1.22557
NTC_1131	NA	0.44701	0.13309	0.0594926	1.22554
NT5C3A	NA	0.2985	0.19952	0.0595567	1.22507
IL9R	NA	0.97956	0.060948	0.0597022	1.22401
NTC_1133	NA	0.084608	0.70812	0.0599126	1.22248
NTC_1853	NA	0.35122	0.17091	0.060027	1.22165
NTC_1537	NA	0.56219	0.10773	0.0605647	1.21778
MYO1G	-0.412899	0.16045	0.37892	0.0607977	1.21611
NTC_1734	NA	0.19321	0.31742	0.0613287	1.21234
NTC_1601	NA	0.13955	0.44	0.061402	1.21182
NTC_1612	NA	0.14801	0.41489	0.0614079	1.21178
RIMS3	-0.402212	0.68462	0.089866	0.0615241	1.21096
NTC_900	NA	0.2358	0.26142	0.0616428	1.21012
UGT1A5	NA	0.15302	0.40306	0.0616762	1.20988
NTC_457	NA	0.26948	0.22895	0.0616974	1.20973
NTC_667	NA	0.31292	0.19757	0.0618236	1.20885
NTC_927	NA	0.11041	0.56072	0.0619091	1.20825
CX3CL1	NA	0.10478	0.59096	0.0619208	1.20816
DHX58	2.4165	0.067013	0.92419	0.0619327	1.20808
IFIH1	2.68003	0.068384	0.90803	0.0620947	1.20695
ZNF229	NA	0.078957	0.78675	0.0621194	1.20677
AK4	NA	0.37022	0.16822	0.0622784	1.20566
NTC_651	NA	0.16775	0.37187	0.0623812	1.20495
LGALS8	0.0474955	0.07818	0.7989	0.062458	1.20441
FAM200A	NA	0.45605	0.13699	0.0624743	1.2043
NTC_1430	NA	0.17998	0.34963	0.0629264	1.20117
NTC_837	NA	0.47223	0.13326	0.0629294	1.20115
NTC_1868	NA	0.10834	0.583	0.0631622	1.19954
BLOC1S2	0.193194	0.39352	0.16108	0.0633882	1.19799
NTC_1080	NA	0.34392	0.18433	0.0633948	1.19795
NTC_1431	NA	0.076807	0.8259	0.0634349	1.19767
ECEL1	NA	0.56766	0.11182	0.0634757	1.19739
NTC_32	NA	0.10009	0.63556	0.0636132	1.19645
BCL3	0.323886	0.80688	0.078896	0.0636596	1.19614
NTC_1803	NA	0.39	0.16326	0.0636714	1.19606
MGLL	NA	0.066837	0.95311	0.063703	1.19584
SPSB1	0.17661	0.96278	0.066334	0.063865	1.19474
NTC_1856	NA	0.17378	0.36781	0.063918	1.19438
WNT10A	NA	0.19889	0.32162	0.063967	1.19404
NTC_131	NA	0.43079	0.14854	0.0639895	1.19389
NTC_707	NA	0.43079	0.14854	0.0639895	1.19389
NTC_1532	NA	0.17998	0.3567	0.0641989	1.19247
BTN3A1	0.344122	0.41164	0.15619	0.0642941	1.19183
LOC728485	0.208467	0.12611	0.51067	0.0644006	1.19111
HIST1H1C	0.136813	0.6686	0.096987	0.0648455	1.18812
UCP3	0.332354	0.23276	0.27886	0.0649075	1.18771
USP41	0.847954	0.13474	0.48203	0.0649487	1.18743
NTC_206	NA	0.60523	0.10732	0.0649533	1.1874
NTC_234	NA	0.48393	0.13435	0.065016	1.18698
NTC_160	NA	0.48393	0.13435	0.065016	1.18698
NTC_1884	NA	0.78566	0.083167	0.065341	1.18481
NTC_788	NA	0.26948	0.24269	0.0654001	1.18442
AURKB	-0.126097	0.27602	0.23711	0.0654471	1.18411
MS4A12	NA	0.34284	0.19091	0.0654516	1.18408
MOV10	0.903606	0.11315	0.57926	0.0655433	1.18347
C17ORF67	0.761151	0.19913	0.3292	0.0655536	1.1834
SLAMF8	NA	0.74685	0.087916	0.0656601	1.1827
OSMR	NA	0.19558	0.33593	0.0657012	1.18243
CISH	0.0135667	0.12135	0.54308	0.0659028	1.1811
ANKRD33B	NA	0.23286	0.28379	0.0660833	1.17991
PIM3	0.302394	0.43695	0.15149	0.0661936	1.17918
NTC_1676	NA	0.12109	0.54675	0.066206	1.1791
NTC_1566	NA	0.31529	0.20999	0.0662077	1.17909
HSD11B1	0.43936	0.45829	0.14474	0.0663329	1.17827
CPT1A	-0.203834	0.10392	0.63939	0.0664454	1.17754
AMPD3	NA	0.088124	0.75402	0.0664473	1.17752
GBP3	0.115426	0.06956	0.95545	0.0664611	1.17743
NTC_325	NA	0.64993	0.10233	0.0665073	1.17713
LPAR6	NA	0.13659	0.48693	0.0665098	1.17711
CA13	0.047569	0.14121	0.47131	0.0665537	1.17683
JUN	0.1345	0.14141	0.47085	0.0665829	1.17664
PDE7B	-0.227826	0.85693	0.077788	0.0666589	1.17614
NTC_801	NA	0.80227	0.083167	0.0667224	1.17573
NTC_1557	NA	0.18181	0.36781	0.0668715	1.17476
NTC_96	NA	0.21632	0.30962	0.066977	1.17407
MSC	0.326128	0.4013	0.16705	0.0670372	1.17368
NTC_471	NA	0.098764	0.67941	0.0671012	1.17327
RGS1	0.820705	0.52082	0.12892	0.0671441	1.17299
NTC_524	NA	0.22856	0.29424	0.0672515	1.1723
NTC_281	NA	0.073399	0.91693	0.0673017	1.17197
TBX1	0.586099	0.08686	0.77504	0.06732	1.17186
S100A2	NA	0.92831	0.072523	0.0673238	1.17183
NTC_1443	NA	0.43395	0.15518	0.0673404	1.17172
NTC_1258	NA	0.36567	0.18433	0.067404	1.17131
NTC_1543	NA	0.50265	0.13435	0.067531	1.1705
RBM43	0.997641	0.75138	0.08993	0.0675716	1.17024
NTC_170	NA	0.42808	0.15794	0.067611	1.16998
NTC_1606	NA	0.25176	0.26911	0.0677511	1.16908
NTC_332	NA	0.21632	0.31326	0.0677644	1.169
IGIP	NA	0.12519	0.54148	0.0677879	1.16885
CD80	NA	0.08764	0.77511	0.0679306	1.16793
F2RL2	NA	0.49822	0.13689	0.0682013	1.16621
NTC_432	NA	0.51203	0.13326	0.0682331	1.166
NTC_1340	NA	0.66177	0.10324	0.0683211	1.16544
DNAAF1	NA	0.56614	0.12073	0.0683501	1.16526
NTC_344	NA	0.44057	0.15518	0.0683677	1.16515
NTC_200	NA	0.38034	0.1799	0.0684232	1.1648
NPAS2	NA	0.07088	0.96798	0.0686104	1.16361
NTC_828	NA	0.17378	0.39499	0.0686414	1.16341
NTC_1123	NA	0.25523	0.26911	0.0686849	1.16314
TAS2R3	NA	0.089203	0.77101	0.0687764	1.16256
NTC_1812	NA	0.49443	0.13911	0.0687802	1.16254
MTHFD1L	0.228445	0.53704	0.12824	0.06887	1.16197
NTC_1882	NA	0.12601	0.54675	0.068896	1.16181
RAPGEF5	NA	0.09599	0.71829	0.0689487	1.16147
NTC_811	NA	0.26385	0.26142	0.0689757	1.1613
NTC_814	NA	0.37421	0.18433	0.0689781	1.16129
SLC39A8	0.049461	0.17675	0.39139	0.0691782	1.16003
ACVR2A	-0.0913734	0.66836	0.10366	0.0692822	1.15938
NTC_1680	NA	0.52205	0.13309	0.0694796	1.15814
NTC_1120	NA	0.28739	0.24269	0.0697467	1.15648
NTC_1493	NA	0.28739	0.24269	0.0697467	1.15648
REEP3	-0.00806761	0.11812	0.59139	0.069855	1.1558
NTC_1564	NA	0.42808	0.16326	0.0698883	1.1556
C6ORF62	0.376346	0.12528	0.55915	0.0700503	1.15459
NTC_869	NA	0.52148	0.13435	0.0700608	1.15452
NTC_1438	NA	0.37421	0.18745	0.0701457	1.154
SIX4	NA	0.35991	0.19496	0.0701681	1.15386
TYMP	1.79475	0.12223	0.57584	0.0703849	1.15252
OAS1	2.6984	0.18713	0.37665	0.0704825	1.15192
NTC_759	NA	0.47223	0.14926	0.070485	1.1519
GIMAP7	NA	0.23968	0.29495	0.0706936	1.15062
NTC_984	NA	0.13981	0.50581	0.0707173	1.15047
ANKS1B	NA	0.20476	0.34562	0.0707692	1.15016
NTC_1091	NA	0.43395	0.16326	0.0708467	1.14968
NTC_411	NA	0.26385	0.26911	0.0710047	1.14871
NTC_981	NA	0.26385	0.26911	0.0710047	1.14871
NTC_396	NA	0.36567	0.19497	0.0712947	1.14694
SSB	0.496382	0.082207	0.86861	0.0714058	1.14627
IL10	-0.0617732	0.96138	0.074306	0.0714363	1.14608
NTC_89	NA	0.91718	0.077904	0.071452	1.14599
NTC_533	NA	0.079869	0.89468	0.0714572	1.14595
NTC_246	NA	0.47974	0.14926	0.071606	1.14505
NTC_1825	NA	0.59203	0.12115	0.0717244	1.14433
NTC_1350	NA	0.14801	0.48574	0.0718944	1.14331
NTC_1437	NA	0.072113	0.99996	0.0721101	1.142
NTC_303	NA	0.098764	0.73131	0.0722271	1.1413
PKD2L1	NA	0.21064	0.34308	0.0722664	1.14106
RBKS	-0.391288	0.39392	0.1838	0.0724025	1.14025
NTC_1005	NA	0.20731	0.34963	0.0724818	1.13977
NTC_371	NA	0.26948	0.26911	0.0725198	1.13954
LEPR	-0.219016	0.18623	0.39046	0.0727154	1.13837
MYOF	0.489574	0.98095	0.074231	0.0728169	1.13777
CMKLR1	NA	0.29019	0.25172	0.0730466	1.1364
GBP7	NA	0.080626	0.90767	0.0731818	1.1356
LPL	0.100883	0.095257	0.76875	0.0732288	1.13532
NTC_938	NA	0.35122	0.20944	0.0735595	1.13336
NTC_851	NA	0.12109	0.60763	0.0735779	1.13325
ZNF780B	NA	0.20089	0.36669	0.0736644	1.13274
CD9	NA	0.074438	0.98989	0.0736854	1.13262
NTC_642	NA	0.72873	0.10116	0.0737183	1.13242
NTC_618	NA	0.66177	0.11158	0.0738403	1.13171
NTC_738	NA	0.55583	0.13326	0.0740699	1.13036
NTC_205	NA	0.55583	0.13326	0.0740699	1.13036
NTC_1510	NA	0.47223	0.15794	0.074584	1.12735
NTC_1668	NA	0.10834	0.68925	0.0746733	1.12683
SDC4	-0.0677553	0.22585	0.33275	0.0751516	1.12406
NTC_1731	NA	0.24274	0.30962	0.0751572	1.12403
KAL1	-0.0858828	0.33505	0.22441	0.0751886	1.12385
CD274	NA	0.22372	0.33648	0.0752773	1.12334
NTC_1324	NA	0.1906	0.39499	0.0752851	1.12329
NTC_1850	NA	0.96673	0.077904	0.0753121	1.12314
SLIT2	NA	0.45939	0.16395	0.075317	1.12311
APOBEC3D	-0.0865803	0.078916	0.95507	0.0753703	1.1228
RGL1	0.61369	0.12848	0.58798	0.0755437	1.1218
MOXD1	0.506311	0.30444	0.24884	0.0757568	1.12058
SERINC2	0.111249	0.19108	0.39666	0.0757938	1.12037
GPR84	0.0601493	0.08165	0.93189	0.0760888	1.11868
NTC_1733	NA	0.40609	0.18745	0.0761216	1.11849
NTC_582	NA	0.20731	0.36781	0.0762507	1.11776
NTC_357	NA	0.98006	0.078069	0.0765123	1.11627
NTC_490	NA	0.36567	0.20944	0.0765859	1.11585
NTC_313	NA	0.71371	0.10732	0.0765954	1.1158
SNX18	-0.665228	0.5482	0.13979	0.0766329	1.11558
NTC_1644	NA	0.076807	0.99783	0.0766403	1.11554
NTC_1816	NA	0.13167	0.583	0.0767636	1.11484
SERPINB2	-0.361126	0.10684	0.7195	0.0768714	1.11424
NTC_7	NA	0.6286	0.12233	0.0768966	1.11409
NTC_1577	NA	0.39	0.19757	0.0770523	1.11321
NTC_420	NA	0.41825	0.18433	0.077096	1.11297
NTC_666	NA	0.47223	0.16326	0.0770963	1.11297
TNFSF13B	1.51475	0.33212	0.23236	0.0771714	1.11254
NTC_950	NA	0.26948	0.28647	0.0771979	1.11239
HSPA6	0.0832252	0.9314	0.082903	0.0772159	1.11229
IFITM5	NA	0.085513	0.90332	0.0772456	1.11213
NTC_807	NA	0.21632	0.35723	0.077276	1.11196
NTC_1391	NA	0.28739	0.26911	0.0773395	1.1116
NTC_620	NA	0.37421	0.20673	0.0773604	1.11148
CCL23	-0.23011	0.61812	0.12522	0.077401	1.11125
NTC_526	NA	0.52148	0.14854	0.0774606	1.11092
NTC_1621	NA	0.17645	0.44	0.077638	1.10993
NTC_1824	NA	0.41825	0.18566	0.0776523	1.10985
NTC_895	NA	0.93433	0.083167	0.0777054	1.10955
NFIL3	0.093805	0.12118	0.64125	0.0777067	1.10954
FNDC4	NA	0.23932	0.32499	0.0777766	1.10915
NTC_942	NA	0.12362	0.6301	0.077893	1.1085
NTC_1272	NA	0.12362	0.6301	0.077893	1.1085
TREM2	-0.302821	0.35479	0.22009	0.0780857	1.10743
[truncated: 1,813 more rows]
