# Supplementary material for: A virus-packageable CRISPR screen identifies host factors mediating interferon inhibition of HIV
Source: eLife. 2018 Dec 6;7:e39823. doi: 10.7554/eLife.39823 (PMC6286125; doi:10.7554/eLife.39823)
Supplement: Figure 3—source data 1. — pos|score sort: id. num. pos|score. pos|p-value. pos|fdr. pos|rank. pos|goodsgrna. pos|lfc. pos|score(-log10). [file elife-39823-fig3-data1.xlsx]

## Sheet: pos|score sort
id	num	pos|score	pos|p-value	pos|fdr	pos|rank	pos|goodsgrna	pos|lfc	pos|score (-log10)
STAT1	8	3.9789e-21	1.2987e-06	0.00055	1	8	3.5983	20.4002
IFITM3	8	2.4566e-20	1.2987e-06	0.00055	2	8	2.7379	19.6097
STAT2	8	2.016e-18	1.2987e-06	0.00055	3	8	3.3736	17.6955
IRF9	8	4.6715e-18	1.2987e-06	0.00055	4	7	3.491	17.3305
IFNAR1	8	5.0224e-17	1.2987e-06	0.00055	5	8	3.2681	16.2991
COMMD3	8	1.14e-12	1.2987e-06	0.00055	6	7	2.2745	11.9431
IFITM1	7	5.4656e-12	1.2987e-06	0.00055	7	7	1.4135	11.2624
SLC35A2	8	2.311e-11	1.2987e-06	0.00055	8	7	1.5151	10.6362
NFKB2	8	4.3724e-08	1.2987e-06	0.00055	9	7	1.4375	7.35928
CMTR1	7	6.0111e-07	3.896e-06	0.001485	10	7	2.1271	6.22105
FAM46A	8	1.3644e-06	9.0906e-06	0.00315	11	7	0.77963	5.86506
SQLE	8	1.8852e-06	1.6883e-05	0.005363	12	7	0.5344	5.72464
SSB	8	4.624e-06	4.0258e-05	0.010962	13	8	1.1302	5.33498
OGFR	8	4.8791e-06	4.0258e-05	0.010962	14	7	0.65324	5.31166
ASCC3	8	1.1867e-05	7.9218e-05	0.018874	15	5	0.81552	4.92566
PXK	8	1.2206e-05	7.9218e-05	0.018874	16	8	0.66703	4.91343
NTC_1421	8	4.021e-05	0.00026103	0.058532	17	8	0.34335	4.39567
DAXX	8	4.4405e-05	0.00029999	0.063531	18	8	0.8569	4.35257
BST2	8	6.2821e-05	0.00041947	0.078501	19	6	0.46562	4.2019
EPC1	8	6.3529e-05	0.00042206	0.078501	20	7	0.59014	4.19703
TRIM5	8	6.4916e-05	0.00043245	0.078501	21	8	0.48686	4.18765
SAMSN1	8	8.2072e-05	0.00057011	0.095781	22	6	0.58636	4.0858
RBM11	8	8.2933e-05	0.0005779	0.095781	23	8	0.64134	4.08127
FTSJD2	7	0.0001061	0.00068439	0.108705	24	6	0.91852	3.97428
NTC_770	8	0.000108	0.00076231	0.116238	25	7	0.39867	3.96658
NTC_146	8	0.00013286	0.00091815	0.134615	26	8	0.23882	3.87661
LSS	8	0.00017039	0.0011779	0.165665	27	7	0.50674	3.76856
MYBPC3	8	0.00017674	0.0012168	0.165665	28	6	0.53087	3.75267
NTC_1338	8	0.00020624	0.0013961	0.18351	29	7	0.37277	3.68563
NTC_1731	8	0.00023378	0.001609	0.20177	30	6	0.38845	3.63119
NTC_739	8	0.00023618	0.0016532	0.20177	31	5	0.52397	3.62676
EIF3L	8	0.0002508	0.0017311	0.20177	32	5	0.6035	3.60067
NTC_1035	8	0.00025361	0.0017467	0.20177	33	7	0.42463	3.59583
PARS2	8	0.00028016	0.0019389	0.217385	34	7	0.60578	3.55259
WHAMM	8	0.00032054	0.0021597	0.235219	35	3	-0.0058298	3.49412
NTC_893	8	0.00033261	0.002248	0.238036	36	8	0.25639	3.47806
NTC_1281	8	0.0003618	0.0024584	0.253278	37	6	0.37054	3.44153
XRN1	8	0.00044068	0.0029596	0.296899	38	5	0.95314	3.35588
ANKFY1	8	0.00045578	0.0030506	0.298172	39	7	0.59481	3.34124
NTC_334	8	0.00049459	0.0032246	0.302705	40	5	0.2767	3.30575
BAZ1A	8	0.0005001	0.0032557	0.302705	41	6	0.28615	3.30094
BCAS4	8	0.00055511	0.0036298	0.329444	42	4	0.20373	3.25562
BATF3	8	0.00065451	0.0041466	0.343956	43	5	0.51184	3.18408
ALDH1B1	8	0.00065597	0.0041544	0.343956	44	4	0.10291	3.18312
GOLPH3L	8	0.00066475	0.0042219	0.343956	45	7	0.59998	3.17734
C6orf222	8	0.00068033	0.0043154	0.343956	46	6	0.60919	3.16728
IFITM2	8	0.00068247	0.0043258	0.343956	47	4	0.21343	3.16592
ATP10A	8	0.00068617	0.004331	0.343956	48	6	0.45376	3.16357
NTC_822	8	0.00083654	0.0052557	0.404096	49	7	0.28963	3.07751
NFKBIA	8	0.00085225	0.0053726	0.404096	50	5	0.25313	3.06943
NTC_1226	8	0.00085847	0.0054063	0.404096	51	7	0.3099	3.06627
NTC_112	8	0.00095109	0.0059154	0.425462	53	6	0.28706	3.02178
NTC_656	8	0.00095109	0.0059154	0.425462	52	6	0.27086	3.02178
GCNT1	8	0.0010477	0.0064193	0.453154	54	6	0.38632	2.97976
ASCL2	8	0.0010873	0.0066375	0.459247	55	5	0.53696	2.96365
ADAMTS7	8	0.0011072	0.0067465	0.459247	56	2	-0.30191	2.95577
MKX	8	0.0012566	0.0075154	0.494127	57	4	0.3263	2.9008
NTC_595	8	0.0012771	0.0076218	0.494127	58	6	0.32604	2.89378
NFKBIZ	8	0.0013448	0.0079751	0.498377	59	5	0.65753	2.87134
IRF2	8	0.0013458	0.0079751	0.498377	60	7	0.64751	2.87102
LRRC3	8	0.0013782	0.0081205	0.499281	61	7	0.49684	2.86069
CCR1	7	0.0013908	0.0076478	0.494127	62	6	0.67745	2.85674
NTC_1672	8	0.0015751	0.0091595	0.54556	64	5	0.25319	2.80269
NTC_866	8	0.0015751	0.0091595	0.54556	63	5	0.24111	2.80269
NTC_1380	8	0.0016544	0.0095205	0.55834	65	7	0.23064	2.78136
GART	8	0.0016929	0.0097179	0.561281	66	6	1.1053	2.77137
GTF2IRD1	8	0.0018194	0.010305	0.578289	67	6	0.37862	2.74007
NTC_472	8	0.0018754	0.010619	0.578289	68	6	0.37628	2.72691
NTC_120	8	0.0018754	0.010619	0.578289	70	6	0.37054	2.72691
NTC_878	8	0.0018754	0.010619	0.578289	69	5	0.53117	2.72691
NTC_88	8	0.0020229	0.011333	0.608493	71	7	0.23574	2.69403
NTC_1594	8	0.002134	0.011923	0.628577	72	5	0.19545	2.67081
NTC_428	8	0.002161	0.012037	0.628577	73	6	0.33081	2.66535
MX2	8	0.0023505	0.013016	0.670524	74	6	0.39871	2.62884
RABGAP1L	8	0.0024449	0.013518	0.679325	75	7	0.3525	2.61174
MDK	8	0.0024529	0.013544	0.679325	76	7	0.3635	2.61032
ATP8B4	8	0.0027919	0.015183	0.751639	77	6	0.35503	2.5541
NTC_337	8	0.0029455	0.015918	0.768079	79	7	0.34159	2.53084
NTC_349	8	0.0029455	0.015918	0.768079	78	7	0.34872	2.53084
NTC_947	8	0.0030259	0.016299	0.769038	80	6	0.29265	2.51915
NTC_1144	8	0.0030317	0.016341	0.769038	81	7	0.34843	2.51831
TRIM68	8	0.0031833	0.017133	0.782804	82	3	0.15315	2.49712
NTC_348	8	0.0033464	0.017866	0.782804	87	7	0.35066	2.47542
NTC_1399	8	0.0033464	0.017866	0.782804	85	7	0.18988	2.47542
NTC_489	8	0.0033464	0.017866	0.782804	83	7	0.30437	2.47542
NTC_1552	8	0.0033464	0.017866	0.782804	84	7	0.1842	2.47542
NTC_1136	8	0.0033464	0.017866	0.782804	86	7	0.17767	2.47542
NTC_1496	8	0.0033941	0.018097	0.783922	88	6	0.43722	2.46928
OSBPL5	8	0.0035331	0.018733	0.80237	89	6	0.33243	2.45184
MAATS1	8	0.0036381	0.019219	0.814026	90	5	0.43052	2.43913
MCOLN2	8	0.0038995	0.020458	0.851924	91	7	0.30496	2.40899
FAR1	8	0.0039401	0.020666	0.851924	92	6	0.44282	2.40449
NTC_1519	8	0.0040954	0.021328	0.851924	93	7	0.22661	2.3877
NTC_1781	8	0.0040954	0.021328	0.851924	94	7	0.23222	2.3877
NTC_113	8	0.0041504	0.021564	0.851924	95	4	0.074944	2.38191
NTC_510	8	0.0041504	0.021564	0.851924	96	4	0.11761	2.38191
LMNB1	8	0.0042179	0.02184	0.851924	97	5	0.36399	2.3749
NTC_1157	8	0.0043829	0.02266	0.851924	98	6	0.30093	2.35824
NTC_1355	8	0.0043829	0.02266	0.851924	99	6	0.3147	2.35824
NTC_460	8	0.0045553	0.023494	0.851924	100	6	0.2403	2.34148
TAP1	8	0.0046281	0.023878	0.851924	101	7	0.3318	2.3346
PHLDA2	8	0.0048943	0.025195	0.851924	102	4	0.26528	2.31031
NTC_918	8	0.0049125	0.025276	0.851924	103	7	0.18486	2.3087
NTC_680	8	0.004992	0.025694	0.851924	105	6	0.46574	2.30173
NTC_443	8	0.004992	0.025694	0.851924	104	6	0.33935	2.30173
LGALS8	8	0.0052048	0.026668	0.851924	106	6	0.43197	2.2836
FCGR1B	7	0.005229	0.024388	0.851924	107	6	0.32694	2.28158
ZNF610	8	0.0052524	0.026894	0.851924	108	3	-0.0054478	2.27964
NTC_374	8	0.0053235	0.027278	0.851924	110	2	-0.11969	2.2738
NTC_1557	8	0.0053235	0.027278	0.851924	120	4	0.099371	2.2738
NTC_1883	8	0.0053235	0.027278	0.851924	113	3	-0.18622	2.2738
NTC_1721	8	0.0053235	0.027278	0.851924	117	4	0.26298	2.2738
NTC_1218	8	0.0053235	0.027278	0.851924	121	4	0.086026	2.2738
NTC_742	8	0.0053235	0.027278	0.851924	122	5	0.21976	2.2738
NTC_359	8	0.0053235	0.027278	0.851924	116	5	0.22382	2.2738
NTC_1341	8	0.0053235	0.027278	0.851924	119	3	-0.06135	2.2738
NTC_170	8	0.0053235	0.027278	0.851924	111	5	0.22382	2.2738
NTC_1871	8	0.0053235	0.027278	0.851924	115	4	0.12436	2.2738
NTC_1724	8	0.0053235	0.027278	0.851924	112	5	0.19062	2.2738
NTC_1235	8	0.0053235	0.027278	0.851924	114	4	0.074885	2.2738
NTC_51	8	0.0053235	0.027278	0.851924	118	6	0.17731	2.2738
NTC_1843	8	0.0053235	0.027278	0.851924	109	4	0.074483	2.2738
NTC_364	8	0.0054197	0.027712	0.851924	123	7	0.25639	2.26602
NTC_1143	8	0.0054197	0.027712	0.851924	124	7	0.19747	2.26602
SRGAP2	8	0.0055392	0.028299	0.86301	125	5	0.5613	2.25655
NTC_321	8	0.0055946	0.028572	0.864411	126	6	0.28511	2.25223
NTC_941	8	0.0058656	0.029629	0.873991	127	6	0.30504	2.23169
NTC_1002	8	0.0058656	0.029629	0.873991	128	5	0.37708	2.23169
NTC_15	8	0.0058656	0.029629	0.873991	129	6	0.33446	2.23169
SLC1A1	8	0.0059092	0.029806	0.873991	130	2	-0.03383	2.22847
NTC_589	8	0.0064453	0.031889	0.917704	131	5	0.23131	2.19076
NTC_130	8	0.0064453	0.031889	0.917704	132	5	0.20268	2.19076
ZBTB43	8	0.0065418	0.032242	0.917704	133	5	0.44848	2.1843
SYNJ1	8	0.006601	0.032483	0.917704	134	6	0.29957	2.18039
RNF114	8	0.0068644	0.033447	0.917704	135	6	0.26796	2.1634
ATL3	8	0.0069015	0.03359	0.917704	136	5	0.38548	2.16106
NTC_158	8	0.0072353	0.0348	0.917704	137	6	0.22375	2.14054
CCL19	8	0.0074458	0.035676	0.917704	138	5	0.45703	2.12809
TRIM21	8	0.0074799	0.035831	0.917704	139	2	-0.044626	2.1261
GPR35	8	0.0076442	0.036488	0.917704	140	3	-0.051225	2.11667
SLC45A2	8	0.0077447	0.036852	0.917704	141	6	0.41322	2.111
NTC_1058	8	0.0078311	0.037177	0.917704	143	4	0.19022	2.10618
NTC_1799	8	0.0078311	0.037177	0.917704	145	4	0.15453	2.10618
NTC_888	8	0.0078311	0.037177	0.917704	146	6	0.2652	2.10618
NTC_1098	8	0.0078311	0.037177	0.917704	148	6	0.28339	2.10618
NTC_413	8	0.0078311	0.037177	0.917704	147	4	0.24746	2.10618
NTC_672	8	0.0078311	0.037177	0.917704	142	4	0.16784	2.10618
NTC_310	8	0.0078311	0.037177	0.917704	144	4	0.20484	2.10618
GSDMD	8	0.0079308	0.037501	0.917704	149	4	0.027777	2.10068
TNF	8	0.0079469	0.037566	0.917704	150	5	0.38423	2.0998
IGSF3	8	0.0079863	0.037665	0.917704	151	5	0.30092	2.09765
NTC_1251	8	0.0081434	0.038268	0.917704	155	6	0.23957	2.08919
NTC_1760	8	0.0081434	0.038268	0.917704	156	6	0.32124	2.08919
NTC_811	8	0.0081434	0.038268	0.917704	152	6	0.29486	2.08919
NTC_1123	8	0.0081434	0.038268	0.917704	154	6	0.26352	2.08919
NTC_248	8	0.0081434	0.038268	0.917704	153	6	0.23844	2.08919
NTC_961	8	0.0084855	0.039403	0.917704	159	5	0.30917	2.07132
NTC_1906	8	0.0084855	0.039403	0.917704	158	5	0.27799	2.07132
NTC_1866	8	0.0084855	0.039403	0.917704	157	5	0.27019	2.07132
NTC_188	8	0.0084855	0.039403	0.917704	160	6	0.28142	2.07132
CBS	8	0.0086445	0.040042	0.917704	161	6	0.31733	2.06326
ARNTL	8	0.0087371	0.040351	0.917704	162	4	0.052461	2.05863
NRIP3	8	0.0088494	0.040735	0.917704	163	6	0.25587	2.05309
CYP19A1	8	0.0088616	0.040761	0.917704	164	3	0.20806	2.05249
RIMS3	8	0.0089732	0.041177	0.917704	165	3	-0.010914	2.04705
SOD2	8	0.0091422	0.041805	0.917704	166	6	0.46826	2.03895
C21orf91	8	0.0093054	0.042413	0.917704	167	5	0.32923	2.03126
CTTNBP2NL	8	0.0093095	0.042429	0.917704	168	3	-0.086972	2.03107
NTC_105	8	0.0094612	0.043	0.917704	169	6	0.26273	2.02405
TXNDC17	8	0.0096993	0.043875	0.917704	170	4	0.29268	2.01326
RAB39A	8	0.0099106	0.044584	0.917704	171	5	0.36772	2.0039
NTC_1207	8	0.010461	0.046631	0.917704	174	6	0.28209	1.98043
NTC_1269	8	0.010461	0.046631	0.917704	173	6	0.25717	1.98043
NTC_1189	8	0.010461	0.046631	0.917704	172	6	0.22115	1.98043
NTC_675	8	0.010464	0.046644	0.917704	179	4	0.26357	1.9803
NTC_402	8	0.010464	0.046644	0.917704	181	5	0.1878	1.9803
NTC_829	8	0.010464	0.046644	0.917704	177	6	0.29598	1.9803
NTC_1576	8	0.010464	0.046644	0.917704	175	5	0.24097	1.9803
NTC_1314	8	0.010464	0.046644	0.917704	180	3	-0.06393	1.9803
NTC_764	8	0.010464	0.046644	0.917704	178	4	0.15074	1.9803
NTC_845	8	0.010464	0.046644	0.917704	176	4	0.078847	1.9803
ZBTB21	8	0.010907	0.048163	0.917704	182	6	0.27146	1.96229
UGT1A9	4	0.010948	0.036325	0.917704	183	2	0.17445	1.96067
UBE2L6	8	0.011183	0.049117	0.917704	184	6	0.35566	1.95144
IFITM10	8	0.011311	0.049545	0.917704	185	6	0.32564	1.9465
NTC_1211	8	0.011575	0.050506	0.917704	187	6	0.29259	1.93648
NTC_77	8	0.011575	0.050506	0.917704	188	4	0.010896	1.93648
NTC_1057	8	0.011575	0.050506	0.917704	189	5	0.25644	1.93648
NTC_938	8	0.011575	0.050506	0.917704	186	5	0.2207	1.93648
TRIM6-TRIM34	6	0.011581	0.044275	0.917704	190	4	0.42593	1.93625
NTC_97	8	0.01159	0.050556	0.917704	206	3	0.05545	1.93592
NTC_537	8	0.01159	0.050556	0.917704	202	5	0.23064	1.93592
NTC_1789	8	0.01159	0.050556	0.917704	201	2	-0.11486	1.93592
NTC_237	8	0.01159	0.050556	0.917704	196	4	0.017782	1.93592
NTC_534	8	0.01159	0.050556	0.917704	194	5	0.15211	1.93592
NTC_183	8	0.01159	0.050556	0.917704	197	6	0.19386	1.93592
NTC_1124	8	0.01159	0.050556	0.917704	195	3	0.014429	1.93592
NTC_147	8	0.01159	0.050556	0.917704	209	5	0.14356	1.93592
NTC_1765	8	0.01159	0.050556	0.917704	199	4	0.082419	1.93592
NTC_98	8	0.01159	0.050556	0.917704	204	3	0.081222	1.93592
NTC_1482	8	0.01159	0.050556	0.917704	207	4	0.10724	1.93592
NTC_208	8	0.01159	0.050556	0.917704	208	5	0.15991	1.93592
NTC_204	8	0.01159	0.050556	0.917704	205	6	0.21553	1.93592
NTC_1824	8	0.01159	0.050556	0.917704	191	4	0.095471	1.93592
NTC_1533	8	0.01159	0.050556	0.917704	203	5	0.21545	1.93592
NTC_991	8	0.01159	0.050556	0.917704	198	4	0.043792	1.93592
NTC_46	8	0.01159	0.050556	0.917704	192	4	0.14182	1.93592
NTC_1282	8	0.01159	0.050556	0.917704	193	4	0.15472	1.93592
NTC_411	8	0.01159	0.050556	0.917704	200	5	0.17004	1.93592
DCUN1D3	8	0.011658	0.050805	0.917859	210	2	-0.3604	1.93338
IL23A	8	0.011944	0.051841	0.932164	211	3	-0.32235	1.92285
NTC_1676	8	0.012202	0.0528	0.93615	212	5	0.16958	1.91357
NTC_1547	8	0.012202	0.0528	0.93615	213	5	0.22382	1.91357
NTC_397	8	0.012202	0.0528	0.93615	214	5	0.20155	1.91357
NUP205	8	0.012439	0.053597	0.945888	215	2	0.10599	1.90521
RTCB	6	0.012752	0.048122	0.917704	216	4	0.67415	1.89442
NUP160	8	0.012778	0.054755	0.956562	217	6	0.52004	1.89354
IFI16	8	0.013001	0.055652	0.956562	218	5	0.30514	1.88602
KCNE2	8	0.013137	0.056122	0.956562	219	6	0.36169	1.8815
SAA1	8	0.013138	0.056122	0.956562	220	5	0.33406	1.88147
SIGLEC1	8	0.01322	0.056405	0.956562	221	1	-0.26213	1.87877
C5orf34	8	0.013285	0.056602	0.956562	222	5	0.21556	1.87664
TNFSF15	8	0.01335	0.056828	0.956562	223	4	0.19811	1.87452
APOL2	8	0.013415	0.057057	0.956562	224	5	0.34444	1.87241
ETNK1	8	0.013529	0.057503	0.956562	225	4	0.17019	1.86873
NTC_526	8	0.013771	0.058423	0.956562	227	6	0.1878	1.86103
NTC_280	8	0.013771	0.058423	0.956562	230	6	0.26634	1.86103
NTC_441	8	0.013771	0.058423	0.956562	229	6	0.24751	1.86103
NTC_751	8	0.013771	0.058423	0.956562	226	6	0.1878	1.86103
NTC_1704	8	0.013771	0.058423	0.956562	228	6	0.23859	1.86103
TTC7B	8	0.013793	0.058506	0.956562	231	5	0.31849	1.86034
CALD1	8	0.014001	0.05921	0.956562	232	6	0.30112	1.85384
TTC21A	8	0.014521	0.061041	0.956562	234	4	0.19889	1.838
SPHK1	8	0.014521	0.061041	0.956562	233	3	0.06682	1.838
HLA-C	8	0.014569	0.061212	0.956562	235	6	0.36316	1.83657
DNAAF1	8	0.014781	0.061898	0.956562	236	2	-0.17974	1.8303
SOCS2	8	0.014826	0.062103	0.956562	237	4	0.091569	1.82898
LOC388813	8	0.014883	0.062337	0.956562	238	4	0.3898	1.82731
CLEC5A	8	0.015041	0.062942	0.956562	239	6	0.27769	1.82272
NTC_375	8	0.015522	0.064729	0.956562	244	4	0.2105	1.80905
NTC_259	8	0.015522	0.064729	0.956562	242	5	0.3037	1.80905
NTC_253	8	0.015522	0.064729	0.956562	240	4	0.1789	1.80905
NTC_241	8	0.015522	0.064729	0.956562	243	5	0.27928	1.80905
NTC_1751	8	0.015522	0.064729	0.956562	241	5	0.29259	1.80905
VASH1	8	0.01556	0.064846	0.956562	245	2	-0.16879	1.80799
NTC_467	8	0.01616	0.067025	0.956562	249	6	0.23516	1.79156
NTC_133	8	0.01616	0.067025	0.956562	247	6	0.21812	1.79156
NTC_10	8	0.01616	0.067025	0.956562	250	6	0.19108	1.79156
NTC_1634	8	0.01616	0.067025	0.956562	248	6	0.3062	1.79156
NTC_1722	8	0.01616	0.067025	0.956562	246	6	0.33156	1.79156
NTC_567	8	0.016191	0.067134	0.956562	251	5	0.27011	1.79073
NTC_1570	8	0.016191	0.067134	0.956562	252	5	0.27011	1.79073
C9orf64	8	0.016339	0.067677	0.956562	253	1	-0.074564	1.78677
NTC_1204	8	0.01656	0.068477	0.956562	258	4	0.23512	1.78094
NTC_1856	8	0.01656	0.068477	0.956562	257	4	0.11962	1.78094
NTC_1720	8	0.01656	0.068477	0.956562	254	5	0.27319	1.78094
NTC_319	8	0.01656	0.068477	0.956562	256	4	0.11764	1.78094
NTC_1386	8	0.01656	0.068477	0.956562	255	3	0.089176	1.78094
C15orf48	8	0.01661	0.068654	0.956562	259	6	0.35912	1.77963
BATF	8	0.016858	0.069503	0.956562	260	3	0.14855	1.77319
TEAD1	8	0.017067	0.070173	0.956562	261	5	0.32406	1.76784
KIR2DL4	8	0.017232	0.070719	0.956562	262	6	0.26135	1.76366
FILIP1L	8	0.017636	0.072126	0.956562	263	3	0.086568	1.7536
B4GALT5	8	0.017676	0.072254	0.956562	264	5	0.34307	1.75262
PRKAG3	8	0.017717	0.072402	0.956562	265	5	0.39065	1.75161
DEFA1	5	0.017936	0.059018	0.956562	266	4	0.34864	1.74627
NTC_787	8	0.017977	0.073287	0.956562	270	6	0.16211	1.74528
NTC_1737	8	0.017977	0.073287	0.956562	269	6	0.27011	1.74528
NTC_1426	8	0.017977	0.073287	0.956562	267	6	0.25639	1.74528
NTC_1845	8	0.017977	0.073287	0.956562	271	6	0.16495	1.74528
NTC_816	8	0.017977	0.073287	0.956562	268	6	0.17672	1.74528
TMPRSS3	8	0.017978	0.073293	0.956562	272	5	0.27358	1.74526
NTC_1188	8	0.018282	0.074355	0.956562	278	4	0.0625	1.73798
NTC_990	8	0.018282	0.074355	0.956562	290	4	0.027909	1.73798
NTC_1081	8	0.018282	0.074355	0.956562	293	3	-0.085277	1.73798
NTC_716	8	0.018282	0.074355	0.956562	289	3	-3.2571e-05	1.73798
NTC_740	8	0.018282	0.074355	0.956562	292	2	-0.07685	1.73798
NTC_360	8	0.018282	0.074355	0.956562	279	4	0.20718	1.73798
NTC_1639	8	0.018282	0.074355	0.956562	285	4	0.036557	1.73798
NTC_190	8	0.018282	0.074355	0.956562	275	4	0.089923	1.73798
NTC_994	8	0.018282	0.074355	0.956562	295	2	-0.050604	1.73798
NTC_639	8	0.018282	0.074355	0.956562	284	4	0.077406	1.73798
NTC_335	8	0.018282	0.074355	0.956562	283	5	0.18486	1.73798
NTC_18	8	0.018282	0.074355	0.956562	273	4	0.063791	1.73798
NTC_7	8	0.018282	0.074355	0.956562	286	4	0.060643	1.73798
NTC_1886	8	0.018282	0.074355	0.956562	276	5	0.1236	1.73798
NTC_757	8	0.018282	0.074355	0.956562	280	5	0.18639	1.73798
NTC_709	8	0.018282	0.074355	0.956562	281	4	0.043349	1.73798
NTC_300	8	0.018282	0.074355	0.956562	274	3	0.058954	1.73798
NTC_1334	8	0.018282	0.074355	0.956562	277	5	0.12932	1.73798
NTC_848	8	0.018282	0.074355	0.956562	282	5	0.22442	1.73798
NTC_1689	8	0.018282	0.074355	0.956562	294	5	0.20646	1.73798
NTC_1375	8	0.018282	0.074355	0.956562	291	5	0.17647	1.73798
NTC_559	8	0.018282	0.074355	0.956562	287	3	-0.03592	1.73798
NTC_1791	8	0.018282	0.074355	0.956562	288	5	0.15739	1.73798
FAM170B	8	0.018386	0.074672	0.956562	296	5	0.23125	1.73551
CCL4L1	5	0.01854	0.060766	0.956562	297	3	0.26197	1.73189
ZNF879	8	0.018711	0.075944	0.956562	298	4	0.15823	1.7279
TRIM6	8	0.018907	0.076557	0.956562	299	5	0.25837	1.72338
ZNF189	8	0.018916	0.076581	0.956562	300	6	0.26651	1.72317
GEMIN5	8	0.018955	0.076713	0.956562	301	6	0.87131	1.72228
NTC_513	8	0.018979	0.076786	0.956562	305	5	0.24097	1.72173
NTC_1864	8	0.018979	0.076786	0.956562	303	5	0.18613	1.72173
NTC_218	8	0.018979	0.076786	0.956562	304	5	0.24097	1.72173
NTC_264	8	0.018979	0.076786	0.956562	302	5	0.19386	1.72173
NTC_924	8	0.018979	0.076786	0.956562	306	5	0.19386	1.72173
TRIM36	8	0.019064	0.077074	0.957026	307	6	0.26706	1.71979
CMKLR1	8	0.019282	0.077778	0.959587	308	6	0.49533	1.71485
NTC_1257	8	0.019359	0.078066	0.959587	309	4	0.012406	1.71312
SMAD7	8	0.019442	0.078324	0.959587	310	6	0.35424	1.71126
KBTBD7	8	0.019449	0.078352	0.959587	311	2	-0.068	1.7111
LAG3	8	0.019503	0.078539	0.959587	312	6	0.27787	1.7099
BLOC1S2	8	0.019682	0.079149	0.963955	313	5	0.40591	1.70593
PSME2	8	0.019967	0.080168	0.973245	314	2	-0.016277	1.69969
EDEM1	8	0.020219	0.081014	0.979274	315	5	0.30621	1.69424
SEMA6D	8	0.020269	0.081178	0.979274	316	3	0.07449	1.69317
PNRC1	8	0.020743	0.0827	0.982435	317	2	-0.11745	1.68313
NTC_515	8	0.02109	0.083874	0.982435	319	5	0.31709	1.67592
NTC_1541	8	0.02109	0.083874	0.982435	320	6	0.28735	1.67592
NTC_1274	8	0.02109	0.083874	0.982435	318	5	0.25153	1.67592
ASB2	8	0.02126	0.084386	0.982435	321	6	0.32652	1.67244
NTC_525	8	0.021757	0.086006	0.982435	322	6	0.23288	1.6624
NTC_1462	8	0.021757	0.086006	0.982435	324	6	0.18092	1.6624
NTC_25	8	0.021757	0.086006	0.982435	327	6	0.20001	1.6624
NTC_1839	8	0.021757	0.086006	0.982435	323	6	0.15663	1.6624
NTC_1834	8	0.021757	0.086006	0.982435	326	6	0.28773	1.6624
NTC_6	8	0.021757	0.086006	0.982435	325	6	0.1647	1.6624
SLC25A53	8	0.021987	0.086767	0.982435	328	5	0.28176	1.65783
CISH	8	0.022035	0.086895	0.982435	329	3	0.19501	1.65689
SPIN4	8	0.022205	0.087448	0.982435	330	2	0.095155	1.65355
SLC38A5	8	0.022293	0.08776	0.982435	331	4	0.019156	1.65183
NTC_617	8	0.02232	0.087832	0.982435	332	4	0.10663	1.65131
NTC_1725	8	0.022501	0.088399	0.982435	337	4	0.10916	1.6478
NTC_1339	8	0.022501	0.088399	0.982435	340	4	0.0051522	1.6478
NTC_1851	8	0.022501	0.088399	0.982435	334	5	0.18304	1.6478
NTC_1665	8	0.022501	0.088399	0.982435	339	6	0.2251	1.6478
NTC_1385	8	0.022501	0.088399	0.982435	336	5	0.26306	1.6478
NTC_1768	8	0.022501	0.088399	0.982435	341	4	0.17857	1.6478
NTC_24	8	0.022501	0.088399	0.982435	342	3	0.11008	1.6478
NTC_1283	8	0.022501	0.088399	0.982435	338	4	0.21858	1.6478
NTC_175	8	0.022501	0.088399	0.982435	335	5	0.21628	1.6478
NTC_384	8	0.022501	0.088399	0.982435	343	6	0.17025	1.6478
NTC_1353	8	0.022501	0.088399	0.982435	333	5	0.21887	1.6478
HIST2H2AC	8	0.022712	0.08903	0.986573	344	6	0.42935	1.64374
PCBP3	8	0.022809	0.089344	0.986728	345	2	-0.00044952	1.64189
NTC_1078	8	0.023026	0.090079	0.986728	346	5	0.27497	1.63778
NTC_1740	8	0.023026	0.090079	0.986728	348	5	0.21602	1.63778
NTC_1192	8	0.023026	0.090079	0.986728	347	6	0.27639	1.63778
MMACHC	8	0.02319	0.090562	0.988927	349	6	0.5701	1.6347
NTC_305	8	0.024057	0.09345	0.988927	357	6	0.15991	1.61876
NTC_1213	8	0.024057	0.09345	0.988927	354	6	0.17767	1.61876
NTC_1190	8	0.024057	0.09345	0.988927	355	6	0.17407	1.61876
NTC_1079	8	0.024057	0.09345	0.988927	352	6	0.18988	1.61876
NTC_1090	8	0.024057	0.09345	0.988927	350	6	0.17767	1.61876
NTC_970	8	0.024057	0.09345	0.988927	356	6	0.15415	1.61876
NTC_662	8	0.024057	0.09345	0.988927	353	6	0.16659	1.61876
NTC_369	8	0.024057	0.09345	0.988927	358	6	0.22928	1.61876
NTC_1359	8	0.024057	0.09345	0.988927	351	6	0.16919	1.61876
C2	8	0.024872	0.096066	0.988927	359	2	-0.015391	1.60429
NTC_456	8	0.025048	0.096593	0.988927	360	5	0.17512	1.60123
NTC_223	8	0.025048	0.096593	0.988927	365	4	0.098631	1.60123
NTC_1792	8	0.025048	0.096593	0.988927	363	5	0.19512	1.60123
NTC_1046	8	0.025048	0.096593	0.988927	362	5	0.17512	1.60123
NTC_886	8	0.025048	0.096593	0.988927	366	4	0.072997	1.60123
NTC_465	8	0.025048	0.096593	0.988927	361	4	0.12992	1.60123
NTC_1050	8	0.025048	0.096593	0.988927	367	4	0.16542	1.60123
NTC_1389	8	0.025048	0.096593	0.988927	364	5	0.19808	1.60123
PKIB	8	0.025058	0.096627	0.988927	368	6	0.28589	1.60105
ETV3	8	0.025071	0.096689	0.988927	369	6	0.20298	1.60083
C1QB	8	0.025129	0.096876	0.988927	370	3	0.11453	1.59982
ATL1	8	0.025387	0.097718	0.988927	371	5	0.24335	1.59539
TNIP3	8	0.025814	0.099079	0.988927	372	3	-0.028398	1.58814
UPP2	8	0.025863	0.099237	0.988927	373	3	0.038668	1.58732
SLC27A2	8	0.025901	0.099323	0.988927	374	3	-0.14089	1.58668
DCP1A	8	0.026034	0.09972	0.988927	375	6	0.27563	1.58446
RAB33A	8	0.026159	0.10014	0.988927	376	5	0.31878	1.58238
ODC1	8	0.026205	0.10029	0.988927	377	5	0.33094	1.58162
NCR3LG1	8	0.026256	0.10046	0.988927	378	4	0.16606	1.58077
WNT1	8	0.02668	0.10182	0.988927	379	5	0.2926	1.57381
CLEC2D	8	0.026705	0.10188	0.988927	380	6	0.27469	1.57341
SMIM15	8	0.026901	0.10253	0.988927	381	2	-0.12004	1.57023
DNAJC28	8	0.026905	0.10254	0.988927	382	5	0.37289	1.57017
CCRL2	8	0.027026	0.10291	0.988927	383	5	0.30449	1.56822
NTC_786	8	0.027119	0.1032	0.988927	386	6	0.23131	1.56673
NTC_959	8	0.027119	0.1032	0.988927	387	4	-0.0021283	1.56673
NTC_1844	8	0.027119	0.1032	0.988927	385	3	0.012325	1.56673
NTC_989	8	0.027119	0.1032	0.988927	391	3	0.031518	1.56673
NTC_550	8	0.027119	0.1032	0.988927	388	3	0.051529	1.56673
NTC_775	8	0.027119	0.1032	0.988927	384	4	0.10326	1.56673
NTC_378	8	0.027119	0.1032	0.988927	390	5	0.14382	1.56673
NTC_1612	8	0.027119	0.1032	0.988927	392	4	0.095395	1.56673
NTC_643	8	0.027119	0.1032	0.988927	389	4	0.1131	1.56673
TMEM63A	8	0.027444	0.10435	0.988927	393	3	-0.062694	1.56155
CDKN1C	8	0.027526	0.1046	0.988927	394	5	0.41825	1.56026
PRDM1	8	0.027701	0.10512	0.988927	395	2	0.079807	1.5575
NTC_723	8	0.028192	0.10673	0.988927	399	6	0.16382	1.54987
NTC_161	8	0.028192	0.10673	0.988927	398	6	0.15806	1.54987
NTC_1453	8	0.028192	0.10673	0.988927	397	6	0.16348	1.54987
NTC_1685	8	0.028192	0.10673	0.988927	396	6	0.17025	1.54987
NTC_1077	8	0.028192	0.10673	0.988927	400	6	0.24024	1.54987
DCAF7	8	0.028424	0.10749	0.988927	401	5	0.40981	1.54631
ZBED1	7	0.028673	0.10096	0.988927	402	3	0.14172	1.54253
PEX12	8	0.028728	0.10848	0.988927	403	5	0.30565	1.54169
NTC_1484	8	0.028926	0.10916	0.988927	407	5	0.1854	1.53871
NTC_313	8	0.028926	0.10916	0.988927	406	5	0.2251	1.53871
NTC_1650	8	0.028926	0.10916	0.988927	404	5	0.2251	1.53871
NTC_910	8	0.028926	0.10916	0.988927	405	5	0.1854	1.53871
CBR1	8	0.029016	0.10948	0.988927	408	5	0.2546	1.53736
STARD5	8	0.029242	0.11021	0.988927	409	2	-0.020069	1.53399
2018-09-04	7	0.029616	0.1035	0.988927	410	4	0.25271	1.52847
ANKRD1	8	0.029755	0.11174	0.988927	411	5	0.2961	1.52644
ZCCHC2	8	0.029764	0.11179	0.988927	412	3	0.012751	1.52631
A4GALT	8	0.029817	0.11198	0.988927	413	5	0.29122	1.52554
MS4A12	8	0.029861	0.11212	0.988927	414	5	0.23657	1.5249
PRDM11	8	0.029999	0.11255	0.988927	415	4	0.10053	1.52289
COL8A1	8	0.030375	0.11369	0.988927	416	5	0.34908	1.51748
DYNLT1	8	0.030413	0.1138	0.988927	417	6	0.31494	1.51694
HLA-DRA	8	0.030524	0.11417	0.988927	418	2	-0.092397	1.51536
RAPGEF5	8	0.03053	0.11421	0.988927	419	5	0.26641	1.51527
KCNJ11	8	0.030667	0.11463	0.988927	420	6	0.30717	1.51333
PLAC4	8	0.03074	0.11489	0.988927	421	4	0.24859	1.5123
ACHE	8	0.03078	0.11499	0.988927	422	5	0.24657	1.51173
SLC12A8	8	0.03082	0.11512	0.988927	423	5	0.34948	1.51117
PPIF	8	0.030866	0.11529	0.988927	424	6	0.24457	1.51052
BBS12	8	0.030969	0.11554	0.988927	425	5	0.29368	1.50907
VGLL2	8	0.031036	0.11578	0.988927	426	3	0.062214	1.50813
HIST1H1C	8	0.031038	0.11578	0.988927	427	6	0.27173	1.50811
DLL1	8	0.031052	0.11582	0.988927	428	6	0.26604	1.50791
CCDC39	8	0.031202	0.11627	0.988927	429	5	0.50006	1.50582
GBP1	8	0.031325	0.11667	0.988927	430	6	0.37936	1.50411
SLC16A1	8	0.031442	0.11703	0.988927	431	4	0.23641	1.50249
TCIRG1	8	0.03206	0.11904	0.988927	432	3	0.095217	1.49404
IMPA2	8	0.032088	0.11914	0.988927	433	5	0.36034	1.49366
TNFSF8	8	0.032299	0.11986	0.988927	434	4	0.28282	1.49081
CXCL10	8	0.032316	0.11992	0.988927	435	3	0.1088	1.49058
NTC_1182	8	0.032502	0.12043	0.988927	439	6	0.14356	1.48809
NTC_255	8	0.032502	0.12043	0.988927	448	6	0.15663	1.48809
NTC_250	8	0.032502	0.12043	0.988927	441	6	0.16495	1.48809
NTC_695	8	0.032502	0.12043	0.988927	447	6	0.18825	1.48809
NTC_1713	8	0.032502	0.12043	0.988927	438	6	0.16211	1.48809
NTC_228	8	0.032502	0.12043	0.988927	443	6	0.1797	1.48809
NTC_1129	8	0.032502	0.12043	0.988927	445	6	0.13827	1.48809
NTC_1071	8	0.032502	0.12043	0.988927	446	6	0.15739	1.48809
NTC_1440	8	0.032502	0.12043	0.988927	440	6	0.1327	1.48809
NTC_308	8	0.032502	0.12043	0.988927	436	6	0.14966	1.48809
NTC_945	8	0.032502	0.12043	0.988927	444	6	0.18988	1.48809
NTC_926	8	0.032502	0.12043	0.988927	437	6	0.18092	1.48809
NTC_1047	8	0.032502	0.12043	0.988927	442	6	0.16495	1.48809
NTC_1008	8	0.032552	0.12062	0.988927	449	4	0.27391	1.48742
NTC_1084	8	0.032552	0.12062	0.988927	450	5	0.21772	1.48742
GADD45G	8	0.032572	0.12067	0.988927	451	3	0.12878	1.48716
GRHL1	8	0.032677	0.12101	0.988927	452	4	0.019015	1.48576
SCO2	8	0.032948	0.12181	0.988927	453	5	0.24438	1.48217
PPP2R5C	8	0.033084	0.12221	0.988927	454	5	0.34089	1.48038
TNS1	8	0.033275	0.12279	0.988927	455	3	0.096112	1.47788
CRP	8	0.033439	0.1233	0.988927	456	3	-0.11693	1.47575
PLEKHH1	8	0.033822	0.12439	0.988927	457	2	-0.19178	1.4708
PRAME	8	0.03385	0.12447	0.988927	458	2	-0.2477	1.47044
NTC_858	8	0.033892	0.12462	0.988927	459	5	0.26962	1.4699
NTC_164	8	0.033892	0.12462	0.988927	461	5	0.31796	1.4699
NTC_1745	8	0.033892	0.12462	0.988927	460	5	0.1842	1.4699
NTC_850	8	0.033892	0.12462	0.988927	462	5	0.1842	1.4699
FKBP1B	8	0.033987	0.12491	0.988927	463	4	-0.018792	1.46869
MT1G	6	0.034354	0.11301	0.988927	464	3	0.10537	1.46402
NTC_562	8	0.034557	0.12671	0.988927	472	4	0.028311	1.46146
NTC_76	8	0.034557	0.12671	0.988927	466	4	0.024368	1.46146
NTC_1820	8	0.034557	0.12671	0.988927	468	3	-0.072922	1.46146
NTC_318	8	0.034557	0.12671	0.988927	475	5	0.19946	1.46146
NTC_1279	8	0.034557	0.12671	0.988927	467	4	-0.067054	1.46146
NTC_1104	8	0.034557	0.12671	0.988927	470	4	0.21407	1.46146
NTC_1437	8	0.034557	0.12671	0.988927	471	4	0.11125	1.46146
NTC_216	8	0.034557	0.12671	0.988927	465	3	0.026663	1.46146
NTC_279	8	0.034557	0.12671	0.988927	473	3	0.063076	1.46146
NTC_1477	8	0.034557	0.12671	0.988927	474	4	0.20366	1.46146
NTC_1357	8	0.034557	0.12671	0.988927	469	4	0.050201	1.46146
IRF3	8	0.034617	0.12689	0.988927	476	2	-0.074357	1.46071
NOG	8	0.03465	0.12702	0.988927	477	2	-0.10079	1.4603
AIM1	8	0.034725	0.12725	0.988927	478	5	0.29187	1.45936
NTRK1	8	0.034872	0.12771	0.988927	479	5	0.28395	1.45752
NTC_1681	8	0.03509	0.12836	0.988927	481	6	0.11886	1.45482
NTC_542	8	0.03509	0.12836	0.988927	480	6	0.22509	1.45482
NTC_560	8	0.03509	0.12836	0.988927	486	6	0.15663	1.45482
NTC_752	8	0.03509	0.12836	0.988927	485	6	0.16984	1.45482
NTC_699	8	0.03509	0.12836	0.988927	484	6	0.15251	1.45482
NTC_1532	8	0.03509	0.12836	0.988927	491	6	0.161	1.45482
NTC_506	8	0.03509	0.12836	0.988927	483	6	0.22118	1.45482
NTC_724	8	0.03509	0.12836	0.988927	489	6	0.14951	1.45482
NTC_904	8	0.03509	0.12836	0.988927	487	6	0.2251	1.45482
NTC_903	8	0.03509	0.12836	0.988927	488	6	0.15302	1.45482
NTC_1667	8	0.03509	0.12836	0.988927	490	6	0.14283	1.45482
NTC_288	8	0.03509	0.12836	0.988927	482	6	0.14283	1.45482
MIA3	8	0.035127	0.12846	0.988927	492	3	0.14694	1.45436
ELL3	8	0.035263	0.12893	0.988927	493	5	0.20101	1.45268
LPAR1	8	0.036049	0.13129	0.988927	494	4	0.078983	1.44311
SWAP70	8	0.03609	0.1314	0.988927	495	5	0.24319	1.44261
ESR2	8	0.036147	0.13156	0.988927	496	1	-0.03831	1.44193
RGS22	8	0.036402	0.13223	0.988927	497	5	0.24288	1.43887
APOC2	8	0.036648	0.13285	0.988927	498	5	0.25908	1.43595
TRMT5	8	0.036657	0.13288	0.988927	499	3	-0.02932	1.43584
LTF	8	0.036728	0.13303	0.988927	500	2	-0.016793	1.435
NTC_163	8	0.036734	0.13305	0.988927	508	5	0.2041	1.43493
NTC_1106	8	0.036734	0.13305	0.988927	507	4	0.12953	1.43493
NTC_1548	8	0.036734	0.13305	0.988927	502	4	0.088135	1.43493
NTC_92	8	0.036734	0.13305	0.988927	504	4	0.093833	1.43493
NTC_201	8	0.036734	0.13305	0.988927	501	5	0.20013	1.43493
NTC_1132	8	0.036734	0.13305	0.988927	505	4	0.12953	1.43493
NTC_1881	8	0.036734	0.13305	0.988927	506	5	0.22118	1.43493
NTC_272	8	0.036734	0.13305	0.988927	503	5	0.27866	1.43493
NTC_962	8	0.036734	0.13305	0.988927	509	5	0.25639	1.43493
C1orf61	8	0.036891	0.13341	0.988927	510	5	0.33685	1.43308
FNDC3B	8	0.037167	0.13406	0.988927	511	4	0.085242	1.42984
SLC23A3	8	0.037421	0.13471	0.988927	512	1	-0.14024	1.42688
PVRL2	8	0.037458	0.13481	0.988927	513	5	0.32146	1.42646
SERPINF1	8	0.037667	0.13531	0.988927	514	5	0.31875	1.42404
HSH2D	8	0.037873	0.13578	0.988927	515	4	0.09903	1.42167
ZNF366	8	0.037931	0.13593	0.988927	516	2	-0.27106	1.42101
RABAC1	8	0.038145	0.13642	0.988927	517	5	0.31449	1.41856
ZFHX2	8	0.038185	0.13654	0.988927	518	3	-0.093956	1.41811
DUSP5	8	0.038694	0.13776	0.988927	519	2	-0.088426	1.41236
IDO2	6	0.038838	0.12283	0.988927	520	2	-0.18377	1.41074
CXCR4	8	0.038948	0.13835	0.988927	521	4	0.20053	1.40951
DDX4	8	0.03903	0.13856	0.988927	522	3	0.092803	1.4086
CTSS	8	0.039205	0.13892	0.988927	523	4	0.15675	1.40666
FAM72A	8	0.03931	0.13919	0.988927	524	5	0.37892	1.4055
C19orf35	8	0.03935	0.13929	0.988927	525	5	0.22578	1.40506
KYNU	8	0.039704	0.14012	0.988927	526	5	0.3527	1.40117
OLIG2	8	0.040392	0.14177	0.988927	527	5	0.29773	1.3937
DDO	8	0.040473	0.14194	0.988927	528	4	0.16124	1.39283
HEY1	8	0.040727	0.1425	0.988927	529	4	0.14557	1.39012
ANKRD33B	8	0.041059	0.14323	0.988927	530	5	0.41023	1.38659
CH25H	8	0.04109	0.1433	0.988927	531	5	0.25229	1.38626
NTC_1641	8	0.041121	0.14338	0.988927	536	3	-0.030753	1.38594
NTC_743	8	0.041121	0.14338	0.988927	533	4	0.1501	1.38594
NTC_263	8	0.041121	0.14338	0.988927	535	5	0.24281	1.38594
NTC_673	8	0.041121	0.14338	0.988927	534	4	0.028964	1.38594
NTC_1304	8	0.041121	0.14338	0.988927	532	4	0.15049	1.38594
NTC_430	8	0.041121	0.14338	0.988927	537	4	0.11712	1.38594
PGAP1	8	0.041235	0.14365	0.988927	538	4	0.17067	1.38473
NQO1	8	0.041489	0.1442	0.988927	539	2	-0.14689	1.38207
CBY3	8	0.041996	0.14535	0.988927	540	4	0.3177	1.37679
AMACR	8	0.042034	0.14544	0.988927	541	5	0.31544	1.3764
S100A8	8	0.043079	0.14799	0.988927	542	5	0.37582	1.36573
MNDA	8	0.043562	0.14913	0.988927	543	4	0.38524	1.36089
TMEM41B	8	0.044023	0.15024	0.988927	544	3	0.08434	1.35632
IL3RA	8	0.04413	0.15049	0.988927	545	4	0.087213	1.35527
ADM2	8	0.044765	0.15196	0.988927	546	5	0.32896	1.34906
PNPT1	8	0.044782	0.152	0.988927	547	4	-0.039194	1.3489
NTC_725	8	0.045205	0.15298	0.988927	548	5	0.20001	1.34481
NTC_1516	8	0.045205	0.15298	0.988927	551	5	0.36797	1.34481
NTC_66	8	0.045205	0.15298	0.988927	550	5	0.18003	1.34481
NTC_1497	8	0.045205	0.15298	0.988927	549	5	0.24509	1.34481
NTC_448	8	0.045205	0.15298	0.988927	553	5	0.21322	1.34481
NTC_327	8	0.045205	0.15298	0.988927	552	5	0.21669	1.34481
NTC_980	8	0.045205	0.15298	0.988927	554	5	0.26482	1.34481
C1GALT1	8	0.045288	0.15314	0.988927	555	5	0.2467	1.34402
ARG2	8	0.045445	0.1535	0.988927	556	4	0.28124	1.34251
TMEM62	8	0.045494	0.15359	0.988927	557	4	0.23925	1.34205
ZNF704	8	0.045794	0.15429	0.988927	558	4	-0.0064783	1.33919
NTC_670	8	0.046238	0.15538	0.988927	573	3	-0.055429	1.335
NTC_529	8	0.046238	0.15538	0.988927	567	5	0.15897	1.335
NTC_1425	8	0.046238	0.15538	0.988927	574	3	-0.019939	1.335
NTC_109	8	0.046238	0.15538	0.988927	559	3	0.0037719	1.335
NTC_1365	8	0.046238	0.15538	0.988927	572	4	0.047811	1.335
NTC_1687	8	0.046238	0.15538	0.988927	565	5	0.17989	1.335
NTC_1030	8	0.046238	0.15538	0.988927	570	4	0.13178	1.335
NTC_167	8	0.046238	0.15538	0.988927	575	3	0.045723	1.335
NTC_1272	8	0.046238	0.15538	0.988927	564	3	0.050237	1.335
NTC_557	8	0.046238	0.15538	0.988927	576	5	0.17354	1.335
NTC_1250	8	0.046238	0.15538	0.988927	569	5	0.1331	1.335
NTC_928	8	0.046238	0.15538	0.988927	566	5	0.22661	1.335
NTC_1018	8	0.046238	0.15538	0.988927	560	4	0.19337	1.335
NTC_925	8	0.046238	0.15538	0.988927	568	3	0.028376	1.335
NTC_1558	8	0.046238	0.15538	0.988927	571	3	0.050945	1.335
NTC_1456	8	0.046238	0.15538	0.988927	563	5	0.2207	1.335
NTC_213	8	0.046238	0.15538	0.988927	561	2	-0.082358	1.335
NTC_993	8	0.046238	0.15538	0.988927	562	4	0.11751	1.335
DCDC5	8	0.046292	0.15548	0.988927	577	5	0.23508	1.33449
MOXD1	8	0.046299	0.1555	0.988927	578	2	-0.27522	1.33443
UGT1A4	6	0.04634	0.13886	0.988927	579	3	0.20835	1.33404
CARD6	8	0.046552	0.15612	0.988927	580	2	-0.034385	1.33206
IL36RN	8	0.046804	0.15663	0.988927	581	3	-0.15566	1.32972
GIMAP8	8	0.047264	0.1576	0.988927	582	3	0.095484	1.32547
GJA4	8	0.047309	0.15775	0.988927	583	5	0.19592	1.32506
DMD	8	0.047337	0.15781	0.988927	584	4	0.14556	1.3248
TMEM140	8	0.047411	0.158	0.988927	585	4	0.094427	1.32412
CCL1	8	0.047448	0.1581	0.988927	586	5	0.1822	1.32378
ZNF772	8	0.047469	0.15814	0.988927	587	5	0.23203	1.32359
SLC7A11	8	0.047492	0.1582	0.988927	588	5	0.27766	1.32338
TUBB1	8	0.047561	0.15835	0.988927	589	2	0.038665	1.32275
B2M	8	0.047814	0.15893	0.988927	590	3	0.10636	1.32044
AXL	8	0.048188	0.15993	0.988927	591	5	0.27864	1.31706
SHISA5	8	0.048318	0.16022	0.988927	592	4	0.13306	1.31589
NTC_1812	8	0.048381	0.16038	0.988927	593	4	0.18785	1.31533
NTC_1076	8	0.048381	0.16038	0.988927	595	5	0.21887	1.31533
NTC_450	8	0.048381	0.16038	0.988927	594	4	0.17152	1.31533
SLAMF9	8	0.04857	0.16078	0.988927	596	4	0.1491	1.31363
HSPA1B	8	0.048664	0.161	0.988927	597	5	0.27262	1.31279
OAS3	8	0.049326	0.16261	0.988927	598	3	0.038065	1.30692
TOR1B	8	0.049578	0.16319	0.988927	599	3	-0.12541	1.30471
NTC_8	8	0.050681	0.16573	0.988927	604	5	0.21026	1.29515
NTC_276	8	0.050681	0.16573	0.988927	602	5	0.16315	1.29515
NTC_1064	8	0.050681	0.16573	0.988927	606	5	0.17004	1.29515
NTC_379	8	0.050681	0.16573	0.988927	605	5	0.1797	1.29515
NTC_949	8	0.050681	0.16573	0.988927	603	5	0.14932	1.29515
NTC_173	8	0.050681	0.16573	0.988927	600	5	0.17896	1.29515
NTC_1041	8	0.050681	0.16573	0.988927	607	5	0.20959	1.29515
NTC_418	8	0.050681	0.16573	0.988927	601	5	0.21512	1.29515
CD72	8	0.050725	0.16582	0.988927	608	4	0.16981	1.29478
SIX4	8	0.051234	0.16697	0.988927	609	2	-0.0026804	1.29044
PRDM16	8	0.051265	0.16705	0.988927	610	4	0.17314	1.29018
CCL13	8	0.051751	0.16813	0.988927	611	5	0.27754	1.28608
NTC_1091	8	0.052191	0.16914	0.988927	613	5	0.17344	1.2824
NTC_950	8	0.052191	0.16914	0.988927	616	5	0.15211	1.2824
NTC_283	8	0.052191	0.16914	0.988927	619	5	0.13707	1.2824
NTC_558	8	0.052191	0.16914	0.988927	621	3	0.034687	1.2824
NTC_952	8	0.052191	0.16914	0.988927	612	4	0.077631	1.2824
NTC_414	8	0.052191	0.16914	0.988927	614	3	-0.061698	1.2824
NTC_1266	8	0.052191	0.16914	0.988927	620	5	0.1878	1.2824
NTC_440	8	0.052191	0.16914	0.988927	618	4	0.12249	1.2824
NTC_93	8	0.052191	0.16914	0.988927	617	4	0.036909	1.2824
NTC_399	8	0.052191	0.16914	0.988927	615	5	0.18095	1.2824
IER3	8	0.052408	0.16964	0.988927	622	5	0.25733	1.2806
NTC_659	8	0.054624	0.17464	0.988927	624	4	0.044287	1.26262
NTC_49	8	0.054624	0.17464	0.988927	625	4	0.082419	1.26262
NTC_1655	8	0.054624	0.17464	0.988927	627	5	0.14315	1.26262
NTC_461	8	0.054624	0.17464	0.988927	629	5	0.18092	1.26262
NTC_800	8	0.054624	0.17464	0.988927	628	5	0.17243	1.26262
NTC_1473	8	0.054624	0.17464	0.988927	623	5	0.15797	1.26262
NTC_1364	8	0.054624	0.17464	0.988927	626	4	0.13742	1.26262
DDX58	8	0.054653	0.17474	0.988927	630	5	0.19115	1.26239
NTC_946	8	0.054701	0.17487	0.988927	635	5	0.14323	1.262
NTC_1523	8	0.054701	0.17487	0.988927	636	5	0.16428	1.262
NTC_193	8	0.054701	0.17487	0.988927	634	5	0.14966	1.262
NTC_439	8	0.054701	0.17487	0.988927	631	5	0.20936	1.262
NTC_646	8	0.054701	0.17487	0.988927	632	5	0.17321	1.262
NTC_920	8	0.054701	0.17487	0.988927	637	5	0.14323	1.262
NTC_1369	8	0.054701	0.17487	0.988927	633	5	0.14323	1.262
HIST2H2AA3	7	0.057152	0.17584	0.988927	638	5	0.47422	1.24297
NUP43	8	0.057562	0.18145	0.988927	639	5	0.32092	1.23986
DHX58	8	0.059479	0.1857	0.988927	640	4	0.09702	1.22564
ARNT2	8	0.059646	0.18604	0.988927	641	3	0.057997	1.22442
DACT3	8	0.059776	0.18635	0.988927	642	5	0.19288	1.22347
UBQLNL	8	0.060012	0.18686	0.988927	643	5	0.21994	1.22176
GIMAP4	8	0.060389	0.18773	0.988927	644	4	0.19599	1.21904
NTC_432	8	0.061322	0.18977	0.988927	660	4	0.14399	1.21238
NTC_1311	8	0.061322	0.18977	0.988927	650	4	0.19337	1.21238
NTC_1743	8	0.061322	0.18977	0.988927	662	3	-0.0078185	1.21238
NTC_1324	8	0.061322	0.18977	0.988927	666	5	0.15024	1.21238
NTC_316	8	0.061322	0.18977	0.988927	652	4	-0.0061296	1.21238
NTC_951	8	0.061322	0.18977	0.988927	663	2	-0.033498	1.21238
NTC_748	8	0.061322	0.18977	0.988927	653	4	0.12969	1.21238
NTC_1111	8	0.061322	0.18977	0.988927	665	3	0.070071	1.21238
NTC_653	8	0.061322	0.18977	0.988927	651	4	0.11621	1.21238
NTC_927	8	0.061322	0.18977	0.988927	657	3	-0.0011839	1.21238
NTC_405	8	0.061322	0.18977	0.988927	659	5	0.14992	1.21238
NTC_713	8	0.061322	0.18977	0.988927	658	3	-0.083718	1.21238
NTC_70	8	0.061322	0.18977	0.988927	648	3	-0.043021	1.21238
NTC_1677	8	0.061322	0.18977	0.988927	654	3	-0.005507	1.21238
NTC_1684	8	0.061322	0.18977	0.988927	656	4	0.13368	1.21238
NTC_706	8	0.061322	0.18977	0.988927	664	3	0.070071	1.21238
NTC_81	8	0.061322	0.18977	0.988927	645	3	0.12951	1.21238
NTC_831	8	0.061322	0.18977	0.988927	647	5	0.15663	1.21238
NTC_1198	8	0.061322	0.18977	0.988927	646	4	0.12969	1.21238
NTC_1554	8	0.061322	0.18977	0.988927	661	3	0.063467	1.21238
NTC_180	8	0.061322	0.18977	0.988927	655	5	0.22994	1.21238
NTC_923	8	0.061322	0.18977	0.988927	649	4	0.016334	1.21238
CLEC2B	8	0.061788	0.19075	0.988927	667	3	0.038262	1.2091
NTC_1299	8	0.062442	0.19227	0.988927	670	5	0.20268	1.20452
NTC_1803	8	0.062442	0.19227	0.988927	674	5	0.21123	1.20452
NTC_1778	8	0.062442	0.19227	0.988927	669	5	0.14283	1.20452
NTC_1537	8	0.062442	0.19227	0.988927	676	5	0.14926	1.20452
NTC_1783	8	0.062442	0.19227	0.988927	671	5	0.16388	1.20452
NTC_597	8	0.062442	0.19227	0.988927	673	5	0.17281	1.20452
NTC_1362	8	0.062442	0.19227	0.988927	675	5	0.18896	1.20452
NTC_1432	8	0.062442	0.19227	0.988927	677	5	0.16388	1.20452
NTC_634	8	0.062442	0.19227	0.988927	672	5	0.14926	1.20452
NTC_31	8	0.062442	0.19227	0.988927	668	5	0.17354	1.20452
ARMC9	8	0.062681	0.19283	0.988927	678	4	0.24973	1.20286
NTC_879	8	0.0633	0.19414	0.988927	680	4	0.041224	1.1986
NTC_1582	8	0.0633	0.19414	0.988927	686	4	0.1417	1.1986
NTC_1448	8	0.0633	0.19414	0.988927	684	4	0.074689	1.1986
NTC_409	8	0.0633	0.19414	0.988927	681	5	0.1647	1.1986
NTC_1787	8	0.0633	0.19414	0.988927	683	4	0.1417	1.1986
NTC_1714	8	0.0633	0.19414	0.988927	682	4	0.06	1.1986
NTC_694	8	0.0633	0.19414	0.988927	687	4	0.15024	1.1986
NTC_1233	8	0.0633	0.19414	0.988927	679	5	0.16634	1.1986
NTC_1439	8	0.0633	0.19414	0.988927	685	4	0.1417	1.1986
GNB4	8	0.064634	0.19707	0.988927	688	5	0.43755	1.18954
SLC25A28	8	0.064882	0.1976	0.988927	689	5	0.2947	1.18788
NTC_1153	8	0.067343	0.20325	0.988927	693	5	0.1606	1.17171
NTC_1887	8	0.067343	0.20325	0.988927	691	5	0.161	1.17171
NTC_343	8	0.067343	0.20325	0.988927	694	5	0.15542	1.17171
NTC_759	8	0.067343	0.20325	0.988927	692	5	0.161	1.17171
NTC_78	8	0.067343	0.20325	0.988927	690	5	0.161	1.17171
CALCA	8	0.06777	0.20418	0.988927	695	3	0.12455	1.16896
HIC1	8	0.068211	0.20517	0.988927	696	4	0.19375	1.16615
CHAC1	8	0.068565	0.20599	0.988927	697	2	-0.0036231	1.1639
NTC_296	8	0.068717	0.20641	0.988927	710	4	-0.069722	1.16294
NTC_221	8	0.068717	0.20641	0.988927	704	3	-0.085231	1.16294
NTC_747	8	0.068717	0.20641	0.988927	698	4	0.16268	1.16294
NTC_370	8	0.068717	0.20641	0.988927	699	4	0.067629	1.16294
NTC_1236	8	0.068717	0.20641	0.988927	703	5	0.15827	1.16294
NTC_828	8	0.068717	0.20641	0.988927	707	4	0.067629	1.16294
NTC_1	8	0.068717	0.20641	0.988927	706	4	0.14156	1.16294
NTC_1158	8	0.068717	0.20641	0.988927	700	3	-0.029709	1.16294
NTC_1814	8	0.068717	0.20641	0.988927	701	3	0.092271	1.16294
NTC_606	8	0.068717	0.20641	0.988927	709	4	0.035959	1.16294
NTC_212	8	0.068717	0.20641	0.988927	702	4	0.16971	1.16294
NTC_172	8	0.068717	0.20641	0.988927	705	4	0.15722	1.16294
NTC_61	8	0.068717	0.20641	0.988927	708	5	0.19439	1.16294
NTC_744	8	0.068922	0.20689	0.988927	763	2	-0.26339	1.16164
NTC_35	8	0.068922	0.20689	0.988927	780	3	-0.030405	1.16164
NTC_756	8	0.068922	0.20689	0.988927	778	3	0.050237	1.16164
NTC_1551	8	0.068922	0.20689	0.988927	747	3	0.020013	1.16164
NTC_1563	8	0.068922	0.20689	0.988927	774	3	0.058899	1.16164
NTC_1878	8	0.068922	0.20689	0.988927	748	3	-0.095543	1.16164
NTC_457	8	0.068922	0.20689	0.988927	730	4	0.15722	1.16164
NTC_54	8	0.068922	0.20689	0.988927	783	3	-0.16081	1.16164
NTC_599	8	0.068922	0.20689	0.988927	727	3	-0.012386	1.16164
NTC_1842	8	0.068922	0.20689	0.988927	751	2	-0.00122	1.16164
NTC_1067	8	0.068922	0.20689	0.988927	721	1	-0.18062	1.16164
NTC_1852	8	0.068922	0.20689	0.988927	729	3	-0.034337	1.16164
NTC_1520	8	0.068922	0.20689	0.988927	738	3	-0.072922	1.16164
NTC_1659	8	0.068922	0.20689	0.988927	742	3	-0.081344	1.16164
NTC_769	8	0.068922	0.20689	0.988927	760	3	-0.088066	1.16164
NTC_1811	8	0.068922	0.20689	0.988927	728	4	0.011904	1.16164
NTC_437	8	0.068922	0.20689	0.988927	739	3	0.053138	1.16164
NTC_1026	8	0.068922	0.20689	0.988927	745	3	0.00048821	1.16164
NTC_824	8	0.068922	0.20689	0.988927	795	4	0.029035	1.16164
NTC_45	8	0.068922	0.20689	0.988927	726	2	-0.027161	1.16164
NTC_1145	8	0.068922	0.20689	0.988927	735	5	0.11725	1.16164
NTC_391	8	0.068922	0.20689	0.988927	737	2	-0.066013	1.16164
NTC_545	8	0.068922	0.20689	0.988927	744	4	0.1038	1.16164
NTC_561	8	0.068922	0.20689	0.988927	769	1	-0.011628	1.16164
NTC_336	8	0.068922	0.20689	0.988927	794	4	0.071337	1.16164
NTC_633	8	0.068922	0.20689	0.988927	771	3	-0.049606	1.16164
NTC_1127	8	0.068922	0.20689	0.988927	734	2	-0.11513	1.16164
NTC_252	8	0.068922	0.20689	0.988927	750	3	-0.18444	1.16164
NTC_702	8	0.068922	0.20689	0.988927	736	4	-0.0063122	1.16164
NTC_203	8	0.068922	0.20689	0.988927	711	3	-0.043882	1.16164
NTC_1712	8	0.068922	0.20689	0.988927	717	5	0.1262	1.16164
NTC_396	8	0.068922	0.20689	0.988927	782	4	0.063044	1.16164
NTC_1402	8	0.068922	0.20689	0.988927	731	4	0.036812	1.16164
NTC_601	8	0.068922	0.20689	0.988927	712	2	-0.1423	1.16164
NTC_1475	8	0.068922	0.20689	0.988927	713	3	0.026261	1.16164
NTC_422	8	0.068922	0.20689	0.988927	754	3	-0.044623	1.16164
NTC_737	8	0.068922	0.20689	0.988927	788	5	0.15302	1.16164
NTC_1858	8	0.068922	0.20689	0.988927	790	3	-0.050604	1.16164
NTC_377	8	0.068922	0.20689	0.988927	753	4	0.079453	1.16164
NTC_1197	8	0.068922	0.20689	0.988927	752	4	0.2118	1.16164
NTC_94	8	0.068922	0.20689	0.988927	725	4	0.016735	1.16164
NTC_911	8	0.068922	0.20689	0.988927	773	2	-0.088384	1.16164
NTC_1884	8	0.068922	0.20689	0.988927	716	2	0.098071	1.16164
NTC_482	8	0.068922	0.20689	0.988927	775	5	0.10326	1.16164
NTC_1243	8	0.068922	0.20689	0.988927	781	3	0.04623	1.16164
NTC_500	8	0.068922	0.20689	0.988927	733	2	0.027844	1.16164
NTC_1565	8	0.068922	0.20689	0.988927	786	1	-0.036671	1.16164
NTC_431	8	0.068922	0.20689	0.988927	779	2	-0.011628	1.16164
NTC_937	8	0.068922	0.20689	0.988927	720	2	-0.012386	1.16164
NTC_1131	8	0.068922	0.20689	0.988927	762	4	0.043349	1.16164
NTC_162	8	0.068922	0.20689	0.988927	792	3	0.085195	1.16164
NTC_1253	8	0.068922	0.20689	0.988927	761	3	0.012325	1.16164
NTC_652	8	0.068922	0.20689	0.988927	772	4	0.036358	1.16164
NTC_1258	8	0.068922	0.20689	0.988927	791	4	0.089978	1.16164
NTC_1815	8	0.068922	0.20689	0.988927	784	3	0.0093808	1.16164
NTC_150	8	0.068922	0.20689	0.988927	714	2	-0.011634	1.16164
NTC_157	8	0.068922	0.20689	0.988927	758	4	0.075083	1.16164
NTC_620	8	0.068922	0.20689	0.988927	777	4	0.19808	1.16164
NTC_217	8	0.068922	0.20689	0.988927	766	4	0.14414	1.16164
NTC_72	8	0.068922	0.20689	0.988927	765	4	0.12857	1.16164
NTC_400	8	0.068922	0.20689	0.988927	741	4	0.1356	1.16164
NTC_730	8	0.068922	0.20689	0.988927	770	3	-0.087737	1.16164
NTC_1360	8	0.068922	0.20689	0.988927	743	4	0.12678	1.16164
NTC_1270	8	0.068922	0.20689	0.988927	724	4	0.049621	1.16164
NTC_1436	8	0.068922	0.20689	0.988927	796	3	-0.0078185	1.16164
NTC_1514	8	0.068922	0.20689	0.988927	787	2	0.058066	1.16164
NTC_581	8	0.068922	0.20689	0.988927	767	4	0.12951	1.16164
NTC_1706	8	0.068922	0.20689	0.988927	797	4	0.11173	1.16164
NTC_528	8	0.068922	0.20689	0.988927	719	3	-0.033498	1.16164
NTC_123	8	0.068922	0.20689	0.988927	749	3	-0.040531	1.16164
NTC_1508	8	0.068922	0.20689	0.988927	756	2	-0.058562	1.16164
NTC_1880	8	0.068922	0.20689	0.988927	757	5	0.18988	1.16164
NTC_14	8	0.068922	0.20689	0.988927	722	5	0.11886	1.16164
NTC_1351	8	0.068922	0.20689	0.988927	759	3	0.015104	1.16164
NTC_1303	8	0.068922	0.20689	0.988927	723	5	0.1647	1.16164
NTC_1549	8	0.068922	0.20689	0.988927	746	4	0.1501	1.16164
NTC_1627	8	0.068922	0.20689	0.988927	740	3	0.018289	1.16164
NTC_341	8	0.068922	0.20689	0.988927	718	3	0.075947	1.16164
NTC_1049	8	0.068922	0.20689	0.988927	785	3	0.048817	1.16164
NTC_1225	8	0.068922	0.20689	0.988927	732	3	-0.011988	1.16164
NTC_909	8	0.068922	0.20689	0.988927	789	3	0.018709	1.16164
NTC_1642	8	0.068922	0.20689	0.988927	715	4	0.04237	1.16164
NTC_5	8	0.068922	0.20689	0.988927	755	4	0.15304	1.16164
NTC_1829	8	0.068922	0.20689	0.988927	793	2	-0.039062	1.16164
NTC_1476	8	0.068922	0.20689	0.988927	768	4	0.14195	1.16164
NTC_1663	8	0.068922	0.20689	0.988927	764	4	0.085543	1.16164
NTC_867	8	0.068922	0.20689	0.988927	776	4	0.13345	1.16164
MOAP1	8	0.068995	0.20702	0.988927	798	4	0.31909	1.16118
SGPP2	8	0.069646	0.20844	0.994455	799	5	0.26476	1.1571
CABLES1	8	0.069801	0.20879	0.994626	800	3	0.076083	1.15614
PARP10	8	0.070272	0.20974	0.994626	801	5	0.23981	1.15322
ANO7P1	8	0.070459	0.21018	0.994626	802	2	-0.047009	1.15206
CD38	8	0.070825	0.211	0.994626	803	4	0.1428	1.14981
MX1	8	0.071296	0.21202	0.994626	804	5	0.20582	1.14693
MAFF	8	0.071384	0.21223	0.994626	805	5	0.33557	1.1464
ZBTB42	8	0.072297	0.21415	0.994626	806	3	-0.019753	1.14088
MS4A7	8	0.072393	0.21431	0.994626	807	3	8.4439e-05	1.1403
ST3GAL5	8	0.072593	0.21476	0.994626	808	3	-0.29662	1.13911
ETV7	8	0.072814	0.21528	0.994626	809	4	0.12421	1.13779
BLMH	8	0.072925	0.21556	0.994626	810	5	0.26626	1.13712
OAS2	8	0.072955	0.21564	0.994626	811	4	0.059025	1.13694
ZNF140	8	0.073185	0.2161	0.994626	812	3	-0.077101	1.13558
ADM	8	0.073309	0.21639	0.994626	813	4	0.1806	1.13484
OR2B11	8	0.073454	0.21672	0.994626	814	3	0.00040215	1.13398
PTMA	8	0.074269	0.21845	0.994626	815	4	0.035721	1.12919
EREG	8	0.074384	0.2187	0.994626	816	4	0.089667	1.12852
IL17RB	8	0.074484	0.21894	0.994626	817	4	0.1512	1.12794
TM4SF19	8	0.074899	0.21982	0.994626	818	4	0.15173	1.12552
GPC2	8	0.075366	0.22087	0.994626	819	3	-0.0078827	1.12282
OR52K2	8	0.075648	0.2215	0.994626	820	3	0.17648	1.1212
NTC_1658	8	0.075949	0.22213	0.994626	828	5	0.21812	1.11948
NTC_289	8	0.075949	0.22213	0.994626	825	5	0.17932	1.11948
NTC_80	8	0.075949	0.22213	0.994626	829	5	0.17604	1.11948
NTC_539	8	0.075949	0.22213	0.994626	827	5	0.17604	1.11948
NTC_1573	8	0.075949	0.22213	0.994626	823	5	0.17243	1.11948
NTC_1230	8	0.075949	0.22213	0.994626	830	5	0.21812	1.11948
NTC_412	8	0.075949	0.22213	0.994626	821	5	0.17243	1.11948
NTC_132	8	0.075949	0.22213	0.994626	826	5	0.1586	1.11948
NTC_13	8	0.075949	0.22213	0.994626	824	5	0.14323	1.11948
NTC_936	8	0.075949	0.22213	0.994626	822	5	0.18898	1.11948
NTC_710	8	0.075949	0.22213	0.994626	831	5	0.21812	1.11948
RPL22	8	0.077207	0.2248	0.994626	832	3	0.15797	1.11234
ACRC	8	0.077231	0.22484	0.994626	833	3	-0.22869	1.11221
C6orf223	8	0.077493	0.22548	0.994626	834	3	-0.082417	1.11074
NTC_549	8	0.077908	0.22632	0.994626	837	4	0.15797	1.10842
NTC_522	8	0.077908	0.22632	0.994626	838	4	0.035396	1.10842
NTC_155	8	0.077908	0.22632	0.994626	839	4	0.1405	1.10842
NTC_242	8	0.077908	0.22632	0.994626	841	4	0.13742	1.10842
NTC_488	8	0.077908	0.22632	0.994626	835	4	0.18365	1.10842
NTC_1801	8	0.077908	0.22632	0.994626	836	4	0.2118	1.10842
NTC_887	8	0.077908	0.22632	0.994626	840	4	0.20366	1.10842
TARS	8	0.078783	0.22805	0.994626	842	4	0.16262	1.10357
DRAP1	8	0.079167	0.22887	0.994626	843	5	0.81363	1.10146
C5orf20	8	0.08101	0.23304	0.994626	844	4	0.20817	1.09146
NTC_538	8	0.082257	0.23564	0.994626	859	5	0.14283	1.08483
NTC_1788	8	0.082257	0.23564	0.994626	851	5	0.14899	1.08483
NTC_52	8	0.082257	0.23564	0.994626	847	5	0.17672	1.08483
NTC_689	8	0.082257	0.23564	0.994626	864	5	0.17344	1.08483
NTC_1643	8	0.082257	0.23564	0.994626	852	5	0.17344	1.08483
NTC_1277	8	0.082257	0.23564	0.994626	850	5	0.15542	1.08483
NTC_295	8	0.082257	0.23564	0.994626	863	5	0.15567	1.08483
NTC_160	8	0.082257	0.23564	0.994626	861	5	0.20181	1.08483
NTC_979	8	0.082257	0.23564	0.994626	855	5	0.20181	1.08483
NTC_56	8	0.082257	0.23564	0.994626	865	5	0.16495	1.08483
NTC_1559	8	0.082257	0.23564	0.994626	849	5	0.14992	1.08483
NTC_1017	8	0.082257	0.23564	0.994626	854	5	0.21628	1.08483
NTC_1335	8	0.082257	0.23564	0.994626	860	5	0.16211	1.08483
NTC_712	8	0.082257	0.23564	0.994626	846	5	0.17344	1.08483
NTC_1494	8	0.082257	0.23564	0.994626	857	5	0.15601	1.08483
NTC_705	8	0.082257	0.23564	0.994626	862	5	0.13667	1.08483
NTC_1761	8	0.082257	0.23564	0.994626	845	5	0.14356	1.08483
NTC_1601	8	0.082257	0.23564	0.994626	856	5	0.15567	1.08483
NTC_1748	8	0.082257	0.23564	0.994626	848	5	0.14926	1.08483
NTC_586	8	0.082257	0.23564	0.994626	853	5	0.17344	1.08483
NTC_1646	8	0.082257	0.23564	0.994626	858	5	0.15601	1.08483
COL4A2	8	0.082407	0.23595	0.994626	866	5	0.27011	1.08404
CSF2RA	8	0.082825	0.23688	0.994626	867	4	0.13357	1.08184
NTC_615	8	0.083481	0.23824	0.994626	878	4	0.048625	1.07841
NTC_627	8	0.083481	0.23824	0.994626	876	3	0.034614	1.07841
NTC_619	8	0.083481	0.23824	0.994626	870	4	0.087384	1.07841
NTC_145	8	0.083481	0.23824	0.994626	884	4	0.095172	1.07841
NTC_631	8	0.083481	0.23824	0.994626	874	2	-0.09316	1.07841
NTC_999	8	0.083481	0.23824	0.994626	895	4	0.033569	1.07841
NTC_293	8	0.083481	0.23824	0.994626	881	2	-0.089739	1.07841
NTC_1694	8	0.083481	0.23824	0.994626	891	2	-0.081663	1.07841
NTC_809	8	0.083481	0.23824	0.994626	885	4	0.053609	1.07841
NTC_584	8	0.083481	0.23824	0.994626	871	4	0.050551	1.07841
NTC_569	8	0.083481	0.23824	0.994626	875	3	-0.061199	1.07841
NTC_184	8	0.083481	0.23824	0.994626	883	4	0.056291	1.07841
NTC_421	8	0.083481	0.23824	0.994626	882	2	-0.043533	1.07841
NTC_1227	8	0.083481	0.23824	0.994626	880	2	-0.042922	1.07841
NTC_1757	8	0.083481	0.23824	0.994626	887	4	0.14195	1.07841
NTC_687	8	0.083481	0.23824	0.994626	868	2	0.018289	1.07841
NTC_36	8	0.083481	0.23824	0.994626	890	4	0.1356	1.07841
NTC_116	8	0.083481	0.23824	0.994626	879	4	-0.0023226	1.07841
NTC_536	8	0.083481	0.23824	0.994626	893	3	0.086749	1.07841
NTC_1212	8	0.083481	0.23824	0.994626	886	4	0.21564	1.07841
NTC_1823	8	0.083481	0.23824	0.994626	873	5	0.15797	1.07841
NTC_1679	8	0.083481	0.23824	0.994626	869	4	0.045711	1.07841
NTC_1588	8	0.083481	0.23824	0.994626	877	4	0.074125	1.07841
NTC_1837	8	0.083481	0.23824	0.994626	889	3	0.078609	1.07841
NTC_224	8	0.083481	0.23824	0.994626	888	3	0.084317	1.07841
NTC_1186	8	0.083481	0.23824	0.994626	892	4	0.12951	1.07841
NTC_1383	8	0.083481	0.23824	0.994626	894	5	0.1597	1.07841
NTC_69	8	0.083481	0.23824	0.994626	872	5	0.14182	1.07841
PIK3R3	8	0.084163	0.23976	0.994626	896	4	0.15033	1.07488
KPTN	8	0.084278	0.23995	0.994626	897	4	0.25043	1.07429
NTC_882	8	0.084348	0.24007	0.994626	898	4	0.019998	1.07393
NTC_761	8	0.084348	0.24007	0.994626	904	3	0.098071	1.07393
NTC_825	8	0.084348	0.24007	0.994626	899	3	-0.084442	1.07393
NTC_718	8	0.084348	0.24007	0.994626	900	4	0.14799	1.07393
NTC_1214	8	0.084348	0.24007	0.994626	906	4	0.19337	1.07393
NTC_623	8	0.084348	0.24007	0.994626	902	4	0.036185	1.07393
NTC_347	8	0.084348	0.24007	0.994626	909	5	0.1705	1.07393
NTC_874	8	0.084348	0.24007	0.994626	905	3	0.050237	1.07393
NTC_1571	8	0.084348	0.24007	0.994626	907	3	0.033436	1.07393
NTC_243	8	0.084348	0.24007	0.994626	901	4	0.056711	1.07393
NTC_290	8	0.084348	0.24007	0.994626	903	4	0.14619	1.07393
NTC_667	8	0.084348	0.24007	0.994626	908	5	0.1171	1.07393
LGALS3BP	8	0.085081	0.2416	0.994626	910	5	0.22079	1.07017
TRIB2	8	0.087435	0.24638	0.994626	911	4	0.14927	1.05831
NTC_1052	8	0.087485	0.24649	0.994626	921	4	0.18266	1.05807
NTC_902	8	0.087485	0.24649	0.994626	914	4	0.1145	1.05807
NTC_1652	8	0.087485	0.24649	0.994626	912	5	0.16634	1.05807
NTC_1869	8	0.087485	0.24649	0.994626	918	4	0.11141	1.05807
NTC_1793	8	0.087485	0.24649	0.994626	913	4	0.099371	1.05807
NTC_973	8	0.087485	0.24649	0.994626	915	4	0.18266	1.05807
NTC_508	8	0.087485	0.24649	0.994626	924	5	0.19062	1.05807
NTC_754	8	0.087485	0.24649	0.994626	917	4	0.045286	1.05807
NTC_1451	8	0.087485	0.24649	0.994626	923	4	0.18266	1.05807
NTC_1038	8	0.087485	0.24649	0.994626	920	4	0.087422	1.05807
NTC_835	8	0.087485	0.24649	0.994626	922	5	0.1597	1.05807
NTC_1529	8	0.087485	0.24649	0.994626	919	4	0.11592	1.05807
NTC_329	8	0.087485	0.24649	0.994626	916	4	0.17452	1.05807
NTC_1605	8	0.087485	0.24649	0.994626	927	5	0.12969	1.05807
NTC_1535	8	0.087485	0.24649	0.994626	926	5	0.14315	1.05807
NTC_1089	8	0.087485	0.24649	0.994626	925	5	0.14763	1.05807
NUP50	8	0.087921	0.24741	0.994626	928	4	0.11844	1.05591
P2RY2	8	0.088164	0.24789	0.994626	929	3	-0.17409	1.05471
SLCO4A1	8	0.088407	0.24837	0.994626	930	3	0.046592	1.05351
NIPAL1	8	0.08865	0.24887	0.994626	931	3	0.15438	1.05232
PDPN	8	0.088795	0.24919	0.994626	932	5	0.20757	1.05161
LOC728485	8	0.088892	0.24938	0.994626	933	2	-0.01373	1.05114
ZC3HAV1	8	0.088897	0.24939	0.994626	934	5	0.19938	1.05111
RGS13	8	0.088975	0.24952	0.994626	935	4	0.094783	1.05073
ACSM5	8	0.089537	0.25071	0.994626	936	4	0.15931	1.048
BARD1	8	0.089793	0.25119	0.994626	937	3	0.16836	1.04676
SIRPA	8	0.089919	0.25144	0.994626	938	5	0.17728	1.04615
SHOX2	8	0.090022	0.25162	0.994626	939	5	0.21038	1.04565
LOC100506388	8	0.090124	0.2518	0.994626	940	5	0.24314	1.04516
CPA6	8	0.090375	0.25246	0.994626	941	3	0.068165	1.04395
DYNLL1	8	0.0904	0.25251	0.994626	942	4	0.48335	1.04383
CCDC9	8	0.090801	0.25332	0.994626	943	4	0.15781	1.04191
DNAH12	8	0.090914	0.25358	0.994626	944	5	0.32987	1.04137
HES2	8	0.091175	0.25414	0.994626	945	2	0.15805	1.04012
GPATCH11	8	0.091243	0.25425	0.994626	946	4	0.20562	1.0398
IRGM	8	0.091363	0.2545	0.994626	947	5	0.21383	1.03923
C22orf28	8	0.091743	0.25523	0.994626	948	5	0.36338	1.03743
HTR1D	8	0.091916	0.25559	0.994626	949	5	0.25825	1.03661
MAP3K8	8	0.092229	0.25633	0.994626	950	5	0.26002	1.03513
NOTCH3	8	0.092421	0.25677	0.994626	951	3	-0.068802	1.03423
PI4K2B	8	0.093346	0.25867	0.994626	952	3	0.13502	1.0299
ZNFX1	8	0.093358	0.25869	0.994626	953	3	0.068333	1.02985
CREB3L3	8	0.093992	0.26002	0.994626	954	3	-0.015192	1.02691
NTC_1001	8	0.094454	0.26098	0.994626	955	4	0.15024	1.02478
NTC_1241	8	0.094454	0.26098	0.994626	960	4	0.087129	1.02478
NTC_679	8	0.094454	0.26098	0.994626	959	5	0.20726	1.02478
NTC_1859	8	0.094454	0.26098	0.994626	956	4	0.06239	1.02478
NTC_192	8	0.094454	0.26098	0.994626	962	4	0.27615	1.02478
NTC_1005	8	0.094454	0.26098	0.994626	957	5	0.21069	1.02478
NTC_1259	8	0.094454	0.26098	0.994626	961	5	0.16185	1.02478
NTC_611	8	0.094454	0.26098	0.994626	958	4	0.15024	1.02478
NTC_1105	8	0.094454	0.26098	0.994626	964	4	0.19808	1.02478
NTC_1632	8	0.094454	0.26098	0.994626	963	4	0.17077	1.02478
RNF213	8	0.094559	0.2612	0.994626	965	3	-0.046745	1.0243
NTC_1406	8	0.094824	0.26175	0.994626	971	5	0.14529	1.02308
NTC_650	8	0.094824	0.26175	0.994626	972	5	0.13886	1.02308
NTC_805	8	0.094824	0.26175	0.994626	966	5	0.16884	1.02308
NTC_1674	8	0.094824	0.26175	0.994626	970	5	0.14555	1.02308
NTC_256	8	0.094824	0.26175	0.994626	974	5	0.13919	1.02308
NTC_758	8	0.094824	0.26175	0.994626	968	5	0.1331	1.02308
NTC_346	8	0.094824	0.26175	0.994626	969	5	0.14814	1.02308
NTC_475	8	0.094824	0.26175	0.994626	973	5	0.1327	1.02308
NTC_350	8	0.094824	0.26175	0.994626	975	5	0.19871	1.02308
NTC_1723	8	0.094824	0.26175	0.994626	967	5	0.16884	1.02308
PLEKHF1	8	0.096104	0.26448	0.994626	976	2	-0.19148	1.01726
CX3CR1	8	0.096267	0.2648	0.994626	977	4	0.1363	1.01652
CCR5	8	0.096511	0.26528	0.994626	978	2	-0.15106	1.01542
LGALS9C	8	0.097001	0.2662	0.994626	979	2	0.027143	1.01322
SLC6A9	8	0.097537	0.26728	0.994626	980	5	0.2462	1.01083
ZNF485	8	0.097738	0.26766	0.994626	981	3	0.027063	1.00994
FAM129A	8	0.09782	0.26783	0.994626	982	3	0.053632	1.00957
INHA	8	0.098006	0.26819	0.994626	983	5	0.14793	1.00875
ABCA7	8	0.098151	0.26848	0.994626	984	5	0.22713	1.00811
NTC_249	8	0.098323	0.26884	0.994626	991	4	0.13439	1.00734
NTC_1872	8	0.098323	0.26884	0.994626	986	4	-0.041165	1.00734
NTC_1019	8	0.098323	0.26884	0.994626	996	4	0.18992	1.00734
NTC_997	8	0.098323	0.26884	0.994626	988	3	0.042575	1.00734
NTC_386	8	0.098323	0.26884	0.994626	994	3	0.0096002	1.00734
NTC_1583	8	0.098323	0.26884	0.994626	989	5	0.14927	1.00734
NTC_499	8	0.098323	0.26884	0.994626	987	4	0.047766	1.00734
NTC_1029	8	0.098323	0.26884	0.994626	990	5	0.15806	1.00734
NTC_1022	8	0.098323	0.26884	0.994626	993	4	0.027909	1.00734
NTC_1463	8	0.098323	0.26884	0.994626	985	3	-0.044623	1.00734
NTC_324	8	0.098323	0.26884	0.994626	992	4	0.13809	1.00734
NTC_1116	8	0.098323	0.26884	0.994626	995	3	0.08829	1.00734
AMPD3	8	0.098694	0.26964	0.994626	997	5	0.32576	1.00571
ANK3	8	0.099203	0.27067	0.994626	998	5	0.21104	1.00348
FBXO39	8	0.099312	0.2709	0.994626	999	5	0.16629	1.003
RNASE4	8	0.099876	0.27214	0.994626	1000	3	-0.020499	1.00054
NTC_1892	8	0.10066	0.2738	0.994626	1007	4	0.06773	0.997143
NTC_462	8	0.10066	0.2738	0.994626	1008	4	0.078695	0.997143
NTC_540	8	0.10066	0.2738	0.994626	1006	4	0.11581	0.997143
NTC_376	8	0.10066	0.2738	0.994626	1003	4	0.10901	0.997143
NTC_270	8	0.10066	0.2738	0.994626	1002	5	0.14315	0.997143
NTC_1822	8	0.10066	0.2738	0.994626	1005	4	0.11581	0.997143
NTC_1905	8	0.10066	0.2738	0.994626	1004	4	0.18014	0.997143
NTC_1875	8	0.10066	0.2738	0.994626	1009	4	0.14473	0.997143
NTC_423	8	0.10066	0.2738	0.994626	1001	5	0.22603	0.997143
FAM3B	8	0.1007	0.27389	0.994626	1010	3	0.12859	0.996971
PKLR	8	0.10112	0.27469	0.994626	1011	3	-0.023483	0.995163
TRIP6	8	0.1012	0.27488	0.994626	1012	3	0.079767	0.994819
RBM43	8	0.10186	0.27623	0.994626	1013	3	0.014017	0.991996
NTC_843	8	0.10216	0.27686	0.994626	1018	5	0.16919	0.990719
NTC_294	8	0.10216	0.27686	0.994626	1023	5	0.17082	0.990719
NTC_579	8	0.10216	0.27686	0.994626	1024	5	0.15472	0.990719
NTC_1223	8	0.10216	0.27686	0.994626	1022	5	0.18988	0.990719
NTC_1885	8	0.10216	0.27686	0.994626	1017	5	0.13707	0.990719
NTC_613	8	0.10216	0.27686	0.994626	1025	5	0.15375	0.990719
NTC_415	8	0.10216	0.27686	0.994626	1014	5	0.16659	0.990719
NTC_1166	8	0.10216	0.27686	0.994626	1021	5	0.15375	0.990719
NTC_1904	8	0.10216	0.27686	0.994626	1016	5	0.17767	0.990719
NTC_181	8	0.10216	0.27686	0.994626	1015	5	0.15309	0.990719
NTC_1126	8	0.10216	0.27686	0.994626	1019	5	0.17082	0.990719
NTC_1600	8	0.10216	0.27686	0.994626	1020	5	0.16919	0.990719
TAS2R3	8	0.10259	0.27774	0.994626	1026	4	0.1482	0.988895
TTC26	8	0.10325	0.27897	0.994626	1027	3	-0.22133	0.98611
TMEM177	8	0.1033	0.2791	0.994626	1028	3	0.051349	0.9859
IKBKE	8	0.10386	0.28026	0.994626	1029	4	0.065882	0.983552
SPON1	8	0.1039	0.28033	0.994626	1030	4	0.21732	0.983384
TAGLN	8	0.10563	0.28389	0.994626	1031	5	0.1439	0.976213
HIST1H3D	8	0.106	0.28463	0.994626	1032	5	0.17805	0.974694
ZBP1	8	0.10604	0.28475	0.994626	1033	4	0.12752	0.97453
ZMYND15	8	0.10674	0.28629	0.994626	1034	4	0.3067	0.971673
SERPINE1	8	0.10705	0.28686	0.994626	1035	4	0.11731	0.970413
IRF7	8	0.10772	0.28818	0.994626	1036	5	0.26081	0.967704
NTC_32	8	0.10801	0.28871	0.994626	1094	3	-0.11838	0.966536
NTC_976	8	0.10801	0.28871	0.994626	1059	3	-0.26097	0.966536
NTC_915	8	0.10801	0.28871	0.994626	1058	2	-0.074206	0.966536
NTC_392	8	0.10801	0.28871	0.994626	1070	3	0.097539	0.966536
NTC_152	8	0.10801	0.28871	0.994626	1083	2	-0.20785	0.966536
NTC_417	8	0.10801	0.28871	0.994626	1081	2	-0.039062	0.966536
NTC_729	8	0.10801	0.28871	0.994626	1043	1	-0.14826	0.966536
NTC_1181	8	0.10801	0.28871	0.994626	1066	3	-0.16081	0.966536
NTC_427	8	0.10801	0.28871	0.994626	1092	3	-0.20909	0.966536
NTC_1103	8	0.10801	0.28871	0.994626	1068	2	-0.087332	0.966536
NTC_847	8	0.10801	0.28871	0.994626	1076	3	0.085195	0.966536
NTC_755	8	0.10801	0.28871	0.994626	1071	3	-0.088056	0.966536
NTC_1094	8	0.10801	0.28871	0.994626	1038	2	-0.034222	0.966536
NTC_1615	8	0.10801	0.28871	0.994626	1093	3	0.027013	0.966536
NTC_1200	8	0.10801	0.28871	0.994626	1080	4	0.022433	0.966536
NTC_953	8	0.10801	0.28871	0.994626	1089	2	0.030986	0.966536
NTC_177	8	0.10801	0.28871	0.994626	1060	3	0.12155	0.966536
NTC_966	8	0.10801	0.28871	0.994626	1040	4	0.058929	0.966536
NTC_906	8	0.10801	0.28871	0.994626	1069	1	-0.1375	0.966536
NTC_899	8	0.10801	0.28871	0.994626	1088	3	-0.12917	0.966536
NTC_301	8	0.10801	0.28871	0.994626	1075	2	-0.086739	0.966536
NTC_644	8	0.10801	0.28871	0.994626	1044	3	-0.15977	0.966536
NTC_686	8	0.10801	0.28871	0.994626	1055	4	0.12572	0.966536
NTC_1828	8	0.10801	0.28871	0.994626	1050	3	-0.041482	0.966536
NTC_580	8	0.10801	0.28871	0.994626	1074	1	-0.19699	0.966536
NTC_1458	8	0.10801	0.28871	0.994626	1056	2	-0.07685	0.966536
NTC_819	8	0.10801	0.28871	0.994626	1078	3	-0.12275	0.966536
NTC_1807	8	0.10801	0.28871	0.994626	1087	3	0.085727	0.966536
NTC_1493	8	0.10801	0.28871	0.994626	1051	4	0.071539	0.966536
NTC_873	8	0.10801	0.28871	0.994626	1053	2	-0.044224	0.966536
NTC_640	8	0.10801	0.28871	0.994626	1041	4	0.14399	0.966536
NTC_512	8	0.10801	0.28871	0.994626	1062	3	-0.033498	0.966536
NTC_1208	8	0.10801	0.28871	0.994626	1063	2	-0.062504	0.966536
NTC_323	8	0.10801	0.28871	0.994626	1085	2	-0.066166	0.966536
NTC_1004	8	0.10801	0.28871	0.994626	1072	3	-0.058571	0.966536
NTC_1855	8	0.10801	0.28871	0.994626	1064	2	-0.01158	0.966536
NTC_596	8	0.10801	0.28871	0.994626	1079	2	-0.040531	0.966536
NTC_1567	8	0.10801	0.28871	0.994626	1091	3	0.043224	0.966536
NTC_1528	8	0.10801	0.28871	0.994626	1095	3	-0.038707	0.966536
NTC_1579	8	0.10801	0.28871	0.994626	1084	2	-0.037813	0.966536
NTC_317	8	0.10801	0.28871	0.994626	1057	2	-0.088033	0.966536
NTC_732	8	0.10801	0.28871	0.994626	1042	3	-0.033552	0.966536
NTC_1876	8	0.10801	0.28871	0.994626	1049	3	0.02035	0.966536
NTC_1591	8	0.10801	0.28871	0.994626	1086	2	-0.028233	0.966536
NTC_1163	8	0.10801	0.28871	0.994626	1052	3	-0.058571	0.966536
NTC_1501	8	0.10801	0.28871	0.994626	1054	2	0.020013	0.966536
NTC_1114	8	0.10801	0.28871	0.994626	1045	3	0.10574	0.966536
NTC_768	8	0.10801	0.28871	0.994626	1077	2	0.0044803	0.966536
NTC_1705	8	0.10801	0.28871	0.994626	1037	4	0.11125	0.966536
NTC_1754	8	0.10801	0.28871	0.994626	1047	4	0.12326	0.966536
NTC_34	8	0.10801	0.28871	0.994626	1065	2	-0.080127	0.966536
NTC_988	8	0.10801	0.28871	0.994626	1061	3	0.033284	0.966536
NTC_445	8	0.10801	0.28871	0.994626	1039	4	0.14356	0.966536
NTC_803	8	0.10801	0.28871	0.994626	1073	4	0.1032	0.966536
NTC_333	8	0.10801	0.28871	0.994626	1090	4	0.046338	0.966536
NTC_1109	8	0.10801	0.28871	0.994626	1067	4	0.046583	0.966536
NTC_12	8	0.10801	0.28871	0.994626	1082	4	0.12379	0.966536
NTC_573	8	0.10801	0.28871	0.994626	1048	4	0.14579	0.966536
NTC_1840	8	0.10801	0.28871	0.994626	1046	2	-0.036671	0.966536
RIPK1	8	0.10807	0.28885	0.994626	1096	5	0.27462	0.966295
KPNA7	8	0.10838	0.28944	0.994626	1097	4	0.040857	0.965051
NTC_1505	8	0.10848	0.28962	0.994626	1098	3	-0.0092382	0.96465
NTC_676	8	0.10848	0.28962	0.994626	1100	4	0.077538	0.96465
NTC_138	8	0.10848	0.28962	0.994626	1108	4	0.033975	0.96465
NTC_1590	8	0.10848	0.28962	0.994626	1102	4	0.12329	0.96465
NTC_628	8	0.10848	0.28962	0.994626	1106	4	0.13809	0.96465
NTC_912	8	0.10848	0.28962	0.994626	1099	4	0.024285	0.96465
NTC_671	8	0.10848	0.28962	0.994626	1103	4	0.099291	0.96465
NTC_179	8	0.10848	0.28962	0.994626	1105	3	0.034083	0.96465
NTC_1028	8	0.10848	0.28962	0.994626	1107	4	0.15472	0.96465
NTC_1623	8	0.10848	0.28962	0.994626	1104	3	0.088822	0.96465
NTC_682	8	0.10848	0.28962	0.994626	1109	5	0.14431	0.96465
NTC_1500	8	0.10848	0.28962	0.994626	1101	3	0.12622	0.96465
CLIC4	8	0.10993	0.2925	0.995412	1110	4	0.13586	0.958884
FABP5	8	0.10998	0.2926	0.995412	1111	4	0.27906	0.958686
C17orf66	8	0.11034	0.29332	0.995412	1112	4	0.17028	0.957267
VEGFC	8	0.11083	0.29429	0.995412	1113	4	-0.12806	0.955343
KIR2DS5	8	0.11117	0.29492	0.995412	1114	5	0.20271	0.954012
NTC_1693	8	0.11151	0.29559	0.995412	1130	2	-0.11486	0.952686
NTC_1014	8	0.11151	0.29559	0.995412	1116	3	-0.077347	0.952686
NTC_1617	8	0.11151	0.29559	0.995412	1125	3	-0.072622	0.952686
NTC_1640	8	0.11151	0.29559	0.995412	1118	3	-0.096583	0.952686
NTC_91	8	0.11151	0.29559	0.995412	1129	2	-0.011634	0.952686
NTC_865	8	0.11151	0.29559	0.995412	1117	4	-0.0037183	0.952686
NTC_859	8	0.11151	0.29559	0.995412	1124	2	0.018643	0.952686
NTC_1607	8	0.11151	0.29559	0.995412	1126	4	0.15797	0.952686
NTC_1009	8	0.11151	0.29559	0.995412	1121	3	-0.077354	0.952686
NTC_1318	8	0.11151	0.29559	0.995412	1120	3	0.045724	0.952686
NTC_366	8	0.11151	0.29559	0.995412	1115	4	0.20366	0.952686
NTC_265	8	0.11151	0.29559	0.995412	1123	4	0.060698	0.952686
NTC_1428	8	0.11151	0.29559	0.995412	1119	3	-0.060626	0.952686
NTC_1457	8	0.11151	0.29559	0.995412	1128	3	0.080028	0.952686
NTC_238	8	0.11151	0.29559	0.995412	1127	4	0.18507	0.952686
NTC_922	8	0.11151	0.29559	0.995412	1122	4	0.14619	0.952686
TRIM34	8	0.11168	0.29595	0.995731	1131	5	0.23777	0.952025
LILRB4	8	0.11236	0.29723	0.998985	1132	4	0.060072	0.949388
FITM1	8	0.11377	0.29991	0.998985	1133	4	0.23112	0.943972
CSNK1G2	8	0.11432	0.30103	0.998985	1134	4	0.15608	0.941878
MT1M	8	0.11473	0.30181	0.998985	1135	4	0.055221	0.940323
NTC_1244	8	0.11484	0.30203	0.998985	1138	5	0.22509	0.939907
NTC_1427	8	0.11484	0.30203	0.998985	1137	5	0.17798	0.939907
NTC_1708	8	0.11484	0.30203	0.998985	1136	5	0.15415	0.939907
NTC_939	8	0.11484	0.30203	0.998985	1142	5	0.15195	0.939907
NTC_722	8	0.11484	0.30203	0.998985	1144	5	0.13919	0.939907
NTC_129	8	0.11484	0.30203	0.998985	1141	5	0.1731	0.939907
NTC_849	8	0.11484	0.30203	0.998985	1139	5	0.15211	0.939907
NTC_1804	8	0.11484	0.30203	0.998985	1143	5	0.16382	0.939907
NTC_1564	8	0.11484	0.30203	0.998985	1145	5	0.15369	0.939907
NTC_788	8	0.11484	0.30203	0.998985	1146	5	0.16634	0.939907
NTC_1342	8	0.11484	0.30203	0.998985	1140	5	0.23222	0.939907
CDHR5	8	0.11509	0.30253	0.998985	1147	4	0.25335	0.938962
RPL41	6	0.11739	0.28041	0.994626	1148	3	0.12781	0.930369
NTC_1739	8	0.11743	0.30698	0.998985	1149	4	0.10326	0.930221
NTC_1711	8	0.11743	0.30698	0.998985	1154	4	0.15228	0.930221
NTC_1374	8	0.11743	0.30698	0.998985	1153	4	0.053609	0.930221
NTC_1130	8	0.11743	0.30698	0.998985	1150	5	0.12514	0.930221
NTC_1348	8	0.11743	0.30698	0.998985	1152	3	0.011123	0.930221
NTC_514	8	0.11743	0.30698	0.998985	1151	4	0.12514	0.930221
LMTK3	8	0.11782	0.30774	0.998985	1155	5	0.18988	0.928781
ZNF234	7	0.11789	0.29128	0.995412	1156	3	-0.22809	0.928523
CXorf40A	8	0.11798	0.30804	0.998985	1157	5	0.28577	0.928192
ARRDC3	8	0.11835	0.30873	0.998985	1158	5	0.20772	0.926832
TBX1	8	0.11863	0.30926	0.998985	1159	5	0.2188	0.925805
NTC_834	8	0.11865	0.30928	0.998985	1163	4	0.064046	0.925732
NTC_394	8	0.11865	0.30928	0.998985	1166	4	0.058942	0.925732
NTC_28	8	0.11865	0.30928	0.998985	1162	4	0.13023	0.925732
NTC_1697	8	0.11865	0.30928	0.998985	1165	4	0.11519	0.925732
NTC_607	8	0.11865	0.30928	0.998985	1160	4	0.18192	0.925732
NTC_1024	8	0.11865	0.30928	0.998985	1161	4	0.091642	0.925732
NTC_929	8	0.11865	0.30928	0.998985	1164	4	0.15324	0.925732
PCDH17	8	0.11892	0.30979	0.998985	1167	5	0.1393	0.924745
GK	8	0.11904	0.30999	0.998985	1168	5	0.21548	0.924307
SPSB1	8	0.11937	0.31067	0.998985	1169	5	0.18811	0.923105
DHFRL1	8	0.11977	0.31146	0.998985	1170	3	-0.080461	0.921652
TAPBP	8	0.1199	0.31171	0.998985	1171	5	0.20559	0.921181
PAQR8	8	0.12019	0.31237	0.998985	1172	5	0.16913	0.920132
VGF	8	0.12029	0.31255	0.998985	1173	4	0.17307	0.91977
AIM2	8	0.12035	0.31266	0.998985	1174	5	0.20991	0.919554
PSMB10	8	0.12068	0.31332	0.998985	1175	5	0.17236	0.918365
NBN	8	0.12072	0.3134	0.998985	1176	5	0.30391	0.918221
MTF1	8	0.12105	0.31402	0.998985	1177	5	0.20612	0.917035
WNT5A	8	0.12134	0.31456	0.998985	1178	2	-0.0064818	0.915996
PLEKHG7	8	0.12138	0.31464	0.998985	1179	5	0.24299	0.915853
FAM26F	8	0.12167	0.31519	0.998985	1180	5	0.17529	0.914816
EFR3A	8	0.12179	0.31551	0.998985	1181	5	0.19721	0.914388
MINPP1	8	0.12213	0.31616	0.998985	1182	3	-0.20315	0.913178
GPR31	8	0.12233	0.31657	0.998985	1183	5	0.26146	0.912467
ADAP2	8	0.12248	0.31687	0.998985	1184	3	0.15219	0.911935
PROCR	8	0.12257	0.31705	0.998985	1185	4	0.041543	0.911616
CMPK2	8	0.12292	0.31777	0.998985	1186	4	0.29676	0.910377
UBA7	8	0.12309	0.31814	0.998985	1187	4	0.12564	0.909777
CXCL13	8	0.12316	0.31828	0.998985	1188	5	0.20447	0.90953
FLT1	8	0.12337	0.31869	0.998985	1189	5	0.15629	0.90879
CYP27B1	8	0.12345	0.31883	0.998985	1190	3	0.092302	0.908509
ZNF436	8	0.12425	0.32037	0.998985	1191	5	0.1468	0.905704
SCARB2	8	0.12433	0.32052	0.998985	1192	3	-0.14849	0.905424
IRF1	8	0.12446	0.32076	0.998985	1193	4	0.07351	0.90497
SLC7A1	8	0.1245	0.32082	0.998985	1194	5	0.21861	0.904831
KREMEN2	8	0.12469	0.3212	0.998985	1195	3	-0.085072	0.904168
TKTL1	8	0.12494	0.32167	0.998985	1196	3	-0.058511	0.903298
LILRA5	8	0.12504	0.32187	0.998985	1197	4	0.059794	0.902951
A2M	8	0.12531	0.32247	0.998985	1198	2	0.092881	0.902014
COL27A1	8	0.12539	0.32265	0.998985	1199	4	0.033822	0.901737
DUOXA2	8	0.12548	0.32282	0.998985	1201	2	0.032082	0.901425
ACAP1	8	0.12548	0.32281	0.998985	1200	3	0.033448	0.901425
GPNMB	8	0.12566	0.32314	0.998985	1202	3	0.054378	0.900803
ELF1	8	0.12628	0.32434	0.998985	1203	3	-0.027606	0.898665
TLX2	8	0.12637	0.32454	0.998985	1204	3	0.092741	0.898356
SLC2A5	8	0.12638	0.32456	0.998985	1205	3	0.0064382	0.898322
DNASE1L2	8	0.12656	0.32498	0.998985	1206	4	0.14734	0.897704
GPBAR1	8	0.12698	0.32581	0.998985	1207	4	0.091463	0.896265
PARP12	8	0.12717	0.32622	0.998985	1208	2	-0.097438	0.895615
ZSWIM3	8	0.12726	0.32641	0.998985	1209	3	-0.12765	0.895308
NTC_969	8	0.12748	0.32684	0.998985	1217	5	0.15049	0.894558
NTC_1424	8	0.12748	0.32684	0.998985	1223	5	0.12932	0.894558
NTC_330	8	0.12748	0.32684	0.998985	1210	5	0.13827	0.894558
IER5	8	0.12748	0.32684	0.998985	1224	1	-0.14895	0.894558
NTC_1734	8	0.12748	0.32684	0.998985	1214	5	0.1597	0.894558
NTC_1037	8	0.12748	0.32684	0.998985	1220	5	0.13542	0.894558
NTC_1265	8	0.12748	0.32684	0.998985	1221	5	0.12323	0.894558
NTC_1171	8	0.12748	0.32684	0.998985	1222	5	0.1597	0.894558
NTC_636	8	0.12748	0.32684	0.998985	1216	5	0.12323	0.894558
NTC_1195	8	0.12748	0.32684	0.998985	1212	5	0.12283	0.894558
NTC_326	8	0.12748	0.32684	0.998985	1211	5	0.11886	0.894558
NTC_1210	8	0.12748	0.32684	0.998985	1215	5	0.12932	0.894558
NTC_1649	8	0.12748	0.32684	0.998985	1218	5	0.13542	0.894558
NTC_1252	8	0.12748	0.32684	0.998985	1219	5	0.12911	0.894558
NTC_772	8	0.12748	0.32684	0.998985	1213	5	0.11886	0.894558
LPGAT1	8	0.12752	0.32693	0.998985	1225	2	-0.14836	0.894422
ABCB1	8	0.12754	0.32698	0.998985	1226	4	-0.036928	0.894354
HSPA6	8	0.12771	0.32727	0.998985	1227	2	0.0073232	0.893775
LY6E	8	0.12818	0.32815	0.998985	1228	3	-0.15413	0.89218
KIAA0226	8	0.12824	0.32825	0.998985	1229	3	0.0070294	0.891976
C3AR1	8	0.1285	0.32878	0.998985	1230	3	0.0090778	0.891097
HSPA4L	8	0.12865	0.32909	0.998985	1231	3	-0.18705	0.89059
GLIPR2	8	0.1289	0.32962	0.998985	1232	4	0.18531	0.889747
PTPRN2	8	0.12911	0.32997	0.998985	1233	2	0.010051	0.88904
ARSB	8	0.12976	0.33119	0.998985	1234	4	0.065743	0.886859
HIST2H4A	8	0.12982	0.33131	0.998985	1235	3	0.2172	0.886658
TMEM51	8	0.13005	0.33174	0.998985	1236	2	-0.18071	0.88589
FAM3C	8	0.13028	0.33217	0.998985	1237	3	0.017862	0.885122
AKAP7	8	0.13051	0.3326	0.998985	1238	2	-0.14946	0.884356
RIPK3	8	0.1308	0.33312	0.998985	1239	5	0.16684	0.883392
DSG2	8	0.13134	0.33415	0.998985	1240	3	-0.11333	0.881603
ANP32B	8	0.13144	0.33438	0.998985	1241	2	0.0040144	0.881272
AHNAK2	8	0.13164	0.33468	0.998985	1242	4	0.20723	0.880612
MSC	8	0.13168	0.33475	0.998985	1243	3	0.062392	0.88048
HOMEZ	8	0.13237	0.33611	0.998985	1244	2	-0.14273	0.87821
GAREM	8	0.13261	0.33656	0.998985	1245	1	-0.15164	0.877424
CST6	8	0.13284	0.33703	0.998985	1246	2	-0.066859	0.876671
NTC_651	8	0.13291	0.33715	0.998985	1247	4	-0.012205	0.876442
NTC_1433	8	0.13291	0.33715	0.998985	1253	4	0.13796	0.876442
NTC_1460	8	0.13291	0.33715	0.998985	1250	4	0.089306	0.876442
NTC_357	8	0.13291	0.33715	0.998985	1257	4	0.062567	0.876442
NTC_1025	8	0.13291	0.33715	0.998985	1256	4	-0.034945	0.876442
NTC_501	8	0.13291	0.33715	0.998985	1254	4	0.077406	0.876442
NTC_59	8	0.13291	0.33715	0.998985	1248	4	0.04823	0.876442
NTC_277	8	0.13291	0.33715	0.998985	1249	4	0.017782	0.876442
NTC_209	8	0.13291	0.33715	0.998985	1251	4	0.17299	0.876442
NTC_1390	8	0.13291	0.33715	0.998985	1252	4	0.16485	0.876442
NTC_592	8	0.13291	0.33715	0.998985	1258	4	0.13345	0.876442
NTC_1668	8	0.13291	0.33715	0.998985	1255	4	0.053609	0.876442
TLN2	8	0.1333	0.3379	0.998985	1259	3	0.058567	0.87517
NCS1	8	0.13354	0.33838	0.998985	1260	3	-0.35181	0.874389
ZFP37	8	0.13379	0.33887	0.998985	1261	4	0.14105	0.873576
JUP	8	0.13423	0.33968	0.998985	1262	2	0.013199	0.87215
FFAR2	8	0.1347	0.34064	0.998985	1263	2	-0.14289	0.870632
NTC_594	8	0.13481	0.34085	0.998985	1273	5	0.096916	0.870278
NTC_1167	8	0.13481	0.34085	0.998985	1266	5	0.1327	0.870278
NTC_1408	8	0.13481	0.34085	0.998985	1275	5	0.11116	0.870278
NTC_1370	8	0.13481	0.34085	0.998985	1272	5	0.11691	0.870278
NTC_207	8	0.13481	0.34085	0.998985	1277	5	0.11962	0.870278
NTC_1161	8	0.13481	0.34085	0.998985	1268	5	0.1236	0.870278
NTC_972	8	0.13481	0.34085	0.998985	1276	5	0.084842	0.870278
NTC_977	8	0.13481	0.34085	0.998985	1264	5	0.11116	0.870278
NTC_1293	8	0.13481	0.34085	0.998985	1271	5	0.13393	0.870278
NTC_1782	8	0.13481	0.34085	0.998985	1267	5	0.096916	0.870278
NTC_23	8	0.13481	0.34085	0.998985	1274	5	0.11725	0.870278
NTC_452	8	0.13481	0.34085	0.998985	1265	5	0.096916	0.870278
NTC_553	8	0.13481	0.34085	0.998985	1278	5	0.10679	0.870278
NTC_668	8	0.13481	0.34085	0.998985	1270	5	0.12911	0.870278
NTC_1577	8	0.13481	0.34085	0.998985	1269	5	0.13174	0.870278
CRY1	8	0.1349	0.34098	0.998985	1279	4	0.18667	0.869988
NR4A2	8	0.13493	0.34103	0.998985	1280	3	-0.047087	0.869891
ABL2	8	0.13496	0.34109	0.998985	1281	3	0.18059	0.869795
NTC_1216	8	0.13506	0.34125	0.998985	1285	3	-0.17812	0.869473
NTC_1504	8	0.13506	0.34125	0.998985	1284	3	0.016865	0.869473
NTC_1409	8	0.13506	0.34125	0.998985	1283	2	-0.13414	0.869473
NTC_284	8	0.13506	0.34125	0.998985	1290	4	0.12493	0.869473
NTC_1578	8	0.13506	0.34125	0.998985	1286	3	0.11352	0.869473
NTC_738	8	0.13506	0.34125	0.998985	1287	2	-0.0947	0.869473
NTC_1312	8	0.13506	0.34125	0.998985	1289	3	-0.0088399	0.869473
NTC_806	8	0.13506	0.34125	0.998985	1288	3	0.089176	0.869473
NTC_967	8	0.13506	0.34125	0.998985	1282	4	0.15195	0.869473
IER2	8	0.13632	0.34381	0.998985	1291	4	0.1844	0.86544
HIP1	8	0.13773	0.34641	0.998985	1292	4	0.14942	0.860971
SPTBN4	8	0.13788	0.3467	0.998985	1293	4	0.21777	0.860499
ATP7A	8	0.13834	0.34734	0.998985	1294	4	0.09243	0.859052
NTC_678	8	0.14047	0.35034	0.998985	1298	3	-0.15413	0.852416
NTC_1217	8	0.14047	0.35034	0.998985	1297	3	0.0071502	0.852416
NTC_108	8	0.14047	0.35034	0.998985	1300	4	0.078847	0.852416
NTC_211	8	0.14047	0.35034	0.998985	1299	4	0.063791	0.852416
NTC_625	8	0.14047	0.35034	0.998985	1302	4	0.080697	0.852416
NTC_1372	8	0.14047	0.35034	0.998985	1301	4	0.08103	0.852416
NTC_1155	8	0.14047	0.35034	0.998985	1305	4	0.16677	0.852416
NTC_507	8	0.14047	0.35034	0.998985	1296	3	0.034083	0.852416
NTC_219	8	0.14047	0.35034	0.998985	1304	4	0.047409	0.852416
NTC_697	8	0.14047	0.35034	0.998985	1295	3	-0.085303	0.852416
NTC_140	8	0.14047	0.35034	0.998985	1303	4	0.041395	0.852416
TBX3	8	0.14108	0.35124	0.998985	1306	4	0.1485	0.850535
ZNF205	8	0.14134	0.35155	0.998985	1307	4	0.1304	0.849735
APOBEC3F	8	0.14211	0.35255	0.998985	1308	4	0.1689	0.847375
IFT81	8	0.14299	0.35376	0.998985	1309	4	0.16881	0.844694
MAOA	8	0.14324	0.3541	0.998985	1310	4	0.21216	0.843936
NRL	8	0.14326	0.35414	0.998985	1311	3	0.10592	0.843875
PRKD2	8	0.14336	0.35426	0.998985	1312	4	0.19391	0.843572
HIST2H2BE	8	0.14365	0.35464	0.998985	1313	4	0.34007	0.842694
STAT3	8	0.14412	0.35529	0.998985	1314	4	0.13958	0.841276
PSMA6	8	0.14567	0.35745	0.998985	1315	4	0.21608	0.83663
DKK3	8	0.14629	0.35834	0.998985	1316	4	0.27076	0.834785
ENTPD7	8	0.14734	0.35981	0.998985	1317	4	0.045813	0.831679
NCAM1	8	0.14807	0.36085	0.998985	1318	4	0.12502	0.829533
NTC_182	8	0.15164	0.36564	0.998985	1334	2	-0.17618	0.819186
NTC_1199	8	0.15164	0.36564	0.998985	1329	2	-0.049606	0.819186
NTC_955	8	0.15164	0.36564	0.998985	1321	3	0.04224	0.819186
NTC_1445	8	0.15164	0.36564	0.998985	1332	3	-0.0088118	0.819186
NTC_135	8	0.15164	0.36564	0.998985	1328	4	0.095172	0.819186
NTC_1534	8	0.15164	0.36564	0.998985	1333	3	0.0037719	0.819186
NTC_992	8	0.15164	0.36564	0.998985	1330	4	0.055959	0.819186
NTC_1509	8	0.15164	0.36564	0.998985	1320	2	-0.01158	0.819186
NTC_1863	8	0.15164	0.36564	0.998985	1326	2	-0.079579	0.819186
NTC_1772	8	0.15164	0.36564	0.998985	1322	3	-0.038219	0.819186
NTC_1525	8	0.15164	0.36564	0.998985	1323	3	-0.066953	0.819186
NTC_1336	8	0.15164	0.36564	0.998985	1335	3	0.031825	0.819186
NTC_1319	8	0.15164	0.36564	0.998985	1325	3	0.070071	0.819186
NTC_587	8	0.15164	0.36564	0.998985	1327	4	0.048739	0.819186
NTC_1302	8	0.15164	0.36564	0.998985	1324	2	-0.065789	0.819186
NTC_965	8	0.15164	0.36564	0.998985	1319	2	0.050945	0.819186
NTC_199	8	0.15164	0.36564	0.998985	1331	3	0.088822	0.819186
NTC_984	8	0.15249	0.36687	0.998985	1339	3	-0.015371	0.816759
NTC_1882	8	0.15249	0.36687	0.998985	1340	3	-0.076905	0.816759
NTC_657	8	0.15249	0.36687	0.998985	1342	3	0.031666	0.816759
NTC_1435	8	0.15249	0.36687	0.998985	1336	4	0.076611	0.816759
NTC_1755	8	0.15249	0.36687	0.998985	1341	4	0.12493	0.816759
NTC_1619	8	0.15249	0.36687	0.998985	1338	3	-0.033552	0.816759
NTC_544	8	0.15249	0.36687	0.998985	1337	3	-0.011933	0.816759
NTC_1262	8	0.15295	0.36751	0.998985	1345	4	0.084123	0.815451
NTC_1443	8	0.15295	0.36751	0.998985	1343	4	0.048739	0.815451
NTC_1261	8	0.15295	0.36751	0.998985	1346	4	0.084123	0.815451
NTC_1832	8	0.15295	0.36751	0.998985	1347	4	0.032893	0.815451
NTC_127	8	0.15295	0.36751	0.998985	1344	4	0.12758	0.815451
NTC_494	8	0.15295	0.36751	0.998985	1349	4	0.1236	0.815451
NTC_801	8	0.15295	0.36751	0.998985	1348	4	0.057043	0.815451
NTC_44	8	0.15295	0.36751	0.998985	1350	4	0.1356	0.815451
CXCL1	8	0.15716	0.37328	0.998985	1351	4	0.16131	0.803658
NTC_478	8	0.15774	0.37411	0.998985	1362	3	0.085195	0.802058
NTC_368	8	0.15774	0.37411	0.998985	1364	3	-0.098685	0.802058
NTC_837	8	0.15774	0.37411	0.998985	1355	2	-0.065293	0.802058
NTC_22	8	0.15774	0.37411	0.998985	1392	2	-0.067705	0.802058
NTC_1800	8	0.15774	0.37411	0.998985	1352	2	-0.11166	0.802058
NTC_225	8	0.15774	0.37411	0.998985	1386	3	0.097546	0.802058
NTC_935	8	0.15774	0.37411	0.998985	1409	3	-0.015371	0.802058
NTC_1719	8	0.15774	0.37411	0.998985	1367	2	-0.041428	0.802058
NTC_841	8	0.15774	0.37411	0.998985	1403	3	-0.12128	0.802058
NTC_1418	8	0.15774	0.37411	0.998985	1385	4	0.030477	0.802058
NTC_554	8	0.15774	0.37411	0.998985	1400	2	-0.1365	0.802058
NTC_1736	8	0.15774	0.37411	0.998985	1378	3	-0.29613	0.802058
NTC_1696	8	0.15774	0.37411	0.998985	1354	2	-0.16714	0.802058
NTC_322	8	0.15774	0.37411	0.998985	1391	3	-0.091001	0.802058
NTC_836	8	0.15774	0.37411	0.998985	1396	3	0.075461	0.802058
NTC_1716	8	0.15774	0.37411	0.998985	1356	2	-0.055429	0.802058
NTC_527	8	0.15774	0.37411	0.998985	1381	3	-0.036915	0.802058
NTC_1308	8	0.15774	0.37411	0.998985	1368	1	-3.2571e-05	0.802058
NTC_1637	8	0.15774	0.37411	0.998985	1410	2	-0.037868	0.802058
NTC_641	8	0.15774	0.37411	0.998985	1363	3	0.03856	0.802058
NTC_632	8	0.15774	0.37411	0.998985	1397	4	0.13796	0.802058
NTC_780	8	0.15774	0.37411	0.998985	1383	2	-0.15865	0.802058
NTC_572	8	0.15774	0.37411	0.998985	1369	2	-0.12787	0.802058
NTC_884	8	0.15774	0.37411	0.998985	1415	2	-0.099756	0.802058
NTC_297	8	0.15774	0.37411	0.998985	1417	2	-0.11969	0.802058
NTC_1597	8	0.15774	0.37411	0.998985	1416	3	0.0016703	0.802058
NTC_1657	8	0.15774	0.37411	0.998985	1360	1	-0.11092	0.802058
NTC_934	8	0.15774	0.37411	0.998985	1399	1	-0.11092	0.802058
NTC_583	8	0.15774	0.37411	0.998985	1380	4	0.10516	0.802058
NTC_1267	8	0.15774	0.37411	0.998985	1401	3	-0.05896	0.802058
NTC_1382	8	0.15774	0.37411	0.998985	1372	2	-0.12557	0.802058
NTC_1280	8	0.15774	0.37411	0.998985	1376	2	-0.10285	0.802058
NTC_1566	8	0.15774	0.37411	0.998985	1377	4	-0.0067489	0.802058
NTC_838	8	0.15774	0.37411	0.998985	1357	3	-0.088056	0.802058
NTC_894	8	0.15774	0.37411	0.998985	1390	2	-0.13113	0.802058
NTC_857	8	0.15774	0.37411	0.998985	1412	3	0.050777	0.802058
NTC_1075	8	0.15774	0.37411	0.998985	1374	2	-0.027161	0.802058
NTC_968	8	0.15774	0.37411	0.998985	1375	2	-0.067526	0.802058
NTC_87	8	0.15774	0.37411	0.998985	1366	3	0.021073	0.802058
NTC_260	8	0.15774	0.37411	0.998985	1382	1	-0.028233	0.802058
NTC_1717	8	0.15774	0.37411	0.998985	1395	1	-0.12329	0.802058
NTC_151	8	0.15774	0.37411	0.998985	1370	4	0.12724	0.802058
NTC_871	8	0.15774	0.37411	0.998985	1371	2	-0.061153	0.802058
NTC_149	8	0.15774	0.37411	0.998985	1394	4	0.12598	0.802058
NTC_1769	8	0.15774	0.37411	0.998985	1373	2	-0.083718	0.802058
NTC_985	8	0.15774	0.37411	0.998985	1411	4	0.099291	0.802058
NTC_555	8	0.15774	0.37411	0.998985	1384	4	0.097952	0.802058
NTC_1526	8	0.15774	0.37411	0.998985	1398	2	-0.12687	0.802058
NTC_575	8	0.15774	0.37411	0.998985	1358	2	0.017891	0.802058
NTC_1313	8	0.15774	0.37411	0.998985	1407	3	-0.036273	0.802058
NTC_103	8	0.15774	0.37411	0.998985	1404	3	0.034967	0.802058
NTC_1611	8	0.15774	0.37411	0.998985	1405	3	-0.01128	0.802058
NTC_1827	8	0.15774	0.37411	0.998985	1359	2	-0.06135	0.802058
NTC_1538	8	0.15774	0.37411	0.998985	1379	1	-0.015848	0.802058
NTC_1328	8	0.15774	0.37411	0.998985	1408	4	0.1236	0.802058
NTC_1752	8	0.15774	0.37411	0.998985	1389	2	0.081222	0.802058
NTC_38	8	0.15774	0.37411	0.998985	1353	1	-0.085277	0.802058
NTC_717	8	0.15774	0.37411	0.998985	1402	3	0.1356	0.802058
NTC_1682	8	0.15774	0.37411	0.998985	1387	2	-0.011933	0.802058
NTC_844	8	0.15774	0.37411	0.998985	1393	3	0.11804	0.802058
NTC_1231	8	0.15774	0.37411	0.998985	1413	4	0.077631	0.802058
NTC_1020	8	0.15774	0.37411	0.998985	1414	3	0.055513	0.802058
NTC_1066	8	0.15774	0.37411	0.998985	1361	4	0.12155	0.802058
NTC_354	8	0.15774	0.37411	0.998985	1365	4	0.10724	0.802058
NTC_1146	8	0.15774	0.37411	0.998985	1406	4	0.13195	0.802058
NTC_1080	8	0.15774	0.37411	0.998985	1388	4	0.13805	0.802058
TINAGL1	8	0.15835	0.37494	0.998985	1418	4	0.17764	0.800382
MYO5C	8	0.15868	0.37536	0.998985	1419	4	0.1437	0.799478
TANK	8	0.15888	0.37565	0.998985	1420	3	-0.093548	0.798931
TXNIP	8	0.15915	0.37605	0.998985	1421	3	0.11845	0.798193
AKAP3	8	0.15967	0.37675	0.998985	1422	3	0.033511	0.796777
FAM46C	8	0.16024	0.37748	0.998985	1423	3	-0.019401	0.795229
HIST1H2BK	8	0.16054	0.37781	0.998985	1424	4	0.203	0.794417
TRMT1L	8	0.16166	0.37936	0.998985	1425	2	-0.22114	0.791397
PVRIG	8	0.16194	0.37976	0.998985	1426	2	0.021363	0.790646
ICAM1	8	0.16242	0.38038	0.998985	1427	3	-0.27666	0.78936
CCL4L2	6	0.16261	0.35235	0.998985	1428	3	0.162	0.788853
NTC_1540	8	0.16305	0.38118	0.998985	1429	4	0.21255	0.787679
NTC_338	8	0.16305	0.38118	0.998985	1433	4	0.025046	0.787679
NTC_125	8	0.16305	0.38118	0.998985	1435	4	0.10484	0.787679
NTC_1833	8	0.16305	0.38118	0.998985	1432	4	0.031755	0.787679
NTC_487	8	0.16305	0.38118	0.998985	1431	4	0.1871	0.787679
NTC_708	8	0.16305	0.38118	0.998985	1436	4	0.087074	0.787679
NTC_311	8	0.16305	0.38118	0.998985	1434	4	0.11342	0.787679
NTC_390	8	0.16305	0.38118	0.998985	1430	4	0.11962	0.787679
CDKN2B	8	0.16308	0.38123	0.998985	1437	2	-0.29476	0.787599
SIK1	8	0.16313	0.38128	0.998985	1438	4	0.20168	0.787466
MTHFD2L	8	0.16337	0.38158	0.998985	1439	2	-0.088829	0.786828
HERC6	8	0.16365	0.382	0.998985	1440	4	0.14977	0.786084
PYCR1	8	0.16481	0.38364	0.998985	1441	4	0.1792	0.783016
FAM200A	8	0.16508	0.38404	0.998985	1442	3	0.14756	0.782306
PHF15	8	0.16527	0.38433	0.998985	1443	4	0.060342	0.781806
SULF2	8	0.16662	0.38614	0.998985	1444	4	0.10718	0.778273
YEATS2	8	0.16756	0.38738	0.998985	1445	3	0.073262	0.77583
HCAR2	8	0.1682	0.38824	0.998985	1446	4	0.1024	0.774174
ASPHD2	8	0.16831	0.38836	0.998985	1447	4	0.078872	0.77389
2018-09-03	8	0.16852	0.38862	0.998985	1448	2	-0.13474	0.773349
STARD4	8	0.16872	0.38887	0.998985	1449	3	0.038352	0.772833
ZFYVE27	8	0.16899	0.38928	0.998985	1450	3	-0.21535	0.772139
KLK8	8	0.16973	0.39034	0.998985	1451	4	0.05548	0.770241
ABCA6	8	0.17034	0.39118	0.998985	1452	3	-0.12099	0.768683
ANO5	8	0.17196	0.39327	0.998985	1453	4	0.1732	0.764573
NAPA	8	0.17451	0.39658	0.998985	1454	3	0.067864	0.75818
NUP62	8	0.17526	0.39763	0.998985	1455	4	0.21192	0.756317
NTC_447	8	0.17607	0.39865	0.998985	1462	3	-0.047013	0.754315
NTC_227	8	0.17607	0.39865	0.998985	1464	4	0.10724	0.754315
NTC_578	8	0.17607	0.39865	0.998985	1461	4	0.060255	0.754315
NTC_1703	8	0.17607	0.39865	0.998985	1458	2	-0.058562	0.754315
NTC_1511	8	0.17607	0.39865	0.998985	1460	3	-0.041082	0.754315
NTC_1310	8	0.17607	0.39865	0.998985	1463	4	0.0039978	0.754315
NTC_598	8	0.17607	0.39865	0.998985	1457	2	0.054538	0.754315
NTC_168	8	0.17607	0.39865	0.998985	1466	3	-0.012331	0.754315
NTC_58	8	0.17607	0.39865	0.998985	1459	3	0.055456	0.754315
NTC_842	8	0.17607	0.39865	0.998985	1465	3	0.020013	0.754315
NTC_1122	8	0.17607	0.39865	0.998985	1456	3	0.03019	0.754315
NTC_1636	8	0.1767	0.39953	0.998985	1472	4	0.080642	0.752763
NTC_703	8	0.1767	0.39953	0.998985	1474	4	0.08521	0.752763
NTC_1110	8	0.1767	0.39953	0.998985	1475	4	0.15195	0.752763
NTC_855	8	0.1767	0.39953	0.998985	1471	4	-0.066577	0.752763
NTC_1415	8	0.1767	0.39953	0.998985	1477	4	0.080697	0.752763
NTC_136	8	0.1767	0.39953	0.998985	1473	4	-0.034981	0.752763
NTC_1805	8	0.1767	0.39953	0.998985	1468	4	0.08521	0.752763
NTC_1647	8	0.1767	0.39953	0.998985	1470	4	0.080697	0.752763
NTC_948	8	0.1767	0.39953	0.998985	1467	4	0.08379	0.752763
NTC_907	8	0.1767	0.39953	0.998985	1469	4	0.14932	0.752763
NTC_1621	8	0.1767	0.39953	0.998985	1476	4	0.055959	0.752763
NTC_908	8	0.1767	0.39953	0.998985	1478	4	0.11092	0.752763
SP100	8	0.17747	0.4005	0.998985	1479	4	0.033066	0.750875
ACE	8	0.17914	0.40267	0.998985	1480	2	0.088913	0.746807
MACC1	8	0.1798	0.40341	0.998985	1481	3	0.074308	0.74521
SCN4B	8	0.18145	0.40559	0.998985	1482	4	0.15006	0.741243
NTC_1215	8	0.18358	0.40835	0.998985	1484	3	-0.16081	0.736175
NTC_268	8	0.18358	0.40835	0.998985	1485	4	0.11751	0.736175
NTC_1242	8	0.18358	0.40835	0.998985	1483	3	0.070071	0.736175
KIAA0907	8	0.18399	0.40886	0.998985	1486	3	-0.0063928	0.735206
PSD3	8	0.18546	0.41079	0.998985	1487	2	-0.22169	0.73175
APOBEC3C	8	0.18555	0.4109	0.998985	1488	3	0.023519	0.731539
NTC_1510	8	0.1864	0.412	0.998985	1490	4	0.12149	0.729554
NTC_451	8	0.1864	0.412	0.998985	1497	4	0.029035	0.729554
NTC_1185	8	0.1864	0.412	0.998985	1498	4	0.14619	0.729554
NTC_229	8	0.1864	0.412	0.998985	1494	4	0.028311	0.729554
NTC_1819	8	0.1864	0.412	0.998985	1489	4	0.047811	0.729554
NTC_814	8	0.1864	0.412	0.998985	1492	4	0.13805	0.729554
NTC_784	8	0.1864	0.412	0.998985	1495	4	0.12149	0.729554
NTC_1042	8	0.1864	0.412	0.998985	1496	4	0.11353	0.729554
NTC_143	8	0.1864	0.412	0.998985	1493	4	0.047811	0.729554
NTC_944	8	0.1864	0.412	0.998985	1491	4	0.078033	0.729554
LIMS1	8	0.18683	0.41258	0.998985	1499	3	0.16536	0.728553
CCDC109B	8	0.18741	0.4134	0.998985	1500	3	-0.16461	0.727207
NUB1	8	0.18849	0.41469	0.998985	1501	4	0.14843	0.724712
KIFC3	8	0.18913	0.41548	0.998985	1502	3	-0.10329	0.72324
ZNF850	8	0.18991	0.41645	0.998985	1503	4	0.048692	0.721452
ACSL1	8	0.19097	0.4178	0.998985	1504	4	0.14224	0.719035
LILRB3	8	0.19124	0.41817	0.998985	1505	4	0.2234	0.718421
ALCAM	8	0.19249	0.4196	0.998985	1506	4	0.11975	0.715592
C5orf58	8	0.1935	0.42102	0.998985	1507	4	0.046671	0.713319
CXCL9	8	0.19368	0.42126	0.998985	1508	4	0.16286	0.712915
PARPBP	8	0.19386	0.4215	0.998985	1509	4	0.34978	0.712512
TRIM31	8	0.19577	0.42391	0.998985	1510	4	0.14936	0.708254
NTC_298	8	0.19583	0.42397	0.998985	1518	2	-0.16426	0.708121
NTC_1007	8	0.19583	0.42397	0.998985	1521	2	-0.28555	0.708121
NTC_1135	8	0.19583	0.42397	0.998985	1528	3	-0.19843	0.708121
NTC_438	8	0.19583	0.42397	0.998985	1512	3	-0.098759	0.708121
NTC_4	8	0.19583	0.42397	0.998985	1519	3	-0.12544	0.708121
NTC_799	8	0.19583	0.42397	0.998985	1524	3	-0.03978	0.708121
NTC_1099	8	0.19583	0.42397	0.998985	1525	3	-0.045937	0.708121
NTC_90	8	0.19583	0.42397	0.998985	1530	4	0.0019958	0.708121
NTC_1546	8	0.19583	0.42397	0.998985	1529	3	-0.12752	0.708121
NTC_658	8	0.19583	0.42397	0.998985	1515	2	-0.043871	0.708121
NTC_971	8	0.19583	0.42397	0.998985	1514	3	0.031518	0.708121
NTC_1291	8	0.19583	0.42397	0.998985	1526	3	-0.086816	0.708121
NTC_11	8	0.19583	0.42397	0.998985	1527	3	0.0044803	0.708121
NTC_1478	8	0.19583	0.42397	0.998985	1517	3	0.012352	0.708121
NTC_306	8	0.19583	0.42397	0.998985	1511	3	0.075947	0.708121
NTC_1604	8	0.19583	0.42397	0.998985	1523	3	0.11697	0.708121
NTC_65	8	0.19583	0.42397	0.998985	1513	4	0.035125	0.708121
NTC_1249	8	0.19583	0.42397	0.998985	1522	3	0.01692	0.708121
NTC_1562	8	0.19583	0.42397	0.998985	1520	4	0.07057	0.708121
NTC_1850	8	0.19583	0.42397	0.998985	1516	4	0.14676	0.708121
NTC_1817	8	0.19583	0.42397	0.998985	1531	4	0.16286	0.708121
FOXC1	8	0.19613	0.42435	0.998985	1532	4	-0.019991	0.707456
NTC_568	8	0.19648	0.4248	0.998985	1533	2	-0.31835	0.706682
NTC_332	8	0.19648	0.4248	0.998985	1535	2	-0.17776	0.706682
NTC_1707	8	0.19648	0.4248	0.998985	1567	2	-0.17284	0.706682
NTC_1298	8	0.19648	0.4248	0.998985	1552	4	0.043534	0.706682
NTC_1085	8	0.19648	0.4248	0.998985	1542	3	-0.089824	0.706682
NTC_957	8	0.19648	0.4248	0.998985	1570	2	-0.076776	0.706682
NTC_1407	8	0.19648	0.4248	0.998985	1549	3	0.0018745	0.706682
NTC_531	8	0.19648	0.4248	0.998985	1544	3	-0.051765	0.706682
NTC_1305	8	0.19648	0.4248	0.998985	1550	2	-0.17055	0.706682
NTC_495	8	0.19648	0.4248	0.998985	1569	3	-0.077489	0.706682
NTC_954	8	0.19648	0.4248	0.998985	1562	2	-0.10177	0.706682
NTC_1413	8	0.19648	0.4248	0.998985	1557	2	-0.10204	0.706682
NTC_1631	8	0.19648	0.4248	0.998985	1574	3	-0.085955	0.706682
NTC_763	8	0.19648	0.4248	0.998985	1546	1	-0.064295	0.706682
NTC_1352	8	0.19648	0.4248	0.998985	1554	3	-0.20423	0.706682
NTC_361	8	0.19648	0.4248	0.998985	1547	2	-0.067043	0.706682
NTC_1247	8	0.19648	0.4248	0.998985	1565	2	-0.13086	0.706682
NTC_1797	8	0.19648	0.4248	0.998985	1560	2	-0.066513	0.706682
NTC_1332	8	0.19648	0.4248	0.998985	1545	4	0.15472	0.706682
NTC_642	8	0.19648	0.4248	0.998985	1564	3	0.00077966	0.706682
NTC_1488	8	0.19648	0.4248	0.998985	1578	2	-0.080127	0.706682
NTC_485	8	0.19648	0.4248	0.998985	1553	2	-8.7201e-05	0.706682
NTC_251	8	0.19648	0.4248	0.998985	1558	2	-0.066013	0.706682
NTC_1692	8	0.19648	0.4248	0.998985	1563	2	-0.087737	0.706682
NTC_455	8	0.19648	0.4248	0.998985	1573	4	0.091191	0.706682
NTC_331	8	0.19648	0.4248	0.998985	1561	3	0.055513	0.706682
NTC_1229	8	0.19648	0.4248	0.998985	1556	3	0.0090682	0.706682
NTC_200	8	0.19648	0.4248	0.998985	1548	4	0.043349	0.706682
NTC_1133	8	0.19648	0.4248	0.998985	1571	3	-0.039873	0.706682
NTC_1381	8	0.19648	0.4248	0.998985	1577	4	0.11367	0.706682
NTC_1201	8	0.19648	0.4248	0.998985	1543	3	-0.058236	0.706682
NTC_995	8	0.19648	0.4248	0.998985	1540	3	0.051	0.706682
NTC_385	8	0.19648	0.4248	0.998985	1539	2	0.022682	0.706682
NTC_981	8	0.19648	0.4248	0.998985	1566	2	-0.081634	0.706682
NTC_210	8	0.19648	0.4248	0.998985	1538	2	0.095172	0.706682
NTC_1744	8	0.19648	0.4248	0.998985	1537	3	-0.063734	0.706682
NTC_856	8	0.19648	0.4248	0.998985	1551	3	0.10954	0.706682
NTC_1531	8	0.19648	0.4248	0.998985	1536	2	-0.078071	0.706682
NTC_215	8	0.19648	0.4248	0.998985	1568	4	0.12184	0.706682
NTC_1758	8	0.19648	0.4248	0.998985	1559	3	0.020013	0.706682
NTC_1178	8	0.19648	0.4248	0.998985	1575	4	0.11401	0.706682
NTC_530	8	0.19648	0.4248	0.998985	1541	4	0.10156	0.706682
NTC_191	8	0.19648	0.4248	0.998985	1572	3	0.0018745	0.706682
NTC_328	8	0.19648	0.4248	0.998985	1579	3	0.03019	0.706682
NTC_71	8	0.19648	0.4248	0.998985	1555	4	0.087217	0.706682
NTC_1286	8	0.19648	0.4248	0.998985	1534	3	0.085727	0.706682
NTC_122	8	0.19648	0.4248	0.998985	1576	3	0.093566	0.706682
APOBEC3A_B	5	0.19732	0.37276	0.998985	1580	3	0.17274	0.704829
IFNLR1	7	0.19735	0.41484	0.998985	1581	3	-0.18164	0.704763
FCGR3B	8	0.19752	0.42611	0.998985	1582	4	0.10321	0.704389
TMEM194A	8	0.19794	0.42668	0.998985	1583	4	0.13686	0.703466
NTC_1205	8	0.19908	0.42815	0.998985	1586	3	-0.089564	0.700972
NTC_728	8	0.19908	0.42815	0.998985	1587	3	0.018289	0.700972
NTC_869	8	0.19908	0.42815	0.998985	1585	4	0.06773	0.700972
NTC_1219	8	0.19908	0.42815	0.998985	1584	3	0.13823	0.700972
NTC_1661	8	0.19908	0.42815	0.998985	1589	4	0.1207	0.700972
NTC_1325	8	0.19908	0.42815	0.998985	1588	4	0.063791	0.700972
NTC_382	8	0.20441	0.4352	0.998985	1590	4	0.023966	0.689498
NTC_685	8	0.20441	0.4352	0.998985	1597	4	0.026401	0.689498
NTC_1798	8	0.20441	0.4352	0.998985	1595	4	0.13707	0.689498
NTC_137	8	0.20441	0.4352	0.998985	1604	4	0.12108	0.689498
NTC_930	8	0.20441	0.4352	0.998985	1594	4	0.13765	0.689498
NTC_261	8	0.20441	0.4352	0.998985	1602	4	0.079051	0.689498
NTC_1412	8	0.20441	0.4352	0.998985	1596	4	0.047409	0.689498
NTC_95	8	0.20441	0.4352	0.998985	1603	4	0.11764	0.689498
NTC_1625	8	0.20441	0.4352	0.998985	1591	4	0.026401	0.689498
NTC_696	8	0.20441	0.4352	0.998985	1598	4	0.1171	0.689498
NTC_543	8	0.20441	0.4352	0.998985	1592	4	0.020703	0.689498
NTC_1337	8	0.20441	0.4352	0.998985	1599	4	0.074483	0.689498
NTC_1779	8	0.20441	0.4352	0.998985	1600	4	0.074538	0.689498
NTC_746	8	0.20441	0.4352	0.998985	1605	4	0.14381	0.689498
NTC_872	8	0.20441	0.4352	0.998985	1593	4	0.12108	0.689498
NTC_1034	8	0.20441	0.4352	0.998985	1606	4	0.10785	0.689498
NTC_1699	8	0.20441	0.4352	0.998985	1601	4	0.10785	0.689498
RGL4	8	0.20442	0.43521	0.998985	1607	2	-0.18043	0.689477
TMEM178B	8	0.20483	0.43575	0.998985	1608	3	-0.076777	0.688606
CFH	8	0.20512	0.43618	0.998985	1609	2	0.017066	0.687992
CKB	8	0.20636	0.43777	0.998985	1610	3	0.00081654	0.685374
DNAJC1	8	0.20652	0.43801	0.998985	1611	2	0.037926	0.685038
CNGA1	8	0.20694	0.43861	0.998985	1612	4	0.1238	0.684156
ARHGAP27	8	0.20712	0.43884	0.998985	1613	3	0.021161	0.683778
SPINK1	8	0.20732	0.43914	0.998985	1614	3	-0.012551	0.683359
DHRS9	8	0.20738	0.4392	0.998985	1615	4	0.13676	0.683233
CLECL1	8	0.2076	0.43951	0.998985	1616	4	0.12318	0.682773
C5	8	0.20792	0.43986	0.998985	1617	3	0.044303	0.682104
ISG20	8	0.20884	0.44103	0.998985	1618	3	0.053853	0.680186
SEMA6B	8	0.20899	0.4412	0.998985	1619	4	0.12187	0.679874
MTCP1	8	0.20921	0.44145	0.998985	1620	3	-0.20706	0.679418
IFIT3	8	0.20948	0.44177	0.998985	1621	4	0.14149	0.678857
SMN2	8	0.20958	0.44189	0.998985	1622	3	0.20548	0.67865
SLC37A2	8	0.2096	0.44194	0.998985	1623	4	0.13813	0.678609
RAI14	8	0.20972	0.4421	0.998985	1624	2	-0.14733	0.67836
C7orf63	8	0.21023	0.4427	0.998985	1625	3	-0.028278	0.677305
IFIT1	8	0.21032	0.44282	0.998985	1626	2	0.082128	0.677119
RBMS2	8	0.21042	0.44297	0.998985	1627	3	-0.11643	0.676913
SRRM3	6	0.21081	0.40904	0.998985	1628	2	-0.0012503	0.676109
PDE4DIP	8	0.21112	0.44385	0.998985	1629	3	-0.08632	0.675471
TRADD	8	0.21132	0.44409	0.998985	1630	3	-0.050824	0.675059
ZNF175	8	0.21141	0.44424	0.998985	1631	4	0.16857	0.674874
GCH1	8	0.21182	0.44476	0.998985	1632	2	-0.20107	0.674033
CENPP	8	0.21233	0.44546	0.998985	1633	2	-0.11175	0.672989
ZNF691	8	0.21264	0.44583	0.998985	1634	1	-0.092574	0.672355
TMEM106A	8	0.21285	0.44613	0.998985	1635	2	-0.11011	0.671926
PSMB11	8	0.21343	0.44684	0.998985	1636	2	-0.010772	0.670745
CLEC4D	8	0.2135	0.44691	0.998985	1637	2	-0.094436	0.670602
CKS2	8	0.21393	0.44737	0.998985	1638	3	0.053494	0.669728
XDH	8	0.21414	0.44766	0.998985	1639	2	0.06986	0.669302
LIPA	8	0.21477	0.44841	0.998985	1640	1	-0.28399	0.668026
IRF2BPL	8	0.2152	0.44893	0.998985	1641	3	0.038945	0.667158
NTC_1690	8	0.21539	0.44915	0.998985	1643	4	0.080642	0.666774
NTC_29	8	0.21539	0.44915	0.998985	1644	4	0.11804	0.666774
NTC_486	8	0.21539	0.44915	0.998985	1642	4	0.12108	0.666774
NTC_1710	8	0.21539	0.44915	0.998985	1645	4	0.050329	0.666774
CALCRL	8	0.21574	0.44961	0.998985	1646	2	-0.16848	0.666069
KIAA1279	8	0.21584	0.44977	0.998985	1647	4	0.060344	0.665868
PLA2G4C	8	0.21605	0.45004	0.998985	1648	3	0.066201	0.665446
TIFAB	8	0.21648	0.4506	0.998985	1649	2	-0.18923	0.664582
PSMB9	8	0.21655	0.45069	0.998985	1650	3	-0.10307	0.664442
IL18BP	8	0.21669	0.45086	0.998985	1651	3	0.052491	0.664161
H1F0	8	0.21754	0.45207	0.998985	1652	3	-0.12691	0.662461
EMP2	8	0.21796	0.45265	0.998985	1653	2	0.015339	0.661623
ABCD1	8	0.2186	0.4535	0.998985	1654	3	0.13918	0.66035
C12orf74	8	0.21924	0.45432	0.998985	1655	2	0.040522	0.65908
NTC_496	8	0.21954	0.45472	0.998985	1656	4	0.07057	0.658486
NTC_102	8	0.21954	0.45472	0.998985	1660	3	-0.01128	0.658486
NTC_1330	8	0.21954	0.45472	0.998985	1659	3	0.1302	0.658486
NTC_79	8	0.21954	0.45472	0.998985	1657	3	-0.078071	0.658486
NTC_1664	8	0.21954	0.45472	0.998985	1661	3	0.0088759	0.658486
NTC_1112	8	0.21954	0.45472	0.998985	1658	4	0.063142	0.658486
NTC_1202	8	0.21954	0.45472	0.998985	1662	4	0.091642	0.658486
COA5	8	0.22074	0.45615	0.998985	1663	4	0.34045	0.656119
NKD2	8	0.22115	0.45663	0.998985	1664	2	-0.016258	0.655313
PTK2B	8	0.22143	0.45704	0.998985	1665	4	0.15867	0.654764
FKBP5	8	0.22157	0.45723	0.998985	1666	2	-0.025464	0.654489
KIAA0825	8	0.22238	0.45836	0.998985	1667	4	0.13958	0.652904
CEACAM1	8	0.22241	0.45838	0.998985	1668	3	-0.01287	0.652846
IL6ST	8	0.22245	0.45843	0.998985	1669	4	0.12018	0.652768
RHOB	8	0.22262	0.45862	0.998985	1670	2	-0.20951	0.652436
LRRC3B	8	0.22264	0.45863	0.998985	1671	4	0.10931	0.652397
ADAMTS14	8	0.22346	0.4596	0.998985	1672	4	0.11398	0.6508
CX3CL1	8	0.22368	0.45987	0.998985	1673	1	-0.18006	0.650373
TAP2	8	0.22495	0.46151	0.998985	1674	2	-0.050521	0.647914
IGF2BP3	8	0.22558	0.4623	0.998985	1675	1	-0.22104	0.646699
ZNF181	8	0.22563	0.46237	0.998985	1676	4	0.057885	0.646603
ADAMDEC1	8	0.22608	0.46294	0.998985	1677	4	0.11167	0.645738
NTC_356	8	0.2263	0.46324	0.998985	1686	3	0.0037719	0.645315
NTC_1747	8	0.2263	0.46324	0.998985	1685	4	0.078847	0.645315
NTC_823	8	0.2263	0.46324	0.998985	1682	3	-0.043882	0.645315
NTC_622	8	0.2263	0.46324	0.998985	1683	3	-0.03707	0.645315
NTC_1483	8	0.2263	0.46324	0.998985	1681	2	-0.034073	0.645315
NTC_307	8	0.2263	0.46324	0.998985	1684	4	0.09092	0.645315
NTC_797	8	0.2263	0.46324	0.998985	1679	2	0.021737	0.645315
NTC_1392	8	0.2263	0.46324	0.998985	1680	4	0.10516	0.645315
NTC_693	8	0.2263	0.46324	0.998985	1678	4	0.13254	0.645315
NTC_1678	8	0.2263	0.46324	0.998985	1687	3	0.15491	0.645315
KDR	8	0.22657	0.46358	0.998985	1688	3	-0.0025091	0.644798
SFT2D2	8	0.22663	0.46364	0.998985	1689	2	0.098692	0.644683
SPAG6	8	0.22665	0.46367	0.998985	1690	4	0.398	0.644644
SLC16A3	8	0.22684	0.46388	0.998985	1691	1	-0.36601	0.64428
SRC	8	0.22705	0.4642	0.998985	1692	2	-0.02553	0.643878
TLR3	8	0.22747	0.46478	0.998985	1693	3	0.022847	0.643076
IL4I1	8	0.22768	0.46508	0.998985	1694	4	0.17074	0.642675
HMOX1	8	0.2277	0.4651	0.998985	1695	3	-0.041491	0.642637
GPR126	8	0.22789	0.46534	0.998985	1696	3	0.094106	0.642275
HRASLS2	8	0.22793	0.46539	0.998985	1697	4	0.077835	0.642199
KIAA1199	8	0.228	0.46549	0.998985	1698	4	0.19183	0.642065
TRIB3	8	0.22812	0.4656	0.998985	1699	4	0.015949	0.641837
GIN1	8	0.22838	0.46592	0.998985	1700	3	0.0076225	0.641342
SLC28A2	8	0.22857	0.46616	0.998985	1701	4	0.26166	0.640981
PDCD1LG2	8	0.22883	0.46645	0.998985	1702	4	0.094236	0.640487
TNFSF13B	8	0.22894	0.46655	0.998985	1703	3	0.17174	0.640278
TMEM217	8	0.22902	0.46668	0.998985	1704	4	0.26875	0.640127
PHF23	8	0.22915	0.46686	0.998985	1705	1	-0.16486	0.63988
NME8	8	0.22928	0.46701	0.998985	1706	4	-0.045918	0.639634
LCN12	8	0.22966	0.46757	0.998985	1707	3	0.010425	0.638915
AHRR	8	0.22978	0.4677	0.998985	1708	2	-0.39062	0.638688
PLEKHA4	8	0.23011	0.46821	0.998985	1709	3	0.068409	0.638065
EHF	8	0.23041	0.46857	0.998985	1710	3	0.04675	0.637499
PAPOLG	8	0.23062	0.46882	0.998985	1711	4	0.15176	0.637103
RSAD2	8	0.23083	0.46907	0.998985	1712	2	-0.25545	0.636708
ZNF541	8	0.23117	0.46949	0.998985	1713	3	-0.25446	0.636069
TYMP	8	0.23145	0.46984	0.998985	1714	1	-0.18467	0.635543
CCDC181	8	0.2317	0.47012	0.998985	1715	3	-0.28117	0.635074
GCLC	8	0.23193	0.47044	0.998985	1716	3	0.11617	0.634643
SSTR2	8	0.23271	0.47143	0.998985	1717	3	0.011313	0.633185
CRTAM	8	0.23284	0.47156	0.998985	1718	3	-0.34775	0.632942
RAD9A	8	0.23292	0.47168	0.998985	1719	4	0.18318	0.632793
KLHL41	8	0.23299	0.47177	0.998985	1720	3	0.073071	0.632663
KIR2DL1	7	0.23341	0.46727	0.998985	1721	3	0.11608	0.631881
MAP3K14	8	0.23375	0.47268	0.998985	1722	3	-0.14103	0.631248
UBE2QL1	8	0.23375	0.47268	0.998985	1723	2	0.066852	0.631248
CEBPD	8	0.23396	0.47295	0.998985	1724	3	-0.077255	0.630858
NTC_1419	8	0.23399	0.47298	0.998985	1737	4	0.043279	0.630803
NTC_1115	8	0.23399	0.47298	0.998985	1733	4	0.00013615	0.630803
NTC_1606	8	0.23399	0.47298	0.998985	1726	4	-0.046713	0.630803
NTC_1608	8	0.23399	0.47298	0.998985	1730	4	0.0043304	0.630803
NTC_711	8	0.23399	0.47298	0.998985	1736	4	0.1171	0.630803
NTC_1093	8	0.23399	0.47298	0.998985	1734	4	0.08103	0.630803
NTC_198	8	0.23399	0.47298	0.998985	1727	4	0.040405	0.630803
NTC_1455	8	0.23399	0.47298	0.998985	1738	4	0.14619	0.630803
NTC_84	8	0.23399	0.47298	0.998985	1739	4	0.040405	0.630803
NTC_964	8	0.23399	0.47298	0.998985	1729	4	0.11929	0.630803
NTC_781	8	0.23399	0.47298	0.998985	1735	4	0.14381	0.630803
NTC_491	8	0.23399	0.47298	0.998985	1731	4	0.047409	0.630803
NTC_159	8	0.23399	0.47298	0.998985	1725	4	0.029035	0.630803
NTC_1193	8	0.23399	0.47298	0.998985	1728	4	0.1202	0.630803
NTC_477	8	0.23399	0.47298	0.998985	1732	4	0.08521	0.630803
SDC3	8	0.23429	0.47333	0.998985	1740	4	0.15152	0.630246
FAM83G	8	0.23542	0.4748	0.998985	1741	4	0.07267	0.628157
REEP3	8	0.23549	0.4749	0.998985	1742	3	-0.46984	0.628028
CHORDC1	8	0.23561	0.47501	0.998985	1743	4	0.20772	0.627806
C17orf67	8	0.23572	0.47515	0.998985	1744	2	0.13361	0.627604
SPATA5	8	0.23583	0.47529	0.998985	1745	2	0.31014	0.627401
SAMHD1	8	0.23623	0.47579	0.998985	1746	2	-0.048061	0.626665
CPNE7	8	0.23633	0.47592	0.998985	1747	3	-0.049445	0.626481
NFXL1	8	0.23643	0.47604	0.998985	1748	3	0.051247	0.626297
CD40	8	0.23646	0.47608	0.998985	1749	2	-0.13606	0.626242
GLRX	8	0.23667	0.4763	0.998985	1750	2	-0.26795	0.625857
TRNT1	8	0.23684	0.47656	0.998985	1751	3	-0.21261	0.625545
GPX2	8	0.23725	0.47702	0.998985	1752	3	0.14778	0.624794
MT1X	8	0.23729	0.47709	0.998985	1753	3	-0.19052	0.624721
USP25	8	0.23785	0.47772	0.998985	1754	4	0.23795	0.623697
SEMA3B	8	0.23806	0.47798	0.998985	1755	2	-0.039511	0.623314
TLR1	8	0.23833	0.47825	0.998985	1756	1	-0.31714	0.622821
CYP1B1	8	0.23853	0.47853	0.998985	1757	3	0.036545	0.622457
P2RY1	8	0.23907	0.47925	0.998985	1758	3	-0.078977	0.621475
KLHL31	8	0.23909	0.47926	0.998985	1759	3	0.16281	0.621439
ZC3H12C	8	0.23915	0.47934	0.998985	1760	3	-0.089105	0.62133
SCIMP	8	0.23938	0.47961	0.998985	1761	4	0.039001	0.620912
ALDH1A1	8	0.23957	0.47985	0.998985	1762	2	0.045736	0.620568
EDN1	8	0.23976	0.48011	0.998985	1763	3	-0.14162	0.620223
DMXL2	8	0.23978	0.48012	0.998985	1764	3	-0.12768	0.620187
HSD11B1	8	0.24018	0.48061	0.998985	1765	4	0.13321	0.619463
PEA15	8	0.24019	0.48062	0.998985	1766	2	0.033028	0.619445
RND3	8	0.24051	0.48101	0.998985	1767	4	0.19286	0.618867
MAB21L2	8	0.2406	0.48114	0.998985	1768	3	0.20518	0.618704
XAF1	8	0.24062	0.48115	0.998985	1769	3	0.005556	0.618668
RNASEL	8	0.24091	0.48153	0.998985	1770	3	-0.02174	0.618145
RRH	8	0.24102	0.48168	0.998985	1771	2	-0.1487	0.617947
EML4	8	0.24145	0.48218	0.998985	1772	3	0.048598	0.617173
GNG4	8	0.24156	0.48234	0.998985	1773	4	0.16544	0.616975
GPD2	8	0.24168	0.48251	0.998985	1774	4	0.059946	0.616759
PHACTR4	8	0.24185	0.48276	0.998985	1775	2	0.06731	0.616454
FAM20A	8	0.24189	0.48281	0.998985	1776	4	0.081308	0.616382
AZI2	8	0.24198	0.48293	0.998985	1777	3	-0.30036	0.616221
CHRNA10	8	0.24202	0.48299	0.998985	1778	4	0.066458	0.616149
IRG1	8	0.24309	0.48434	0.998985	1779	1	-0.23406	0.614233
INSIG1	8	0.24318	0.48445	0.998985	1780	2	-0.048413	0.614072
TREX1	8	0.24336	0.48466	0.998985	1781	3	-0.053319	0.613751
LAD1	8	0.24367	0.48506	0.998985	1782	3	0.10565	0.613198
NKX3-1	8	0.24453	0.48617	0.998985	1783	3	0.051902	0.611668
ZBTB9	8	0.24459	0.48623	0.998985	1784	3	0.10615	0.611561
IL15	8	0.24492	0.48665	0.998985	1785	2	-0.084946	0.610976
LAIR2	8	0.24503	0.48683	0.998985	1786	3	0.048999	0.610781
UGT1A10	5	0.24512	0.43687	0.998985	1787	1	-0.11855	0.610621
NOD1	8	0.24513	0.48698	0.998985	1788	3	0.026405	0.610604
PREX2	8	0.24533	0.48726	0.998985	1789	3	-0.15799	0.610249
CNN1	8	0.24556	0.48752	0.998985	1790	3	0.022665	0.609842
FAM134B	8	0.24638	0.48857	0.998985	1791	1	-0.016581	0.608395
UGT1A3	4	0.2464	0.39668	0.998985	1792	1	-0.25985	0.608359
NOD2	8	0.24679	0.48908	0.998985	1793	2	-0.12242	0.607672
NTC_1289	8	0.24713	0.48957	0.998985	1796	4	-0.066577	0.607075
NTC_1184	8	0.24713	0.48957	0.998985	1801	4	0.10785	0.607075
NTC_395	8	0.24713	0.48957	0.998985	1797	4	-0.0024578	0.607075
NTC_1633	8	0.24713	0.48957	0.998985	1799	4	0.11751	0.607075
NTC_624	8	0.24713	0.48957	0.998985	1802	4	-0.0021615	0.607075
NTC_442	8	0.24713	0.48957	0.998985	1806	4	0.12598	0.607075
NTC_1016	8	0.24713	0.48957	0.998985	1805	4	0.063397	0.607075
NTC_1518	8	0.24713	0.48957	0.998985	1794	4	0.14414	0.607075
NTC_1062	8	0.24713	0.48957	0.998985	1803	4	0.087329	0.607075
NTC_274	8	0.24713	0.48957	0.998985	1804	4	0.027909	0.607075
NTC_429	8	0.24713	0.48957	0.998985	1798	4	0.12413	0.607075
NTC_901	8	0.24713	0.48957	0.998985	1795	4	0.15863	0.607075
NTC_1307	8	0.24713	0.48957	0.998985	1800	4	0.05669	0.607075
GPR157	8	0.2472	0.48965	0.998985	1807	2	-0.17865	0.606952
TRPC3	8	0.24728	0.48974	0.998985	1808	2	-0.071243	0.606811
PDE4B	8	0.24759	0.49011	0.998985	1809	3	-0.011569	0.606267
KLHDC7B	8	0.24782	0.49034	0.998985	1810	2	-0.29768	0.605864
IL27	8	0.24844	0.49115	0.998985	1811	2	0.022656	0.604778
NRP2	8	0.24862	0.49137	0.998985	1812	2	-0.05043	0.604464
GZMB	8	0.24946	0.49247	0.998985	1813	3	0.050241	0.602999
RET	8	0.24975	0.49286	0.998985	1814	4	0.28851	0.602495
ALAS1	8	0.24995	0.49308	0.998985	1815	2	-0.20458	0.602147
RNF19B	8	0.25007	0.49324	0.998985	1816	3	-0.034475	0.601938
KMO	8	0.2511	0.49455	0.998985	1817	2	-0.08457	0.600153
MAP6	8	0.2513	0.4948	0.998985	1818	3	0.0051864	0.599808
ALDH1L2	8	0.25151	0.49506	0.998985	1819	2	-0.046118	0.599445
NTC_727	8	0.25166	0.49523	0.998985	1829	3	-0.050604	0.599186
NTC_41	8	0.25166	0.49523	0.998985	1828	3	0.015245	0.599186
NTC_128	8	0.25166	0.49523	0.998985	1830	3	0.030986	0.599186
NTC_476	8	0.25166	0.49523	0.998985	1822	3	0.043224	0.599186
NTC_492	8	0.25166	0.49523	0.998985	1825	3	-0.0257	0.599186
NTC_33	8	0.25166	0.49523	0.998985	1832	4	-0.069722	0.599186
NTC_895	8	0.25166	0.49523	0.998985	1827	3	-0.031217	0.599186
NTC_1222	8	0.25166	0.49523	0.998985	1820	3	-0.016791	0.599186
NTC_1873	8	0.25166	0.49523	0.998985	1826	3	0.083656	0.599186
NTC_812	8	0.25166	0.49523	0.998985	1821	4	0.11367	0.599186
NTC_1638	8	0.25166	0.49523	0.998985	1833	3	0.012407	0.599186
NTC_1175	8	0.25166	0.49523	0.998985	1831	4	0.14207	0.599186
NTC_1628	8	0.25166	0.49523	0.998985	1823	3	0.058918	0.599186
NTC_897	8	0.25166	0.49523	0.998985	1824	3	0.089592	0.599186
IRF5	8	0.25171	0.49531	0.998985	1834	2	-0.026531	0.5991
TGM2	8	0.25191	0.49555	0.998985	1835	2	0.02764	0.598755
PSMB8	8	0.25192	0.49555	0.998985	1836	3	-0.083774	0.598737
P2RY14	8	0.25211	0.49579	0.998985	1837	2	-0.0398	0.59841
GREM1	8	0.25273	0.4966	0.998985	1838	3	0.12899	0.597343
CASP7	8	0.25294	0.49687	0.998985	1839	2	-0.25139	0.596982
MARCKSL1	8	0.25294	0.49687	0.998985	1840	3	-0.12372	0.596982
NEURL3	8	0.25375	0.4977	0.998985	1841	2	0.07322	0.595594
CCL24	8	0.25376	0.49771	0.998985	1842	3	-0.099138	0.595577
ZNF780B	8	0.25382	0.49781	0.998985	1843	4	0.044723	0.595474
GBP7	8	0.25407	0.49809	0.998985	1844	3	-0.16762	0.595047
SNAI1	8	0.25416	0.4982	0.998985	1845	2	-0.091791	0.594893
HLA-G	8	0.25457	0.49873	0.998985	1846	2	-0.12172	0.594193
PRLR	8	0.25497	0.49919	0.998985	1847	3	0.048366	0.593511
C1QA	8	0.2551	0.49932	0.998985	1848	2	-0.13019	0.59329
CYTH1	8	0.25537	0.49961	0.998985	1849	4	0.30009	0.59283
ZUFSP	8	0.25538	0.49964	0.998985	1850	3	-0.043799	0.592813
MT1A	8	0.25551	0.49979	0.998985	1851	2	-0.35097	0.592592
SRBD1	8	0.25579	0.50014	0.998985	1852	1	-0.40776	0.592116
MAPK8IP2	8	0.2559	0.50024	0.998985	1853	4	0.17972	0.59193
C1orf122	8	0.25617	0.50058	0.998985	1854	4	0.15458	0.591472
IGIP	8	0.25778	0.5026	0.998985	1855	2	-0.1552	0.588751
HOMER2	8	0.25782	0.50265	0.998985	1856	2	-0.023458	0.588683
PIM3	8	0.25802	0.50286	0.998985	1857	3	-0.086119	0.588347
PREPL	8	0.25822	0.50312	0.998985	1858	2	-0.26034	0.58801
WARS	8	0.25823	0.50314	0.998985	1859	3	0.16559	0.587993
PPARG	8	0.25831	0.50323	0.998985	1860	3	0.03782	0.587859
ATP1B1	8	0.25832	0.50325	0.998985	1861	4	0.15095	0.587842
BET1	8	0.25866	0.50368	0.998985	1862	4	0.2846	0.587271
AIDA	8	0.25924	0.50438	0.998985	1863	3	-0.03853	0.586298
JUN	8	0.26003	0.50533	0.998985	1864	3	-0.051058	0.584977
FASLG	8	0.26045	0.50586	0.998985	1865	2	-0.1052	0.584276
C6orf25	8	0.26086	0.50632	0.998985	1866	3	0.10799	0.583593
FN1	8	0.26102	0.50652	0.998985	1867	4	0.13193	0.583326
PARP14	8	0.26106	0.50656	0.998985	1868	2	-0.21736	0.58326
PARP9	8	0.26152	0.50712	0.998985	1869	3	-0.13817	0.582495
HES4	8	0.26163	0.50727	0.998985	1870	4	0.14239	0.582312
HMSD	8	0.26227	0.50804	0.998985	1871	4	0.18919	0.581251
USP18	8	0.26246	0.50828	0.998985	1872	3	-0.33482	0.580937
APOBEC3B	8	0.26251	0.50836	0.998985	1873	4	0.20133	0.580854
ASPA	8	0.26254	0.50839	0.998985	1874	3	-0.12396	0.580805
CAMSAP2	8	0.26319	0.50919	0.998985	1875	4	0.12849	0.579731
AEN	8	0.26348	0.50957	0.998985	1876	3	-0.43861	0.579252
ATP13A3	8	0.26379	0.51002	0.998985	1877	3	0.10711	0.578742
SLAMF8	8	0.26408	0.51035	0.998985	1878	3	-0.13521	0.578264
ENDOD1	8	0.26428	0.51057	0.998985	1879	1	-0.11971	0.577936
PLEK2	8	0.26469	0.51106	0.998985	1880	4	0.11182	0.577262
TRAF1	8	0.26497	0.51141	0.998985	1881	3	-0.067617	0.576803
MMP14	8	0.26505	0.51154	0.998985	1882	3	-0.012636	0.576672
MTHFD1L	8	0.26516	0.51165	0.998985	1883	4	0.2339	0.576492
KAL1	8	0.26529	0.5118	0.998985	1884	2	-0.032732	0.576279
LIF	8	0.26584	0.51246	0.998985	1885	4	0.13569	0.57538
ASIP	8	0.26589	0.51253	0.998985	1886	3	-0.013989	0.575298
HTRA4	8	0.2667	0.51349	0.998985	1887	2	-0.047475	0.573977
NTC_1826	8	0.26688	0.51372	0.998985	1895	3	-0.14886	0.573684
NTC_490	8	0.26688	0.51372	0.998985	1889	2	-0.010209	0.573684
NTC_1340	8	0.26688	0.51372	0.998985	1894	3	-0.063312	0.573684
NTC_309	8	0.26688	0.51372	0.998985	1892	2	-0.13506	0.573684
NTC_1449	8	0.26688	0.51372	0.998985	1890	2	-0.051066	0.573684
NTC_1794	8	0.26688	0.51372	0.998985	1891	3	-0.0028348	0.573684
NTC_1396	8	0.26688	0.51372	0.998985	1888	3	0.10574	0.573684
NTC_1666	8	0.26688	0.51372	0.998985	1896	3	0.034614	0.573684
NTC_1410	8	0.26688	0.51372	0.998985	1893	4	0.11125	0.573684
LGMN	8	0.2669	0.51376	0.998985	1897	1	0.028958	0.573651
FAM184A	8	0.2671	0.51406	0.998985	1898	1	-0.1118	0.573326
PDGFRL	8	0.2675	0.51454	0.998985	1899	1	-0.06795	0.572676
PHLDB1	8	0.2677	0.51479	0.998985	1900	2	-0.1802	0.572352
ANKS1B	8	0.2693	0.51683	0.998985	1901	1	-0.13827	0.569764
ZNF835	8	0.2695	0.5171	0.998985	1902	2	-0.41815	0.569441
CCNG1	8	0.2699	0.51762	0.998985	1903	2	-0.15158	0.568797
ZNF260	8	0.2705	0.5184	0.998985	1904	2	0.046277	0.567833
IFI6	8	0.2711	0.51915	0.998985	1905	1	-0.2106	0.56687
NTC_518	8	0.2714	0.51953	0.998985	1906	3	-0.14826	0.56639
NTC_1072	8	0.2714	0.51953	0.998985	1913	3	0.11008	0.56639
NTC_832	8	0.2714	0.51953	0.998985	1912	3	0.093566	0.56639
NTC_1746	8	0.2714	0.51953	0.998985	1909	3	-0.036318	0.56639
NTC_1320	8	0.2714	0.51953	0.998985	1911	3	0.11808	0.56639
NTC_1376	8	0.2714	0.51953	0.998985	1907	3	0.094097	0.56639
NTC_1371	8	0.2714	0.51953	0.998985	1914	3	-0.0078185	0.56639
NTC_393	8	0.2714	0.51953	0.998985	1910	4	0.048625	0.56639
NTC_47	8	0.2714	0.51953	0.998985	1908	4	0.062789	0.56639
LIPG	8	0.2715	0.51966	0.998985	1915	3	-0.034595	0.56623
LYSMD2	8	0.2719	0.5202	0.998985	1916	2	-0.088267	0.565591
NTC_1568	8	0.27221	0.52056	0.998985	1922	4	0.11367	0.565096
NTC_141	8	0.27221	0.52056	0.998985	1928	4	0.11367	0.565096
NTC_67	8	0.27221	0.52056	0.998985	1921	4	-0.019272	0.565096
NTC_1808	8	0.27221	0.52056	0.998985	1923	4	0.073663	0.565096
NTC_1825	8	0.27221	0.52056	0.998985	1929	4	0.022433	0.565096
NTC_278	8	0.27221	0.52056	0.998985	1919	4	0.024665	0.565096
NTC_287	8	0.27221	0.52056	0.998985	1924	4	0.024665	0.565096
NTC_1442	8	0.27221	0.52056	0.998985	1930	4	0.075083	0.565096
NTC_165	8	0.27221	0.52056	0.998985	1931	4	0.070515	0.565096
NTC_1857	8	0.27221	0.52056	0.998985	1925	4	0.04623	0.565096
NTC_247	8	0.27221	0.52056	0.998985	1920	4	0.043441	0.565096
NTC_563	8	0.27221	0.52056	0.998985	1926	4	0.043441	0.565096
NTC_1846	8	0.27221	0.52056	0.998985	1927	4	0.12514	0.565096
NTC_401	8	0.27221	0.52056	0.998985	1918	4	0.05813	0.565096
NTC_57	8	0.27221	0.52056	0.998985	1917	4	0.11367	0.565096
NTC_1172	8	0.27221	0.52056	0.998985	1932	4	0.12514	0.565096
TRANK1	8	0.2725	0.52092	0.998985	1933	2	-0.089858	0.564633
IFI35	8	0.27469	0.52349	0.998985	1934	1	-0.31781	0.561157
TRIM22	8	0.2759	0.52492	0.998985	1935	2	0.027641	0.559248
TNFRSF10A	8	0.27608	0.52517	0.998985	1936	2	-0.015826	0.558965
FAM84B	8	0.27687	0.52621	0.998985	1937	4	0.17506	0.557724
PHC3	8	0.27766	0.52724	0.998985	1938	3	-0.038277	0.556487
STEAP4	8	0.27797	0.52759	0.998985	1939	3	0.11136	0.556002
MIDN	8	0.278	0.52763	0.998985	1940	4	0.10703	0.555955
TMEM123	8	0.27806	0.52771	0.998985	1941	3	0.12038	0.555861
ATCAY	8	0.27849	0.52818	0.998985	1942	3	-0.04765	0.55519
SUSD3	8	0.2785	0.52819	0.998985	1943	3	0.05239	0.555175
SPPL2A	8	0.27901	0.5288	0.998985	1944	3	-0.036068	0.55438
BTC	8	0.27905	0.52886	0.998985	1945	2	-0.4163	0.554318
WDFY1	8	0.27918	0.529	0.998985	1946	4	-0.049916	0.554116
MAP3K5	8	0.27922	0.52906	0.998985	1947	3	0.052786	0.554053
CD180	8	0.27925	0.52908	0.998985	1948	2	0.014431	0.554007
SLC35E4	8	0.27932	0.52917	0.998985	1949	4	0.18178	0.553898
MXD1	8	0.27944	0.52932	0.998985	1950	2	-0.3365	0.553711
GPR137B	8	0.27953	0.52943	0.998985	1951	2	0.029666	0.553572
TMEM52B	8	0.27984	0.52981	0.998985	1952	3	0.065826	0.55309
SOCS1	8	0.27984	0.52981	0.998985	1953	2	0.090555	0.55309
NR4A1	7	0.27985	0.51533	0.998985	1954	2	0.098579	0.553075
BBS10	8	0.28004	0.53006	0.998985	1955	3	-0.19486	0.55278
NKD1	8	0.28024	0.5303	0.998985	1956	3	0.13046	0.55247
BTN3A1	8	0.28026	0.53033	0.998985	1957	3	0.022122	0.552439
CD80	8	0.28036	0.53044	0.998985	1958	2	-0.19332	0.552284
PKDCC	8	0.28057	0.53065	0.998985	1959	4	-0.0025929	0.551959
KIF14	8	0.28083	0.53095	0.998985	1960	1	-0.13411	0.551557
GAL3ST4	8	0.28088	0.53101	0.998985	1961	3	-0.047803	0.551479
CABP4	8	0.2824	0.53287	0.998985	1962	1	-0.14458	0.549135
CCDC50	8	0.28275	0.5333	0.998985	1963	2	-0.20494	0.548597
IL1R1	8	0.283	0.53356	0.998985	1964	1	-0.38849	0.548214
ANKRD22	8	0.28319	0.53382	0.998985	1965	2	-0.034103	0.547922
FXYD6	8	0.28378	0.5345	0.998985	1966	3	-0.13702	0.547018
ATF5	8	0.28398	0.53475	0.998985	1967	2	-0.069719	0.546712
CD207	8	0.28452	0.53535	0.998985	1968	3	-0.038898	0.545887
EMR1	8	0.28476	0.53562	0.998985	1969	3	0.056938	0.545521
EBI3	8	0.28516	0.53608	0.998985	1970	2	-0.00014011	0.544911
NTC_16	8	0.28521	0.53614	0.998985	1972	3	-0.096801	0.544835
NTC_1398	8	0.28521	0.53614	0.998985	1974	3	-0.11746	0.544835
NTC_683	8	0.28521	0.53614	0.998985	1973	3	-0.034277	0.544835
NTC_1891	8	0.28521	0.53614	0.998985	1977	3	0.022682	0.544835
NTC_1596	8	0.28521	0.53614	0.998985	1971	3	0.045723	0.544835
NTC_1671	8	0.28521	0.53614	0.998985	1975	4	0.16677	0.544835
NTC_1367	8	0.28521	0.53614	0.998985	1976	4	0.16286	0.544835
LYPD3	8	0.28546	0.53648	0.998985	1978	2	0.099359	0.544455
KIR2DL5A	8	0.28555	0.53661	0.998985	1979	2	-0.15523	0.544318
ARG1	8	0.28556	0.53662	0.998985	1980	2	-0.0015546	0.544303
CYP1A1	8	0.28575	0.53687	0.998985	1981	2	-0.12526	0.544014
GPR180	8	0.28594	0.5371	0.998985	1982	3	-0.039202	0.543725
C2orf42	8	0.28614	0.53731	0.998985	1983	1	-0.11631	0.543421
NTC_403	8	0.28625	0.53746	0.998985	1991	4	0.13048	0.543255
NTC_1479	8	0.28625	0.53746	0.998985	1985	4	-0.0061296	0.543255
NTC_1118	8	0.28625	0.53746	0.998985	1987	4	0.15863	0.543255
NTC_798	8	0.28625	0.53746	0.998985	1990	4	0.096128	0.543255
NTC_1474	8	0.28625	0.53746	0.998985	1989	4	0.074885	0.543255
NTC_1581	8	0.28625	0.53746	0.998985	1984	4	0.065638	0.543255
NTC_1446	8	0.28625	0.53746	0.998985	1993	4	0.062789	0.543255
NTC_1137	8	0.28625	0.53746	0.998985	1992	4	0.13816	0.543255
NTC_654	8	0.28625	0.53746	0.998985	1995	4	0.13021	0.543255
NTC_1735	8	0.28625	0.53746	0.998985	1988	4	0.13816	0.543255
NTC_1727	8	0.28625	0.53746	0.998985	1986	4	0.12493	0.543255
NTC_481	8	0.28625	0.53746	0.998985	1994	4	0.1236	0.543255
GNMT	8	0.28633	0.53755	0.998985	1996	2	-0.13677	0.543133
FAM19A2	8	0.28692	0.53826	0.998985	1997	2	-0.081514	0.542239
TRIM38	8	0.28751	0.539	0.998985	1998	2	0.056394	0.541347
IL18	8	0.28764	0.53919	0.998985	1999	2	-0.21821	0.541151
[truncated: 1,813 more rows]
