# Supplementary material for: A virus-packageable CRISPR screen identifies host factors mediating interferon inhibition of HIV
Source: eLife. 2018 Dec 6;7:e39823. doi: 10.7554/eLife.39823 (PMC6286125; doi:10.7554/eLife.39823)
Supplement: Figure 4—source data 1. — name. r^2. ICE KO score. [file elife-39823-fig4-data1.xlsx]

## Sheet: Sheet1
Name	R^2	ICE KO score: Proportion of indels that indicate a frameshift or are 21+ bp in length. Assumes all edits are in the coding region
STAT1_1	0.98	76
STAT1_2	0.97	82
STAT2_1	0.95	77
STAT2_2	0.88	73
IRF9_1	0.84	72
IRF9_2	0.92	70
MxB_1	nd	nd
MxB_2	0.98	92
TRIM5_1	0.94	78
TRIM5_2	0.94	77
IFITM1_1	0.98	92
IFITM1_2	0.96	58
IFITM1_3	0.93	47
CXCR4_1	0.96	78
CXCR4_2	0.98	93
https://ice.synthego.com/
