# Supplementary material for: A virus-packageable CRISPR screen identifies host factors mediating interferon inhibition of HIV
Source: eLife. 2018 Dec 6;7:e39823. doi: 10.7554/eLife.39823 (PMC6286125; doi:10.7554/eLife.39823)
Supplement: Figure 5—source data 1. — TargetID. log2FC IFN. ZAPKO11_uIFN-ZAPKO11_THP.gDNA.neg.score. ZAPKO46_uIFN-ZAPKO46_THP.gDNA.neg.score. ZAPKO x2 uIFN NEG. ZAPKO x2 uIFN NEG -log10. [file elife-39823-fig5-data1.xlsx]

## Sheet: neg|score sort
TargetID	log2FC IFN	ZAPKO11_uIFN-ZAPKO11_THP.gDNA.neg.score	ZAPKO46_uIFN-ZAPKO46_THP.gDNA.neg.score	ZAPKO x2 uIFN NEG	ZAPKO x2 uIFN NEG -log10
CXCR4	-0.168241	2.7626e-16	9.1784e-15	2.53562e-30	29.5959
SIGLEC1	2.49209	8.1839e-07	1.4044e-11	1.14935e-17	16.9395
TLR2	-0.118339	5.3878e-08	8.8954e-08	4.79266e-15	14.3194
SEC62	-0.257288	4.7346e-06	1.1584e-09	5.48456e-15	14.2609
COMMD3	-0.100548	1.1009e-05	1.2136e-08	1.33605e-13	12.8742
IRF8	0.0100688	8.0727e-06	3.348e-07	2.70274e-12	11.5682
DDX3X	-0.111864	0.0010652	3.0036e-07	3.19943e-10	9.49493
ZEB2	0.138372	0.059123	1.8448e-08	1.0907e-09	8.96229
ZNRF2	NA	0.0020131	6.5766e-07	1.32394e-09	8.87813
MYD88	1.60825	0.0063928	2.144e-07	1.37062e-09	8.86308
ASCC3	0.316921	0.019404	2.7105e-07	5.25945e-09	8.27906
NFKB1	0.0917726	0.013359	5.8313e-07	7.79003e-09	8.10846
USP18	3.67762	0.0028848	2.8776e-06	8.3013e-09	8.08085
A4GALT	-0.174079	0.00049276	5.0682e-05	2.49741e-08	7.60251
C10ORF12	-0.0651116	2.671e-05	0.00099707	2.66317e-08	7.5746
DRAP1	1.00192	0.00064476	6.0356e-05	3.89151e-08	7.40988
ISG15	4.77218	0.0024113	3.4988e-05	8.43666e-08	7.07383
UGT1A6	NA	0.0030418	8.2286e-05	2.50298e-07	6.60154
MYC	-0.142536	0.0039786	7.2292e-05	2.87621e-07	6.54118
AARS	0.503627	0.0014489	0.00021399	3.1005e-07	6.50857
AHRR	NA	0.00087044	0.00042656	3.71295e-07	6.43028
MED12	-0.291954	0.015054	5.9871e-05	9.01298e-07	6.04513
TMEM41B	-0.138804	0.0085223	0.00010679	9.10096e-07	6.04091
PHLDB1	-0.175964	0.016644	6.4948e-05	1.08099e-06	5.96618
ZNFX1	1.33315	0.001896	0.00074353	1.40973e-06	5.85086
MRC2	-0.165429	0.027546	5.1502e-05	1.41867e-06	5.84812
G3BP1	0.202885	0.00071388	0.0022132	1.57996e-06	5.80135
NFIX	0.18829	0.0019737	0.0011843	2.33745e-06	5.63126
CSRNP1	NA	0.0090227	0.0003333	3.00727e-06	5.52183
NDN	0.335556	0.0017108	0.0019732	3.37575e-06	5.47163
RBCK1	1.05996	0.0040717	0.0010295	4.19182e-06	5.3776
MIDN	-0.00643531	0.00084961	0.0050834	4.31891e-06	5.36463
NTC_609	NA	0.00028248	0.016428	4.64058e-06	5.33343
ITGA1	NA	0.0038128	0.0013819	5.26891e-06	5.27828
GATA2	NA	0.0025279	0.0024674	6.23734e-06	5.205
NCAM1	NA	0.014537	0.00052671	7.65678e-06	5.11595
PMAIP1	0.805422	0.041602	0.00021649	9.00642e-06	5.04545
LAG3	1.66783	0.031045	0.0002981	9.25451e-06	5.03365
FAM8A1	0.0734546	0.0051246	0.0019	9.73674e-06	5.01159
ABTB2	0.192781	0.00039145	0.028837	1.12882e-05	4.94737
IFI6	3.71495	0.03286	0.00034658	1.13886e-05	4.94353
IL7R	-0.0374248	0.0035503	0.0035493	1.26011e-05	4.89959
PXK	-0.0614453	0.059483	0.00022417	1.33343e-05	4.87503
PTMA	0.265746	0.0006764	0.019796	1.339e-05	4.87322
IFNLR1	NA	0.0037965	0.0036125	1.37149e-05	4.86281
KCTD14	NA	0.018887	0.00076401	1.44299e-05	4.84074
NTC_966	NA	0.00017885	0.081187	1.45203e-05	4.83802
NTC_1073	NA	0.0055258	0.0026939	1.4886e-05	4.82722
AHNAK2	NA	0.036637	0.00042035	1.54004e-05	4.81247
PSME2	1.23049	0.0010469	0.014781	1.54742e-05	4.81039
NTC_1755	NA	0.0089348	0.0019517	1.7438e-05	4.7585
TMEM51	0.0497313	0.00016175	0.11346	1.83522e-05	4.73631
NTC_1499	NA	0.014177	0.0017345	2.459e-05	4.60924
ZFP36	-0.193296	0.007175	0.0039189	2.81181e-05	4.55101
DUSP28	-0.151092	0.11667	0.00024987	2.91523e-05	4.53533
ETV6	-0.221078	0.00021679	0.13938	3.02162e-05	4.51976
APOL6	0.891144	0.00081513	0.03895	3.17493e-05	4.49827
NTC_1283	NA	0.046737	0.00068423	3.19789e-05	4.49514
PRKAG2	1.11411	0.005911	0.0056474	3.33818e-05	4.47649
LGALS9	1.79058	0.040187	0.00089297	3.58858e-05	4.44508
NTC_1370	NA	0.013745	0.0026939	3.70277e-05	4.43147
EHF	NA	0.15495	0.00024939	3.8643e-05	4.41293
FOSL2	0.0979789	0.20492	0.00020574	4.21602e-05	4.3751
TNS1	0.0187046	0.0002335	0.19063	4.45121e-05	4.35152
ANO7P1	NA	0.20611	0.00023402	4.82339e-05	4.31665
CYP26A1	NA	0.0059553	0.0082745	4.92771e-05	4.30735
VGLL2	NA	0.0035208	0.014302	5.03545e-05	4.29796
RHOB	0.467376	0.0046001	0.011137	5.12313e-05	4.29046
JUNB	0.273846	0.0013862	0.039665	5.49836e-05	4.25977
KIAA0040	NA	0.017665	0.0031698	5.59945e-05	4.25185
TNFRSF12A	NA	0.0054424	0.011029	6.00242e-05	4.22167
STRIP2	NA	0.030276	0.0021481	6.50359e-05	4.18685
C2	0.544254	0.0053868	0.01296	6.98129e-05	4.15606
WDR5B	-0.249545	0.0049404	0.014179	7.00499e-05	4.15459
HIST2H2AA3	0.190349	0.0025041	0.028709	7.18902e-05	4.14333
NTC_1512	NA	0.0028068	0.025798	7.24098e-05	4.1402
DHRS9	-0.0185926	0.0069586	0.012179	8.47488e-05	4.07187
NTC_858	NA	0.35059	0.00024233	8.49585e-05	4.07079
PRG4	NA	0.078426	0.0011068	8.68019e-05	4.06147
NTC_1197	NA	0.002183	0.039763	8.68026e-05	4.06147
IL1R2	0.443673	0.0058558	0.016063	9.40617e-05	4.02659
VMP1	NA	0.07292	0.0013107	9.55762e-05	4.01965
HS3ST1	NA	0.0012882	0.077531	9.98754e-05	4.00054
EDN1	NA	0.014919	0.0070315	0.000104903	3.97921
NCS1	NA	0.0024902	0.043518	0.000108369	3.9651
NTC_1437	NA	0.71281	0.00015769	0.000112403	3.94922
SMAD7	0.092937	0.010134	0.011152	0.000113014	3.94687
NTC_1688	NA	0.019196	0.0065681	0.000126081	3.89935
NTC_1154	NA	0.047668	0.0026939	0.000128413	3.89139
KIAA0907	0.010894	0.044088	0.0030886	0.00013617	3.86592
TNFRSF11A	NA	0.0014477	0.095295	0.000137959	3.86025
WDFY1	0.440045	0.021313	0.0066608	0.000141962	3.84783
ENG	0.251323	0.0026343	0.054112	0.000142547	3.84604
SIRPA	-0.140522	0.048499	0.0029745	0.00014426	3.84085
RBM25	0.177388	0.010043	0.014619	0.000146819	3.83322
IRAK2	0.0895304	0.055137	0.0027253	0.000150265	3.82314
IFITM5	NA	0.0031423	0.050194	0.000157725	3.8021
HLA-F	1.07412	0.005038	0.031391	0.000158148	3.80094
NTC_213	NA	0.030532	0.0055369	0.000169053	3.77198
C10ORF55	NA	0.00083657	0.20367	0.000170384	3.76857
APOL1	NA	0.0023071	0.074017	0.000170765	3.7676
NAMPT	0.75406	0.0044679	0.042366	0.000189287	3.72288
NTC_372	NA	0.023508	0.0081842	0.000192394	3.71581
NTC_257	NA	0.16602	0.0011599	0.000192567	3.71542
MSR1	NA	0.0056489	0.037932	0.000214274	3.66903
NTC_454	NA	0.0083568	0.025798	0.000215589	3.66637
CEACAM1	0.394403	0.030533	0.0073239	0.000223621	3.65049
NTC_989	NA	0.020276	0.011066	0.000224374	3.64903
LDHAL6B	NA	0.019016	0.011919	0.000226652	3.64464
NTC_1340	NA	0.13051	0.0017738	0.000231499	3.63545
CCDC42B	NA	0.003186	0.073778	0.000235057	3.62883
NRL	NA	0.00045722	0.54647	0.000249857	3.60231
NTC_1383	NA	0.17624	0.0014241	0.000250983	3.60036
TNFRSF10A	0.128337	0.028069	0.0090583	0.000254257	3.59473
NTC_26	NA	0.0028068	0.091199	0.000255977	3.5918
KIAA0895L	0.127129	0.0098216	0.02702	0.00026538	3.57613
HSD3B7	NA	0.0076637	0.034863	0.00026718	3.5732
NTC_767	NA	0.099185	0.0026939	0.000267194	3.57317
NTC_509	NA	0.033039	0.0081842	0.000270398	3.568
NTC_1862	NA	0.0097642	0.028392	0.000277225	3.55717
KCTD11	NA	0.11102	0.0024988	0.000277417	3.55687
CASP5	NA	0.22921	0.0012119	0.00027778	3.5563
EFR3A	0.439989	0.0052716	0.055446	0.000292289	3.53419
PDPN	0.277749	0.006173	0.049112	0.000303168	3.51832
ST3GAL6	-0.151266	0.3982	0.00078304	0.000311807	3.50611
NTC_1801	NA	0.0089348	0.034986	0.000312593	3.50502
TIMD4	NA	0.062614	0.0051233	0.00032079	3.49378
UBTD2	-0.0839493	0.062365	0.0053854	0.00033586	3.47384
NTC_690	NA	0.014285	0.023842	0.000340583	3.46778
FOS	0.0642041	0.067564	0.005044	0.000340793	3.46751
VEGFA	-0.0058808	0.013754	0.024947	0.000343121	3.46455
IL1R1	NA	0.026074	0.013221	0.000344724	3.46253
ZNF594	-0.0504949	0.01823	0.01892	0.000344912	3.46229
TMEM52B	NA	0.00070932	0.4909	0.000348205	3.45816
SERTAD1	0.179039	0.00077615	0.45097	0.00035002	3.45591
NTC_234	NA	0.25086	0.00143	0.00035873	3.44523
ACHE	NA	0.008182	0.044278	0.000362283	3.44095
IL18BP	-0.0496608	0.0082668	0.044531	0.000368129	3.434
NTC_142	NA	0.0037512	0.099161	0.000371973	3.42949
ZBTB43	0.179141	0.056005	0.006695	0.000374953	3.42602
AMZ1	NA	0.0077943	0.049688	0.000387283	3.41197
BATF2	1.38192	0.014998	0.026288	0.000394267	3.40421
NTC_629	NA	0.033039	0.012154	0.000401556	3.39625
UBA6	0.130981	0.053616	0.0075119	0.000402758	3.39496
NTC_1814	NA	0.017197	0.023842	0.000410011	3.3872
TBC1D17	0.0908204	0.14742	0.0028434	0.000419174	3.37761
NTC_1729	NA	0.018005	0.023842	0.000429275	3.36726
EGR1	-0.0583996	0.0078025	0.055858	0.000435832	3.36068
ALDOB	NA	0.18317	0.0023813	0.000436183	3.36033
NTC_1547	NA	0.019196	0.023374	0.000448687	3.34806
NTC_921	NA	0.0374	0.012154	0.00045456	3.34241
NTC_1229	NA	0.019196	0.023842	0.000457671	3.33945
NTC_47	NA	0.043149	0.010753	0.000463981	3.3335
POP1	0.0946699	0.17358	0.0026833	0.000465767	3.33183
PRDM1	-0.317224	0.00076069	0.61548	0.000468189	3.32958
NTC_1225	NA	0.013745	0.034986	0.000480883	3.31796
NTC_1110	NA	0.0025365	0.19495	0.000494491	3.30584
NTC_627	NA	0.019196	0.025798	0.000495218	3.3052
MARCKSL1	-0.382902	0.003986	0.12579	0.000501399	3.29982
MARCKS	0.147152	0.025095	0.02018	0.000506417	3.29549
EBI3	-0.0095064	0.015525	0.033085	0.000513645	3.28934
FEZ1	0.00764492	0.019883	0.026357	0.000524056	3.28062
PPFIA4	-0.053168	0.0068606	0.077547	0.000532019	3.27407
NTC_1631	NA	0.013745	0.039763	0.000546542	3.26238
TMEM178B	NA	0.0076475	0.072259	0.000552601	3.25759
NTC_1270	NA	0.0097642	0.057106	0.000557594	3.25368
NTC_328	NA	0.023701	0.023842	0.000565079	3.24789
NPIP8	NA	0.0074821	0.075951	0.000568273	3.24544
NTC_1698	NA	0.043149	0.013185	0.00056892	3.24495
TRMT5	-0.127978	0.056334	0.010137	0.000571058	3.24332
PEAK1	NA	0.0045081	0.12772	0.000575775	3.23975
FAM129A	0.16199	0.0069246	0.083909	0.000581036	3.2358
KCNN1	NA	0.012518	0.047158	0.000590324	3.22891
HMOX1	0.583451	0.063949	0.0092651	0.000592494	3.22732
NTC_1741	NA	0.030532	0.019598	0.000598366	3.22303
NTC_1027	NA	0.03561	0.016887	0.000601346	3.22088
RAB42	NA	0.14764	0.004081	0.000602519	3.22003
PPP2R2A	-0.0402027	0.005366	0.11283	0.000605446	3.21792
TAGLN	-0.0414659	0.21169	0.0028836	0.000610429	3.21436
NTC_1030	NA	0.07636	0.0079979	0.00061072	3.21416
NTC_1693	NA	0.0037512	0.163	0.000611446	3.21364
NTC_1312	NA	0.0025365	0.24237	0.000614772	3.21129
NKX3-1	0.583184	0.013306	0.0463	0.000616068	3.21037
EGR2	0.495116	0.045228	0.014001	0.000633237	3.19843
ZNF835	NA	0.066837	0.0095581	0.000638835	3.19461
MEP1A	NA	0.042652	0.015041	0.000641529	3.19278
MAVS	NA	0.10983	0.0059094	0.000649029	3.18774
ATF3	1.05577	0.49773	0.0013197	0.000656854	3.18253
FAM186B	NA	0.0205	0.032355	0.000663278	3.1783
COL1A1	NA	0.0062367	0.10658	0.000664707	3.17737
NTC_1657	NA	0.043149	0.015441	0.000666264	3.17635
NTC_1599	NA	0.050766	0.013185	0.00066935	3.17435
IL27	NA	0.16795	0.0040182	0.000674857	3.17079
NTC_766	NA	0.02861	0.023842	0.00068212	3.16614
NTC_764	NA	0.043149	0.016428	0.000708852	3.14944
FFAR3	NA	0.010038	0.071873	0.000721461	3.14179
CXORF21	0.62636	0.00083697	0.87831	0.000735119	3.13364
NTC_1163	NA	0.06706	0.011066	0.000742086	3.12955
PSME1	0.523566	0.042279	0.017663	0.000746774	3.12681
IER3	NA	0.20433	0.0037422	0.000764644	3.11654
LPL	0.100883	0.078626	0.010117	0.000795459	3.09938
PLEKHN1	NA	0.018037	0.044448	0.000801709	3.09598
SLC16A3	0.133005	0.0013623	0.58868	0.000801959	3.09585
NTC_856	NA	0.0055258	0.14566	0.000804888	3.09426
HSD17B14	-0.364974	0.020812	0.038797	0.000807443	3.09289
NTC_887	NA	0.0087997	0.091781	0.000807645	3.09278
NTC_209	NA	0.023508	0.034986	0.000822451	3.08489
NTC_1438	NA	0.0015151	0.55189	0.000836169	3.07771
ICAM3	-0.318738	0.019639	0.042747	0.000839508	3.07597
NTC_581	NA	0.03561	0.023842	0.000849014	3.07109
CYTH1	0.0764891	0.01994	0.042595	0.000849344	3.07092
LILRB4	0.106051	0.066942	0.012779	0.000855452	3.0678
PRDM16	NA	0.12367	0.0071686	0.000886541	3.0523
NTC_1301	NA	0.0041266	0.21792	0.000899269	3.04611
CACNA1I	NA	0.55195	0.0016298	0.000899568	3.04597
SNN	0.0157864	0.11621	0.0077587	0.000901639	3.04497
NTC_1009	NA	0.011035	0.081891	0.000903667	3.04399
RRBP1	0.364738	0.036506	0.024777	0.000904509	3.04359
NTC_964	NA	0.068835	0.013185	0.000907589	3.04211
ZNF620	NA	0.38881	0.002365	0.000919536	3.03643
ZNF107	0.490572	0.010583	0.089571	0.00094793	3.02322
NTC_664	NA	0.11929	0.0081842	0.000976293	3.01042
KYNU	-0.170149	0.030172	0.032517	0.000981103	3.00829
NTC_13	NA	0.061311	0.016428	0.00100722	2.99688
PFKFB3	-0.118862	0.0052007	0.19387	0.00100826	2.99643
NTC_197	NA	0.043149	0.023842	0.00102876	2.98769
CEACAM3	NA	0.015723	0.06558	0.00103111	2.98669
ZNF541	NA	0.020723	0.050026	0.00103669	2.98435
MTF1	0.544578	0.37131	0.0028193	0.00104683	2.98012
NTC_1462	NA	0.057281	0.018571	0.00106377	2.97315
IFIT5	1.30764	0.51006	0.0020997	0.00107097	2.97022
NTC_564	NA	0.019196	0.057106	0.00109621	2.96011
NTC_1300	NA	0.019196	0.057106	0.00109621	2.96011
NTC_508	NA	0.019196	0.057106	0.00109621	2.96011
NTC_1555	NA	0.099185	0.011066	0.00109758	2.95956
VEGFC	0.0844969	0.025981	0.042504	0.0011043	2.95691
NTC_316	NA	0.19636	0.0057143	0.00112206	2.94998
CNP	0.21244	0.033784	0.033516	0.0011323	2.94604
NTC_354	NA	0.010148	0.11182	0.00113475	2.9451
HRH1	0.276572	0.0041321	0.27612	0.00114096	2.94273
NTC_809	NA	0.06669	0.017131	0.00114247	2.94216
HELZ2	NA	0.094527	0.012119	0.00114557	2.94098
RHPN1	-0.122818	0.10697	0.010876	0.00116341	2.93427
APOBEC3G	1.10741	0.0069291	0.16958	0.00117504	2.92995
P2RY1	NA	0.052405	0.022465	0.00117728	2.92912
ADAM28	NA	0.07313	0.016157	0.00118156	2.92754
NTC_1349	NA	0.012883	0.091781	0.00118241	2.92723
CDK18	NA	0.025534	0.046565	0.00118899	2.92482
NTC_612	NA	0.0032407	0.37256	0.00120736	2.91816
NTC_108	NA	0.030532	0.039763	0.00121404	2.91577
NTC_154	NA	0.030532	0.039763	0.00121404	2.91577
NTC_1529	NA	0.043149	0.028392	0.00122509	2.91183
NTC_48	NA	0.0085068	0.14566	0.0012391	2.90689
NTC_1777	NA	0.030532	0.040818	0.00124626	2.90439
NTC_1049	NA	0.030532	0.040818	0.00124626	2.90439
SSB	0.496382	0.11076	0.011436	0.00126665	2.89734
TM2D2	0.276843	0.10099	0.0127	0.00128257	2.89192
NTC_361	NA	0.0083568	0.15374	0.00128477	2.89117
CX3CR1	-0.209416	0.018244	0.071001	0.00129534	2.88762
NTC_1770	NA	0.019196	0.068566	0.00131619	2.88068
SPATA5	0.133623	0.066773	0.019961	0.00133286	2.87522
LRG1	-0.464365	0.0037043	0.36126	0.00133822	2.87347
CCNG1	-0.290173	0.96144	0.0013994	0.00134544	2.87114
ZC3H12A	0.239253	0.70446	0.0019147	0.00134883	2.87004
ITGB7	0.176843	0.017579	0.076857	0.00135107	2.86932
NTC_1673	NA	0.0097642	0.13892	0.00135644	2.8676
NTC_60	NA	0.013745	0.098893	0.00135928	2.86669
GML	NA	0.018186	0.074968	0.00136337	2.86539
CDKN2B	NA	0.032837	0.041744	0.00137075	2.86304
NTC_1373	NA	0.0063313	0.21792	0.00137972	2.86021
NFKBIA	0.139638	0.035978	0.038794	0.00139573	2.8552
KMO	0.884288	0.01039	0.13609	0.00141398	2.84956
NTC_1099	NA	0.035928	0.039763	0.00142861	2.84509
NTC_269	NA	0.25086	0.0057663	0.00144653	2.83967
NTC_1669	NA	0.25086	0.0057663	0.00144653	2.83967
SLC15A3	0.00373186	0.018031	0.080588	0.00145308	2.83771
NTC_499	NA	0.10631	0.013681	0.00145443	2.83731
STX11	0.15367	0.04243	0.034729	0.00147355	2.83163
NTC_750	NA	0.019675	0.075713	0.00148965	2.82691
HIST1H3E	-0.319606	0.049042	0.030451	0.00149338	2.82583
NTC_1015	NA	0.030532	0.049031	0.00149701	2.82477
CABP4	NA	0.065658	0.024438	0.00160455	2.79465
BRSK1	0.301715	0.0094421	0.16995	0.00160468	2.79461
CTXN1	-0.0487461	0.045085	0.035894	0.00161828	2.79095
FZD5	NA	0.017594	0.09214	0.00162111	2.79019
NTC_1752	NA	0.068835	0.023842	0.00164116	2.78485
NTC_1305	NA	0.12047	0.013681	0.00164815	2.783
DEFB1	0.0957789	0.0047433	0.34761	0.00164882	2.78283
NTC_1708	NA	0.39207	0.0042295	0.00165826	2.78035
NTC_1906	NA	0.019196	0.086496	0.00166038	2.77979
ZNF691	0.062837	0.0064912	0.25579	0.00166038	2.77979
NTC_1232	NA	0.10757	0.015441	0.00166099	2.77963
CD74	0.277005	0.079406	0.020929	0.00166189	2.7794
GRIN3A	0.496339	0.36266	0.0045989	0.00166784	2.77785
NTC_1081	NA	0.45944	0.0036773	0.0016895	2.77224
NTC_1839	NA	0.011695	0.14566	0.00170349	2.76866
ELL3	0.117234	0.0018144	0.94377	0.00171238	2.7664
SP110	2.49882	0.053114	0.032299	0.00171553	2.7656
S100A2	NA	0.031083	0.055357	0.00172066	2.7643
GPR33	NA	0.17061	0.010093	0.00172197	2.76398
ACTL10	NA	0.049432	0.034873	0.00172384	2.7635
NTC_427	NA	0.072372	0.023842	0.00172549	2.76309
IFI44	5.20447	0.063133	0.027535	0.00173837	2.75986
NTC_177	NA	0.019196	0.091199	0.00175066	2.7568
MT1X	0.431473	0.18293	0.0096177	0.00175937	2.75464
NTC_550	NA	0.0037512	0.47002	0.00176314	2.75371
COL27A1	NA	0.041053	0.043053	0.00176745	2.75265
CRP	NA	0.026817	0.066121	0.00177317	2.75125
HLA-B	0.59842	0.071784	0.025076	0.00180006	2.74471
BCAR3	-0.0772066	0.07304	0.02465	0.00180044	2.74462
ZNF148	0.0665894	0.23005	0.0079602	0.00183124	2.73725
TMEM60	-0.0160944	0.18586	0.0098828	0.00183682	2.73593
NTC_608	NA	0.011035	0.16789	0.00185267	2.7322
NTC_469	NA	0.011035	0.16789	0.00185267	2.7322
GRHL1	0.113184	0.0088744	0.20944	0.00185865	2.7308
NTC_826	NA	0.019196	0.098893	0.00189835	2.72162
C1ORF122	0.129759	0.28338	0.0067604	0.00191576	2.71766
NTC_1394	NA	0.26888	0.0071692	0.00192765	2.71497
NTC_215	NA	0.011035	0.17596	0.00194172	2.71181
MMP14	NA	0.23423	0.0083	0.00194411	2.71128
ZFYVE16	-0.314892	0.10116	0.019221	0.0019444	2.71122
LGALS3	0.178099	0.033093	0.058987	0.00195206	2.70951
NTC_448	NA	0.019196	0.10176	0.00195338	2.70921
NTC_1149	NA	0.019196	0.10176	0.00195338	2.70921
NTC_652	NA	0.019196	0.10176	0.00195338	2.70921
NTC_241	NA	0.019196	0.10176	0.00195338	2.70921
NTC_738	NA	0.019196	0.10176	0.00195338	2.70921
NTC_62	NA	0.019196	0.10176	0.00195338	2.70921
NTC_1473	NA	0.019196	0.10176	0.00195338	2.70921
NTC_1164	NA	0.019196	0.10176	0.00195338	2.70921
NTC_318	NA	0.019196	0.10176	0.00195338	2.70921
NTC_1038	NA	0.019196	0.10176	0.00195338	2.70921
NTC_201	NA	0.43219	0.004542	0.00196301	2.70708
NTC_815	NA	0.043149	0.046081	0.00198835	2.70151
SNX18	-0.665228	0.0064349	0.31321	0.00201548	2.69562
NTC_1617	NA	0.043149	0.046804	0.00201955	2.69475
FABP3	NA	0.033495	0.060319	0.00202038	2.69457
NTC_1556	NA	0.25086	0.0081842	0.00205309	2.68759
LGALS9C	NA	0.077376	0.026775	0.00207174	2.68366
PXDC1	NA	0.015728	0.13191	0.00207468	2.68305
NTC_50	NA	0.068835	0.030482	0.00209823	2.67815
C9ORF64	-0.260783	0.084781	0.024749	0.00209824	2.67814
NTC_1018	NA	0.27087	0.0077945	0.0021113	2.67545
NTC_167	NA	0.13051	0.016428	0.00214402	2.66877
NTC_1100	NA	0.019196	0.11182	0.0021465	2.66827
CCL7	NA	0.17307	0.01244	0.00215299	2.66696
SPHK1	0.313862	0.030793	0.070342	0.00216604	2.66433
NTC_593	NA	0.13194	0.016428	0.00216751	2.66404
NTC_117	NA	0.090979	0.023842	0.00216912	2.66372
IL15RA	NA	0.06652	0.033538	0.00223095	2.65151
NTC_1878	NA	0.20183	0.011066	0.00223345	2.65102
TRIM56	0.836796	0.7619	0.0029327	0.00223442	2.65083
NTC_1391	NA	0.22807	0.0098326	0.00224252	2.64926
INSIG1	0.235851	0.031434	0.071349	0.00224278	2.64921
NTC_1316	NA	0.23486	0.0095667	0.00224684	2.64843
CASP7	0.411766	0.040811	0.055246	0.00225464	2.64692
OASL	2.18652	0.046294	0.0488	0.00225915	2.64606
NTC_1385	NA	0.079897	0.028392	0.00226844	2.64427
NTC_569	NA	0.043149	0.052883	0.00228185	2.64171
NTC_1274	NA	0.0037512	0.61015	0.00228879	2.64039
NTC_1689	NA	0.0037512	0.61015	0.00228879	2.64039
IFI27	6.96934	0.012653	0.18122	0.00229298	2.6396
NTC_360	NA	0.065668	0.034986	0.00229746	2.63875
NTC_934	NA	0.12422	0.018571	0.00230689	2.63697
HIST1H4H	NA	0.14223	0.016251	0.00231138	2.63613
HEXDC	0.214881	0.017168	0.13493	0.00231648	2.63517
IGSF1	1.29623	0.0024497	0.94563	0.00231651	2.63517
RBMS2	0.561739	0.0066968	0.34598	0.00231696	2.63508
BLMH	0.150757	0.049456	0.047023	0.00232557	2.63347
ZSWIM4	-0.328215	0.67988	0.0034819	0.00236727	2.62575
RTCB	NA	0.059608	0.039732	0.00236835	2.62556
ZNF189	0.0361601	0.21938	0.010861	0.00238269	2.62293
IER5	-0.00883188	0.06032	0.039712	0.00239543	2.62062
TNNI1	NA	0.05071	0.049049	0.00248727	2.60428
NTC_1332	NA	0.011542	0.21792	0.00251523	2.59942
NTC_666	NA	0.10631	0.023842	0.00253464	2.59608
LAIR2	0.0428675	0.033677	0.07546	0.00254127	2.59495
ABL2	NA	0.024761	0.10287	0.00254716	2.59394
BCL3	0.323886	0.18029	0.014199	0.00255994	2.59177
NTC_786	NA	0.013175	0.19495	0.00256847	2.59033
NTC_1203	NA	0.055082	0.046804	0.00257806	2.58871
FTSJD2	1.16606	0.44181	0.005847	0.00258326	2.58783
APOBEC3A	NA	0.069161	0.037384	0.00258551	2.58745
PDGFB	NA	0.19949	0.013116	0.00261651	2.58228
IRF3	0.0620146	0.22829	0.011505	0.00262648	2.58063
NTC_1035	NA	0.046737	0.056396	0.00263578	2.57909
CHRNA6	NA	0.07162	0.036939	0.00264557	2.57748
NTC_1841	NA	0.037142	0.071417	0.00265257	2.57633
NTC_280	NA	0.11231	0.023842	0.0026777	2.57224
NTC_1707	NA	0.013745	0.19495	0.00267959	2.57193
MMP2	NA	0.065792	0.041236	0.002713	2.56655
LOC728485	0.208467	0.10453	0.026643	0.00278499	2.55518
HSPH1	0.4605	0.10728	0.026306	0.00282211	2.54943
NTC_1412	NA	0.012883	0.21988	0.00283271	2.5478
NTC_946	NA	0.11929	0.023842	0.00284411	2.54605
NTC_504	NA	0.11929	0.023842	0.00284411	2.54605
NTC_1077	NA	0.11929	0.023842	0.00284411	2.54605
NTC_1336	NA	0.11929	0.023842	0.00284411	2.54605
NTC_633	NA	0.11929	0.023842	0.00284411	2.54605
CXCL3	0.217869	0.0072204	0.39953	0.00288477	2.53989
C6ORF62	0.376346	0.098701	0.029229	0.00288493	2.53986
NFE2L3	0.439773	0.0703	0.041113	0.00289024	2.53907
RABGAP1L	0.584841	0.021918	0.13308	0.00291685	2.53509
SPAG6	0.051251	0.055203	0.0531	0.00293128	2.53294
LY6E	3.43479	0.14489	0.020269	0.00293678	2.53213
AOC2	NA	0.014635	0.20363	0.00298013	2.52577
MT1G	0.336471	0.07677	0.039268	0.0030146	2.52077
CD3EAP	NA	0.060371	0.050335	0.00303877	2.5173
SCAND3	NA	0.042053	0.072399	0.0030446	2.51647
NTC_1224	NA	0.12863	0.023842	0.0030668	2.51332
HIST2H2AA4	0.367285	0.34123	0.0090668	0.00309386	2.5095
HES4	0.899802	0.071666	0.043424	0.00311202	2.50696
NTC_153	NA	0.019196	0.163	0.00312895	2.5046
TM4SF1	NA	0.039451	0.079631	0.00314152	2.50286
NTC_1606	NA	0.13194	0.023842	0.00314571	2.50228
TNK2	0.523931	0.063714	0.049745	0.00316945	2.49902
NTC_1293	NA	0.079897	0.039763	0.00317694	2.49799
NTC_368	NA	0.079897	0.039763	0.00317694	2.49799
NTC_977	NA	0.24159	0.013185	0.00318536	2.49684
NTC_1194	NA	0.24159	0.013185	0.00318536	2.49684
GBP3	0.115426	0.0094542	0.34004	0.00321481	2.49285
NTC_55	NA	0.13975	0.023133	0.00323284	2.49042
NTC_263	NA	0.0046817	0.69507	0.00325411	2.48757
NTC_160	NA	0.030532	0.10672	0.00325838	2.487
NTC_1493	NA	0.21919	0.014877	0.00326089	2.48666
SLAMF9	-0.300809	0.031346	0.10627	0.00333114	2.47741
NTC_742	NA	0.13975	0.023842	0.00333192	2.47731
NTC_1166	NA	0.13975	0.023842	0.00333192	2.47731
NTC_980	NA	0.046737	0.071417	0.00333782	2.47654
MOXD1	0.506311	0.043657	0.076934	0.00335871	2.47383
ID1	NA	0.047616	0.071848	0.00342111	2.46583
KIR2DS5	NA	0.0038694	0.88754	0.00343425	2.46417
NTC_1036	NA	0.099185	0.034986	0.00347009	2.45966
NTC_1581	NA	0.099185	0.034986	0.00347009	2.45966
NTC_1658	NA	0.099185	0.034986	0.00347009	2.45966
CXCR6	NA	0.083666	0.041837	0.00350033	2.45589
NTC_1850	NA	0.28867	0.012154	0.0035085	2.45488
DCDC2B	NA	0.0651	0.053926	0.00351058	2.45462
NTC_846	NA	0.013175	0.26653	0.00351153	2.4545
PPIF	0.0969835	0.0039465	0.89152	0.00351838	2.45366
OTOF	1.20577	0.0072166	0.48796	0.00352141	2.45328
CDKN1A	0.282615	0.0068709	0.51654	0.00354909	2.44988
NTC_1240	NA	0.29214	0.012154	0.00355067	2.44969
NTC_1615	NA	0.31176	0.011482	0.00357963	2.44616
SLAMF7	-0.216437	0.02128	0.17121	0.00364335	2.4385
RNF24	-0.183414	0.01081	0.33826	0.00365659	2.43692
CBR1	0.284171	0.06956	0.052598	0.00365872	2.43667
NTC_1476	NA	0.15363	0.023842	0.00366285	2.43618
NTC_1443	NA	0.0063313	0.57974	0.00367051	2.43527
NTC_1068	NA	0.14794	0.025068	0.00370856	2.43079
TREM2	-0.302821	0.10492	0.036038	0.00378111	2.42238
CCL2	1.15108	0.057874	0.06555	0.00379364	2.42094
PTPRU	-0.304725	0.010861	0.34942	0.00379505	2.42078
NTC_341	NA	0.15955	0.023842	0.00380399	2.41976
NTC_223	NA	0.66118	0.0057663	0.00381256	2.41878
PDCD1LG2	NA	0.07769	0.04916	0.00381924	2.41802
AKT1S1	0.272792	0.44238	0.0086391	0.00382177	2.41774
NTC_1767	NA	0.0094225	0.40641	0.0038294	2.41687
RNF213	-0.0614981	0.054619	0.070284	0.00383884	2.4158
KCNJ10	0.140483	0.10459	0.0371	0.00388029	2.41114
NTC_455	NA	0.13821	0.028392	0.00392406	2.40626
MIA3	-0.0650015	0.053422	0.07353	0.00392812	2.40582
TAP1	1.61559	0.19319	0.020357	0.00393277	2.4053
NTC_377	NA	0.043149	0.091199	0.00393515	2.40504
NTC_1471	NA	0.023508	0.16789	0.00394676	2.40376
ZNF610	-0.0339176	0.03247	0.1228	0.00398732	2.39932
NTC_554	NA	0.0068895	0.57974	0.00399412	2.39858
PPP2R5C	0.0586742	0.038443	0.10409	0.00400153	2.39777
NTC_1652	NA	0.019196	0.20988	0.00402886	2.39482
NTC_1321	NA	0.10152	0.039763	0.00403674	2.39397
CCND1	-0.448005	0.0082889	0.49176	0.00407615	2.38975
NTC_704	NA	0.0041266	0.98925	0.00408224	2.3891
OSGIN1	NA	0.078916	0.051844	0.00409132	2.38814
NTC_1799	NA	0.009482	0.43162	0.00409262	2.388
NTC_1488	NA	0.017197	0.24237	0.00416804	2.38007
NTRK1	NA	0.10861	0.038441	0.00417508	2.37934
ZNF140	0.241975	0.30731	0.013722	0.00421691	2.37501
NTC_1231	NA	0.086235	0.049031	0.00422819	2.37385
PML	0.657122	0.054177	0.078069	0.00422954	2.37371
MTCP1	-0.198483	0.43038	0.009832	0.0042315	2.37351
NTC_1359	NA	0.25086	0.016887	0.00423627	2.37302
YBX3	NA	0.035692	0.11903	0.00424842	2.37177
CYP4F22	NA	0.1914	0.022197	0.00424851	2.37176
SULF2	-0.57756	0.013457	0.31681	0.00426331	2.37025
NTC_1246	NA	0.043149	0.099161	0.0042787	2.36869
FAM46B	NA	0.15515	0.027727	0.00430184	2.36635
NTC_1802	NA	0.029544	0.14566	0.00430338	2.36619
MAFB	1.20406	0.03207	0.13447	0.00431245	2.36528
DNASE1L2	NA	0.056359	0.076556	0.00431462	2.36506
ALX1	-0.0202372	0.038192	0.11328	0.00432639	2.36387
MAMLD1	NA	0.059649	0.073229	0.00436804	2.35971
RXFP1	0.079048	0.24471	0.017879	0.00437517	2.35901
SOBP	-0.043828	0.16774	0.02611	0.00437969	2.35856
NTC_274	NA	0.019196	0.22835	0.00438341	2.35819
NTC_1876	NA	0.36107	0.012154	0.00438844	2.35769
TAPBP	0.323065	0.17437	0.025327	0.00441627	2.35494
NTC_1560	NA	0.0080223	0.55189	0.00442743	2.35385
TMEM255A	NA	0.0053145	0.83455	0.00443522	2.35309
SIAH3	NA	0.017395	0.25529	0.00444077	2.35254
C22ORF42	NA	0.018461	0.24062	0.00444209	2.35241
NTC_687	NA	0.022981	0.19495	0.00448015	2.34871
NTC_1541	NA	0.022981	0.19495	0.00448015	2.34871
NTC_1210	NA	0.022981	0.19495	0.00448015	2.34871
NTC_207	NA	0.022981	0.19495	0.00448015	2.34871
NTC_478	NA	0.052291	0.086496	0.00452296	2.34458
NTC_1675	NA	0.031299	0.14566	0.00455901	2.34113
NTC_1728	NA	0.079897	0.057106	0.0045626	2.34079
CD72	NA	0.055523	0.082516	0.00458154	2.33899
RNF34	-0.0635481	0.03013	0.15218	0.00458518	2.33864
SPTLC2	0.682566	0.058874	0.078161	0.00460165	2.33709
NTC_1744	NA	0.19337	0.023842	0.00461033	2.33627
NTC_1467	NA	0.35059	0.013185	0.00462253	2.33512
FCGR3B	-0.26402	0.078885	0.059049	0.00465808	2.33179
NTC_27	NA	0.25086	0.018571	0.00465872	2.33173
JAK2	0.521804	0.15307	0.030491	0.00466726	2.33094
NTC_950	NA	0.42557	0.011066	0.00470936	2.32704
NTC_587	NA	0.096234	0.049031	0.00471845	2.3262
TRPC3	NA	0.22732	0.020791	0.00472621	2.32549
NTC_1317	NA	0.43219	0.011066	0.00478261	2.32033
NTC_77	NA	0.43219	0.011066	0.00478261	2.32033
AMOTL2	-0.232928	0.076216	0.062847	0.00478995	2.31967
MN1	NA	0.03946	0.12162	0.00479913	2.31884
NTC_1095	NA	0.052291	0.091781	0.00479932	2.31882
TCIRG1	0.105799	0.14167	0.033898	0.00480233	2.31855
NTC_716	NA	0.090979	0.052974	0.00481952	2.317
SLC43A2	0.0987774	0.2218	0.021736	0.00482104	2.31686
NTC_1716	NA	0.043149	0.11182	0.00482492	2.31651
NTC_1318	NA	0.043149	0.11182	0.00482492	2.31651
NTC_534	NA	0.079897	0.060522	0.00483553	2.31556
TMOD3	-0.0330643	0.051285	0.094423	0.00484248	2.31493
NTC_1563	NA	0.075234	0.065254	0.00490932	2.30898
CRLF2	NA	0.0065211	0.75302	0.00491052	2.30887
HAPLN3	NA	0.024866	0.19779	0.00491825	2.30819
NTC_1187	NA	0.37482	0.013185	0.004942	2.3061
EML1	0.0680073	0.044936	0.1102	0.00495195	2.30522
KIAA1958	0.367442	0.22371	0.022214	0.00496949	2.30369
NTC_1193	NA	0.07636	0.065254	0.0049828	2.30253
C5	-0.665919	0.018054	0.27628	0.00498796	2.30208
ARMC9	NA	0.29834	0.016727	0.00499033	2.30187
NTC_1111	NA	0.035928	0.13892	0.00499112	2.3018
NTC_400	NA	0.035928	0.13892	0.00499112	2.3018
NTC_778	NA	0.035928	0.13892	0.00499112	2.3018
CCDC181	NA	0.26113	0.019135	0.00499672	2.30131
HERC6	2.81385	0.25122	0.019953	0.00501259	2.29994
ISOC1	0.204288	0.037866	0.13251	0.00501762	2.2995
NTC_1516	NA	0.0083568	0.60066	0.0050196	2.29933
ATP10D	NA	0.11765	0.04276	0.00503071	2.29837
NTC_1835	NA	0.36858	0.013681	0.00504254	2.29735
APOL4	NA	0.91776	0.0055122	0.00505888	2.29595
CNN1	NA	0.049392	0.10264	0.00506959	2.29503
RNASE6	-0.800009	0.012392	0.40999	0.0050806	2.29409
HSPA1L	-0.320773	0.055123	0.092343	0.00509022	2.29326
NTC_1811	NA	0.33064	0.015441	0.00510541	2.29197
NTC_812	NA	0.019196	0.26653	0.00511631	2.29104
NTC_594	NA	0.035129	0.14566	0.00511689	2.29099
NTC_1891	NA	0.019196	0.26751	0.00513512	2.28945
CCDC109B	0.114647	0.74154	0.0069568	0.00515875	2.28746
NTC_777	NA	0.043149	0.11982	0.00517011	2.2865
ANKRD1	NA	0.045087	0.11552	0.00520845	2.28329
NTC_798	NA	0.21919	0.023842	0.00522593	2.28184
NTC_1112	NA	0.33578	0.015571	0.00522843	2.28163
NTC_15	NA	0.23935	0.0219	0.00524176	2.28052
ABCA7	-0.393947	0.077011	0.068352	0.00526386	2.2787
CCDC9	NA	0.21059	0.02519	0.00530476	2.27533
C11ORF68	0.157448	0.14888	0.035638	0.00530579	2.27525
RBM43	0.997641	0.042404	0.12608	0.0053463	2.27195
IGF2BP3	0.259529	0.056323	0.095252	0.00536488	2.27044
NTC_917	NA	0.10152	0.052974	0.00537792	2.26939
SPSB1	0.17661	0.039417	0.13655	0.00538239	2.26902
HLA-A	0.263552	0.057091	0.094382	0.00538836	2.26854
NTC_65	NA	0.43219	0.012491	0.00539849	2.26773
CASP12	NA	0.018588	0.29161	0.00542045	2.26596
NTC_423	NA	0.020276	0.26751	0.00542403	2.26568
RHOF	NA	0.069313	0.07831	0.0054279	2.26537
NTC_959	NA	0.055082	0.098893	0.00544722	2.26382
NTC_841	NA	0.019196	0.28409	0.00545339	2.26333
ZNF701	-0.167342	0.21519	0.025492	0.00548562	2.26077
DNAAF1	NA	0.0087929	0.62399	0.00548668	2.26069
SDC2	0.118093	0.017373	0.31616	0.00549265	2.26022
C9ORF91	0.674696	0.052698	0.10485	0.00552539	2.25764
NTC_76	NA	0.060626	0.091199	0.00552903	2.25735
NTC_23	NA	0.033039	0.16789	0.00554692	2.25595
NTC_1160	NA	0.033039	0.16789	0.00554692	2.25595
NTC_235	NA	0.033039	0.16789	0.00554692	2.25595
NTC_1795	NA	0.033039	0.16789	0.00554692	2.25595
NTC_1590	NA	0.033039	0.16789	0.00554692	2.25595
KAT2B	0.154091	0.020767	0.2679	0.00556348	2.25465
NTC_1480	NA	0.018608	0.29923	0.00556807	2.2543
SLC1A3	0.482383	0.16099	0.034618	0.00557315	2.2539
NTC_1625	NA	0.24159	0.023133	0.0055887	2.25269
NTC_1289	NA	0.68372	0.0081842	0.0055957	2.25215
NTC_578	NA	0.23486	0.023842	0.00559953	2.25185
CXCL16	0.00341008	0.068321	0.082719	0.00565144	2.24784
CDC42EP2	NA	0.085605	0.066034	0.00565284	2.24773
NTC_1496	NA	0.082353	0.068661	0.00565444	2.24761
KCTD19	NA	0.043194	0.13098	0.00565755	2.24737
NTC_332	NA	0.019196	0.2961	0.00568394	2.24535
NTC_1109	NA	0.019196	0.2961	0.00568394	2.24535
C17ORF97	-0.124613	0.076953	0.073984	0.00569329	2.24464
NTC_1498	NA	0.080046	0.071417	0.00571665	2.24286
CXCL12	0.0302398	0.1461	0.039301	0.00574188	2.24095
NTC_906	NA	0.019196	0.29923	0.00574402	2.24078
NTC_1314	NA	0.019196	0.29923	0.00574402	2.24078
NTC_868	NA	0.019196	0.29923	0.00574402	2.24078
NTC_1519	NA	0.019196	0.29923	0.00574402	2.24078
NTC_1487	NA	0.019196	0.29923	0.00574402	2.24078
NTC_537	NA	0.019196	0.29923	0.00574402	2.24078
CBWD5	0.233613	0.12984	0.044313	0.0057536	2.24006
NTC_619	NA	0.24159	0.023842	0.00575999	2.23958
IL1RN	1.05198	0.04258	0.13624	0.0058011	2.23649
ARG1	NA	0.15404	0.038203	0.00588479	2.23027
NTC_1105	NA	0.019196	0.30657	0.00588492	2.23026
NTC_1406	NA	0.019196	0.30657	0.00588492	2.23026
NTC_353	NA	0.20764	0.028392	0.00589531	2.22949
CYP1B1	-0.729838	0.014841	0.39818	0.00590939	2.22846
THBD	-0.0105806	0.043033	0.13817	0.00594587	2.22578
ASIP	NA	0.045477	0.13123	0.00596795	2.22418
NTC_604	NA	0.25086	0.023842	0.005981	2.22323
METTL13	-0.0035781	0.15482	0.038761	0.00600098	2.22178
NTC_869	NA	0.019196	0.31321	0.00601238	2.22095
NTC_1882	NA	0.023352	0.25853	0.00603719	2.21916
DDIT4	0.30094	0.70995	0.0085192	0.00604821	2.21837
NTC_1066	NA	0.061351	0.098893	0.00606718	2.21701
NTC_115	NA	0.055082	0.11144	0.00613834	2.21195
STAP1	3.02949	0.038889	0.15786	0.00613902	2.2119
NTC_488	NA	0.46685	0.013185	0.00615542	2.21074
NTC_1754	NA	0.36107	0.017131	0.00618549	2.20863
CMTR1	NA	0.10024	0.062121	0.00622701	2.20572
NTC_1330	NA	0.090979	0.068566	0.00623807	2.20495
FOSL1	0.632031	0.068787	0.091051	0.00626313	2.20321
NTC_422	NA	0.27087	0.023133	0.00626604	2.20301
NTC_141	NA	0.25086	0.025068	0.00628856	2.20145
C1QTNF1	NA	0.26234	0.024228	0.00635597	2.19682
TLK2	0.488053	0.68477	0.0092929	0.0063635	2.1963
NTC_1145	NA	0.057281	0.11182	0.00640516	2.19347
KITLG	0.268642	0.06087	0.10535	0.00641265	2.19296
NTC_796	NA	0.20058	0.032023	0.00642317	2.19225
NTC_1186	NA	0.27087	0.023842	0.00645808	2.1899
NTC_1804	NA	0.27087	0.023842	0.00645808	2.1899
NTC_1722	NA	0.27087	0.023842	0.00645808	2.1899
TEAD1	0.0190043	0.11078	0.058359	0.00646501	2.18943
NTC_120	NA	0.010738	0.61015	0.00655179	2.18364
RAB19	NA	0.10778	0.061104	0.00658579	2.18139
AEN	0.298048	0.29382	0.022481	0.00660537	2.1801
NTC_528	NA	0.48355	0.013681	0.00661545	2.17944
NTC_303	NA	0.39207	0.016887	0.00662089	2.17908
NTC_590	NA	0.043149	0.15374	0.00663373	2.17824
SLCO5A1	NA	0.043156	0.15376	0.00663567	2.17812
OLR1	NA	0.15694	0.042341	0.006645	2.17751
NME8	NA	0.043341	0.15354	0.00665458	2.17688
NTC_1311	NA	0.40607	0.016428	0.00667092	2.17581
IL4I1	1.6142	0.66581	0.010088	0.00671669	2.17284
KDR	NA	0.14466	0.046553	0.00673436	2.1717
TRNT1	0.211592	0.24298	0.027747	0.00674197	2.17121
NTC_641	NA	0.19337	0.034986	0.00676524	2.16972
PELI1	0.00995835	0.059373	0.11395	0.00676555	2.1697
NTC_492	NA	0.42557	0.015948	0.00678699	2.16832
ANKS1B	NA	0.24534	0.027678	0.00679052	2.1681
NTC_1087	NA	0.12047	0.057106	0.00687956	2.16244
NTC_6	NA	0.28867	0.023842	0.00688247	2.16226
DUSP2	0.15882	0.087112	0.079141	0.00689413	2.16152
GOLPH3L	-0.0654662	0.020269	0.34254	0.00694294	2.15846
MT1A	0.819747	0.070436	0.099506	0.0070088	2.15436
SPINK1	NA	0.019531	0.35993	0.00702979	2.15306
GPC2	-0.269677	0.77914	0.0090486	0.00705013	2.1518
ELFN1	NA	0.012246	0.58165	0.00712289	2.14734
NTC_1484	NA	0.019196	0.37256	0.00715166	2.14559
NTC_1189	NA	0.019196	0.37256	0.00715166	2.14559
NTC_165	NA	0.20183	0.035448	0.00715447	2.14542
NTC_114	NA	0.30117	0.023842	0.0071805	2.14385
NTC_1290	NA	0.15363	0.046804	0.0071905	2.14324
2018-03-01	NA	0.28431	0.025363	0.00721095	2.14201
NTC_66	NA	0.043149	0.16789	0.00724429	2.14
NTC_82	NA	0.043149	0.16789	0.00724429	2.14
MMP19	NA	0.16352	0.044341	0.00725064	2.13962
NTC_1869	NA	0.079572	0.091199	0.00725689	2.13925
LCN12	NA	0.035755	0.20298	0.00725755	2.13921
NTC_1513	NA	0.0083568	0.86876	0.00726005	2.13906
NTC_321	NA	0.052291	0.13892	0.00726427	2.13881
NTC_1417	NA	0.0374	0.19483	0.00728664	2.13747
UBE2S	NA	0.19627	0.037168	0.00729496	2.13698
DNAJB5	NA	0.05849	0.12514	0.00731944	2.13552
NTC_1048	NA	0.76984	0.0095667	0.00736483	2.13284
NTC_216	NA	0.64254	0.011539	0.00741427	2.12993
KEAP1	-0.0615317	0.024992	0.29744	0.00743362	2.1288
IL8	0.00130792	0.033503	0.22282	0.00746514	2.12696
NTC_1255	NA	0.06706	0.11182	0.00749865	2.12502
NTC_1900	NA	0.13194	0.057106	0.00753457	2.12294
NTC_1137	NA	0.030532	0.247	0.0075414	2.12255
NTC_74	NA	0.18481	0.040818	0.00754357	2.12242
CCDC89	NA	0.0080053	0.94403	0.00755724	2.12164
PLEK2	NA	0.015683	0.48203	0.00755968	2.1215
NTC_227	NA	0.026796	0.28409	0.00761248	2.11847
NTC_551	NA	0.052291	0.14566	0.00761671	2.11823
NTC_1629	NA	0.0087997	0.86876	0.00764483	2.11663
STAT4	0.822781	0.15504	0.049494	0.00767355	2.115
CXCL11	NA	0.15547	0.04958	0.0077082	2.11305
NTC_1506	NA	0.043149	0.17884	0.00771677	2.11256
NOS2	NA	0.19114	0.040475	0.00773639	2.11146
CLIC5	NA	0.059872	0.12931	0.00774205	2.11114
NUPR1	0.570581	0.18473	0.041919	0.0077437	2.11105
NTC_474	NA	0.019196	0.40641	0.00780145	2.10782
FAM47E-STBD1	NA	0.15358	0.050913	0.00781922	2.10684
NTC_1887	NA	0.090979	0.085951	0.00781974	2.10681
CCND2	-0.243572	0.13394	0.058492	0.00783442	2.10599
NTC_695	NA	0.012883	0.61015	0.00786056	2.10455
NTC_403	NA	0.086339	0.091199	0.00787403	2.1038
PLAC4	NA	0.19786	0.039883	0.00789125	2.10285
NTC_1483	NA	0.030532	0.25878	0.00790107	2.10231
STARD4	0.32358	0.013202	0.60581	0.0079979	2.09702
APOBEC3F	0.668385	0.16694	0.047947	0.00800427	2.09668
NTC_1518	NA	0.055082	0.14566	0.00802324	2.09565
NTC_957	NA	0.043149	0.18665	0.00805376	2.094
PLEKHF1	0.231701	0.020367	0.39584	0.00806207	2.09355
NTC_1244	NA	0.3456	0.023842	0.0082398	2.08408
HLA-C	0.670441	0.55343	0.014969	0.00828429	2.08174
NTC_671	NA	0.019196	0.43162	0.00828538	2.08169
NTC_1307	NA	0.23697	0.034986	0.00829063	2.08141
NTC_885	NA	0.032307	0.25878	0.00836041	2.07777
NTC_1245	NA	0.23935	0.034986	0.0083739	2.07707
NTC_1630	NA	0.057602	0.14566	0.00839031	2.07622
BAI1	NA	0.39249	0.021385	0.0083934	2.07606
EDNRB	0.179969	0.017663	0.48076	0.00849166	2.07101
SCAMP5	-0.00651035	0.14693	0.058109	0.00853796	2.06865
FAM19A3	-0.189124	0.0694	0.12316	0.0085473	2.06817
ADORA3	-0.301352	0.15898	0.053853	0.00856155	2.06745
NTC_1745	NA	0.019196	0.44654	0.00857178	2.06693
SLC2A5	-0.299476	0.043138	0.19887	0.00857885	2.06657
CCDC113	NA	0.41482	0.020704	0.00858843	2.06609
CEP19	NA	0.072117	0.11928	0.00860212	2.06539
NTC_61	NA	0.36107	0.023842	0.00860863	2.06507
C1ORF74	0.00421051	0.041423	0.20901	0.00865782	2.06259
NTC_264	NA	0.37482	0.023133	0.00867071	2.06195
NTC_1888	NA	0.072372	0.11982	0.00867161	2.0619
NTC_889	NA	0.030532	0.28409	0.00867384	2.06179
NTC_19	NA	0.27087	0.032023	0.00867407	2.06178
CYP19A1	NA	0.047865	0.18136	0.0086808	2.06144
NTC_1570	NA	0.23486	0.037179	0.00873186	2.05889
NTC_1051	NA	0.02861	0.30657	0.00877097	2.05695
NTC_1457	NA	0.36858	0.023842	0.00878768	2.05613
NTC_615	NA	0.36858	0.023842	0.00878768	2.05613
NTC_143	NA	0.36858	0.023842	0.00878768	2.05613
NTC_1002	NA	0.36858	0.023842	0.00878768	2.05613
NTC_1065	NA	0.36858	0.023842	0.00878768	2.05613
NTC_343	NA	0.76984	0.011482	0.0088393	2.05358
NTC_1239	NA	0.0094225	0.9392	0.00884961	2.05308
NTC_18	NA	0.047668	0.18665	0.00889723	2.05075
NTC_1492	NA	0.061311	0.14566	0.00893056	2.04912
NTC_1335	NA	0.21919	0.040818	0.0089469	2.04833
NTC_1365	NA	0.21919	0.040818	0.0089469	2.04833
NTC_135	NA	0.21919	0.040818	0.0089469	2.04833
NTC_1540	NA	0.21919	0.040818	0.0089469	2.04833
MMP9	-0.525528	0.44476	0.020137	0.00895613	2.04788
NTC_14	NA	0.13051	0.068661	0.00896095	2.04765
RIPK3	0.0854916	0.032024	0.27996	0.00896544	2.04743
NUP50	-0.0605061	0.10447	0.085989	0.00898327	2.04657
C19ORF35	NA	0.059109	0.15207	0.00898871	2.0463
ZNF696	-0.32086	0.22544	0.039967	0.00901016	2.04527
NTC_1358	NA	0.13821	0.065254	0.00901876	2.04485
PMP22	NA	0.21797	0.041437	0.00903202	2.04421
NTC_519	NA	0.043149	0.20988	0.00905611	2.04306
ARHGAP31	NA	0.37641	0.02421	0.00911289	2.04034
FNDC4	NA	0.048483	0.18872	0.00914971	2.03859
ZNF613	0.218751	0.22154	0.04149	0.00919169	2.0366
NTC_1271	NA	0.017287	0.5333	0.00921916	2.03531
NCOA7	1.7057	0.34541	0.026737	0.00923523	2.03455
LRRC3B	0.994924	0.063263	0.14603	0.0092383	2.03441
IER5L	0.244675	0.28394	0.032573	0.00924878	2.03392
NTC_1713	NA	0.043149	0.21792	0.00940303	2.02673
NTC_1008	NA	0.086235	0.10928	0.00942376	2.02578
C1ORF106	-0.278097	0.19653	0.048111	0.00945525	2.02433
DDO	NA	0.16506	0.057599	0.00950729	2.02194
NTC_33	NA	0.23935	0.039763	0.00951727	2.02149
PDGFA	NA	0.053747	0.17737	0.00953311	2.02077
GNMT	NA	0.15466	0.061813	0.00956	2.01954
ZNF385B	NA	0.1317	0.072892	0.00959988	2.01773
CA13	0.047569	0.084907	0.11314	0.00960638	2.01744
NTC_11	NA	0.40342	0.023842	0.00961834	2.0169
NTC_232	NA	0.086339	0.11144	0.00962162	2.01675
CALCA	NA	0.018272	0.52843	0.00965547	2.01523
ZUFSP	0.271607	0.0594	0.16281	0.00967091	2.01453
TRIM25	0.498099	0.016022	0.60555	0.00970212	2.01313
HLA-E	0.967948	0.024884	0.39412	0.00980728	2.00845
SERPINF1	-0.417237	0.20942	0.046996	0.0098419	2.00692
CHST7	-0.0748783	0.21088	0.046672	0.00984219	2.00691
NTC_621	NA	0.090979	0.10928	0.00994219	2.00252
NTC_306	NA	0.25086	0.039763	0.00997495	2.00109
NTC_538	NA	0.25086	0.039763	0.00997495	2.00109
NTC_655	NA	0.25086	0.039763	0.00997495	2.00109
NTC_974	NA	0.043149	0.23164	0.00999503	2.00022
NTC_1855	NA	0.043149	0.23164	0.00999503	2.00022
NTC_1058	NA	0.089397	0.11182	0.00999637	2.00016
NTC_39	NA	0.01085	0.92287	0.0100131	1.99943
ARG2	NA	0.093477	0.10728	0.0100282	1.99878
TRAFD1	0.253623	0.15018	0.06682	0.010035	1.99848
ZNF181	0.191119	0.015186	0.66406	0.0100844	1.99635
NTC_56	NA	0.91164	0.011066	0.0100882	1.99619
NTC_1140	NA	0.21919	0.046081	0.0101005	1.99566
CHRNB2	NA	0.69796	0.014494	0.0101162	1.99498
NTC_350	NA	0.42557	0.023842	0.0101464	1.99369
ECEL1	NA	0.044683	0.22719	0.0101515	1.99347
NKD2	-0.245723	0.076102	0.13374	0.0101779	1.99234
NTC_726	NA	0.035928	0.28409	0.0102068	1.99111
HIST2H4A	0.025493	0.040693	0.25151	0.0102347	1.98993
NTC_762	NA	0.11231	0.091199	0.0102426	1.98959
NTC_623	NA	0.055082	0.18665	0.0102811	1.98796
ASCL2	0.786204	0.42968	0.023933	0.0102835	1.98786
UBD	NA	0.033605	0.30759	0.0103366	1.98562
NTC_894	NA	0.96569	0.010753	0.0103841	1.98363
KIAA1279	0.081897	0.028126	0.37135	0.0104446	1.98111
NTC_1643	NA	0.67387	0.015571	0.0104928	1.97911
NTC_1135	NA	0.039276	0.26751	0.0105067	1.97853
NTC_822	NA	0.096234	0.10928	0.0105165	1.97813
C14ORF79	-0.524315	0.22352	0.047212	0.0105528	1.97663
NTC_446	NA	0.64254	0.016428	0.0105556	1.97652
CX3CL1	NA	0.19675	0.053727	0.0105708	1.97589
NTC_63	NA	0.10757	0.099161	0.0106667	1.97197
LOC100506388	NA	0.030766	0.34671	0.0106669	1.97196
NTC_313	NA	0.18693	0.057106	0.0106748	1.97164
NTC_483	NA	0.024833	0.43162	0.0107184	1.96987
NTC_1322	NA	0.65315	0.016428	0.0107299	1.9694
NTC_1238	NA	0.019196	0.55902	0.0107309	1.96936
NTC_535	NA	0.055082	0.19495	0.0107382	1.96907
HLA-DQA1	NA	0.021775	0.49568	0.0107934	1.96684
HTRA4	NA	0.31944	0.033851	0.0108134	1.96604
C1QB	NA	0.045372	0.24039	0.010907	1.9623
NTC_1190	NA	0.45893	0.023842	0.0109418	1.96091
NTC_237	NA	0.45944	0.023842	0.010954	1.96043
MTHFD1L	0.228445	0.020915	0.52533	0.0109873	1.95911
CLEC4F	NA	0.085709	0.12842	0.0110067	1.95834
NTC_1756	NA	0.029544	0.37256	0.0110069	1.95833
MICB	0.302656	0.45783	0.024115	0.0110406	1.95701
APOL3	0.731952	0.085014	0.13005	0.0110561	1.9564
NTC_1903	NA	0.079897	0.13892	0.0110993	1.9547
NTC_437	NA	0.56684	0.019598	0.0111089	1.95433
LIF	NA	0.14214	0.078155	0.011109	1.95433
NTC_878	NA	0.11242	0.098893	0.0111176	1.95399
NTC_459	NA	0.07636	0.14566	0.0111226	1.95379
NTC_1819	NA	0.019196	0.57974	0.0111287	1.95356
NTC_176	NA	0.39207	0.028392	0.0111317	1.95344
NTC_38	NA	0.39207	0.028392	0.0111317	1.95344
NTC_775	NA	0.39207	0.028392	0.0111317	1.95344
NEURL3	NA	0.1686	0.066076	0.0111404	1.9531
NTC_1517	NA	0.043149	0.25853	0.0111553	1.95252
SLC12A8	0.954014	0.032351	0.34616	0.0111986	1.95084
OLFML3	-0.416707	0.089964	0.12522	0.0112653	1.94826
NTC_1172	NA	0.046737	0.24237	0.0113276	1.94586
NTC_1865	NA	0.13194	0.085951	0.0113404	1.94537
TMEM244	NA	0.1444	0.078896	0.0113926	1.94338
APOE	-0.0440234	0.70288	0.016209	0.011393	1.94336
NTC_1621	NA	0.043149	0.26421	0.0114004	1.94308
NTC_287	NA	0.012883	0.88989	0.0114645	1.94065
KPTN	0.085063	0.042009	0.27342	0.0114861	1.93983
NTC_683	NA	0.72176	0.015948	0.0115106	1.9389
NTC_1389	NA	0.48355	0.023842	0.0115288	1.93822
NTC_1251	NA	0.043149	0.26751	0.0115428	1.93769
FPR3	NA	0.027398	0.42402	0.0116173	1.93489
SEMA3B	NA	0.043501	0.26719	0.011623	1.93468
TCF4	0.548177	0.5482	0.021311	0.0116827	1.93246
NTC_365	NA	0.019196	0.61015	0.0117124	1.93135
NTC_1106	NA	0.019196	0.61015	0.0117124	1.93135
NTC_393	NA	0.019196	0.61015	0.0117124	1.93135
NTC_109	NA	0.019196	0.61015	0.0117124	1.93135
NTC_533	NA	0.019196	0.61015	0.0117124	1.93135
NTC_1858	NA	0.019196	0.61015	0.0117124	1.93135
NTC_398	NA	0.019196	0.61015	0.0117124	1.93135
NTC_1677	NA	0.019196	0.61015	0.0117124	1.93135
NTC_1171	NA	0.019196	0.61015	0.0117124	1.93135
NTC_781	NA	0.019196	0.61015	0.0117124	1.93135
NTC_524	NA	0.019196	0.61015	0.0117124	1.93135
NTC_179	NA	0.019196	0.61015	0.0117124	1.93135
NTC_907	NA	0.019196	0.61015	0.0117124	1.93135
NTC_366	NA	0.019196	0.61015	0.0117124	1.93135
NTC_1353	NA	0.07636	0.15374	0.0117396	1.93035
NTC_425	NA	0.060626	0.19495	0.011819	1.92742
FAP	NA	0.020678	0.57285	0.0118454	1.92645
NTC_825	NA	0.72509	0.016428	0.0119118	1.92402
TNFSF13B	1.51475	0.15354	0.07767	0.0119255	1.92353
NTC_693	NA	0.15791	0.075713	0.0119558	1.92242
VMO1	NA	0.19195	0.062598	0.0120157	1.92025
NTC_1656	NA	0.13194	0.091199	0.0120328	1.91963
KIF14	-0.114106	0.13375	0.090009	0.0120387	1.91942
LHX2	0.161381	0.27892	0.043248	0.0120627	1.91855
NTC_912	NA	0.012838	0.94264	0.0121016	1.91716
FAM46C	-0.0189976	0.01607	0.75464	0.0121271	1.91624
NTC_1141	NA	0.012883	0.94264	0.012144	1.91564
NTC_644	NA	0.012883	0.94264	0.012144	1.91564
NTC_1461	NA	0.34725	0.034986	0.0121489	1.91546
UNC93B1	1.09624	0.044166	0.27574	0.0121783	1.91441
NTC_553	NA	0.27087	0.045419	0.0123026	1.91
NTC_375	NA	0.060626	0.20336	0.0123289	1.90908
SEMA6D	NA	0.025798	0.4785	0.0123443	1.90853
TNFSF15	-0.153489	0.21077	0.058956	0.0124262	1.90566
NTC_996	NA	0.23486	0.052974	0.0124415	1.90513
NTC_1409	NA	0.78483	0.015948	0.0125165	1.90252
NTC_243	NA	0.06706	0.18665	0.0125167	1.90251
KIR3DL1	0.467409	0.98472	0.012718	0.0125237	1.90227
NTC_1223	NA	0.043149	0.29028	0.0125253	1.90221
KLHDC7B	NA	0.25523	0.049076	0.0125257	1.9022
AGPAT9	-0.264464	0.15985	0.078406	0.0125332	1.90194
NTC_1297	NA	0.02164	0.57974	0.0125456	1.90151
NTC_357	NA	0.13768	0.091199	0.0125563	1.90114
NTC_1769	NA	0.11242	0.11182	0.0125708	1.90064
NTC_1376	NA	0.11242	0.11182	0.0125708	1.90064
NTC_1753	NA	0.047668	0.26751	0.0127517	1.89443
BRIP1	NA	0.14925	0.0856	0.0127758	1.89361
NTC_409	NA	0.42359	0.030482	0.0129119	1.88901
NTC_421	NA	0.06669	0.19495	0.0130012	1.88602
VASH1	-0.168031	0.15687	0.083058	0.0130293	1.88508
N4BP1	0.403146	0.042631	0.3058	0.0130366	1.88484
NPR2	0.111332	0.03885	0.33753	0.013113	1.8823
NTC_295	NA	0.10279	0.1284	0.0131982	1.87948
PI3	NA	0.074181	0.17803	0.0132064	1.87921
FSCN1	-0.396273	0.21563	0.061353	0.0132295	1.87846
SOCS1	0.259551	0.16901	0.078373	0.0132458	1.87792
NTC_1122	NA	0.03561	0.37256	0.0132669	1.87723
EXOC3L1	NA	0.22409	0.059205	0.0132672	1.87722
NTC_1684	NA	0.022981	0.57974	0.013323	1.8754
NTC_1269	NA	0.022981	0.57974	0.013323	1.8754
NTC_53	NA	0.022981	0.57974	0.013323	1.8754
NTC_426	NA	0.022981	0.57974	0.013323	1.8754
2018-09-04	0.829685	0.3225	0.041398	0.0133509	1.87449
TTC26	0.0532897	0.030475	0.43912	0.0133822	1.87347
CNGA1	NA	0.32105	0.04224	0.0135612	1.8677
IRF2	0.303282	0.047852	0.2836	0.0135708	1.86739
NTC_1064	NA	0.16602	0.081891	0.0135955	1.8666
KIAA1211L	NA	0.10982	0.1242	0.0136396	1.8652
TIMP3	0.11956	0.1513	0.090329	0.0136668	1.86433
B3GALT2	NA	0.027116	0.50547	0.0137063	1.86308
MOB3C	NA	0.059026	0.2325	0.0137235	1.86253
PMM2	0.118505	0.19568	0.070344	0.0137649	1.86123
PLA2G4C	0.428459	0.25028	0.055029	0.0137727	1.86098
IL10	-0.0617732	0.019317	0.71338	0.0137804	1.86074
HAMP	NA	0.026271	0.52514	0.013796	1.86025
C5ORF20	0.394572	0.029958	0.46311	0.0138738	1.8578
NTC_1544	NA	0.029544	0.47002	0.0138863	1.85741
NTC_662	NA	0.39207	0.035448	0.0138981	1.85704
GIMAP1-GIMAP5	NA	0.93873	0.014853	0.013943	1.85565
MYOF	0.489574	0.071203	0.19698	0.0140256	1.85308
NTC_827	NA	0.014285	0.98233	0.0140326	1.85286
PTPRD	NA	0.069808	0.20104	0.0140342	1.85281
NTC_1136	NA	0.13194	0.10672	0.0140806	1.85138
IGFBP2	-0.242794	0.016083	0.87835	0.0141265	1.84997
NTC_1453	NA	0.28867	0.049031	0.0141538	1.84913
NTC_1426	NA	0.61218	0.023133	0.0141616	1.84889
GIN1	-0.152514	0.19282	0.07346	0.0141646	1.8488
CCL5	0.219756	0.07263	0.19648	0.0142703	1.84557
MED18	NA	0.057722	0.2473	0.0142747	1.84543
NTC_322	NA	0.043149	0.33122	0.0142918	1.84491
NTC_845	NA	0.25086	0.057106	0.0143256	1.84389
TAF1A	0.126873	0.042176	0.33993	0.0143369	1.84355
NTC_1352	NA	0.023701	0.60728	0.0143931	1.84184
ITPRIPL2	0.0706875	0.11747	0.12299	0.0144476	1.8402
ZG16B	NA	0.18339	0.079264	0.0145362	1.83755
NTC_1249	NA	0.41662	0.034986	0.0145759	1.83637
TTC39B	0.742978	0.28178	0.051758	0.0145844	1.83611
NTC_1261	NA	0.61218	0.023842	0.0145956	1.83578
NTC_940	NA	0.63114	0.023133	0.0146002	1.83564
NTC_667	NA	0.78831	0.018571	0.0146397	1.83447
CARD16	0.31854	0.04063	0.36108	0.0146707	1.83355
NTC_1157	NA	0.95048	0.015441	0.0146764	1.83338
NTC_1520	NA	0.13194	0.11144	0.0147034	1.83258
NTC_1282	NA	0.13194	0.11182	0.0147535	1.8311
COBL	NA	0.066295	0.22393	0.0148454	1.82841
NTC_1730	NA	0.079572	0.18665	0.0148521	1.82821
NTC_1577	NA	0.052291	0.28409	0.0148554	1.82812
ALDH1B1	-0.179029	0.19756	0.075214	0.0148593	1.828
NTC_8	NA	0.02164	0.68735	0.0148743	1.82756
NTC_1822	NA	0.15363	0.097071	0.014913	1.82643
FPR1	0.00825233	0.072891	0.20471	0.0149215	1.82619
GJA4	NA	0.073756	0.20234	0.0149238	1.82612
NTC_1662	NA	0.061643	0.24237	0.0149404	1.82564
NTC_1291	NA	0.91164	0.016428	0.0149764	1.82459
HIST1H1E	NA	0.22536	0.066479	0.0149817	1.82444
NTC_1686	NA	0.21919	0.068661	0.0150498	1.82247
IKBKE	0.319555	0.17633	0.085562	0.0150871	1.82139
UBE2QL1	NA	0.035976	0.41938	0.0150876	1.82138
NTNG2	NA	0.39946	0.037812	0.0151044	1.8209
NTC_1367	NA	0.65315	0.023133	0.0151093	1.82076
NTC_511	NA	0.43219	0.034986	0.0151206	1.82043
NTC_810	NA	0.16602	0.091199	0.0151409	1.81985
NTC_1286	NA	0.16602	0.091199	0.0151409	1.81985
FGD2	1.00308	0.072446	0.20922	0.0151572	1.81938
HSD11B1	0.43936	0.095908	0.15831	0.0151832	1.81864
CPT1B	0.205179	0.025719	0.59198	0.0152251	1.81744
NTC_1355	NA	0.049705	0.30657	0.0152381	1.81707
NTC_922	NA	0.090979	0.16789	0.0152745	1.81603
NTC_507	NA	0.090979	0.16789	0.0152745	1.81603
NTC_540	NA	0.090979	0.16789	0.0152745	1.81603
NTC_244	NA	0.043149	0.35442	0.0152929	1.81551
NTC_694	NA	0.43219	0.035448	0.0153203	1.81473
RGAG4	NA	0.62555	0.024509	0.0153316	1.81441
GIMAP4	0.638318	0.14425	0.1064	0.0153482	1.81394
CEBPD	0.0932039	0.031558	0.48722	0.0153757	1.81317
NTC_57	NA	0.13768	0.11182	0.0153954	1.81261
NTC_1148	NA	0.13821	0.11144	0.0154021	1.81242
NTC_1683	NA	0.78831	0.019598	0.0154493	1.81109
NKD1	0.129384	0.033263	0.46461	0.0154543	1.81095
NTC_1024	NA	0.10631	0.14566	0.0154851	1.81009
TAS2R14	NA	0.17591	0.088104	0.0154984	1.80971
AGRN	0.916304	0.018101	0.85728	0.0155176	1.80917
ZMYND15	NA	0.031054	0.49986	0.0155227	1.80903
TNFAIP8L3	0.144429	0.11723	0.13254	0.0155377	1.80861
INHA	NA	0.031758	0.48973	0.0155528	1.80819
NTC_1433	NA	0.028955	0.53734	0.0155587	1.80803
NTC_1739	NA	0.079897	0.19483	0.0155663	1.80781
NTC_601	NA	0.079897	0.19495	0.0155759	1.80755
TFPI	NA	0.11552	0.13485	0.0155779	1.80749
NTC_1714	NA	0.8694	0.017932	0.0155901	1.80715
GBP7	NA	0.22339	0.06979	0.0155904	1.80714
NTC_971	NA	0.071078	0.21988	0.0156286	1.80608
IFNGR1	-0.194448	0.072325	0.21614	0.0156323	1.80598
RASAL2	-0.404688	0.031181	0.50244	0.0156666	1.80503
WARS	0.927708	0.14244	0.11011	0.0156841	1.80454
NTC_851	NA	0.029544	0.5333	0.0157558	1.80256
NTC_684	NA	0.043149	0.36539	0.0157662	1.80227
NTC_836	NA	0.15955	0.098893	0.0157784	1.80194
NTC_760	NA	0.065668	0.24237	0.015916	1.79817
NTC_58	NA	0.081726	0.19495	0.0159325	1.79772
NTC_323	NA	0.43219	0.037179	0.0160684	1.79403
NTC_975	NA	0.17624	0.091199	0.0160729	1.79391
NTC_1884	NA	0.043149	0.37256	0.0160756	1.79383
NTC_173	NA	0.043149	0.37256	0.0160756	1.79383
NTC_1115	NA	0.23486	0.068566	0.0161034	1.79308
NTC_1772	NA	0.16602	0.097071	0.0161157	1.79275
NTC_1789	NA	0.3456	0.046804	0.0161755	1.79114
NTC_460	NA	0.079572	0.20336	0.0161818	1.79097
PPM1E	0.352471	0.039952	0.40713	0.0162657	1.78873
PROCR	0.365642	0.089008	0.1841	0.0163864	1.78552
FCGR3A	0.0336983	0.41692	0.03935	0.0164058	1.785
NT5DC2	-0.573886	0.029928	0.55006	0.0164622	1.78351
NTC_829	NA	0.16602	0.099161	0.0164627	1.7835
SLC41A2	NA	0.53824	0.030807	0.0165816	1.78037
NTC_1341	NA	0.043149	0.38445	0.0165886	1.78019
SPATS2L	1.10549	0.068323	0.243	0.0166025	1.77983
HIST1H1C	0.136813	0.075813	0.22171	0.0168085	1.77447
IL18	-0.0864999	0.019242	0.87625	0.0168608	1.77312
RGL1	0.61369	0.11531	0.14634	0.0168745	1.77277
NTC_902	NA	0.023508	0.71798	0.0168783	1.77267
ST6GALNAC1	NA	0.066801	0.25356	0.0169381	1.77114
THBS1	NA	0.021586	0.7847	0.0169385	1.77112
NTC_1153	NA	0.13194	0.1284	0.0169411	1.77106
NTC_189	NA	0.71281	0.023842	0.0169948	1.76968
NTC_1204	NA	0.079897	0.21312	0.0170276	1.76885
TGM1	0.399402	0.3096	0.05509	0.0170559	1.76813
NTC_84	NA	0.050766	0.3362	0.0170675	1.76783
FZD2	-0.0944136	0.48438	0.035244	0.0170715	1.76773
NTC_525	NA	0.019196	0.88989	0.0170823	1.76745
NTC_1138	NA	0.019196	0.88989	0.0170823	1.76745
NTC_557	NA	0.019196	0.88989	0.0170823	1.76745
NTC_1306	NA	0.019196	0.88989	0.0170823	1.76745
NTC_285	NA	0.019196	0.88989	0.0170823	1.76745
NTC_1726	NA	0.019196	0.88989	0.0170823	1.76745
NTC_782	NA	0.019196	0.88989	0.0170823	1.76745
NTC_1531	NA	0.019196	0.88989	0.0170823	1.76745
NTC_668	NA	0.019196	0.88989	0.0170823	1.76745
NTC_1666	NA	0.063873	0.26751	0.0170867	1.76734
NTC_148	NA	0.15363	0.11182	0.0171789	1.765
HLA-DRA	0.307786	0.017975	0.95614	0.0171866	1.76481
NTC_1339	NA	0.06669	0.25853	0.0172414	1.76343
NTC_381	NA	0.06669	0.25853	0.0172414	1.76343
NTC_1611	NA	0.06669	0.25853	0.0172414	1.76343
NTC_830	NA	0.06669	0.25853	0.0172414	1.76343
NTC_1413	NA	0.37482	0.046081	0.0172721	1.76266
HIST2H2BF	-0.0761343	0.18405	0.094341	0.0173635	1.76036
NTC_1124	NA	0.061351	0.28409	0.0174292	1.75872
MFSD12	NA	0.1865	0.093645	0.0174648	1.75784
CKB	0.343945	0.50534	0.034595	0.0174822	1.7574
CR1L	NA	0.14187	0.12358	0.0175323	1.75616
NTC_1044	NA	0.043149	0.40641	0.0175362	1.75606
KLK10	NA	0.49261	0.035651	0.017562	1.75543
PSMB8	0.64986	0.24575	0.071519	0.0175758	1.75509
NTC_1165	NA	0.94702	0.018571	0.0175871	1.75481
CLDN23	0.634568	0.044443	0.39666	0.0176288	1.75378
CRYBB3	NA	0.15429	0.11442	0.0176539	1.75316
CLEC2B	NA	0.31297	0.056609	0.0177169	1.75161
NTC_1404	NA	0.20624	0.085951	0.0177265	1.75138
APOBEC3B	-0.446826	0.30213	0.058832	0.0177749	1.75019
LILRB3	0.192833	0.039152	0.45426	0.0177852	1.74994
DYSF	NA	0.26544	0.067003	0.0177853	1.74994
HLA-G	0.789129	0.19667	0.090489	0.0177965	1.74967
NTC_873	NA	0.31176	0.057106	0.0178034	1.7495
NTC_791	NA	0.74714	0.023842	0.0178133	1.74926
NTC_277	NA	0.74772	0.023842	0.0178271	1.74892
NTC_837	NA	0.74772	0.023842	0.0178271	1.74892
NTC_1129	NA	0.74772	0.023842	0.0178271	1.74892
NTC_1875	NA	0.74772	0.023842	0.0178271	1.74892
NTC_356	NA	0.74772	0.023842	0.0178271	1.74892
NTC_1032	NA	0.74772	0.023842	0.0178271	1.74892
ESM1	NA	0.041306	0.43257	0.0178677	1.74793
NTC_708	NA	0.02861	0.6246	0.0178698	1.74788
RIF1	0.165835	0.58015	0.030842	0.017893	1.74732
B3GAT2	NA	0.070442	0.25408	0.0178979	1.7472
NTC_1638	NA	0.096234	0.18665	0.0179621	1.74564
NTC_1179	NA	0.043149	0.41741	0.0180108	1.74447
NTC_493	NA	0.38484	0.046804	0.0180121	1.74444
GPR31	NA	0.04548	0.397	0.0180556	1.74339
DDX58	2.15192	0.07818	0.23125	0.0180791	1.74282
BAZ1A	0.0586931	0.17014	0.10645	0.0181114	1.74205
NCAPG	-0.0749569	0.070055	0.25884	0.018133	1.74153
NTC_515	NA	0.16602	0.10928	0.0181427	1.7413
NTC_428	NA	0.023508	0.7722	0.0181529	1.74105
NTC_191	NA	0.022051	0.82579	0.0182095	1.7397
NTC_347	NA	0.022051	0.82579	0.0182095	1.7397
GRIN2C	NA	0.96029	0.018976	0.0182225	1.73939
NTC_768	NA	0.075234	0.24237	0.0182345	1.73911
NTC_546	NA	0.16692	0.10928	0.018241	1.73895
NTC_688	NA	0.060626	0.30465	0.0184697	1.73354
NTC_338	NA	0.16602	0.11144	0.0185013	1.7328
NTC_1146	NA	0.049705	0.37256	0.0185181	1.7324
NTC_1019	NA	0.16602	0.11182	0.0185644	1.73132
PI4K2B	0.455559	0.074121	0.25102	0.0186059	1.73035
NTC_1170	NA	0.16692	0.11182	0.018665	1.72897
TMEM110	0.707288	0.039162	0.4789	0.0187547	1.72689
NTC_600	NA	0.086235	0.21792	0.0187923	1.72602
NTC_883	NA	0.086235	0.21792	0.0187923	1.72602
SCARB2	0.673548	0.4438	0.042349	0.0187945	1.72597
SAMD9	2.14692	0.030704	0.61464	0.0188719	1.72418
NTC_1715	NA	0.17691	0.10672	0.0188798	1.724
YPEL4	NA	0.086609	0.21815	0.0188938	1.72368
CCL13	1.0386	0.045825	0.41265	0.0189097	1.72332
NTC_1646	NA	0.023352	0.80983	0.0189112	1.72328
NTC_337	NA	0.20764	0.091199	0.0189366	1.7227
NTC_1033	NA	0.019675	0.9662	0.01901	1.72102
NTC_81	NA	0.06706	0.28409	0.0190511	1.72008
ZNF547	NA	0.43756	0.043621	0.0190868	1.71927
NTC_1674	NA	0.028955	0.65921	0.0190874	1.71925
FAM26F	0.481571	0.15381	0.12435	0.0191263	1.71837
DEFA1	NA	0.076863	0.24885	0.0191274	1.71835
HESX1	2.67869	0.11057	0.17315	0.0191452	1.71794
GBP4	1.91708	0.044251	0.43398	0.019204	1.71661
LYSMD2	0.502005	0.021116	0.91287	0.0192762	1.71498
SNX5	-0.164483	0.37373	0.051593	0.0192819	1.71485
PHLDA2	NA	0.027598	0.70015	0.0193227	1.71393
NTC_925	NA	0.06669	0.29028	0.0193588	1.71312
NTC_1603	NA	0.079897	0.24237	0.0193646	1.71299
NTC_193	NA	0.079897	0.24237	0.0193646	1.71299
NTC_1313	NA	0.079897	0.24237	0.0193646	1.71299
NTC_913	NA	0.079897	0.24237	0.0193646	1.71299
NTC_367	NA	0.079897	0.24237	0.0193646	1.71299
NTC_1500	NA	0.079897	0.24237	0.0193646	1.71299
NR4A3	NA	0.38238	0.050838	0.0194394	1.71132
CLEC4D	NA	0.10086	0.19365	0.0195315	1.70926
NTC_1460	NA	0.21505	0.091199	0.0196123	1.70747
NTC_638	NA	0.78483	0.025068	0.0196741	1.7061
NTC_905	NA	0.043149	0.45782	0.0197545	1.70433
C18ORF54	-0.169547	0.044376	0.44546	0.0197677	1.70404
NTC_1475	NA	0.85579	0.023133	0.019797	1.7034
NTC_54	NA	0.043149	0.45905	0.0198075	1.70317
NTC_64	NA	0.043149	0.45905	0.0198075	1.70317
NTC_186	NA	0.42359	0.046804	0.0198257	1.70277
SLC1A4	0.0563948	0.31548	0.06295	0.0198595	1.70203
ALDH1A2	NA	0.43211	0.046048	0.0198978	1.70119
LIN37	0.264634	0.021216	0.93811	0.0199029	1.70108
NTC_1530	NA	0.03561	0.55902	0.0199067	1.701
NTC_1123	NA	0.43219	0.046081	0.0199157	1.7008
ADAMTS7	NA	0.10079	0.19805	0.0199615	1.69981
NTC_670	NA	0.21919	0.091199	0.0199899	1.69919
ATP7A	0.108327	0.029847	0.66989	0.0199942	1.6991
NTC_503	NA	0.090979	0.21988	0.0200045	1.69887
LPGAT1	-0.245076	0.19163	0.10455	0.0200349	1.69821
NTC_713	NA	0.060626	0.33122	0.0200805	1.69722
LGALS9B	1.12451	0.40921	0.049299	0.0201736	1.69522
KAL1	-0.0858828	0.042785	0.4731	0.0202416	1.69376
ISG20	3.70224	0.079651	0.25443	0.0202656	1.69324
NTC_145	NA	0.043149	0.47002	0.0202809	1.69291
NTC_1037	NA	0.13194	0.15374	0.0202845	1.69284
SERINC2	0.111249	0.11887	0.17117	0.020347	1.6915
PDE7B	-0.227826	0.074	0.27497	0.0203478	1.69148
LAMP3	0.53062	0.39103	0.052215	0.0204176	1.68999
NTC_1045	NA	0.27087	0.075713	0.0205084	1.68807
NTC_903	NA	0.27087	0.075713	0.0205084	1.68807
NTC_728	NA	0.20764	0.098893	0.0205341	1.68752
NTC_953	NA	0.072372	0.28409	0.0205602	1.68697
TIFAB	0.677457	0.2589	0.079415	0.0205605	1.68697
GZMB	NA	0.26466	0.078167	0.0206877	1.68429
EXOSC9	0.703852	0.33729	0.061708	0.0208135	1.68166
NTC_490	NA	0.099185	0.20988	0.0208169	1.68158
RSPH9	NA	0.16132	0.12914	0.0208329	1.68125
NTC_1868	NA	0.12422	0.16789	0.0208553	1.68078
GIMAP8	0.111782	0.12223	0.17102	0.0209038	1.67978
NTC_1071	NA	0.0374	0.55902	0.0209073	1.6797
NTC_438	NA	0.11231	0.18665	0.0209627	1.67855
FITM1	NA	0.04009	0.52334	0.0209807	1.67818
NTC_1128	NA	0.11242	0.18665	0.0209832	1.67813
2018-09-03	0.199637	0.16018	0.13214	0.0211662	1.67436
NTC_918	NA	0.024833	0.85236	0.0211667	1.67435
CPEB3	0.089422	0.18779	0.11292	0.0212052	1.67356
ACAP1	-0.111681	0.043759	0.48502	0.021224	1.67317
NTC_661	NA	0.21867	0.097071	0.0212265	1.67312
ARHGEF26	NA	0.70743	0.030023	0.0212392	1.67286
NTC_1864	NA	0.21423	0.099161	0.0212433	1.67278
SGIP1	0.185676	0.14627	0.14622	0.0213876	1.66984
NTC_1465	NA	0.23486	0.091199	0.021419	1.6692
NTC_225	NA	0.21867	0.098893	0.0216249	1.66505
PSAT1	0.461371	0.073263	0.29705	0.0217628	1.66229
WNT5A	NA	0.29454	0.07423	0.0218637	1.66028
SRXN1	0.204383	0.42033	0.052044	0.0218757	1.66004
NTC_1000	NA	0.13051	0.16789	0.0219113	1.65933
NTC_161	NA	0.13051	0.16789	0.0219113	1.65933
NTC_276	NA	0.13051	0.16789	0.0219113	1.65933
NTC_17	NA	0.099185	0.22205	0.022024	1.6571
CD274	NA	0.027311	0.80673	0.0220326	1.65693
NTC_976	NA	0.072372	0.30657	0.0221871	1.6539
SLIT2	NA	0.023022	0.96962	0.0223226	1.65126
NTC_224	NA	0.028955	0.7722	0.0223591	1.65055
TMEM229B	0.438802	0.17572	0.12753	0.0224096	1.64957
MDK	0.381418	0.17318	0.12958	0.0224407	1.64896
NTC_607	NA	0.024833	0.90522	0.0224793	1.64822
NTC_722	NA	0.023508	0.95692	0.0224953	1.64791
NTC_1440	NA	0.48157	0.046804	0.0225394	1.64706
NTC_87	NA	0.87452	0.025798	0.0225609	1.64664
RIPK2	0.409458	0.10864	0.20772	0.0225667	1.64653
NTC_298	NA	0.49333	0.046081	0.0227331	1.64334
TSACC	NA	0.059151	0.38712	0.0228985	1.64019
LPXN	-0.352466	0.52798	0.043378	0.0229027	1.64011
ESR1	NA	0.052912	0.43317	0.0229199	1.63979
NTC_795	NA	0.12863	0.17884	0.0230042	1.63819
NTC_462	NA	0.13768	0.16789	0.0231151	1.6361
MEX3B	NA	0.10386	0.22292	0.0231525	1.6354
MREG	NA	0.28745	0.080665	0.0231872	1.63475
NTC_1014	NA	0.40607	0.057106	0.023189	1.63472
NTC_1028	NA	0.096234	0.24237	0.0233242	1.63219
CPNE7	NA	0.09165	0.25532	0.0234001	1.63078
NTC_674	NA	0.24159	0.097071	0.0234514	1.62983
MC5R	NA	0.062665	0.37436	0.0234593	1.62969
NTC_1595	NA	0.071078	0.33122	0.0235425	1.62815
MOAP1	-0.0764385	0.045716	0.51683	0.0236274	1.62658
TTC40	NA	0.07351	0.32459	0.0238606	1.62232
NTC_911	NA	0.42359	0.056396	0.0238888	1.62181
NTC_1654	NA	0.089397	0.26751	0.0239146	1.62134
NTC_1420	NA	0.089397	0.26751	0.0239146	1.62134
NTC_1637	NA	0.090979	0.26421	0.0240376	1.61911
B3GALT4	-0.158783	0.075725	0.31763	0.0240525	1.61884
NTC_1740	NA	0.16602	0.14566	0.0241825	1.6165
ENPP2	1.01411	0.044622	0.54242	0.0242039	1.61612
NTC_336	NA	0.28163	0.085951	0.0242064	1.61607
BTN3A2	0.271578	0.94836	0.025596	0.0242742	1.61485
NRARP	NA	0.041249	0.5886	0.0242792	1.61477
NTC_1549	NA	0.13821	0.17596	0.0243194	1.61405
NTC_1497	NA	0.090979	0.26751	0.0243378	1.61372
NTC_1860	NA	0.090979	0.26751	0.0243378	1.61372
NTC_753	NA	0.086339	0.28409	0.024528	1.61034
NTC_1381	NA	0.086339	0.28409	0.024528	1.61034
NTC_892	NA	0.086339	0.28409	0.024528	1.61034
NTC_90	NA	0.15955	0.15374	0.0245292	1.61032
PHC3	0.187242	0.5221	0.047104	0.024593	1.60919
NTC_512	NA	0.055082	0.44654	0.0245963	1.60913
NTC_349	NA	0.043149	0.57188	0.0246761	1.60772
NTC_1452	NA	0.043149	0.57188	0.0246761	1.60772
PRKD2	0.00376874	0.10948	0.22711	0.024864	1.60443
GRASP	NA	0.44124	0.056411	0.0248908	1.60396
NTC_969	NA	0.046737	0.5333	0.0249248	1.60337
NTC_890	NA	0.06706	0.37256	0.0249839	1.60234
GPR161	NA	0.049761	0.5023	0.024995	1.60215
NRN1	NA	0.073699	0.33972	0.025037	1.60142
NTC_1202	NA	0.29214	0.085951	0.0251097	1.60016
ZNF540	NA	0.093273	0.26996	0.02518	1.59894
EMP2	NA	0.15617	0.16161	0.0252386	1.59793
NTC_1299	NA	0.39207	0.064399	0.0252489	1.59776
SPTBN4	NA	0.20831	0.12157	0.0253242	1.59646
CD300E	NA	0.57904	0.043771	0.0253452	1.5961
FILIP1L	-0.410369	0.2493	0.10216	0.0254685	1.594
NTC_1050	NA	0.16602	0.15374	0.0255239	1.59305
APOBEC3D	-0.0865803	0.058124	0.43923	0.0255298	1.59295
P2RX7	0.331643	0.027834	0.92013	0.0256109	1.59158
FAM135B	-0.714541	0.081018	0.31624	0.0256211	1.5914
CAMSAP2	NA	0.2911	0.08842	0.0257391	1.58941
KLK9	NA	0.093722	0.27518	0.0257904	1.58854
NTC_453	NA	0.043149	0.59789	0.0257984	1.58841
TPRG1	NA	0.19193	0.13454	0.0258223	1.58801
NTC_1588	NA	0.09682	0.26751	0.0259003	1.58669
CMPK2	3.33686	0.18084	0.14346	0.0259433	1.58597
PCDH11X	NA	0.15941	0.16275	0.025944	1.58596
NTC_1237	NA	0.026796	0.96832	0.0259471	1.58591
NTC_181	NA	0.31873	0.081891	0.0261011	1.58334
RALGDS	-0.0729512	0.066071	0.39513	0.0261066	1.58325
GAL3ST1	NA	0.22942	0.11407	0.0261699	1.5822
NTC_852	NA	0.45893	0.057106	0.0262077	1.58157
NTC_835	NA	0.10152	0.25853	0.026246	1.58094
PKDCC	0.0264687	0.16473	0.15949	0.0262728	1.58049
NTC_72	NA	0.27087	0.097071	0.0262936	1.58015
ATL1	NA	0.05222	0.50451	0.0263455	1.57929
ERLIN1	0.0266124	0.095745	0.27549	0.0263768	1.57878
NTC_1626	NA	0.02861	0.92287	0.0264033	1.57834
NTC_1812	NA	0.086339	0.30657	0.0264689	1.57726
PRKAG3	NA	0.074272	0.35698	0.0265136	1.57653
NTC_1450	NA	0.099185	0.26751	0.026533	1.57621
NTC_1571	NA	0.099185	0.26751	0.026533	1.57621
DEFA3	NA	0.5057	0.052575	0.0265872	1.57533
FCRL4	NA	0.027317	0.9748	0.0266286	1.57465
NTC_643	NA	0.25012	0.10672	0.0266928	1.57361
NTC_1253	NA	0.02861	0.93316	0.0266977	1.57353
CYP27B1	-0.00542769	0.8024	0.03335	0.02676	1.57251
NTC_672	NA	0.23935	0.11182	0.0267641	1.57245
NTC_1011	NA	0.23935	0.11182	0.0267641	1.57245
NTC_502	NA	0.19337	0.13892	0.026863	1.57085
PCDH17	NA	0.074938	0.35868	0.0268788	1.57059
NTC_1402	NA	0.39207	0.068566	0.0268827	1.57053
NTC_679	NA	0.39207	0.068661	0.0269199	1.56993
NTC_620	NA	0.043149	0.6246	0.0269509	1.56943
NTC_182	NA	0.043149	0.6246	0.0269509	1.56943
GADD45G	NA	0.057374	0.47054	0.0269968	1.56869
NTC_717	NA	0.12422	0.21988	0.0273135	1.56362
MYO1C	-0.0145203	0.30463	0.08989	0.0273832	1.56252
OAS2	3.35501	0.19984	0.13715	0.0274081	1.56212
NTC_373	NA	0.51802	0.052974	0.0274416	1.56159
NTC_1622	NA	0.33578	0.081891	0.0274974	1.56071
NTC_1682	NA	0.23486	0.1175	0.0275961	1.55915
GPR157	NA	0.45012	0.061327	0.0276045	1.55902
NTC_414	NA	0.035928	0.7722	0.0277436	1.55684
NTC_803	NA	0.035928	0.7722	0.0277436	1.55684
NTC_146	NA	0.032307	0.862	0.0278486	1.5552
FAM19A2	NA	0.1029	0.27093	0.0278787	1.55473
NTC_732	NA	0.090979	0.30657	0.0278914	1.55453
JUP	0.857824	0.11741	0.23779	0.0279189	1.5541
ITGAV	-0.0453668	0.32591	0.085717	0.027936	1.55384
NTC_394	NA	0.25086	0.11144	0.0279558	1.55353
NTC_482	NA	0.16692	0.16789	0.0280242	1.55247
PSMB9	1.43194	0.59477	0.047266	0.0281124	1.5511
APOL2	0.445184	0.20482	0.13748	0.0281587	1.55039
MITF	0.0208493	0.030331	0.92903	0.0281784	1.55008
CARD17	NA	0.044978	0.62733	0.028216	1.5495
MFI2	0.0232552	0.1193	0.23657	0.0282228	1.5494
NTC_991	NA	0.57716	0.049031	0.0282987	1.54823
NTC_1075	NA	0.25964	0.10928	0.0283735	1.54709
NTC_857	NA	0.93131	0.030482	0.0283882	1.54686
RTN2	-0.188666	0.38587	0.073707	0.0284413	1.54605
ABCG2	NA	0.43093	0.066067	0.0284703	1.54561
HMSD	NA	0.47314	0.060424	0.028589	1.5438
NTC_520	NA	0.086339	0.33122	0.0285972	1.54368
NTC_792	NA	0.20624	0.13892	0.0286509	1.54286
NTC_1885	NA	0.10757	0.26653	0.0286706	1.54256
IFI27L2	-0.132335	0.22207	0.12912	0.0286737	1.54252
NTC_1797	NA	0.028955	0.99173	0.0287155	1.54188
NTC_958	NA	0.13194	0.21792	0.0287524	1.54133
CCM2L	NA	0.43571	0.066193	0.028841	1.53999
FAM200A	NA	0.64929	0.044483	0.0288824	1.53937
NTC_291	NA	0.031299	0.92287	0.0288849	1.53933
CASP1	0.688637	0.069667	0.41622	0.0289968	1.53765
NTC_660	NA	0.13194	0.21988	0.029011	1.53744
NTC_1612	NA	0.13194	0.21988	0.029011	1.53744
NTC_770	NA	0.11242	0.25853	0.0290639	1.53665
MAP3K8	-0.039707	0.034414	0.84997	0.0292509	1.53386
NTC_284	NA	0.13194	0.22205	0.0292973	1.53317
DYNLL1	0.160474	0.055121	0.53222	0.0293365	1.53259
NTC_101	NA	0.26888	0.10928	0.0293832	1.5319
ARL5B	0.376529	0.22301	0.13215	0.0294708	1.53061
ADAMTS14	NA	0.22174	0.13306	0.0295047	1.53011
MXD1	-0.308958	0.14462	0.20428	0.029543	1.52955
NTC_1294	NA	0.45893	0.064399	0.0295546	1.52937
NTC_200	NA	0.17691	0.16789	0.0297014	1.52722
NTC_442	NA	0.32664	0.091199	0.0297892	1.52594
NTC_576	NA	0.32664	0.091199	0.0297892	1.52594
NTC_544	NA	0.032307	0.92287	0.0298152	1.52556
NTC_486	NA	0.080046	0.37256	0.0298219	1.52546
NTC_79	NA	0.080046	0.37256	0.0298219	1.52546
ZNF200	-0.0219227	0.057804	0.51607	0.0298309	1.52533
ICAM1	0.377116	0.030789	0.96978	0.0298586	1.52493
ZNF257	NA	0.10001	0.30014	0.030017	1.52263
NTC_1236	NA	0.28163	0.10672	0.0300556	1.52208
DSE	0.187357	0.044407	0.6776	0.0300902	1.52158
NTC_573	NA	0.090979	0.33122	0.0301341	1.52094
NTC_1810	NA	0.090979	0.33122	0.0301341	1.52094
NTC_658	NA	0.090979	0.33122	0.0301341	1.52094
NTC_982	NA	0.33064	0.091199	0.030154	1.52065
NTC_118	NA	0.10631	0.28409	0.0302016	1.51997
NTC_749	NA	0.10631	0.28409	0.0302016	1.51997
NTC_1651	NA	0.53008	0.057106	0.0302707	1.51898
NTC_1690	NA	0.039276	0.7722	0.0303289	1.51814
PLIN2	0.22685	0.080141	0.37881	0.0303582	1.51772
NTC_1195	NA	0.27087	0.11289	0.0305785	1.51458
C21ORF91	0.183751	0.095095	0.32162	0.0305845	1.5145
NTC_355	NA	0.090979	0.3362	0.0305871	1.51446
NTC_494	NA	0.086339	0.35442	0.0306003	1.51427
MAX	0.0328772	0.99576	0.030883	0.0307521	1.51213
B2M	0.137385	0.17211	0.17936	0.0308696	1.51047
ASPA	NA	0.38203	0.080855	0.030889	1.5102
UGT1A1	NA	0.079139	0.3913	0.0309671	1.5091
NTC_334	NA	0.24159	0.1284	0.0310202	1.50836
NTC_1093	NA	0.24159	0.1284	0.0310202	1.50836
ADORA2A	0.206812	0.46426	0.066936	0.0310757	1.50758
LRRC32	NA	0.048372	0.64249	0.0310785	1.50754
ARHGAP25	0.192921	0.11307	0.27677	0.0312944	1.50453
IMPA2	-0.457689	0.55589	0.056359	0.0313294	1.50405
ZBED1	0.20971	0.048842	0.64228	0.0313702	1.50348
NTC_1345	NA	0.3456	0.091199	0.0315184	1.50144
NTC_685	NA	0.3456	0.091199	0.0315184	1.50144
NTC_1264	NA	0.3456	0.091199	0.0315184	1.50144
NTC_24	NA	0.043149	0.73677	0.0317909	1.4977
NTC_808	NA	0.10152	0.31321	0.0317971	1.49761
BLZF1	-0.132586	0.40273	0.079041	0.0318322	1.49713
MYO6	-0.146869	0.26193	0.12186	0.0319188	1.49595
SDS	0.470349	0.03256	0.9806	0.0319283	1.49582
FAM3C	0.0186	0.25116	0.12725	0.0319601	1.49539
NTC_1150	NA	0.055242	0.57974	0.032026	1.4945
C3AR1	0.278689	0.20591	0.15559	0.0320375	1.49434
TUBB1	NA	0.28129	0.11405	0.0320811	1.49375
NTC_1635	NA	0.53008	0.060522	0.0320815	1.49375
UGT1A7	NA	0.074448	0.43108	0.032093	1.49359
NTC_710	NA	0.39207	0.081891	0.032107	1.4934
NTC_126	NA	0.39207	0.081891	0.032107	1.4934
NTC_59	NA	0.25086	0.1284	0.0322104	1.492
NTC_916	NA	0.10631	0.30465	0.0323873	1.48962
NTC_844	NA	0.35621	0.091199	0.032486	1.4883
NTC_1188	NA	0.057602	0.56537	0.0325664	1.48723
HTR1D	NA	0.12048	0.27059	0.0326007	1.48677
NTC_1041	NA	0.043149	0.75956	0.0327743	1.48447
SKIL	0.0146702	0.051587	0.63688	0.0328547	1.4834
PLSCR1	2.30289	0.23082	0.1424	0.0328688	1.48322
NTC_439	NA	0.36107	0.091199	0.0329292	1.48242
NTC_364	NA	0.36107	0.091199	0.0329292	1.48242
NTC_91	NA	0.36107	0.091199	0.0329292	1.48242
SDC3	NA	0.045115	0.73106	0.0329818	1.48173
GART	0.278371	0.70563	0.047058	0.0332055	1.47879
NTC_212	NA	0.12422	0.26751	0.0332301	1.47847
NTC_1808	NA	0.090979	0.36539	0.0332428	1.4783
DHFRL1	0.00488249	0.061119	0.54414	0.0332573	1.47811
EOMES	0.00701869	0.99329	0.033494	0.0332693	1.47796
SPTA1	0.142316	0.059623	0.55954	0.0333615	1.47676
ADAP2	0.0148719	0.18615	0.17997	0.0335014	1.47494
HSPA6	0.0832252	0.099629	0.3367	0.0335451	1.47437
NTC_203	NA	0.21867	0.15374	0.0336183	1.47342
ZNF436	0.0175071	0.061867	0.54416	0.0336655	1.47281
SRRM3	NA	0.22232	0.15183	0.0337548	1.47166
RPL22	-0.463282	0.31567	0.10712	0.0338146	1.4709
NTC_1375	NA	0.20183	0.16789	0.0338852	1.46999
NTC_1120	NA	0.090979	0.37256	0.0338951	1.46986
NTC_1323	NA	0.16692	0.20336	0.0339449	1.46923
NTC_754	NA	0.16692	0.20336	0.0339449	1.46923
PRICKLE1	-0.26013	0.10812	0.31427	0.0339789	1.46879
HLA-DPA1	0.717389	0.27971	0.12186	0.0340855	1.46743
HEG1	0.783706	0.4342	0.078561	0.0341112	1.4671
NTC_1061	NA	0.13194	0.25878	0.0341434	1.46669
SLC25A28	0.504914	0.58375	0.058859	0.0343589	1.46396
PATL2	0.459965	0.12377	0.27884	0.034512	1.46203
MNDA	0.558087	0.18449	0.18782	0.0346509	1.46029
CLEC4E	NA	0.15509	0.22353	0.0346673	1.46008
DUSP16	0.276939	0.045238	0.76662	0.0346804	1.45992
CXCL1	NA	0.044829	0.77689	0.0348272	1.45808
NTC_1847	NA	0.57716	0.060522	0.0349309	1.45679
NTC_1386	NA	0.29214	0.11982	0.0350042	1.45588
NTC_1192	NA	0.38484	0.091199	0.035097	1.45473
TMEM62	0.392504	0.11386	0.30905	0.0351884	1.4536
ZNF225	-0.112638	0.67678	0.052095	0.0352569	1.45276
NTC_985	NA	0.33064	0.10672	0.0352859	1.4524
CD244	-0.238219	0.12751	0.27781	0.0354236	1.45071
NTC_1466	NA	0.15955	0.22205	0.0354281	1.45065
AXL	2.78885	0.04407	0.80402	0.0354332	1.45059
FUT4	0.0635387	0.064865	0.54783	0.035535	1.44934
NTC_811	NA	0.33329	0.10672	0.0355687	1.44893
FMNL2	NA	0.70432	0.050587	0.0356294	1.44819
NXPH4	NA	0.055833	0.63926	0.0356918	1.44743
NTC_1705	NA	0.10631	0.3362	0.0357414	1.44683
DDX24	0.188175	0.077199	0.46357	0.0357871	1.44627
NTC_1667	NA	0.058936	0.60728	0.0357907	1.44623
NTC_396	NA	0.043149	0.83244	0.035919	1.44468
HCN3	-0.169404	0.18921	0.19056	0.0360559	1.44302
TMEM171	NA	0.072593	0.49914	0.0362341	1.44088
NTC_673	NA	0.039276	0.92287	0.0362466	1.44073
ZNF616	-0.191457	0.26782	0.1354	0.0362628	1.44054
MCOLN2	0.19604	0.14439	0.25131	0.0362867	1.44025
DPYS	NA	0.18735	0.19431	0.036404	1.43885
NTC_1427	NA	0.16602	0.21988	0.0365045	1.43765
ALDH1L2	0.451211	0.38286	0.095376	0.0365157	1.43752
NTC_4	NA	0.13821	0.26421	0.0365165	1.43751
PLSCR4	-0.294386	0.29688	0.12364	0.0367062	1.43526
NTC_680	NA	0.068835	0.5333	0.0367097	1.43522
IL6	NA	0.19229	0.19148	0.0368197	1.43392
NTC_630	NA	0.037142	0.99173	0.0368348	1.43374
SAMHD1	0.0474379	0.39618	0.093105	0.0368863	1.43313
DMXL2	-0.453467	0.15517	0.23828	0.0369739	1.4321
NTC_326	NA	0.17624	0.20988	0.0369893	1.43192
NTC_412	NA	0.40607	0.091199	0.0370332	1.43141
NTC_1649	NA	0.33329	0.11182	0.0372685	1.42866
CCL1	NA	0.039885	0.93453	0.0372737	1.4286
NTC_565	NA	0.40873	0.091199	0.0372758	1.42857
NTC_937	NA	0.43219	0.086496	0.0373827	1.42733
NTC_1302	NA	0.35059	0.10672	0.037415	1.42695
CCDC92	-0.173172	0.14305	0.26162	0.0374247	1.42684
NTC_1759	NA	0.20058	0.18665	0.0374383	1.42668
NTC_1201	NA	0.057602	0.65144	0.0375242	1.42569
TAPBPL	0.220751	0.1816	0.20665	0.0375276	1.42565
SERPINB7	0.149021	0.18715	0.2006	0.0375423	1.42548
PLK2	NA	0.20781	0.18087	0.0375866	1.42497
NTC_988	NA	0.27087	0.13892	0.0376293	1.42447
MSMB	NA	0.10568	0.35662	0.0376876	1.4238
NTC_1029	NA	0.06669	0.56537	0.0377045	1.42361
NTC_245	NA	0.082353	0.45905	0.0378041	1.42246
NTC_397	NA	0.090979	0.41741	0.0379755	1.4205
PLA1A	NA	0.10519	0.36144	0.0380199	1.41999
DRAM1	0.100606	0.15039	0.25296	0.0380427	1.41973
DCUN1D3	-0.0483123	0.51971	0.073317	0.0381036	1.41903
NTC_464	NA	0.72176	0.052974	0.0382345	1.41754
NTC_1213	NA	0.21423	0.17884	0.0383129	1.41666
GPR35	0.286693	0.7542	0.050958	0.0384325	1.4153
NTC_293	NA	0.67387	0.057106	0.038482	1.41474
NTC_404	NA	0.36107	0.10672	0.0385334	1.41416
PMEPA1	NA	0.2345	0.16469	0.0386198	1.41319
C16ORF52	-0.0774038	0.5783	0.066869	0.0386703	1.41262
FNDC7	NA	0.076708	0.50442	0.038693	1.41237
AZI2	0.500467	0.14925	0.25945	0.0387229	1.41203
TCN2	NA	0.30153	0.12888	0.0388612	1.41048
NTC_1277	NA	0.072372	0.53734	0.0388884	1.41018
NTC_1901	NA	0.046737	0.83244	0.0389057	1.40999
NTC_1528	NA	0.046737	0.83244	0.0389057	1.40999
NTC_1720	NA	0.56666	0.068661	0.0389074	1.40997
NTC_592	NA	0.090979	0.43162	0.0392684	1.40596
PNRC1	NA	0.24536	0.16022	0.0393116	1.40548
SEC22B	0.229572	0.37998	0.10353	0.0393393	1.40517
NTC_1694	NA	0.09682	0.40641	0.0393486	1.40507
AKT3	0.102412	0.040637	0.97209	0.0395028	1.40337
MVB12B	NA	0.18037	0.21911	0.0395209	1.40317
RIMS3	-0.402212	0.16783	0.23566	0.0395508	1.40284
C1QA	NA	0.49517	0.079876	0.0395522	1.40283
IL17RB	NA	0.066998	0.59041	0.0395563	1.40278
NTC_595	NA	0.36258	0.10928	0.0396227	1.40206
NTC_751	NA	0.055242	0.71798	0.0396627	1.40162
RASGRP3	0.517079	0.046203	0.8598	0.0397253	1.40093
NTC_1792	NA	0.35621	0.11182	0.0398314	1.39977
NTC_1585	NA	0.43468	0.091781	0.0398954	1.39908
NTC_307	NA	0.043149	0.92506	0.0399154	1.39886
NTC_1395	NA	0.082353	0.48555	0.0399865	1.39809
TJP1	NA	0.25543	0.15665	0.0400131	1.3978
ABCB1	NA	0.95404	0.041997	0.0400668	1.39722
APOBEC3A_B	NA	0.060607	0.66148	0.0400903	1.39696
RGS16	0.155609	0.25434	0.15763	0.0400916	1.39695
NTC_411	NA	0.06706	0.59789	0.0400945	1.39692
FBXO6	1.79515	0.065291	0.61489	0.0401468	1.39635
NTC_1905	NA	0.40607	0.098893	0.0401575	1.39623
NTC_745	NA	0.13194	0.30465	0.0401955	1.39582
NTC_3	NA	0.043149	0.9358	0.0403788	1.39385
NTC_1687	NA	0.043149	0.9358	0.0403788	1.39385
NTC_801	NA	0.13194	0.30657	0.0404488	1.39309
NTC_1295	NA	0.13194	0.30657	0.0404488	1.39309
NTC_304	NA	0.13194	0.30657	0.0404488	1.39309
ALDH1A1	-0.333691	0.075029	0.53917	0.0404534	1.39305
SLC1A1	NA	0.30424	0.13299	0.0404609	1.39296
ZNF175	-0.0655779	0.074756	0.54259	0.0405619	1.39188
YJEFN3	0.0409434	0.09396	0.43176	0.0405682	1.39181
ARRDC3	0.0142265	0.93905	0.043207	0.0405735	1.39176
NTC_723	NA	0.090979	0.44654	0.0406258	1.3912
PLAU	-0.129326	0.068102	0.59715	0.0406671	1.39076
RNASEL	0.0934843	0.68871	0.059108	0.0407083	1.39032
TRIM68	0.0648555	0.23351	0.17458	0.0407662	1.3897
CD9	NA	0.44801	0.091132	0.040828	1.38904
NTC_1695	NA	0.25086	0.163	0.0408902	1.38838
NTC_1175	NA	0.21919	0.18665	0.0409118	1.38815
NTC_702	NA	0.072372	0.56537	0.040917	1.3881
NTC_618	NA	0.31873	0.1284	0.0409249	1.38801
NBN	0.39983	0.063671	0.64548	0.0410984	1.38618
OSM	0.206303	0.084389	0.48752	0.0411413	1.38572
BTC	NA	0.044991	0.91582	0.0412037	1.38506
NTC_747	NA	0.071078	0.57974	0.0412068	1.38503
NTC_650	NA	0.043149	0.95692	0.0412901	1.38415
FN1	NA	0.10911	0.37871	0.041321	1.38383
NTC_1108	NA	0.13194	0.31321	0.0413249	1.38379
NTC_1610	NA	0.78228	0.052883	0.0413693	1.38332
NTC_616	NA	0.072372	0.57188	0.0413881	1.38312
NTC_299	NA	0.78228	0.052974	0.0414405	1.38258
NTC_110	NA	0.78483	0.052974	0.0415756	1.38116
NTC_1641	NA	0.79073	0.052974	0.0418881	1.37791
NTC_1424	NA	0.43219	0.097071	0.0419531	1.37724
WNT1	NA	0.76907	0.054605	0.0419951	1.3768
KPNA7	NA	0.16592	0.25315	0.0420026	1.37672
NTC_718	NA	0.043149	0.97363	0.0420112	1.37664
SSBP3	0.0781237	0.060122	0.69887	0.0420175	1.37657
ODF3B	1.31418	0.57569	0.072998	0.0420242	1.3765
DZIP1L	-0.282236	0.072848	0.57918	0.0421921	1.37477
NTC_327	NA	0.043149	0.97853	0.0422226	1.37446
NTC_1435	NA	0.37482	0.11289	0.0423134	1.37352
KREMEN2	-0.074807	0.42444	0.09976	0.0423421	1.37323
KBTBD8	0.380681	0.2361	0.17948	0.0423752	1.37289
NTC_1633	NA	0.043149	0.98444	0.0424776	1.37184
NTC_1250	NA	0.055082	0.7722	0.0425343	1.37126
NTC_273	NA	0.21919	0.19483	0.0427048	1.36952
NTC_140	NA	0.17624	0.24237	0.0427153	1.36942
NTC_495	NA	0.21919	0.19495	0.0427311	1.36926
NTC_1152	NA	0.21919	0.19495	0.0427311	1.36926
NTC_309	NA	0.21919	0.19495	0.0427311	1.36926
NTC_1288	NA	0.21919	0.19495	0.0427311	1.36926
NTC_125	NA	0.21919	0.19495	0.0427311	1.36926
CD226	NA	0.11589	0.36876	0.0427356	1.36921
NTC_1609	NA	0.43219	0.098893	0.0427406	1.36916
NTC_329	NA	0.43219	0.098893	0.0427406	1.36916
SEMA4D	-0.183151	0.68462	0.062434	0.0427436	1.36913
NTC_1472	NA	0.090979	0.47002	0.0427619	1.36894
ARNT2	NA	0.45282	0.0952	0.0431085	1.36544
CDK17	NA	0.40407	0.10695	0.0432153	1.36436
YAP1	NA	0.23133	0.18738	0.0433466	1.36304
NTC_1079	NA	0.058936	0.73677	0.0434223	1.36229
OR2B11	NA	0.22837	0.19027	0.043452	1.36199
CTTNBP2NL	NA	0.23093	0.18823	0.043468	1.36183
MINPP1	0.324205	0.04455	0.98099	0.0437031	1.35949
NTC_1668	NA	0.16602	0.26421	0.0438641	1.35789
SELL	NA	0.26472	0.16583	0.0438985	1.35755
NTC_1593	NA	0.072372	0.60728	0.0439501	1.35704
NTC_111	NA	0.072372	0.60728	0.0439501	1.35704
IFIT3	3.21825	0.052678	0.83547	0.0440109	1.35644
NTC_1877	NA	0.96987	0.045419	0.0440505	1.35605
NTC_1655	NA	0.23697	0.18665	0.0442305	1.35428
NTC_821	NA	0.13194	0.3362	0.0443582	1.35303
RAB39A	NA	0.12884	0.34435	0.0443661	1.35295
NTC_1052	NA	0.21867	0.20336	0.0444687	1.35195
NTC_470	NA	0.057602	0.7722	0.0444803	1.35183
NTC_1809	NA	0.96569	0.046081	0.0445	1.35164
PEA15	0.123447	0.075479	0.59139	0.0446375	1.3503
NPAS2	NA	0.26133	0.17131	0.0447684	1.34903
CSNK1G2	0.218572	0.052328	0.85627	0.0448069	1.34866
NTC_763	NA	0.25086	0.17884	0.0448638	1.3481
NTC_580	NA	0.047668	0.94487	0.0450401	1.3464
UPP2	NA	0.48673	0.092586	0.0450644	1.34617
NTC_1455	NA	0.27087	0.16789	0.0454764	1.34221
NTC_867	NA	0.50038	0.091199	0.0456342	1.34071
TRADD	0.150556	0.48908	0.093522	0.0457397	1.33971
GALNT2	-0.224251	0.072492	0.63163	0.0457881	1.33925
CAPN2	0.520093	0.1795	0.25537	0.0458389	1.33877
NTC_721	NA	0.71415	0.064399	0.0459905	1.33733
PVRL2	0.325587	0.41457	0.11111	0.0460629	1.33665
SLCO4A1	0.148434	0.43387	0.10618	0.0460683	1.3366
NTC_1781	NA	0.43219	0.10672	0.0461233	1.33608
NTC_1007	NA	0.13194	0.35442	0.0467622	1.33011
NTC_1360	NA	0.049705	0.94264	0.0468539	1.32925
NTC_1469	NA	0.19337	0.24237	0.0468671	1.32913
NTC_37	NA	0.68372	0.068566	0.0468799	1.32901
RPL41	0.0481054	0.10913	0.4308	0.0470132	1.32778
SFT2D2	0.224692	0.092265	0.51039	0.0470911	1.32706
NTC_1816	NA	0.66118	0.071417	0.0472195	1.32588
NTC_1681	NA	0.43219	0.10928	0.0472297	1.32578
CHAC1	0.63803	0.076064	0.62094	0.0472312	1.32577
NTC_129	NA	0.07636	0.6191	0.0472745	1.32537
NTC_1704	NA	0.07636	0.6191	0.0472745	1.32537
ZBTB46	-0.745429	0.17325	0.2729	0.0472799	1.32532
PKIB	0.336564	0.45112	0.10491	0.047327	1.32489
MAB21L2	-0.394957	0.19025	0.24945	0.0474579	1.32369
NTC_1400	NA	0.050766	0.9358	0.0475068	1.32324
NPIP	0.248455	0.12069	0.39391	0.047541	1.32293
DHDH	0.142196	0.12105	0.39296	0.0475678	1.32269
NTC_1768	NA	0.29214	0.163	0.0476188	1.32222
C2ORF66	NA	0.15055	0.31824	0.047911	1.31956
NTC_1557	NA	0.12863	0.37256	0.0479224	1.31946
SIX4	NA	0.20509	0.23399	0.047989	1.31886
NTC_190	NA	0.67232	0.071417	0.0480151	1.31862
RASGEF1B	NA	0.16754	0.28683	0.0480555	1.31826
C19ORF38	NA	0.28228	0.17029	0.0480695	1.31813
GTPBP1	0.479621	0.42492	0.11349	0.0482242	1.31674
DAGLA	0.010505	0.50695	0.095205	0.0482642	1.31638
C12ORF60	NA	0.18889	0.25552	0.0482652	1.31637
NTC_369	NA	0.086339	0.55902	0.0482652	1.31637
EHD4	0.569844	0.59199	0.081897	0.0484822	1.31442
NTC_386	NA	0.25975	0.18665	0.0484823	1.31442
AQP9	NA	0.08681	0.56008	0.0486205	1.31318
MYO10	0.372032	0.71621	0.068058	0.0487438	1.31208
NTC_994	NA	0.052291	0.93316	0.0487959	1.31162
NTC_1832	NA	0.090979	0.53734	0.0488867	1.31081
TRAF5	NA	0.094624	0.51673	0.0488951	1.31074
SUN2	NA	0.1902	0.25722	0.0489232	1.31048
NTC_1664	NA	0.75985	0.064399	0.0489336	1.31039
NTC_789	NA	0.40873	0.11982	0.048974	1.31003
NTC_335	NA	0.052291	0.9392	0.0491117	1.30881
FAM184A	-0.270323	0.94123	0.052347	0.0492706	1.30741
NTC_1780	NA	0.18481	0.26751	0.0494385	1.30593
CCNA1	0.26693	0.769	0.064338	0.0494759	1.30561
NTC_955	NA	0.76984	0.064399	0.0495769	1.30472
PAX8	-0.180574	0.31529	0.15732	0.0496014	1.30451
GCLM	0.297883	0.9963	0.049831	0.0496466	1.30411
NTC_591	NA	0.055082	0.90199	0.0496834	1.30379
GMPR	0.766093	0.083668	0.59383	0.0496846	1.30378
ASB2	NA	0.094295	0.52705	0.0496982	1.30366
NTC_1796	NA	0.34213	0.14566	0.0498347	1.30247
ST3GAL5	0.386546	0.084558	0.58969	0.049863	1.30222
NTC_1742	NA	0.21919	0.22835	0.050052	1.30058
NTC_1894	NA	0.21919	0.22835	0.050052	1.30058
NTC_187	NA	0.086339	0.57974	0.0500542	1.30056
NTC_1525	NA	0.090979	0.55189	0.0502104	1.29921
NTC_163	NA	0.17691	0.28409	0.0502584	1.29879
TAS2R3	NA	0.17763	0.28297	0.050264	1.29874
AKAP8	-0.129115	0.37294	0.13516	0.0504066	1.29751
NTC_1040	NA	0.45137	0.11182	0.0504722	1.29695
NTC_536	NA	0.27087	0.18665	0.0505579	1.29621
PIM3	0.302394	0.1763	0.28922	0.0509895	1.29252
SCN5A	NA	0.18126	0.28183	0.0510845	1.29171
PSMB10	0.218985	0.41306	0.12397	0.051207	1.29067
NTC_552	NA	0.45893	0.11182	0.0513176	1.28973
ATCAY	NA	0.1041	0.4935	0.0513733	1.28926
SP140	0.0116335	0.28693	0.17914	0.0514006	1.28903
PPP1R10	0.278172	0.070073	0.73381	0.0514203	1.28887
NFXL1	0.108897	0.57953	0.088983	0.0515683	1.28762
NTC_1536	NA	0.48355	0.10672	0.0516045	1.28731
VGF	NA	0.10266	0.50288	0.0516257	1.28713
NTC_1026	NA	0.057602	0.89629	0.0516281	1.28711
PTGFRN	0.135896	0.07277	0.70966	0.051642	1.287
UGT1A8	NA	0.98008	0.052697	0.0516473	1.28695
NTC_96	NA	0.56666	0.091199	0.0516788	1.28669
NTC_686	NA	0.56684	0.091199	0.0516952	1.28655
NTC_164	NA	0.56684	0.091199	0.0516952	1.28655
NTC_374	NA	0.56684	0.091199	0.0516952	1.28655
NTC_741	NA	0.19337	0.26751	0.0517284	1.28627
BHLHE40	NA	0.95409	0.054348	0.0518529	1.28523
CREB3L3	NA	0.18809	0.2759	0.051894	1.28488
NTC_1275	NA	0.055082	0.94264	0.0519225	1.28464
NTC_1569	NA	0.055082	0.94264	0.0519225	1.28464
PVRIG	NA	0.20368	0.25498	0.0519343	1.28455
NTC_1605	NA	0.31873	0.163	0.051953	1.28439
TDRD7	0.120691	0.38938	0.13355	0.0520017	1.28398
NTC_292	NA	0.090979	0.57188	0.0520291	1.28375
TOR1B	1.40758	0.48898	0.10649	0.0520715	1.2834
NTC_252	NA	0.46685	0.11182	0.0522032	1.2823
NTC_773	NA	0.31176	0.16789	0.0523414	1.28115
SLC2A3	-0.192202	0.063754	0.82181	0.0523937	1.28072
NTC_920	NA	0.12556	0.41741	0.05241	1.28059
NTC_1392	NA	0.28163	0.18665	0.0525662	1.27929
IFT81	NA	0.17284	0.30491	0.0527006	1.27818
MARVELD2	NA	0.19259	0.27439	0.0528448	1.277
NTC_995	NA	0.06706	0.78842	0.0528714	1.27678
NTC_358	NA	0.47463	0.11182	0.0530731	1.27513
ENTPD7	-0.0658906	0.57295	0.092637	0.0530764	1.2751
NTC_1489	NA	0.18693	0.28409	0.0531049	1.27487
GADD45B	0.376495	0.074987	0.70841	0.0531215	1.27473
MET	0.124177	0.84549	0.062886	0.0531695	1.27434
HRASLS5	NA	0.16965	0.31446	0.0533481	1.27288
NTC_501	NA	0.13194	0.40641	0.0536217	1.27066
NTC_1881	NA	0.23486	0.22835	0.0536303	1.27059
NTC_589	NA	0.12863	0.41741	0.0536914	1.27009
NTC_1101	NA	0.089397	0.60066	0.0536972	1.27005
SOCS2	0.157818	0.27259	0.19741	0.053812	1.26912
FOSB	0.0986936	0.054791	0.98306	0.0538628	1.26871
NTC_317	NA	0.24733	0.21792	0.0538982	1.26843
PLA2G7	0.425226	0.055958	0.96548	0.0540263	1.26739
NTC_1419	NA	0.060626	0.89629	0.0543385	1.26489
PHF15	0.0513704	0.1723	0.31673	0.0545726	1.26303
NTC_1861	NA	0.055082	0.99204	0.0546435	1.26246
NTC_1361	NA	0.51237	0.10672	0.0546801	1.26217
NTC_431	NA	0.072372	0.75956	0.0549709	1.25987
NTC_1086	NA	0.061351	0.89629	0.0549883	1.25973
PYHIN1	0.261423	0.067333	0.81722	0.0550259	1.25943
NTC_1268	NA	0.090979	0.60728	0.0552497	1.25767
NTC_1097	NA	0.21423	0.25878	0.0554384	1.25619
RIN2	1.05977	0.24775	0.22383	0.0554539	1.25607
NTC_522	NA	0.20764	0.26751	0.0555458	1.25535
RADIL	NA	0.14259	0.38969	0.0555659	1.25519
SPIN4	-0.0410586	0.70905	0.078449	0.0556243	1.25474
ZNF132	NA	0.88788	0.062792	0.0557518	1.25374
NEFH	0.0551326	0.29266	0.19106	0.0559156	1.25247
MLKL	0.38837	0.19766	0.28291	0.05592	1.25243
NTC_1793	NA	0.50246	0.11144	0.0559941	1.25186
NTC_1559	NA	0.16692	0.3362	0.0561185	1.25089
LRRN3	NA	0.20601	0.27257	0.0561521	1.25063
NTC_1016	NA	0.13194	0.42573	0.0561708	1.25049
NTC_748	NA	0.50246	0.11182	0.0561851	1.25038
SLAMF8	NA	0.43999	0.12795	0.0562967	1.24952
NTC_605	NA	0.87452	0.064399	0.0563182	1.24935
NTC_150	NA	0.22807	0.247	0.0563333	1.24923
FGL2	0.221457	0.38353	0.14756	0.0565937	1.24723
NTC_1522	NA	0.082353	0.68735	0.0566053	1.24714
HRASLS2	0.280048	0.23735	0.23856	0.0566222	1.24701
NTC_180	NA	0.21919	0.25878	0.056722	1.24625
NTC_1401	NA	0.061351	0.92506	0.0567534	1.24601
NTC_1537	NA	0.090979	0.6246	0.0568255	1.24546
TAP2	0.749616	0.729	0.078045	0.0568948	1.24493
NTC_1221	NA	0.13194	0.43162	0.0569479	1.24452
NTC_1852	NA	0.13194	0.43162	0.0569479	1.24452
SSTR2	-0.0138021	0.33192	0.17172	0.0569973	1.24415
NTC_266	NA	0.065668	0.86876	0.0570497	1.24375
CYP27A1	-0.615506	0.22632	0.25213	0.0570621	1.24365
RMI2	NA	0.45538	0.12538	0.0570955	1.2434
NTC_1711	NA	0.25975	0.21988	0.0571138	1.24326
NTC_1054	NA	0.51091	0.11182	0.05713	1.24314
NTC_1449	NA	0.060626	0.94264	0.0571485	1.243
NTC_881	NA	0.66118	0.086496	0.0571894	1.24268
FAM170B	NA	0.38579	0.14833	0.0572242	1.24242
NTC_639	NA	0.25086	0.22835	0.0572839	1.24197
NTC_1614	NA	0.20183	0.28409	0.0573379	1.24156
NTC_1147	NA	0.12863	0.44654	0.0574384	1.2408
NTC_116	NA	0.12556	0.45782	0.0574839	1.24045
PPM1K	0.690106	0.20648	0.27844	0.0574923	1.24039
NTC_635	NA	0.096234	0.59789	0.0575373	1.24005
IGIP	NA	0.063111	0.91225	0.057573	1.23978
NTC_1159	NA	0.061351	0.9392	0.0576209	1.23942
NTC_1553	NA	0.37482	0.15374	0.0576248	1.23939
OAS1	2.6984	0.86016	0.067068	0.0576892	1.23891
CCL4	NA	0.069066	0.8358	0.0577254	1.23863
NTC_1343	NA	0.67387	0.085951	0.0579198	1.23717
NTC_602	NA	0.06669	0.86876	0.0579376	1.23704
NTC_113	NA	0.06669	0.86876	0.0579376	1.23704
NTC_1222	NA	0.06669	0.86876	0.0579376	1.23704
NTC_1364	NA	0.06669	0.86876	0.0579376	1.23704
NTC_1168	NA	0.06669	0.86876	0.0579376	1.23704
NTC_1851	NA	0.06669	0.86876	0.0579376	1.23704
PRDM11	NA	0.11977	0.48472	0.0580549	1.23616
HSPA1A	0.784834	0.27811	0.2093	0.0582084	1.23501
NTC_1837	NA	0.76984	0.075713	0.0582869	1.23443
NTC_192	NA	0.13975	0.41741	0.058333	1.23409
UGT1A10	NA	0.88569	0.065913	0.0583785	1.23375
NSUN7	NA	0.31771	0.18429	0.0585508	1.23247
NTC_67	NA	0.26888	0.21792	0.0585943	1.23214
NTC_75	NA	0.26888	0.21792	0.0585943	1.23214
TNFRSF25	0.0147581	0.19133	0.30661	0.0586637	1.23163
NUP62	0.223454	0.1542	0.38109	0.0587641	1.23089
IFIT1B	NA	0.10482	0.56081	0.0587841	1.23074
NTC_817	NA	0.6446	0.091199	0.0587869	1.23072
NTC_1281	NA	0.6446	0.091199	0.0587869	1.23072
KCNH4	NA	0.38671	0.15226	0.0588805	1.23003
NTC_765	NA	0.13194	0.44654	0.0589165	1.22976
NTC_736	NA	0.13194	0.44654	0.0589165	1.22976
ANXA10	NA	0.075838	0.77971	0.0591316	1.22818
TRAF1	NA	0.56043	0.10552	0.0591366	1.22814
IL1B	NA	0.23603	0.25055	0.0591373	1.22814
NTC_124	NA	0.40607	0.14566	0.0591482	1.22806
NTC_818	NA	0.6446	0.091781	0.059162	1.22796
NTC_613	NA	0.10757	0.55189	0.0593668	1.22646
CCDC50	0.155721	0.51567	0.11516	0.0593846	1.22633
NTC_1047	NA	0.13768	0.43162	0.0594254	1.22603
NTC_626	NA	0.15955	0.37256	0.0594419	1.22591
NTC_1787	NA	0.17691	0.3362	0.0594771	1.22565
NTC_1734	NA	0.27087	0.21988	0.0595589	1.22505
CST6	NA	0.19937	0.29918	0.0596475	1.22441
NTC_253	NA	0.60301	0.099161	0.0597951	1.22333
NTC_282	NA	0.53008	0.11289	0.0598407	1.223
NTC_1766	NA	0.27087	0.22205	0.0601467	1.22079
NTC_1619	NA	0.27087	0.22205	0.0601467	1.22079
C3	NA	0.063609	0.94561	0.0601493	1.22077
NR4A1	NA	0.11169	0.53861	0.0601574	1.22071
PDE6H	NA	0.25309	0.23795	0.0602228	1.22024
CSF2RA	-0.0805678	0.20152	0.29898	0.0602504	1.22004
NTC_956	NA	0.13975	0.43162	0.0603189	1.21955
NTC_865	NA	0.13194	0.45782	0.0604048	1.21893
NTC_228	NA	0.16602	0.36539	0.060662	1.21708
NTC_743	NA	0.41662	0.14566	0.0606849	1.21692
NTC_325	NA	0.41662	0.14566	0.0606849	1.21692
NTC_1279	NA	0.41662	0.14566	0.0606849	1.21692
NTC_43	NA	0.23486	0.25853	0.0607184	1.21668
HIST1H2BK	-0.139506	0.14841	0.41142	0.0610588	1.21425
NTC_220	NA	0.21505	0.28409	0.0610936	1.214
AKAP7	0.102768	0.1449	0.42272	0.0612521	1.21288
TYRO3	-0.132159	0.45983	0.13325	0.0612723	1.21274
NTC_879	NA	0.81008	0.075713	0.0613336	1.2123
DSG2	-0.35771	0.14879	0.41234	0.0613521	1.21217
GPR84	0.0601493	0.41297	0.1491	0.0615738	1.2106
NTC_89	NA	0.063873	0.9662	0.0617141	1.20962
NTC_471	NA	0.3456	0.17884	0.0618071	1.20896
NTC_198	NA	0.56666	0.10928	0.0619246	1.20814
NTC_572	NA	0.071078	0.87196	0.0619772	1.20777
RGS20	0.375648	0.33985	0.1824	0.0619886	1.20769
NTC_1478	NA	0.23486	0.26421	0.0620524	1.20724
NTC_1104	NA	0.089397	0.69507	0.0621372	1.20665
CATSPERD	NA	0.063455	0.98038	0.06221	1.20614
CPT1A	-0.203834	0.10935	0.56933	0.0622562	1.20582
DENND1B	NA	0.067085	0.92875	0.0623052	1.20548
NTC_1388	NA	0.95685	0.065254	0.0624383	1.20455
CXORF40A	0.0803694	0.11173	0.5599	0.0625576	1.20372
NTC_942	NA	0.27087	0.23164	0.0627443	1.20243
NQO1	-0.00646529	0.16869	0.3725	0.062837	1.20178
NTC_1866	NA	0.072372	0.86876	0.0628739	1.20153
SLC40A1	-0.359402	0.84472	0.074576	0.0629958	1.20069
LPPR4	0.731648	0.70725	0.089173	0.0630676	1.20019
AURKB	-0.126097	0.12118	0.52141	0.0631845	1.19939
GNRH1	0.06218	0.37905	0.1669	0.0632634	1.19885
GPR15	NA	0.11713	0.54065	0.0633263	1.19842
FOXC1	-0.0521417	0.21381	0.29628	0.0633476	1.19827
C12ORF74	NA	0.23245	0.2732	0.0635053	1.19719
TRIP6	-0.118906	0.46442	0.13724	0.063737	1.19561
NTC_69	NA	0.39207	0.163	0.0639074	1.19445
RAI14	0.26936	0.1481	0.43277	0.0640932	1.19319
OSBPL9	-0.309185	0.39904	0.16068	0.0641177	1.19302
NTC_476	NA	0.78483	0.081891	0.0642705	1.19199
LOR	NA	0.11939	0.53842	0.064282	1.19191
NTC_715	NA	0.36107	0.17884	0.0645738	1.18994
SASS6	-0.163739	0.1901	0.34118	0.0648583	1.18803
TXNRD1	0.133053	0.58212	0.11174	0.0650461	1.18678
FAM53A	0.165222	0.074302	0.87566	0.0650633	1.18666
EPHB2	NA	0.41676	0.15627	0.0651271	1.18624
C1S	-0.0542334	0.38319	0.17006	0.0651653	1.18598
NTC_823	NA	0.75894	0.085951	0.0652317	1.18554
SCO2	0.60431	0.52181	0.12514	0.0652993	1.18509
NTC_1758	NA	0.090979	0.71798	0.0653211	1.18495
HIST1H3D	NA	0.63319	0.10408	0.0659024	1.1811
C5ORF58	NA	0.20411	0.32328	0.0659847	1.18056
KIR2DL5A	0.29719	0.37917	0.17439	0.0661235	1.17964
NTC_1422	NA	0.071078	0.93059	0.0661445	1.17951
RGL4	0.635359	0.52398	0.12655	0.0663097	1.17842
SYTL2	-0.0635902	0.24191	0.27463	0.0664357	1.1776
NTC_25	NA	0.35621	0.18665	0.0664866	1.17727
NTC_665	NA	0.21919	0.30465	0.0667762	1.17538
KRT2	NA	0.43018	0.15525	0.0667854	1.17532
ZC3HAV1	0.508469	0.5361	0.12467	0.0668356	1.17499
NTC_1532	NA	0.25086	0.26653	0.0668617	1.17482
PAQR8	-0.154046	0.22454	0.29783	0.0668747	1.17474
CORIN	NA	0.84713	0.078981	0.0669072	1.17453
NTC_886	NA	0.10152	0.65921	0.066923	1.17442
FAM84B	0.769902	0.075971	0.88112	0.0669396	1.17432
KLF10	-0.119031	0.068992	0.97062	0.066965	1.17415
NTC_376	NA	0.12863	0.52132	0.0670574	1.17355
C4ORF32	0.152079	0.87755	0.076443	0.0670826	1.17339
NTC_1853	NA	0.81932	0.081891	0.0670949	1.17331
NTC_832	NA	0.072372	0.92735	0.0671142	1.17319
NTC_646	NA	0.072372	0.92735	0.0671142	1.17319
SPON1	NA	0.071043	0.94672	0.0672578	1.17226
MGAT5B	NA	0.29148	0.23083	0.0672823	1.1721
NTC_1840	NA	0.8908	0.075713	0.0674451	1.17105
RIMBP3	-0.0571906	0.50486	0.13361	0.0674543	1.17099
NTC_78	NA	0.78483	0.085951	0.0674569	1.17097
DPYSL3	NA	0.4451	0.15161	0.0674816	1.17081
NTC_93	NA	0.11242	0.60066	0.0675262	1.17053
ETV7	0.865847	0.11492	0.58816	0.0675913	1.17011
NTC_1757	NA	0.78228	0.086496	0.0676641	1.16964
NTC_333	NA	0.090979	0.74529	0.0678057	1.16873
STX17	0.420812	0.072907	0.93187	0.0679398	1.16788
C14ORF119	NA	0.27072	0.2513	0.0680319	1.16729
APOBEC1	NA	0.58979	0.11539	0.0680559	1.16713
NTC_1118	NA	0.40607	0.16789	0.0681751	1.16637
NTC_677	NA	0.075234	0.91043	0.0684953	1.16434
PDE4B	-0.0390982	0.21805	0.31676	0.0690695	1.16071
NTC_563	NA	0.096234	0.71798	0.0690941	1.16056
NTC_294	NA	0.16602	0.41741	0.0692984	1.15928
SLC16A4	0.0148669	0.14947	0.46451	0.0694303	1.15845
SRBD1	0.0496506	0.37335	0.18625	0.0695364	1.15779
NTC_900	NA	0.23486	0.2961	0.069542	1.15775
RARRES3	0.720503	0.95141	0.073104	0.0695519	1.15769
NTC_1126	NA	0.18693	0.37256	0.0696426	1.15712
NPTX1	-0.392119	0.10981	0.63493	0.0697217	1.15663
NTC_1242	NA	0.20764	0.3362	0.0698086	1.15609
NTC_468	NA	0.072372	0.96832	0.0700793	1.15441
PARP15	0.0906965	0.11178	0.62744	0.0701352	1.15406
NTC_1091	NA	0.11231	0.6246	0.0701488	1.15398
IL3RA	0.0414606	0.1592	0.44164	0.0703091	1.15299
NTC_445	NA	0.13194	0.5333	0.0703636	1.15265
ZNF205	0.234079	0.11623	0.60649	0.0704923	1.15186
NTC_1303	NA	0.77316	0.091199	0.0705114	1.15174
ESR2	NA	0.093879	0.75154	0.0705538	1.15148
NTC_606	NA	0.63114	0.11182	0.0705741	1.15135
NTC_1089	NA	0.63114	0.11182	0.0705741	1.15135
NTC_40	NA	0.63114	0.11182	0.0705741	1.15135
ADA	-0.147855	0.50822	0.13888	0.0705816	1.15131
FTL	0.0562428	0.58639	0.12051	0.0706659	1.15079
NTC_1774	NA	0.16602	0.42573	0.0706797	1.15071
PLA2G16	NA	0.22038	0.32156	0.0708654	1.14957
NTC_884	NA	0.13194	0.53734	0.0708966	1.14937
NTC_1620	NA	0.13194	0.53734	0.0708966	1.14937
NTC_517	NA	0.21423	0.33122	0.0709573	1.149
C5ORF51	-0.139712	0.21826	0.32532	0.0710043	1.14872
NTC_1338	NA	0.42359	0.16789	0.0711165	1.14803
RASL10A	NA	0.16421	0.43378	0.071231	1.14733
NTC_1459	NA	0.25086	0.28409	0.0712668	1.14711
NTC_188	NA	0.25086	0.28409	0.0712668	1.14711
NTC_875	NA	0.25086	0.28409	0.0712668	1.14711
NTC_450	NA	0.25086	0.28409	0.0712668	1.14711
NTC_1346	NA	0.25086	0.28409	0.0712668	1.14711
NTC_1503	NA	0.25086	0.28409	0.0712668	1.14711
NTC_1778	NA	0.25086	0.28409	0.0712668	1.14711
NTC_1843	NA	0.25086	0.28409	0.0712668	1.14711
NTC_570	NA	0.25086	0.28409	0.0712668	1.14711
NTC_1592	NA	0.25086	0.28409	0.0712668	1.14711
NTC_1458	NA	0.25086	0.28409	0.0712668	1.14711
SMCHD1	0.54907	0.24438	0.29172	0.0712905	1.14697
PAK3	NA	0.52863	0.13489	0.0713069	1.14687
NTC_1342	NA	0.33578	0.21312	0.0715614	1.14532
NTC_1721	NA	0.16602	0.43162	0.0716576	1.14474
NTC_122	NA	0.072372	0.99204	0.0717959	1.1439
SKIDA1	NA	0.2276	0.31571	0.0718556	1.14354
NTC_123	NA	0.086339	0.83244	0.071872	1.14344
EIF2AK2	2.5291	0.26348	0.2728	0.0718773	1.14341
ERI2	-0.0492498	0.22575	0.31845	0.0718901	1.14333
NTC_1479	NA	0.78831	0.091199	0.0718931	1.14331
NTC_1162	NA	0.78831	0.091199	0.0718931	1.14331
NTC_1898	NA	0.67387	0.10672	0.0719154	1.14318
KRT1	NA	0.2805	0.25661	0.0719791	1.14279
FAM90A1	NA	0.2591	0.27788	0.0719987	1.14268
NTC_752	NA	0.21423	0.3362	0.0720241	1.14252
NTC_1287	NA	0.19337	0.37256	0.0720419	1.14241
NTC_32	NA	0.60301	0.11982	0.0722527	1.14115
CCL23	-0.23011	0.43026	0.16805	0.0723052	1.14083
MOV10	0.903606	0.98727	0.073281	0.0723481	1.14057
LIPA	0.0760594	0.17225	0.4209	0.0725	1.13966
NTC_1644	NA	0.3456	0.20988	0.0725345	1.13946
DACT3	0.141922	0.2416	0.30047	0.0725936	1.1391
SLC18B1	NA	0.21021	0.34536	0.0725981	1.13907
NTC_1736	NA	0.33329	0.21792	0.0726306	1.13888
NTC_378	NA	0.33064	0.21988	0.0727011	1.13846
UCP3	0.332354	0.69536	0.10468	0.0727903	1.13793
NTC_466	NA	0.13194	0.55189	0.0728164	1.13777
APOC2	-0.38455	0.12235	0.59522	0.0728252	1.13772
NTC_1743	NA	0.28163	0.25878	0.0728802	1.13739
NTC_1579	NA	0.086339	0.84595	0.0730385	1.13645
NTC_701	NA	0.47755	0.15374	0.0734185	1.13419
WNT10A	NA	0.1663	0.44194	0.0734946	1.13374
NTC_1737	NA	0.21867	0.3362	0.0735169	1.13361
RASAL1	NA	0.30559	0.24114	0.07369	1.13259
CXCL2	NA	0.1685	0.43772	0.0737558	1.1322
NTC_1763	NA	0.13194	0.55902	0.0737571	1.1322
NTC_1566	NA	0.33578	0.21988	0.0738313	1.13176
NTC_505	NA	0.11231	0.65921	0.0740359	1.13056
NTC_1849	NA	0.48157	0.15374	0.0740366	1.13055
NTC_430	NA	0.48157	0.15374	0.0740366	1.13055
NTC_1319	NA	0.079572	0.93059	0.0740489	1.13048
NTC_849	NA	0.16602	0.44654	0.0741346	1.12998
NTC_1829	NA	0.16602	0.44654	0.0741346	1.12998
NTC_771	NA	0.16602	0.44654	0.0741346	1.12998
GCA	0.0926636	0.25991	0.28571	0.0742589	1.12925
[truncated: 1,813 more rows]
