# Supplementary material for: A virus-packageable CRISPR screen identifies host factors mediating interferon inhibition of HIV
Source: eLife. 2018 Dec 6;7:e39823. doi: 10.7554/eLife.39823 (PMC6286125; doi:10.7554/eLife.39823)
Supplement: Figure 6—source data 1. — neg|score sort: id. num. neg|score. neg|p-value. neg|fdr. pos|rank. neg|goodsgrna. neg|lfc. neg|score(-log10). [file elife-39823-fig6-data1.xlsx]

## Sheet: neg|score sort
id	num	neg|score	neg|p-value	neg|fdr	neg|rank	neg|goodsgrna	neg|lfc	neg|score (-log10)
TLR2	8	1.0462e-08	1.2987e-06	0.002475	1	8	-1.7462	7.98039
DDX3X	8	7.6388e-08	1.2987e-06	0.002475	2	7	-1.0991	7.11697
MYD88	8	2.3179e-06	2.2077e-05	0.02599	3	7	-0.73239	5.63491
CEP19	8	2.9985e-06	2.7272e-05	0.02599	4	6	-0.71097	5.5231
UPB1	8	2.6056e-05	0.0001961	0.149505	5	5	-0.73109	4.58409
MAP1LC3C	8	0.00011877	0.00078829	0.39047	6	7	-0.46023	3.92529
MYO1G	8	0.00012117	0.00079088	0.39047	7	6	-0.48973	3.9166
NTC_235	8	0.00012461	0.00081945	0.39047	8	6	-0.37235	3.90445
MFI2	8	0.00017506	0.0010974	0.464796	9	7	-0.38638	3.75681
NTC_1826	8	0.00022182	0.0013701	0.522277	10	4	-0.14886	3.654
NTC_1741	8	0.00025841	0.0016012	0.554905	11	6	-0.3592	3.58769
FAM47E-STBD1	8	0.00037276	0.0022791	0.613586	12	5	-0.45721	3.42857
ZNF829	8	0.00038964	0.0023804	0.613586	13	7	-0.41647	3.40934
NTC_1602	8	0.00042958	0.002609	0.613586	14	7	-0.3592	3.36696
CCR7	8	0.00045712	0.0027882	0.613586	15	6	-0.64182	3.33997
NTC_921	8	0.00048017	0.0028973	0.613586	16	3	0.038279	3.3186
NTC_505	8	0.00048017	0.0028973	0.613586	17	4	-0.20785	3.3186
NTC_1347	8	0.00048017	0.0028973	0.613586	18	5	-0.29518	3.3186
NTC_568	8	0.00063269	0.0037934	0.743267	19	6	-0.31835	3.19881
NFIX	8	0.00065809	0.0039181	0.743267	20	1	0.0036455	3.18171
HES4	8	0.00078391	0.0046895	0.743267	21	3	0.14239	3.10573
IFI35	8	0.00079131	0.0047206	0.743267	22	7	-0.31781	3.10165
IL1R1	8	0.0008578	0.005183	0.743267	23	7	-0.38849	3.06661
CPEB3	8	0.0008727	0.0052427	0.743267	24	5	-0.35438	3.05914
HS3ST1	8	0.00088758	0.0053362	0.743267	25	7	-0.40899	3.05179
SEMA4D	8	0.00092843	0.00557	0.743267	26	6	-0.5268	3.03225
OSMR	8	0.00093179	0.0055907	0.743267	27	7	-0.37419	3.03068
RGL1	8	0.0010508	0.0062297	0.743267	28	7	-0.25846	2.97848
TTC39B	8	0.0011089	0.0065517	0.743267	29	5	-0.39085	2.95511
CBR1	8	0.0011843	0.0069413	0.743267	30	2	0.2546	2.92654
CSRNP1	8	0.0012142	0.007092	0.743267	31	6	-0.53083	2.91571
APOBEC3H	8	0.0013284	0.0077179	0.743267	32	6	-0.39032	2.87667
NDN	8	0.0014473	0.008227	0.743267	33	2	0.05506	2.83944
RNF34	8	0.0014861	0.0084348	0.743267	34	5	-0.45729	2.82795
NTC_254	8	0.0015051	0.0085335	0.743267	35	6	-0.33844	2.82243
AEN	8	0.0015142	0.0085803	0.743267	36	4	-0.43861	2.81982
KLHDC7B	8	0.0016113	0.0089724	0.743267	37	4	-0.29768	2.79282
NTC_1023	8	0.0016721	0.0092374	0.743267	38	5	-0.32282	2.77674
SLC1A3	8	0.0017103	0.0093906	0.743267	39	4	-0.35505	2.76693
NTC_562	8	0.0017771	0.0096529	0.743267	45	3	0.028311	2.75029
NTC_32	8	0.0017771	0.0096529	0.743267	48	4	-0.11838	2.75029
NTC_478	8	0.0017771	0.0096529	0.743267	47	2	0.085195	2.75029
NTC_332	8	0.0017771	0.0096529	0.743267	40	4	-0.17776	2.75029
NTC_171	8	0.0017771	0.0096529	0.743267	42	4	-0.13086	2.75029
NTC_1848	8	0.0017771	0.0096529	0.743267	44	5	-0.33759	2.75029
NTC_63	8	0.0017771	0.0096529	0.743267	43	3	-0.034222	2.75029
NTC_891	8	0.0017771	0.0096529	0.743267	41	3	-0.075292	2.75029
NTC_262	8	0.0017771	0.0096529	0.743267	46	4	-0.20785	2.75029
ISG15	8	0.001781	0.0096685	0.743267	49	6	-0.84844	2.74934
ZFYVE16	8	0.0018013	0.009749	0.743267	50	5	-0.29769	2.74441
MOXD1	8	0.0018952	0.01017	0.760144	51	4	-0.27522	2.72234
GTPBP1	8	0.0019731	0.010515	0.770849	52	3	-0.020106	2.70485
GUCY1A3	8	0.002236	0.011632	0.776365	53	2	-0.036193	2.65053
ZNF835	8	0.0024181	0.012468	0.776365	54	5	-0.41815	2.61653
CETP	8	0.0024987	0.01284	0.776365	55	3	-0.03407	2.60229
NTC_76	8	0.0027537	0.013868	0.776365	57	3	0.024368	2.56008
NTC_298	8	0.0027537	0.013868	0.776365	58	4	-0.16426	2.56008
NTC_1003	8	0.0027537	0.013868	0.776365	59	4	-0.17046	2.56008
NTC_1183	8	0.0027537	0.013868	0.776365	56	3	-0.058236	2.56008
AMOTL2	8	0.0027615	0.013892	0.776365	60	2	0.087923	2.55885
NTC_1297	8	0.0030049	0.014824	0.776365	61	5	-0.30359	2.52217
FUCA1	8	0.0030241	0.01491	0.776365	62	6	-0.41296	2.5194
NTC_1651	8	0.0030464	0.015019	0.776365	64	4	-0.20901	2.51621
NTC_302	8	0.0030464	0.015019	0.776365	63	5	-0.24653	2.51621
KPNB1	8	0.0030598	0.015094	0.776365	65	6	-0.94768	2.51431
ACTL10	8	0.0032867	0.016029	0.776365	66	3	-0.058142	2.48324
YAP1	8	0.003324	0.01619	0.776365	67	2	-0.066674	2.47834
IL1R2	8	0.0033371	0.01624	0.776365	68	6	-0.22924	2.47663
FFAR3	8	0.0034894	0.016874	0.776365	69	5	-0.47553	2.45725
CRLF2	8	0.0035498	0.017102	0.776365	70	5	-0.4019	2.4498
ANXA10	8	0.0035711	0.017188	0.776365	71	5	-0.43005	2.4472
HLA-DOB	8	0.0036316	0.017416	0.776365	72	5	-0.35728	2.4399
IFI6	8	0.0038074	0.018162	0.776365	73	4	-0.2106	2.41937
CASP7	8	0.0039203	0.018673	0.776365	74	4	-0.25139	2.40668
CD74	8	0.0039867	0.018912	0.776365	75	5	-0.43153	2.39939
NTC_1154	8	0.0041662	0.019588	0.776365	76	5	-0.27871	2.38026
CXCR6	8	0.0042633	0.019982	0.776365	77	6	-0.30822	2.37025
OLFML3	8	0.0043473	0.020346	0.776365	78	5	-0.35689	2.36178
SLC25A19	8	0.004362	0.020411	0.776365	79	6	-0.40762	2.36031
ST3GAL5	8	0.0043856	0.020512	0.776365	80	4	-0.29662	2.35797
RASGEF1B	8	0.0044154	0.020655	0.776365	81	3	-0.016223	2.35503
SLC40A1	8	0.0044374	0.020741	0.776365	82	3	-0.079006	2.35287
LACC1	8	0.0045876	0.021338	0.776365	83	5	-0.544	2.33841
NFKB1	8	0.004691	0.021806	0.776365	84	5	-0.45723	2.32873
SNN	8	0.0047118	0.021912	0.776365	85	6	-0.36815	2.32681
OLFM2	8	0.0047543	0.022099	0.776365	86	6	-0.50695	2.32291
ACRC	8	0.0047732	0.022151	0.776365	87	4	-0.22869	2.32119
NTC_469	8	0.0050141	0.023175	0.776365	88	5	-0.26198	2.29981
NTC_551	8	0.0050141	0.023175	0.776365	89	4	-0.16971	2.29981
NTC_220	8	0.0050141	0.023175	0.776365	90	4	-0.20541	2.29981
NTC_1759	8	0.0052986	0.024328	0.776365	91	6	-0.2706	2.27584
NTC_296	8	0.0056071	0.025608	0.776365	92	4	-0.069722	2.25126
NTC_750	8	0.0056071	0.025608	0.776365	93	5	-0.26281	2.25126
G6PC	8	0.005863	0.026639	0.776365	94	4	-0.20666	2.23188
NTC_362	8	0.0059773	0.027091	0.776365	95	6	-0.31854	2.22349
HIST2H2BF	8	0.0060056	0.027208	0.776365	96	6	-0.63209	2.22144
NTC_744	8	0.0061415	0.027743	0.776365	97	5	-0.26339	2.21173
NTC_1624	8	0.0061415	0.027743	0.776365	98	5	-0.17677	2.21173
PLAUR	8	0.0063373	0.028585	0.776365	99	6	-0.30146	2.1981
PLAT	8	0.0065603	0.029471	0.776365	100	3	-0.033862	2.18308
APOBEC3G	8	0.0066415	0.0298	0.776365	101	6	-0.38737	2.17773
ZFYVE26	8	0.0066815	0.029943	0.776365	102	5	-0.39496	2.17513
NTC_858	8	0.0067198	0.030122	0.776365	113	3	0.26962	2.17264
NTC_1091	8	0.0067198	0.030122	0.776365	105	3	0.17344	2.17264
NTC_35	8	0.0067198	0.030122	0.776365	110	3	-0.030405	2.17264
NTC_1052	8	0.0067198	0.030122	0.776365	117	3	0.18266	2.17264
NTC_976	8	0.0067198	0.030122	0.776365	112	5	-0.26097	2.17264
NTC_1693	8	0.0067198	0.030122	0.776365	108	4	-0.11486	2.17264
NTC_1262	8	0.0067198	0.030122	0.776365	109	2	0.084123	2.17264
NTC_1707	8	0.0067198	0.030122	0.776365	116	4	-0.17284	2.17264
NTC_727	8	0.0067198	0.030122	0.776365	118	3	-0.050604	2.17264
NTC_892	8	0.0067198	0.030122	0.776365	107	3	0.02666	2.17264
NTC_1087	8	0.0067198	0.030122	0.776365	103	3	0.11352	2.17264
NTC_1254	8	0.0067198	0.030122	0.776365	106	2	-0.019884	2.17264
NTC_299	8	0.0067198	0.030122	0.776365	104	5	-0.29518	2.17264
NTC_1387	8	0.0067198	0.030122	0.776365	114	4	-0.14076	2.17264
NTC_273	8	0.0067198	0.030122	0.776365	115	3	-0.033498	2.17264
NTC_1616	8	0.0067198	0.030122	0.776365	111	3	-0.03573	2.17264
KBTBD8	8	0.0070814	0.031533	0.776365	119	5	-0.337	2.14988
PELI1	8	0.0071539	0.031811	0.776365	120	3	0.040016	2.14546
MXD1	8	0.007211	0.032052	0.776365	121	5	-0.3365	2.142
YPEL4	8	0.0072982	0.032403	0.776365	122	6	-0.28356	2.13678
SENP8	8	0.007317	0.032481	0.776365	123	5	-0.32144	2.13567
GRAMD1B	8	0.0073498	0.032618	0.776365	124	6	-0.23181	2.13372
SCAMP5	8	0.0074002	0.032831	0.776365	125	4	-0.10666	2.13076
PLEKHF1	8	0.0074501	0.033052	0.776365	126	4	-0.19148	2.12784
SLC16A3	8	0.0075668	0.033553	0.776365	127	6	-0.36601	2.12109
GJA3	8	0.0077778	0.034385	0.776365	128	4	-0.2501	2.10914
PTPRO	8	0.0078618	0.034707	0.776365	129	6	-0.29373	2.10448
APOL4	8	0.008047	0.035361	0.776365	130	6	-0.3364	2.09437
HERC5	8	0.0080774	0.035489	0.776365	131	6	-0.28642	2.09273
PLA1A	8	0.0083234	0.036431	0.776365	132	6	-0.28842	2.0797
NTC_1709	8	0.0086063	0.037447	0.776365	133	5	-0.26908	2.06518
CLEC4E	8	0.0088199	0.038288	0.776365	134	3	-0.19919	2.05454
MSMO1	8	0.0088821	0.038494	0.776365	135	6	-0.46074	2.05148
ARHGEF3	8	0.0090021	0.038946	0.776365	136	4	-0.23997	2.04566
APOF	8	0.0090139	0.038972	0.776365	137	6	-0.23424	2.04509
CD3EAP	8	0.0092256	0.039813	0.776365	138	6	-0.27544	2.03501
IL1RN	8	0.0092582	0.039933	0.776365	139	4	-0.35646	2.03347
NTC_1058	8	0.0093777	0.040431	0.776365	141	3	0.19022	2.0279
NTC_1298	8	0.0093777	0.040431	0.776365	144	3	0.043534	2.0279
NTC_875	8	0.0093777	0.040431	0.776365	143	4	-0.1866	2.0279
NTC_1865	8	0.0093777	0.040431	0.776365	142	4	-0.12801	2.0279
NTC_1206	8	0.0093777	0.040431	0.776365	140	3	-0.12544	2.0279
GADD45B	8	0.009591	0.041265	0.776365	145	6	-0.25897	2.01814
PGBD1	8	0.0098046	0.042073	0.776365	146	5	-0.20659	2.00857
PDE6H	8	0.0098132	0.042109	0.776365	147	6	-0.33401	2.00819
ANGPTL6	8	0.0098842	0.042332	0.776365	148	6	-0.19884	2.00506
AKAP8	8	0.00993	0.042488	0.776365	149	5	-0.45412	2.00305
NTC_182	8	0.01002	0.042886	0.776365	150	5	-0.17618	1.99913
NTC_126	8	0.01002	0.042886	0.776365	151	5	-0.22165	1.99913
B3GALT2	8	0.010063	0.043034	0.776365	152	6	-0.33823	1.99727
CCDC50	8	0.010374	0.044241	0.776365	153	6	-0.20494	1.98405
CDKN2B	8	0.010641	0.045254	0.776365	154	4	-0.29476	1.97302
CTXN1	8	0.010728	0.045538	0.776365	155	6	-0.24345	1.96948
NTC_987	8	0.010767	0.045678	0.776365	156	5	-0.21061	1.96791
MB21D1	8	0.011219	0.047291	0.776365	157	6	-0.3432	1.95005
HEXDC	8	0.011318	0.047639	0.776365	158	6	-0.16245	1.94623
NTC_374	8	0.011367	0.04781	0.776365	179	4	-0.11969	1.94435
NTC_375	8	0.011367	0.04781	0.776365	181	2	0.2105	1.94435
NTC_567	8	0.011367	0.04781	0.776365	162	3	0.27011	1.94435
NTC_756	8	0.011367	0.04781	0.776365	182	3	0.050237	1.94435
NTC_1505	8	0.011367	0.04781	0.776365	172	2	-0.0092382	1.94435
NTC_368	8	0.011367	0.04781	0.776365	169	3	-0.098685	1.94435
NTC_837	8	0.011367	0.04781	0.776365	171	2	-0.065293	1.94435
NTC_22	8	0.011367	0.04781	0.776365	173	3	-0.067705	1.94435
NTC_447	8	0.011367	0.04781	0.776365	161	2	-0.047013	1.94435
NTC_1636	8	0.011367	0.04781	0.776365	174	2	0.080642	1.94435
NTC_1510	8	0.011367	0.04781	0.776365	178	2	0.12149	1.94435
NTC_490	8	0.011367	0.04781	0.776365	180	3	-0.010209	1.94435
NTC_16	8	0.011367	0.04781	0.776365	175	3	-0.096801	1.94435
NTC_468	8	0.011367	0.04781	0.776365	170	3	-0.066013	1.94435
NTC_1701	8	0.011367	0.04781	0.776365	165	3	-0.066364	1.94435
NTC_89	8	0.011367	0.04781	0.776365	167	4	-0.15141	1.94435
NTC_1119	8	0.011367	0.04781	0.776365	160	2	-0.036671	1.94435
NTC_134	8	0.011367	0.04781	0.776365	168	4	-0.081186	1.94435
NTC_905	8	0.011367	0.04781	0.776365	177	4	-0.1499	1.94435
NTC_96	8	0.011367	0.04781	0.776365	166	4	-0.15141	1.94435
NTC_1011	8	0.011367	0.04781	0.776365	159	4	-0.071556	1.94435
NTC_1013	8	0.011367	0.04781	0.776365	163	4	-0.21176	1.94435
NTC_942	8	0.011367	0.04781	0.776365	183	3	-0.12213	1.94435
NTC_73	8	0.011367	0.04781	0.776365	164	2	0.075947	1.94435
NTC_230	8	0.011367	0.04781	0.776365	176	4	-0.15141	1.94435
MAFK	8	0.011504	0.048353	0.776365	184	6	-0.35838	1.93915
IFIT5	8	0.011557	0.048537	0.776365	185	6	-0.46941	1.93715
TMEM171	8	0.011645	0.048867	0.776365	186	6	-0.20879	1.93386
EPHB2	8	0.011726	0.049192	0.776365	187	6	-0.28595	1.93085
GEM	8	0.011821	0.049556	0.776365	188	6	-0.26881	1.92735
C4orf33	8	0.011879	0.049776	0.776365	189	4	-0.21371	1.92522
NTC_615	8	0.011903	0.049836	0.776365	192	3	0.048625	1.92434
NTC_1199	8	0.011903	0.049836	0.776365	191	3	-0.049606	1.92434
NTC_795	8	0.011903	0.049836	0.776365	190	4	-0.21899	1.92434
BRCA2	8	0.011912	0.049867	0.776365	193	4	-0.26948	1.92402
NTC_1168	8	0.012189	0.050763	0.776365	195	5	-0.20261	1.91403
NTC_1224	8	0.012189	0.050763	0.776365	194	5	-0.19311	1.91403
IFNLR1	7	0.012556	0.048153	0.776365	196	4	-0.18164	1.90115
ITIH2	8	0.012743	0.052259	0.776365	197	4	-0.22421	1.89473
COBL	8	0.012766	0.05235	0.776365	198	4	-0.24512	1.89395
CD226	8	0.012833	0.052566	0.776365	199	5	-0.34734	1.89167
KITLG	8	0.012842	0.052587	0.776365	200	5	-0.46377	1.89137
PDE7B	8	0.012928	0.05288	0.776365	201	4	-0.29808	1.88847
YBX3	8	0.013267	0.053919	0.776365	202	5	-0.2996	1.87723
SRBD1	8	0.013268	0.053919	0.776365	203	5	-0.40776	1.87719
ANXA2R	8	0.013589	0.054929	0.776365	204	5	-0.32348	1.86681
AGRN	8	0.013589	0.054932	0.776365	205	3	-0.043	1.86681
SYNM	8	0.013922	0.055932	0.776365	206	5	-0.37495	1.8563
CD80	8	0.01408	0.05641	0.776365	207	4	-0.19332	1.8514
NTC_1085	8	0.014222	0.05681	0.776365	208	4	-0.089824	1.84704
CD163	8	0.014291	0.057013	0.776365	209	5	-0.33477	1.84494
PLCB3	8	0.01432	0.057098	0.776365	210	5	-0.35392	1.84406
NMRAL1	8	0.014544	0.057748	0.776365	211	5	-0.34386	1.83732
ZNF221	8	0.014569	0.057823	0.776365	212	5	-0.37249	1.83657
HIST1H4H	8	0.014622	0.057948	0.776365	213	4	-0.19012	1.83499
NT5DC2	8	0.014852	0.058638	0.776365	214	4	-0.27399	1.82822
BTN3A2	8	0.015513	0.060758	0.776365	215	4	-0.21695	1.8093
ID1	8	0.015711	0.061376	0.776365	216	5	-0.27115	1.8038
TMEM184A	8	0.015733	0.061454	0.776365	217	4	-0.15394	1.80319
DDIT4	8	0.015866	0.061859	0.776365	218	5	-0.3254	1.79953
DCUN1D3	8	0.015871	0.061864	0.776365	219	5	-0.3604	1.7994
TLR1	8	0.015973	0.062197	0.776365	220	5	-0.31714	1.79661
BLVRA	8	0.016026	0.062334	0.776365	221	4	-0.23659	1.79517
TNK2	8	0.016155	0.062714	0.776365	222	5	-0.32792	1.79169
ESPL1	8	0.016228	0.062955	0.776365	223	5	-0.85216	1.78974
ZFP36	8	0.016248	0.063023	0.776365	224	4	-0.28294	1.7892
GLI3	8	0.016259	0.063072	0.776365	225	5	-0.29418	1.78891
EDNRB	8	0.016288	0.063142	0.776365	226	4	-0.26465	1.78813
GIMAP5	8	0.016446	0.063623	0.776365	227	4	-0.2105	1.78394
FOSL1	8	0.016459	0.063654	0.776365	228	5	-0.3434	1.7836
RRBP1	8	0.016555	0.063976	0.776365	229	4	-0.20503	1.78107
CLEC4F	8	0.016998	0.065225	0.776365	230	4	-0.2181	1.7696
LCN12	8	0.017158	0.065667	0.776365	231	3	0.010425	1.76553
TIFAB	8	0.017323	0.066173	0.776365	232	5	-0.18923	1.76138
DNAJB4	8	0.017579	0.066958	0.776365	233	4	-0.1487	1.75501
NTC_1800	8	0.017683	0.067246	0.776365	236	4	-0.11166	1.75244
NTC_1092	8	0.017683	0.067246	0.776365	234	5	-0.17089	1.75244
NTC_1450	8	0.017683	0.067246	0.776365	235	4	-0.13506	1.75244
ZNF366	8	0.017917	0.067937	0.776365	237	5	-0.27106	1.74673
RHOF	8	0.017941	0.068017	0.776365	238	5	-0.26189	1.74615
NLRC5	8	0.018031	0.068303	0.776365	239	5	-0.31433	1.74398
ST3GAL4	8	0.018129	0.068568	0.776365	240	5	-0.27455	1.74163
FGD2	8	0.018172	0.068669	0.776365	241	4	-0.21335	1.7406
HSPA1L	8	0.018178	0.068693	0.776365	242	5	-0.36991	1.74045
ITGA11	8	0.018235	0.068838	0.776365	243	5	-0.2864	1.73909
RHOB	8	0.018282	0.068978	0.776365	244	4	-0.20951	1.73798
P2RX7	8	0.018303	0.069038	0.776365	245	5	-0.27455	1.73748
LMO2	8	0.018613	0.070041	0.776365	246	5	-0.37044	1.73018
ZC3H12A	8	0.018636	0.070116	0.776365	247	5	-0.33099	1.72965
HCAR2	8	0.018798	0.070563	0.776365	248	3	0.1024	1.72589
CRTAM	8	0.01881	0.070589	0.776365	249	5	-0.34775	1.72561
SKIL	8	0.018877	0.070773	0.776365	250	3	0.049759	1.72407
LRP12	8	0.018927	0.070911	0.776365	251	5	-0.47531	1.72292
ST8SIA4	8	0.018981	0.071064	0.776365	252	4	-0.17917	1.72168
IER2	8	0.019134	0.071451	0.776365	253	3	0.1844	1.71819
DMXL2	8	0.019263	0.071843	0.776365	254	4	-0.12768	1.71528
C10orf12	8	0.019268	0.071848	0.776365	255	4	-0.19937	1.71516
TPRG1	8	0.01941	0.072243	0.776365	256	5	-0.26523	1.71197
SLC24A3	8	0.019434	0.072298	0.776365	257	5	-0.34823	1.71144
PARP14	8	0.019436	0.072313	0.776365	258	4	-0.21736	1.71139
ABCG2	8	0.019573	0.072682	0.776365	259	5	-0.31949	1.70834
MINPP1	8	0.019615	0.07282	0.776365	260	4	-0.20315	1.70741
MT1F	8	0.019741	0.073207	0.776365	261	2	0.073061	1.70463
DUSP16	8	0.019742	0.073209	0.776365	262	4	-0.144	1.70461
SLIT2	8	0.019757	0.073256	0.776365	263	5	-0.28451	1.70428
AP1S3	8	0.020133	0.074368	0.776365	264	3	-0.121	1.69609
SLC38A3	8	0.020552	0.075529	0.776365	265	5	-0.2777	1.68715
OSBPL6	8	0.020713	0.075981	0.776365	266	4	-0.28909	1.68376
CCL23	8	0.021204	0.077352	0.776365	267	5	-0.16031	1.67358
LPL	8	0.02152	0.078214	0.776365	268	3	-0.087255	1.66716
LARP4	8	0.021612	0.078505	0.776365	269	5	-0.34074	1.66531
PMP22	8	0.021728	0.078783	0.776365	270	5	-0.18127	1.66298
NTC_678	8	0.021829	0.079048	0.776365	273	5	-0.15413	1.66097
NTC_1775	8	0.021829	0.079048	0.776365	272	5	-0.2672	1.66097
NTC_810	8	0.021829	0.079048	0.776365	275	3	-0.086816	1.66097
NTC_1502	8	0.021829	0.079048	0.776365	271	3	-0.050604	1.66097
NTC_75	8	0.021829	0.079048	0.776365	274	4	-0.12707	1.66097
NTC_651	8	0.022203	0.080059	0.776365	281	4	-0.012205	1.65359
NTC_1065	8	0.022203	0.080059	0.776365	278	4	-0.18413	1.65359
NTC_577	8	0.022203	0.080059	0.776365	277	5	-0.25074	1.65359
NTC_1329	8	0.022203	0.080059	0.776365	276	4	-0.13018	1.65359
NTC_700	8	0.022203	0.080059	0.776365	280	4	-0.16468	1.65359
NTC_1550	8	0.022203	0.080059	0.776365	282	4	-0.17663	1.65359
NTC_110	8	0.022203	0.080059	0.776365	279	4	-0.18775	1.65359
FSCN1	8	0.022315	0.080386	0.776365	283	5	-0.45735	1.6514
NTC_1557	8	0.022422	0.080651	0.776365	317	2	0.099371	1.64933
NTC_1251	8	0.022422	0.080651	0.776365	383	1	0.23957	1.64933
NTC_1211	8	0.022422	0.080651	0.776365	338	1	0.29259	1.64933
NTC_97	8	0.022422	0.080651	0.776365	386	2	0.05545	1.64933
NTC_259	8	0.022422	0.080651	0.776365	323	1	0.3037	1.64933
NTC_787	8	0.022422	0.080651	0.776365	301	1	0.16211	1.64933
NTC_1737	8	0.022422	0.080651	0.776365	331	2	0.27011	1.64933
NTC_1725	8	0.022422	0.080651	0.776365	349	2	0.10916	1.64933
NTC_1078	8	0.022422	0.080651	0.776365	352	1	0.27497	1.64933
NTC_456	8	0.022422	0.080651	0.776365	329	3	0.17512	1.64933
NTC_786	8	0.022422	0.080651	0.776365	324	1	0.23131	1.64933
NTC_1484	8	0.022422	0.080651	0.776365	320	2	0.1854	1.64933
NTC_1182	8	0.022422	0.080651	0.776365	393	2	0.14356	1.64933
NTC_659	8	0.022422	0.080651	0.776365	351	3	0.044287	1.64933
NTC_879	8	0.022422	0.080651	0.776365	346	3	0.041224	1.64933
NTC_221	8	0.022422	0.080651	0.776365	307	3	-0.085231	1.64933
NTC_1551	8	0.022422	0.080651	0.776365	328	2	0.020013	1.64933
NTC_1563	8	0.022422	0.080651	0.776365	363	2	0.058899	1.64933
NTC_1878	8	0.022422	0.080651	0.776365	367	4	-0.095543	1.64933
NTC_457	8	0.022422	0.080651	0.776365	375	2	0.15722	1.64933
NTC_538	8	0.022422	0.080651	0.776365	303	3	0.14283	1.64933
NTC_1788	8	0.022422	0.080651	0.776365	390	2	0.14899	1.64933
NTC_627	8	0.022422	0.080651	0.776365	298	1	0.034614	1.64933
NTC_619	8	0.022422	0.080651	0.776365	382	3	0.087384	1.64933
NTC_1406	8	0.022422	0.080651	0.776365	339	2	0.14529	1.64933
NTC_249	8	0.022422	0.080651	0.776365	325	3	0.13439	1.64933
NTC_915	8	0.022422	0.080651	0.776365	285	3	-0.074206	1.64933
NTC_392	8	0.022422	0.080651	0.776365	304	3	0.097539	1.64933
NTC_152	8	0.022422	0.080651	0.776365	326	4	-0.20785	1.64933
NTC_417	8	0.022422	0.080651	0.776365	337	3	-0.039062	1.64933
NTC_729	8	0.022422	0.080651	0.776365	355	5	-0.14826	1.64933
NTC_676	8	0.022422	0.080651	0.776365	369	3	0.077538	1.64933
NTC_1014	8	0.022422	0.080651	0.776365	292	3	-0.077347	1.64933
NTC_1739	8	0.022422	0.080651	0.776365	322	1	0.10326	1.64933
NTC_1433	8	0.022422	0.080651	0.776365	294	2	0.13796	1.64933
NTC_1460	8	0.022422	0.080651	0.776365	364	2	0.089306	1.64933
NTC_1216	8	0.022422	0.080651	0.776365	370	4	-0.17812	1.64933
NTC_1217	8	0.022422	0.080651	0.776365	354	3	0.0071502	1.64933
NTC_108	8	0.022422	0.080651	0.776365	371	2	0.078847	1.64933
NTC_955	8	0.022422	0.080651	0.776365	362	2	0.04224	1.64933
NTC_225	8	0.022422	0.080651	0.776365	289	1	0.097546	1.64933
NTC_935	8	0.022422	0.080651	0.776365	310	2	-0.015371	1.64933
NTC_1719	8	0.022422	0.080651	0.776365	327	3	-0.041428	1.64933
NTC_841	8	0.022422	0.080651	0.776365	359	4	-0.12128	1.64933
NTC_1418	8	0.022422	0.080651	0.776365	381	3	0.030477	1.64933
NTC_703	8	0.022422	0.080651	0.776365	340	2	0.08521	1.64933
NTC_1110	8	0.022422	0.080651	0.776365	372	2	0.15195	1.64933
NTC_451	8	0.022422	0.080651	0.776365	350	3	0.029035	1.64933
NTC_957	8	0.022422	0.080651	0.776365	287	4	-0.076776	1.64933
NTC_1407	8	0.022422	0.080651	0.776365	368	3	0.0018745	1.64933
NTC_531	8	0.022422	0.080651	0.776365	394	3	-0.051765	1.64933
NTC_356	8	0.022422	0.080651	0.776365	332	2	0.0037719	1.64933
NTC_41	8	0.022422	0.080651	0.776365	360	3	0.015245	1.64933
NTC_128	8	0.022422	0.080651	0.776365	388	1	0.030986	1.64933
NTC_1470	8	0.022422	0.080651	0.776365	387	3	-0.030405	1.64933
NTC_1870	8	0.022422	0.080651	0.776365	347	4	-0.018687	1.64933
NTC_410	8	0.022422	0.080651	0.776365	395	1	0.12326	1.64933
NTC_896	8	0.022422	0.080651	0.776365	296	3	0.085727	1.64933
NTC_144	8	0.022422	0.080651	0.776365	373	3	-0.12115	1.64933
NTC_303	8	0.022422	0.080651	0.776365	305	2	0.11697	1.64933
NTC_435	8	0.022422	0.080651	0.776365	356	1	0.029611	1.64933
NTC_1397	8	0.022422	0.080651	0.776365	341	2	0.13195	1.64933
NTC_1431	8	0.022422	0.080651	0.776365	378	1	0.1038	1.64933
NTC_885	8	0.022422	0.080651	0.776365	396	2	0.078847	1.64933
NTC_516	8	0.022422	0.080651	0.776365	384	4	-0.088279	1.64933
NTC_1128	8	0.022422	0.080651	0.776365	357	3	0.0018745	1.64933
NTC_1321	8	0.022422	0.080651	0.776365	311	4	-0.11746	1.64933
NTC_815	8	0.022422	0.080651	0.776365	344	1	0.095172	1.64933
NTC_185	8	0.022422	0.080651	0.776365	380	3	-0.062858	1.64933
NTC_1350	8	0.022422	0.080651	0.776365	379	4	-0.12742	1.64933
NTC_720	8	0.022422	0.080651	0.776365	391	2	0.012407	1.64933
NTC_99	8	0.022422	0.080651	0.776365	316	3	-0.059643	1.64933
NTC_1654	8	0.022422	0.080651	0.776365	348	2	0.030754	1.64933
NTC_789	8	0.022422	0.080651	0.776365	302	4	-0.18622	1.64933
NTC_111	8	0.022422	0.080651	0.776365	313	1	0.05967	1.64933
NTC_996	8	0.022422	0.080651	0.776365	334	2	0.10883	1.64933
NTC_156	8	0.022422	0.080651	0.776365	290	3	0.030633	1.64933
NTC_206	8	0.022422	0.080651	0.776365	299	3	0.030633	1.64933
NTC_588	8	0.022422	0.080651	0.776365	312	1	0.10079	1.64933
NTC_1420	8	0.022422	0.080651	0.776365	358	4	-0.154	1.64933
NTC_1148	8	0.022422	0.080651	0.776365	293	2	0.097546	1.64933
NTC_48	8	0.022422	0.080651	0.776365	314	2	0.10079	1.64933
NTC_1495	8	0.022422	0.080651	0.776365	333	1	0.12514	1.64933
NTC_660	8	0.022422	0.080651	0.776365	345	3	-0.063312	1.64933
NTC_661	8	0.022422	0.080651	0.776365	300	1	-0.03946	1.64933
NTC_1260	8	0.022422	0.080651	0.776365	335	2	-0.03946	1.64933
NTC_142	8	0.022422	0.080651	0.776365	297	3	0.010478	1.64933
NTC_1902	8	0.022422	0.080651	0.776365	318	4	-0.076905	1.64933
NTC_1592	8	0.022422	0.080651	0.776365	343	3	-0.089546	1.64933
NTC_552	8	0.022422	0.080651	0.776365	295	5	-0.21883	1.64933
NTC_407	8	0.022422	0.080651	0.776365	286	2	0.051	1.64933
NTC_352	8	0.022422	0.080651	0.776365	284	4	-0.13086	1.64933
NTC_104	8	0.022422	0.080651	0.776365	291	2	-0.060468	1.64933
NTC_1100	8	0.022422	0.080651	0.776365	306	3	-0.11819	1.64933
NTC_344	8	0.022422	0.080651	0.776365	319	5	-0.21883	1.64933
NTC_1404	8	0.022422	0.080651	0.776365	392	3	-0.088056	1.64933
NTC_373	8	0.022422	0.080651	0.776365	336	3	-0.072786	1.64933
NTC_1784	8	0.022422	0.080651	0.776365	376	3	-0.085277	1.64933
NTC_827	8	0.022422	0.080651	0.776365	389	3	-0.078071	1.64933
NTC_320	8	0.022422	0.080651	0.776365	321	4	-0.13127	1.64933
NTC_446	8	0.022422	0.080651	0.776365	374	3	0.005095	1.64933
NTC_1096	8	0.022422	0.080651	0.776365	365	2	-0.059643	1.64933
NTC_292	8	0.022422	0.080651	0.776365	315	3	-0.087462	1.64933
NTC_1507	8	0.022422	0.080651	0.776365	308	4	-0.17386	1.64933
NTC_776	8	0.022422	0.080651	0.776365	366	2	-0.016791	1.64933
NTC_851	8	0.022422	0.080651	0.776365	288	3	-0.042922	1.64933
NTC_1152	8	0.022422	0.080651	0.776365	309	2	-0.048084	1.64933
NTC_1816	8	0.022422	0.080651	0.776365	342	3	-0.084793	1.64933
NTC_114	8	0.022422	0.080651	0.776365	377	2	-0.047013	1.64933
NTC_1849	8	0.022422	0.080651	0.776365	385	3	-0.085303	1.64933
NTC_244	8	0.022422	0.080651	0.776365	361	3	-0.01158	1.64933
NTC_42	8	0.022422	0.080651	0.776365	330	2	-0.036273	1.64933
NTC_86	8	0.022422	0.080651	0.776365	353	5	-0.17997	1.64933
CCND1	8	0.02262	0.081225	0.779921	397	3	0.0046267	1.64551
LGALS2	8	0.022759	0.081529	0.78023	398	3	-0.1582	1.64285
TAS2R14	8	0.022805	0.081666	0.78023	399	5	-0.31463	1.64197
SERPINB2	8	0.022898	0.081947	0.780953	400	5	-0.4139	1.6402
SLAMF7	8	0.023554	0.083806	0.796684	401	3	-0.085986	1.62794
ITGA1	8	0.024032	0.085157	0.802701	402	4	-0.36119	1.61921
NTC_1414	8	0.024051	0.085219	0.802701	403	5	-0.20261	1.61887
NTC_1830	8	0.024051	0.085219	0.802701	404	5	-0.22471	1.61887
MMP19	8	0.024077	0.085282	0.802701	405	4	-0.14101	1.6184
ADORA2A	8	0.024183	0.085578	0.803504	406	4	-0.23006	1.61649
PSD3	8	0.024313	0.085897	0.804522	407	4	-0.22169	1.61416
ATCAY	8	0.024461	0.086331	0.806603	408	3	-0.04765	1.61153
FICD	8	0.024601	0.086697	0.807764	409	4	-0.19905	1.60905
SCAND3	8	0.02468	0.086879	0.807764	410	4	-0.28533	1.60765
FABP3	8	0.024841	0.087367	0.809442	411	4	-0.042696	1.60483
TIMD4	8	0.024889	0.087484	0.809442	412	2	0.042897	1.60399
IL10	8	0.025228	0.088412	0.81462	413	3	-0.059781	1.59812
TREX1	8	0.025277	0.088539	0.81462	414	4	-0.053319	1.59727
ICAM3	8	0.025618	0.089482	0.81462	415	2	-0.04855	1.59145
HLA-DQA1	8	0.025767	0.089876	0.81462	416	4	-0.29122	1.58894
VASH1	8	0.026207	0.0911	0.81462	417	4	-0.16879	1.58158
NTC_54	8	0.026264	0.091253	0.81462	420	5	-0.16081	1.58064
NTC_1181	8	0.026264	0.091253	0.81462	421	5	-0.16081	1.58064
NTC_1215	8	0.026264	0.091253	0.81462	418	5	-0.16081	1.58064
NTC_846	8	0.026264	0.091253	0.81462	419	5	-0.21635	1.58064
NTC_1617	8	0.026636	0.092279	0.81462	423	4	-0.072622	1.57453
NTC_1289	8	0.026636	0.092279	0.81462	426	4	-0.066577	1.57453
NTC_1630	8	0.026636	0.092279	0.81462	425	4	-0.10898	1.57453
NTC_833	8	0.026636	0.092279	0.81462	428	3	0.014793	1.57453
NTC_630	8	0.026636	0.092279	0.81462	424	4	-0.18077	1.57453
NTC_1187	8	0.026636	0.092279	0.81462	422	3	-0.077354	1.57453
NTC_677	8	0.026636	0.092279	0.81462	427	4	-0.17486	1.57453
CTRL	8	0.026653	0.092318	0.81462	429	5	-0.27739	1.57425
CD72	8	0.026752	0.092578	0.815025	430	3	0.16981	1.57264
ZNRF2	8	0.027252	0.094004	0.823685	431	4	-0.24148	1.5646
NCAM1	8	0.027503	0.094705	0.823685	432	2	0.12502	1.56062
SLC23A2	8	0.027654	0.095123	0.823685	433	4	-0.15319	1.55824
ERI2	8	0.027741	0.095336	0.823685	434	5	-0.59786	1.55688
REEP3	8	0.027756	0.095385	0.823685	435	5	-0.46984	1.55664
DDX3Y	8	0.028008	0.096113	0.823685	436	4	-0.20214	1.55272
DPCD	8	0.028365	0.097084	0.823685	437	4	-0.24936	1.54722
NTC_1883	8	0.028414	0.097235	0.823685	439	4	-0.18622	1.54647
NTC_554	8	0.028414	0.097235	0.823685	442	4	-0.1365	1.54647
NTC_1736	8	0.028414	0.097235	0.823685	444	5	-0.29613	1.54647
NTC_1465	8	0.028414	0.097235	0.823685	445	4	-0.18196	1.54647
NTC_565	8	0.028414	0.097235	0.823685	441	5	-0.27966	1.54647
NTC_406	8	0.028414	0.097235	0.823685	443	4	-0.13239	1.54647
NTC_1366	8	0.028414	0.097235	0.823685	438	4	-0.18077	1.54647
NTC_1423	8	0.028414	0.097235	0.823685	446	4	-0.22457	1.54647
NTC_1384	8	0.028414	0.097235	0.823685	440	4	-0.1365	1.54647
ETV6	7	0.028494	0.097066	0.823685	447	5	-0.23289	1.54525
SLC7A11	8	0.02862	0.097824	0.826842	448	2	0.27766	1.54333
CXCL12	8	0.02917	0.099416	0.838396	449	4	-0.21893	1.53506
WDR64	6	0.029409	0.088915	0.81462	450	3	-0.10625	1.53152
NTC_1305	8	0.029411	0.10007	0.838396	452	5	-0.17055	1.53149
NTC_1586	8	0.029411	0.10007	0.838396	453	5	-0.1614	1.53149
NTC_425	8	0.029411	0.10007	0.838396	451	5	-0.17055	1.53149
GML	8	0.029963	0.10155	0.848956	454	4	-0.25481	1.52341
PXDC1	8	0.030226	0.10221	0.852601	455	4	-0.099215	1.51962
S1PR3	8	0.030624	0.10332	0.85997	456	4	-0.304	1.51394
PLAU	6	0.030861	0.092276	0.81462	457	4	-0.33264	1.51059
MT1A	8	0.030963	0.10424	0.865594	458	5	-0.35097	1.50916
GGT5	8	0.031035	0.10445	0.865594	459	5	-0.24395	1.50815
KDR	8	0.031205	0.10491	0.867475	460	3	-0.0025091	1.50578
ZNF181	8	0.032415	0.10827	0.887679	461	4	0.057885	1.48925
NTC_427	8	0.032506	0.10851	0.887679	462	5	-0.20909	1.48804
NTC_518	8	0.032506	0.10851	0.887679	463	5	-0.14826	1.48804
NTC_1598	8	0.032506	0.10851	0.887679	464	5	-0.15413	1.48804
NTC_1492	8	0.032506	0.10851	0.887679	465	5	-0.15355	1.48804
STRIP2	8	0.032841	0.10943	0.889788	466	5	-0.29525	1.48358
CXCL3	8	0.033143	0.11023	0.889788	467	5	-0.23813	1.47961
MARCKSL1	8	0.033994	0.11242	0.889788	468	4	-0.12372	1.4686
P2RX4	8	0.034038	0.11252	0.889788	469	5	-0.31301	1.46804
SCG3	8	0.034259	0.11314	0.889788	470	5	-0.27893	1.46523
HLA-F	8	0.034603	0.11408	0.889788	471	4	-0.25948	1.46089
RAPH1	8	0.034634	0.11416	0.889788	472	4	-0.16957	1.4605
TIMP1	8	0.034727	0.11443	0.889788	473	4	-0.17606	1.45933
RHPN1	8	0.034837	0.11472	0.889788	474	4	-0.16926	1.45796
C1orf173	8	0.035353	0.11612	0.889788	475	4	-0.24151	1.45157
NTC_537	8	0.035487	0.11648	0.889788	484	3	0.23064	1.44993
NTC_1582	8	0.035487	0.11648	0.889788	482	2	0.1417	1.44993
NTC_599	8	0.035487	0.11648	0.889788	478	3	-0.012386	1.44993
NTC_1842	8	0.035487	0.11648	0.889788	490	3	-0.00122	1.44993
NTC_834	8	0.035487	0.11648	0.889788	486	2	0.064046	1.44993
NTC_357	8	0.035487	0.11648	0.889788	477	2	0.062567	1.44993
NTC_594	8	0.035487	0.11648	0.889788	491	2	0.096916	1.44993
NTC_211	8	0.035487	0.11648	0.889788	489	3	0.063791	1.44993
NTC_855	8	0.035487	0.11648	0.889788	488	4	-0.066577	1.44993
NTC_1419	8	0.035487	0.11648	0.889788	483	3	0.043279	1.44993
NTC_1184	8	0.035487	0.11648	0.889788	481	2	0.10785	1.44993
NTC_1568	8	0.035487	0.11648	0.889788	485	2	0.11367	1.44993
NTC_271	8	0.035487	0.11648	0.889788	476	3	0.016334	1.44993
NTC_1877	8	0.035487	0.11648	0.889788	480	3	-0.055783	1.44993
NTC_1599	8	0.035487	0.11648	0.889788	487	3	-0.087386	1.44993
NTC_556	8	0.035487	0.11648	0.889788	479	3	-0.037221	1.44993
THBS1	8	0.035624	0.11684	0.889788	492	5	-0.31329	1.44826
RRH	8	0.035647	0.11691	0.889788	493	4	-0.1487	1.44798
NTC_1067	8	0.035667	0.11695	0.889788	494	5	-0.18062	1.44773
NTC_1007	8	0.035667	0.11695	0.889788	495	5	-0.28555	1.44773
NTC_1777	8	0.035667	0.11695	0.889788	497	5	-0.20261	1.44773
NTC_1524	8	0.035667	0.11695	0.889788	498	5	-0.20909	1.44773
NTC_121	8	0.035667	0.11695	0.889788	496	5	-0.18723	1.44773
ICAM2	8	0.037079	0.12071	0.889788	499	5	-0.22176	1.43087
UGT1A5	4	0.037327	0.091284	0.81462	500	3	-0.44782	1.42798
MYC	8	0.037458	0.12178	0.889788	501	5	-0.67239	1.42646
DNAJB5	8	0.03761	0.12219	0.889788	502	5	-0.28443	1.4247
AGT	8	0.037896	0.12293	0.889788	503	5	-0.24121	1.42141
NTC_1852	8	0.03802	0.12326	0.889788	507	4	-0.034337	1.41999
NTC_1520	8	0.03802	0.12326	0.889788	513	4	-0.072922	1.41999
NTC_1696	8	0.03802	0.12326	0.889788	505	4	-0.16714	1.41999
NTC_495	8	0.03802	0.12326	0.889788	506	4	-0.077489	1.41999
NTC_954	8	0.03802	0.12326	0.889788	511	4	-0.10177	1.41999
NTC_1115	8	0.03802	0.12326	0.889788	510	4	0.00013615	1.41999
NTC_395	8	0.03802	0.12326	0.889788	508	4	-0.0024578	1.41999
NTC_1838	8	0.03802	0.12326	0.889788	512	4	-0.014326	1.41999
NTC_1177	8	0.03802	0.12326	0.889788	509	4	-0.12765	1.41999
NTC_1165	8	0.03802	0.12326	0.889788	504	4	-0.13281	1.41999
NTC_1257	8	0.038036	0.1233	0.889788	520	4	0.012406	1.41981
NTC_1339	8	0.038036	0.1233	0.889788	517	3	0.0051522	1.41981
NTC_1103	8	0.038036	0.1233	0.889788	515	3	-0.087332	1.41981
NTC_138	8	0.038036	0.1233	0.889788	516	4	0.033975	1.41981
NTC_322	8	0.038036	0.1233	0.889788	521	3	-0.091001	1.41981
NTC_1135	8	0.038036	0.1233	0.889788	518	4	-0.19843	1.41981
NTC_1117	8	0.038036	0.1233	0.889788	514	3	-0.067526	1.41981
NTC_470	8	0.038036	0.1233	0.889788	519	4	-0.17966	1.41981
SIGLEC1	8	0.038107	0.12347	0.889788	522	5	-0.26213	1.419
IER3	8	0.039497	0.12715	0.889788	523	2	0.25733	1.40344
NTC_548	8	0.039635	0.12746	0.889788	527	5	-0.1899	1.40192
NTC_1039	8	0.039635	0.12746	0.889788	529	5	-0.17997	1.40192
NTC_1888	8	0.039635	0.12746	0.889788	526	5	-0.24263	1.40192
NTC_106	8	0.039635	0.12746	0.889788	525	5	-0.19964	1.40192
NTC_1228	8	0.039635	0.12746	0.889788	528	5	-0.14826	1.40192
NTC_1896	8	0.039635	0.12746	0.889788	524	5	-0.19311	1.40192
PDE4DIP	8	0.040025	0.12844	0.889788	531	4	-0.08632	1.39767
RNASEL	8	0.040025	0.12844	0.889788	530	3	-0.02174	1.39767
SCIN	8	0.040638	0.13005	0.889788	532	4	-0.33286	1.39107
PREX2	8	0.041031	0.13098	0.889788	533	3	-0.15799	1.38689
ITGB7	8	0.041274	0.13163	0.889788	534	4	-0.21005	1.38432
MTCP1	8	0.041308	0.13173	0.889788	535	4	-0.20706	1.38397
CKB	8	0.041448	0.1321	0.889788	536	3	0.00081654	1.3825
TKTL1	8	0.041489	0.13219	0.889788	537	3	-0.058511	1.38207
LHFPL1	8	0.041694	0.13265	0.889788	538	5	-0.2751	1.37993
TLR3	8	0.041753	0.13281	0.889788	539	3	0.022847	1.37931
SOCS6	8	0.041755	0.13282	0.889788	540	5	-0.28727	1.37929
GAL3ST1	8	0.041837	0.13304	0.889788	541	5	-0.2408	1.37844
PRICKLE1	8	0.041891	0.1332	0.889788	542	4	-0.21894	1.37788
C1GALT1	8	0.041926	0.1333	0.889788	543	3	0.2467	1.37752
AGPAT9	8	0.041996	0.13345	0.889788	544	2	0.071502	1.37679
CD109	8	0.042029	0.13354	0.889788	545	3	0.068159	1.37645
LIPM	8	0.042042	0.13356	0.889788	546	5	-0.28353	1.37632
ZNF543	8	0.042104	0.13373	0.889788	547	5	-0.30279	1.37568
DHFRL1	8	0.042757	0.13552	0.889788	548	4	-0.080461	1.36899
CCDC23	8	0.042787	0.13559	0.889788	549	5	-0.44566	1.36869
NCS1	8	0.042819	0.13567	0.889788	550	5	-0.35181	1.36836
C12orf60	8	0.042912	0.13595	0.889788	551	5	-0.28833	1.36742
C6orf62	8	0.042946	0.13603	0.889788	552	5	-0.36274	1.36708
IL9R	8	0.04301	0.13618	0.889788	553	5	-0.21117	1.36643
ICAM1	8	0.043037	0.13624	0.889788	554	5	-0.27666	1.36616
RNF222	8	0.043072	0.13633	0.889788	555	5	-0.27687	1.3658
USP37	8	0.043121	0.13645	0.889788	556	5	-0.37539	1.36531
GBP7	8	0.043263	0.1368	0.889788	557	3	-0.16762	1.36388
POP1	8	0.043478	0.13736	0.889788	558	5	-0.28794	1.36173
GRB10	8	0.043484	0.13738	0.889788	559	5	-0.215	1.36167
TNFSF10	8	0.043499	0.13741	0.889788	560	5	-0.18723	1.36152
RNF144B	8	0.043558	0.1376	0.889788	561	5	-0.24981	1.36093
VEGFC	8	0.043613	0.13774	0.889788	562	4	-0.12806	1.36038
APOL6	8	0.044539	0.14017	0.889788	563	5	-0.24582	1.35126
CBWD6	5	0.044581	0.11769	0.889788	564	2	-0.056769	1.35085
PTPRU	8	0.044667	0.1405	0.889788	565	5	-0.2962	1.35001
CASP5	8	0.044731	0.14065	0.889788	566	5	-0.26197	1.34939
RASGRP3	8	0.044882	0.14101	0.889788	567	5	-0.18866	1.34793
AHRR	8	0.045032	0.14142	0.889788	568	5	-0.39062	1.34648
USP18	8	0.045152	0.14177	0.889788	569	4	-0.33482	1.34532
SUCNR1	8	0.045256	0.14198	0.889788	570	4	-0.25618	1.34432
ACVR2A	8	0.045338	0.14215	0.889788	571	3	0.0040197	1.34354
ZNF132	8	0.045443	0.14244	0.889788	572	5	-0.22117	1.34253
ABCB1	8	0.045467	0.14251	0.889788	573	4	-0.036928	1.3423
IL23A	8	0.045639	0.1429	0.889788	574	5	-0.32235	1.34066
RSAD2	8	0.045661	0.14298	0.889788	575	5	-0.25545	1.34045
HSPA1A	8	0.045732	0.14317	0.889788	576	4	-0.10781	1.33978
CCDC181	8	0.045918	0.14367	0.889788	577	4	-0.28117	1.33802
NTC_950	8	0.046096	0.14416	0.889788	580	3	0.15211	1.33634
NTC_1659	8	0.046096	0.14416	0.889788	582	4	-0.081344	1.33634
NTC_847	8	0.046096	0.14416	0.889788	579	3	0.085195	1.33634
NTC_755	8	0.046096	0.14416	0.889788	581	3	-0.088056	1.33634
NTC_836	8	0.046096	0.14416	0.889788	578	3	0.075461	1.33634
NTC_1889	8	0.046096	0.14416	0.889788	583	4	-0.25762	1.33634
CCL20	8	0.046145	0.14427	0.889788	584	3	-0.31597	1.33588
ZNF844	8	0.046265	0.14458	0.889788	585	4	-0.32932	1.33475
CCND3	8	0.046383	0.14489	0.889788	586	5	-0.28037	1.33364
PMEPA1	8	0.046399	0.14494	0.889788	587	4	-0.25585	1.33349
IRG1	8	0.046405	0.14495	0.889788	588	5	-0.23406	1.33344
STAP1	8	0.046426	0.14501	0.889788	589	4	-0.25351	1.33324
CX3CL1	8	0.046471	0.14513	0.889788	590	5	-0.18006	1.33282
ZC3H12C	8	0.046644	0.14555	0.889788	591	4	-0.089105	1.3312
KCNN1	8	0.046707	0.1457	0.889788	592	5	-0.28918	1.33062
PTGFRN	8	0.046736	0.14577	0.889788	593	5	-0.21739	1.33035
IGF2BP3	8	0.04709	0.14658	0.889788	594	5	-0.22104	1.32707
ZNF780A	8	0.047272	0.14703	0.889788	595	3	-0.19887	1.3254
SLC35F5	8	0.047291	0.14709	0.889788	596	5	-0.46494	1.32522
AKAP12	8	0.047447	0.14754	0.889788	597	5	-0.22007	1.32379
TCF7L2	8	0.047523	0.14772	0.889788	598	2	0.066359	1.3231
PIPOX	8	0.047805	0.14843	0.889788	599	5	-0.20089	1.32053
OAS1	8	0.047839	0.14852	0.889788	600	5	-0.21044	1.32022
MN1	8	0.047965	0.14887	0.889788	601	3	-0.094674	1.31908
DFNB31	8	0.04803	0.14909	0.889788	602	5	-0.36277	1.31849
ZNF541	8	0.048482	0.15027	0.889788	603	5	-0.25446	1.31442
TNFSF14	8	0.048801	0.15109	0.889788	604	5	-0.31251	1.31157
NTC_1820	8	0.048891	0.15135	0.889788	607	4	-0.072922	1.31077
NTC_769	8	0.048891	0.15135	0.889788	608	4	-0.088066	1.31077
NTC_1811	8	0.048891	0.15135	0.889788	609	4	0.011904	1.31077
NTC_1872	8	0.048891	0.15135	0.889788	610	4	-0.041165	1.31077
NTC_1025	8	0.048891	0.15135	0.889788	606	4	-0.034945	1.31077
NTC_40	8	0.048891	0.15135	0.889788	605	4	-0.13281	1.31077
C1orf122	8	0.049173	0.15212	0.889788	611	2	0.15458	1.30827
CXCL11	8	0.049365	0.15263	0.889788	612	3	-0.057915	1.30658
WDR5B	8	0.049556	0.15314	0.889788	613	5	-0.22816	1.3049
KIR2DL5A	8	0.049814	0.15372	0.889788	614	4	-0.15523	1.30265
ZNF620	8	0.050071	0.1544	0.889788	615	2	0.0034809	1.30041
RTP4	8	0.050181	0.15473	0.889788	616	5	-0.20195	1.29946
ZNF419	8	0.050204	0.15475	0.889788	617	5	-0.24201	1.29926
SASS6	8	0.050297	0.15499	0.889788	618	5	-0.56729	1.29846
ATP10D	8	0.050506	0.15551	0.889788	619	5	-0.32653	1.29666
HIST2H2AB	8	0.050927	0.15657	0.889788	620	5	-0.2552	1.29305
GPNMB	8	0.05104	0.15687	0.889788	621	2	0.054378	1.29209
ANKS1B	8	0.051104	0.15705	0.889788	622	3	-0.13827	1.29155
NOS2	8	0.05128	0.15753	0.889788	623	5	-0.17634	1.29005
BTC	8	0.051438	0.15793	0.889788	624	5	-0.4163	1.28872
TAPBPL	8	0.051469	0.158	0.889788	625	5	-0.19798	1.28845
TMEM177	8	0.05182	0.15884	0.889788	626	2	0.051349	1.2855
SLC2A14	8	0.051848	0.15889	0.889788	627	5	-0.19397	1.28527
KIAA0226	8	0.051885	0.15898	0.889788	628	2	0.0070294	1.28496
NPR2	8	0.052038	0.15939	0.889788	629	5	-0.18522	1.28368
LGALS9B	8	0.052094	0.15954	0.889788	630	4	-0.26639	1.28321
KCTD11	8	0.052154	0.15968	0.889788	631	4	-0.14695	1.28271
UGT1A6	5	0.052284	0.1317	0.889788	632	2	-0.21721	1.28163
AZI2	8	0.0523	0.16005	0.889788	633	5	-0.30036	1.2815
BBS10	8	0.052996	0.16173	0.889788	634	5	-0.19486	1.27576
SYN1	8	0.053106	0.16199	0.889788	635	3	-0.062839	1.27486
SEMA6A	8	0.053213	0.16227	0.889788	636	5	-0.24798	1.27398
ZG16B	8	0.053224	0.16231	0.889788	637	4	-0.22445	1.27389
STX11	8	0.053341	0.16262	0.889788	638	3	-0.15603	1.27294
ZBTB6	8	0.053479	0.16294	0.889788	639	5	-0.22775	1.27182
LIPA	8	0.053941	0.16414	0.889788	640	5	-0.28399	1.26808
B3GNT5	8	0.054676	0.16608	0.889788	641	5	-0.21393	1.2622
NTC_959	8	0.054728	0.16624	0.889788	644	4	-0.0021283	1.26179
NTC_1587	8	0.054728	0.16624	0.889788	645	4	-0.13068	1.26179
NTC_1296	8	0.054728	0.16624	0.889788	642	4	-0.16656	1.26179
NTC_960	8	0.054728	0.16624	0.889788	646	4	-0.12642	1.26179
NTC_1522	8	0.054728	0.16624	0.889788	647	4	-0.12499	1.26179
NTC_186	8	0.054728	0.16624	0.889788	643	4	-0.10505	1.26179
ZNF684	8	0.05475	0.1663	0.889788	648	5	-0.53508	1.26162
ALDOB	8	0.054799	0.16644	0.889788	649	5	-0.26846	1.26123
CD84	8	0.055162	0.16736	0.889788	650	4	-0.26168	1.25836
TBC1D17	8	0.055269	0.16765	0.889788	651	5	-0.20324	1.25752
F2RL2	8	0.055294	0.16772	0.889788	652	5	-0.2803	1.25732
VAMP5	8	0.055418	0.16804	0.889788	653	5	-0.25742	1.25635
ZNF441	8	0.055667	0.16859	0.889788	654	5	-0.19353	1.2544
GATA2	8	0.055791	0.16894	0.889788	655	5	-0.29502	1.25344
PDGFA	8	0.055966	0.16933	0.889788	656	5	-0.21874	1.25208
DEFA3	7	0.056018	0.15746	0.889788	657	4	-0.1915	1.25167
NTC_1496	8	0.056091	0.16971	0.889788	672	2	0.43722	1.25111
NTC_675	8	0.056091	0.16971	0.889788	662	2	0.26357	1.25111
NTC_77	8	0.056091	0.16971	0.889788	663	4	0.010896	1.25111
NTC_49	8	0.056091	0.16971	0.889788	669	3	0.082419	1.25111
NTC_432	8	0.056091	0.16971	0.889788	660	3	0.14399	1.25111
NTC_145	8	0.056091	0.16971	0.889788	668	3	0.095172	1.25111
NTC_1640	8	0.056091	0.16971	0.889788	667	4	-0.096583	1.25111
NTC_1716	8	0.056091	0.16971	0.889788	671	2	-0.055429	1.25111
NTC_463	8	0.056091	0.16971	0.889788	659	3	-0.062504	1.25111
NTC_1715	8	0.056091	0.16971	0.889788	665	2	-0.02693	1.25111
NTC_1553	8	0.056091	0.16971	0.889788	666	2	-0.03592	1.25111
NTC_1323	8	0.056091	0.16971	0.889788	664	4	-0.13666	1.25111
NTC_258	8	0.056091	0.16971	0.889788	670	3	-0.087386	1.25111
NTC_688	8	0.056091	0.16971	0.889788	661	2	-0.085231	1.25111
NTC_1862	8	0.056091	0.16971	0.889788	658	2	-0.070456	1.25111
MT1X	8	0.056342	0.17036	0.889788	673	5	-0.19052	1.24917
NCOA7	8	0.056468	0.17062	0.889788	674	5	-0.17721	1.2482
ARHGAP25	8	0.056649	0.17104	0.889788	675	4	-0.086404	1.24681
PREPL	8	0.057023	0.17203	0.889788	676	5	-0.26034	1.24395
BIRC3	8	0.05747	0.17322	0.889788	677	4	-0.30217	1.24056
IFIT1B	8	0.057582	0.1735	0.889788	678	5	-0.33356	1.23971
IL18	8	0.057607	0.17357	0.889788	679	5	-0.21821	1.23952
GIN1	8	0.057666	0.17374	0.889788	680	3	0.0076225	1.23908
STX17	8	0.057707	0.1738	0.889788	681	4	-0.20111	1.23877
TM4SF1	8	0.057837	0.17417	0.889788	682	5	-0.15387	1.23779
ZNF350	8	0.058814	0.17657	0.889788	683	5	-0.22634	1.23052
CCDC89	8	0.058944	0.17685	0.889788	684	5	-0.21194	1.22956
HK2	8	0.058969	0.1769	0.889788	685	5	-0.16546	1.22938
MMP13	8	0.059073	0.17717	0.889788	686	5	-0.18934	1.22861
ADAMTS7	8	0.059106	0.17723	0.889788	687	4	-0.30191	1.22837
PHF11	8	0.059354	0.17788	0.889788	688	4	-0.23247	1.22655
FGL2	8	0.059355	0.17789	0.889788	689	3	-0.17207	1.22654
TMEM106A	8	0.059604	0.17847	0.889788	690	3	-0.11011	1.22472
TNFRSF9	8	0.059854	0.17907	0.889788	691	4	-0.050312	1.22291
JAK2	8	0.060146	0.17978	0.889788	692	3	-0.070149	1.22079
PLEKHH1	8	0.0602	0.17993	0.889788	693	4	-0.19178	1.2204
GIMAP6	8	0.060421	0.18043	0.889788	694	4	-0.12691	1.21881
CCM2L	8	0.060628	0.18083	0.889788	695	3	-0.0063989	1.21733
EPSTI1	8	0.060691	0.18095	0.889788	696	3	-0.17119	1.21688
ADPRM	8	0.062789	0.18475	0.889788	697	3	-0.15626	1.20212
NTC_595	8	0.062969	0.18504	0.889788	768	1	0.32604	1.20087
NTC_1721	8	0.062969	0.18504	0.889788	746	3	0.26298	1.20087
NTC_1799	8	0.062969	0.18504	0.889788	765	2	0.15453	1.20087
NTC_1057	8	0.062969	0.18504	0.889788	772	1	0.25644	1.20087
NTC_1188	8	0.062969	0.18504	0.889788	749	3	0.0625	1.20087
NTC_723	8	0.062969	0.18504	0.889788	782	1	0.16382	1.20087
NTC_318	8	0.062969	0.18504	0.889788	704	1	0.19946	1.20087
NTC_1641	8	0.062969	0.18504	0.889788	719	3	-0.030753	1.20087
NTC_725	8	0.062969	0.18504	0.889788	712	1	0.20001	1.20087
NTC_283	8	0.062969	0.18504	0.889788	709	1	0.13707	1.20087
NTC_946	8	0.062969	0.18504	0.889788	764	1	0.14323	1.20087
NTC_1311	8	0.062969	0.18504	0.889788	699	3	0.19337	1.20087
NTC_1743	8	0.062969	0.18504	0.889788	710	2	-0.0078185	1.20087
NTC_1324	8	0.062969	0.18504	0.889788	778	2	0.15024	1.20087
NTC_316	8	0.062969	0.18504	0.889788	789	4	-0.0061296	1.20087
NTC_747	8	0.062969	0.18504	0.889788	740	2	0.16268	1.20087
NTC_437	8	0.062969	0.18504	0.889788	715	2	0.053138	1.20087
NTC_1026	8	0.062969	0.18504	0.889788	737	2	0.00048821	1.20087
NTC_824	8	0.062969	0.18504	0.889788	741	3	0.029035	1.20087
NTC_45	8	0.062969	0.18504	0.889788	745	2	-0.027161	1.20087
NTC_1145	8	0.062969	0.18504	0.889788	781	3	0.11725	1.20087
NTC_391	8	0.062969	0.18504	0.889788	784	2	-0.066013	1.20087
NTC_545	8	0.062969	0.18504	0.889788	787	1	0.1038	1.20087
NTC_549	8	0.062969	0.18504	0.889788	731	1	0.15797	1.20087
NTC_522	8	0.062969	0.18504	0.889788	775	2	0.035396	1.20087
NTC_631	8	0.062969	0.18504	0.889788	713	2	-0.09316	1.20087
NTC_882	8	0.062969	0.18504	0.889788	708	2	0.019998	1.20087
NTC_761	8	0.062969	0.18504	0.889788	786	1	0.098071	1.20087
NTC_1001	8	0.062969	0.18504	0.889788	766	1	0.15024	1.20087
NTC_1019	8	0.062969	0.18504	0.889788	725	2	0.18992	1.20087
NTC_1094	8	0.062969	0.18504	0.889788	716	2	-0.034222	1.20087
NTC_1615	8	0.062969	0.18504	0.889788	730	3	0.027013	1.20087
NTC_1200	8	0.062969	0.18504	0.889788	756	2	0.022433	1.20087
NTC_1590	8	0.062969	0.18504	0.889788	711	2	0.12329	1.20087
NTC_628	8	0.062969	0.18504	0.889788	783	3	0.13809	1.20087
NTC_1244	8	0.062969	0.18504	0.889788	700	1	0.22509	1.20087
NTC_969	8	0.062969	0.18504	0.889788	754	1	0.15049	1.20087
NTC_1424	8	0.062969	0.18504	0.889788	779	2	0.12932	1.20087
NTC_1167	8	0.062969	0.18504	0.889788	727	1	0.1327	1.20087
NTC_1408	8	0.062969	0.18504	0.889788	780	2	0.11116	1.20087
NTC_984	8	0.062969	0.18504	0.889788	776	1	-0.015371	1.20087
NTC_1443	8	0.062969	0.18504	0.889788	762	3	0.048739	1.20087
NTC_527	8	0.062969	0.18504	0.889788	718	3	-0.036915	1.20087
NTC_1308	8	0.062969	0.18504	0.889788	720	2	-3.2571e-05	1.20087
NTC_1637	8	0.062969	0.18504	0.889788	785	3	-0.037868	1.20087
NTC_1540	8	0.062969	0.18504	0.889788	734	2	0.21255	1.20087
NTC_227	8	0.062969	0.18504	0.889788	706	1	0.10724	1.20087
NTC_1185	8	0.062969	0.18504	0.889788	724	1	0.14619	1.20087
NTC_1413	8	0.062969	0.18504	0.889788	771	3	-0.10204	1.20087
NTC_382	8	0.062969	0.18504	0.889788	777	2	0.023966	1.20087
NTC_496	8	0.062969	0.18504	0.889788	701	2	0.07057	1.20087
NTC_1747	8	0.062969	0.18504	0.889788	702	2	0.078847	1.20087
NTC_1606	8	0.062969	0.18504	0.889788	723	4	-0.046713	1.20087
NTC_1340	8	0.062969	0.18504	0.889788	733	3	-0.063312	1.20087
NTC_141	8	0.062969	0.18504	0.889788	722	1	0.11367	1.20087
NTC_403	8	0.062969	0.18504	0.889788	728	3	0.13048	1.20087
NTC_1278	8	0.062969	0.18504	0.889788	774	3	-0.091999	1.20087
NTC_1033	8	0.062969	0.18504	0.889788	742	2	0.094097	1.20087
NTC_503	8	0.062969	0.18504	0.889788	743	3	0.066978	1.20087
NTC_1749	8	0.062969	0.18504	0.889788	759	3	0.031923	1.20087
NTC_1401	8	0.062969	0.18504	0.889788	732	1	0.058899	1.20087
NTC_398	8	0.062969	0.18504	0.889788	748	3	0.08829	1.20087
NTC_821	8	0.062969	0.18504	0.889788	752	3	-0.072786	1.20087
NTC_82	8	0.062969	0.18504	0.889788	773	2	0.063791	1.20087
NTC_416	8	0.062969	0.18504	0.889788	707	4	-0.035339	1.20087
NTC_541	8	0.062969	0.18504	0.889788	736	4	-0.041217	1.20087
NTC_189	8	0.062969	0.18504	0.889788	758	3	-0.091648	1.20087
NTC_1006	8	0.062969	0.18504	0.889788	714	2	0.048817	1.20087
NTC_1156	8	0.062969	0.18504	0.889788	717	4	-0.18544	1.20087
NTC_1086	8	0.062969	0.18504	0.889788	738	2	-0.031443	1.20087
NTC_55	8	0.062969	0.18504	0.889788	705	3	0.02666	1.20087
NTC_1750	8	0.062969	0.18504	0.889788	790	4	-0.10398	1.20087
NTC_521	8	0.062969	0.18504	0.889788	770	3	-0.039381	1.20087
NTC_1125	8	0.062969	0.18504	0.889788	726	3	0.032893	1.20087
NTC_519	8	0.062969	0.18504	0.889788	769	3	-0.01158	1.20087
NTC_777	8	0.062969	0.18504	0.889788	721	4	-0.072337	1.20087
NTC_453	8	0.062969	0.18504	0.889788	761	2	0.060018	1.20087
NTC_1444	8	0.062969	0.18504	0.889788	763	1	0.038778	1.20087
NTC_85	8	0.062969	0.18504	0.889788	703	2	0.094097	1.20087
NTC_1835	8	0.062969	0.18504	0.889788	788	2	0.030986	1.20087
NTC_1256	8	0.062969	0.18504	0.889788	735	3	-0.091648	1.20087
NTC_1121	8	0.062969	0.18504	0.889788	739	1	-0.057838	1.20087
NTC_39	8	0.062969	0.18504	0.889788	760	3	-0.012386	1.20087
NTC_473	8	0.062969	0.18504	0.889788	698	2	-0.063734	1.20087
NTC_1048	8	0.062969	0.18504	0.889788	729	3	-0.028233	1.20087
NTC_1063	8	0.062969	0.18504	0.889788	767	3	-0.089596	1.20087
NTC_285	8	0.062969	0.18504	0.889788	744	3	-0.058562	1.20087
NTC_1292	8	0.062969	0.18504	0.889788	753	4	-0.17663	1.20087
NTC_1306	8	0.062969	0.18504	0.889788	747	2	-0.024019	1.20087
NTC_389	8	0.062969	0.18504	0.889788	757	2	0.050237	1.20087
NTC_1742	8	0.062969	0.18504	0.889788	750	3	-0.12544	1.20087
NTC_1240	8	0.062969	0.18504	0.889788	751	3	-0.13267	1.20087
NTC_1309	8	0.062969	0.18504	0.889788	755	4	-0.13222	1.20087
PATL2	8	0.063069	0.1852	0.889788	791	4	-0.1304	1.20018
HSPH1	8	0.06314	0.18534	0.889788	792	4	-0.20085	1.1997
NTC_1841	8	0.063251	0.18551	0.889788	793	4	-0.12761	1.19893
NTC_1670	8	0.063251	0.18551	0.889788	794	4	-0.056725	1.19893
NOTCH3	8	0.06328	0.18557	0.889788	795	4	-0.068802	1.19873
LRRC32	8	0.063985	0.18684	0.894765	796	3	-0.066238	1.19392
MCL1	8	0.064835	0.18837	0.89729	797	3	-0.29824	1.18819
NTC_961	8	0.065314	0.18925	0.89729	801	3	0.30917	1.18499
NTC_999	8	0.065314	0.18925	0.89729	803	3	0.033569	1.18499
NTC_953	8	0.065314	0.18925	0.89729	802	3	0.030986	1.18499
NTC_1466	8	0.065314	0.18925	0.89729	804	4	-0.13666	1.18499
NTC_19	8	0.065314	0.18925	0.89729	798	4	-0.0037183	1.18499
NTC_864	8	0.065314	0.18925	0.89729	799	3	-0.082014	1.18499
NTC_917	8	0.065314	0.18925	0.89729	800	3	-0.063666	1.18499
RAB19	8	0.065475	0.18956	0.897639	805	2	0.13752	1.18392
ZNF704	8	0.066475	0.19144	0.905406	806	4	-0.0064783	1.17734
BCAR3	8	0.066661	0.19179	0.905953	807	4	-0.14639	1.17613
ZFYVE27	8	0.067299	0.19303	0.910102	808	4	-0.21535	1.17199
DNAPTP3	8	0.067366	0.19315	0.910102	809	4	-0.22012	1.17156
ZNF470	8	0.067771	0.1939	0.912279	810	4	-0.27338	1.16896
CABP4	8	0.068275	0.19487	0.912279	811	4	-0.14458	1.16574
DRAM1	8	0.068279	0.19487	0.912279	812	4	-0.30152	1.16571
CR1L	8	0.068348	0.195	0.912279	813	4	-0.13814	1.16527
GNMT	8	0.068483	0.19527	0.912279	814	4	-0.13677	1.16442
IFNGR1	8	0.068565	0.19542	0.912279	815	4	-0.13486	1.1639
ADAMTS14	8	0.068672	0.19568	0.912279	816	3	0.11398	1.16322
FLT1	8	0.068783	0.19588	0.912279	817	2	0.15629	1.16252
CALCRL	8	0.069029	0.19632	0.912279	818	4	-0.16848	1.16097
HRASLS2	8	0.069121	0.19648	0.912279	819	3	0.077835	1.16039
RAI14	8	0.069146	0.19653	0.912279	820	3	-0.14733	1.16023
OLR1	8	0.069405	0.19698	0.912279	821	4	-0.1307	1.15861
GLRX	8	0.06944	0.19704	0.912279	822	4	-0.26795	1.15839
APOD	8	0.069508	0.1972	0.912279	823	4	-0.26585	1.15797
DYNLL1	8	0.06951	0.1972	0.912279	824	2	0.48335	1.15795
IL12RB2	8	0.069955	0.19798	0.913611	825	4	-0.23329	1.15518
MRC2	8	0.07002	0.19807	0.913611	826	3	-0.12461	1.15478
GSDMD	8	0.070248	0.19842	0.913611	827	3	0.027777	1.15337
KCNJ2	8	0.070266	0.19844	0.913611	828	4	-0.14676	1.15325
MACC1	8	0.070532	0.19894	0.914307	829	3	0.074308	1.15161
C19orf38	8	0.070611	0.19911	0.914307	830	4	-0.1227	1.15113
MICA	8	0.07075	0.19937	0.914307	831	4	-0.24777	1.15027
FAM8A1	8	0.071118	0.20001	0.914307	832	3	-0.060644	1.14802
HSPA6	8	0.071265	0.2003	0.914307	833	2	0.0073232	1.14712
ENTPD7	8	0.071412	0.20057	0.914307	834	3	0.045813	1.14623
PLEKHN1	8	0.07143	0.20061	0.914307	835	3	-0.090775	1.14612
CD163L1	8	0.071568	0.20085	0.914307	836	3	0.00093086	1.14528
TXNRD1	8	0.07175	0.20118	0.914307	837	3	-0.081767	1.14418
TTC21A	8	0.07178	0.20123	0.914307	838	2	0.19889	1.144
GBP4	8	0.072071	0.20175	0.915541	839	4	0.061888	1.14224
TMEM63A	8	0.073084	0.20355	0.922623	840	4	-0.062694	1.13618
ZNF540	8	0.073486	0.20426	0.924161	841	4	-0.2589	1.1338
HPS5	8	0.074198	0.20557	0.924161	842	4	-0.16219	1.12961
COL1A1	8	0.074291	0.2057	0.924161	843	4	-0.1614	1.12906
PRDM16	8	0.074757	0.20654	0.924161	844	3	0.17314	1.12635
HEY2	8	0.074804	0.20662	0.924161	845	3	-0.12782	1.12608
IFIH1	8	0.074913	0.20685	0.924161	846	4	-0.12431	1.12544
SLAMF1	8	0.075507	0.20794	0.924161	847	4	-0.12444	1.12201
DUSP5	8	0.075742	0.20838	0.924161	848	4	-0.088426	1.12066
ZNF257	8	0.07585	0.20857	0.924161	849	4	-0.23128	1.12004
ZNF618	8	0.076103	0.20897	0.924161	850	4	-0.12422	1.1186
IL7R	8	0.076284	0.20934	0.924161	851	4	-0.26188	1.11757
PLA2G16	8	0.076829	0.21032	0.924161	852	4	-0.21636	1.11447
KIR3DL1	7	0.077658	0.20089	0.914307	853	4	-0.23622	1.10981
NTC_1844	8	0.077875	0.21223	0.924161	868	3	0.012325	1.1086
NTC_561	8	0.077875	0.21223	0.924161	856	3	-0.011628	1.1086
NTC_336	8	0.077875	0.21223	0.924161	867	3	0.071337	1.1086
NTC_155	8	0.077875	0.21223	0.924161	857	2	0.1405	1.1086
NTC_293	8	0.077875	0.21223	0.924161	864	3	-0.089739	1.1086
NTC_177	8	0.077875	0.21223	0.924161	869	2	0.12155	1.1086
NTC_966	8	0.077875	0.21223	0.924161	872	2	0.058929	1.1086
NTC_501	8	0.077875	0.21223	0.924161	860	3	0.077406	1.1086
NTC_59	8	0.077875	0.21223	0.924161	863	3	0.04823	1.1086
NTC_338	8	0.077875	0.21223	0.924161	865	4	0.025046	1.1086
NTC_1631	8	0.077875	0.21223	0.924161	855	3	-0.085955	1.1086
NTC_763	8	0.077875	0.21223	0.924161	870	3	-0.064295	1.1086
NTC_1893	8	0.077875	0.21223	0.924161	854	3	-0.086816	1.1086
NTC_60	8	0.077875	0.21223	0.924161	858	3	-0.035784	1.1086
NTC_1097	8	0.077875	0.21223	0.924161	866	2	-0.066513	1.1086
NTC_974	8	0.077875	0.21223	0.924161	874	3	-0.043882	1.1086
NTC_240	8	0.077875	0.21223	0.924161	859	3	-0.024019	1.1086
NTC_1653	8	0.077875	0.21223	0.924161	861	2	0.018709	1.1086
NTC_444	8	0.077875	0.21223	0.924161	862	3	-0.087737	1.1086
NTC_796	8	0.077875	0.21223	0.924161	871	3	-0.12178	1.1086
NTC_1766	8	0.077875	0.21223	0.924161	873	3	-0.09316	1.1086
SNX24	8	0.078221	0.21277	0.924161	875	4	-0.20501	1.10668
MRM1	8	0.078479	0.21322	0.924161	876	4	-0.054709	1.10525
NTC_670	8	0.07936	0.2148	0.924161	886	3	-0.055429	1.1004
NTC_625	8	0.07936	0.2148	0.924161	884	3	0.080697	1.1004
NTC_685	8	0.07936	0.2148	0.924161	879	3	0.026401	1.1004
NTC_1031	8	0.07936	0.2148	0.924161	883	4	-0.096295	1.1004
NTC_1191	8	0.07936	0.2148	0.924161	877	4	-0.10814	1.1004
NTC_1780	8	0.07936	0.2148	0.924161	881	4	-0.10814	1.1004
NTC_826	8	0.07936	0.2148	0.924161	878	3	-0.063734	1.1004
NTC_1790	8	0.07936	0.2148	0.924161	880	3	-0.091001	1.1004
NTC_1331	8	0.07936	0.2148	0.924161	885	4	-0.12943	1.1004
NTC_1490	8	0.07936	0.2148	0.924161	882	4	-0.064347	1.1004
ANKEF1	8	0.080522	0.21696	0.932429	887	4	-0.20763	1.09409
P2RY6	8	0.080822	0.21757	0.932681	888	4	-0.19235	1.09247
CD9	8	0.081499	0.21883	0.932681	889	4	-0.17942	1.08885
B3GALT4	8	0.081574	0.21895	0.932681	890	4	-0.22253	1.08845
CD69	8	0.081763	0.2193	0.932681	891	4	-0.15905	1.08744
SMIM15	8	0.081914	0.21955	0.932681	892	4	-0.12004	1.08664
ARNTL	8	0.082563	0.22066	0.932681	893	4	0.052461	1.08321
CLIC5	8	0.082807	0.22107	0.932681	894	3	0.15903	1.08193
TNNI1	8	0.083457	0.22223	0.932681	895	4	-0.24945	1.07854
HIVEP1	8	0.083539	0.2224	0.932681	896	3	-0.023265	1.07811
MGAT5B	8	0.084271	0.22375	0.932681	897	2	-0.0043454	1.07432
HLA-A	8	0.084514	0.22416	0.932681	898	3	-0.093176	1.07307
LAIR2	8	0.084532	0.2242	0.932681	899	3	0.048999	1.07298
FOXC1	8	0.084766	0.22462	0.932681	900	4	-0.019991	1.07178
CRIM1	8	0.085088	0.22518	0.932681	901	4	-0.12081	1.07013
SLC39A8	8	0.085165	0.22533	0.932681	902	4	-0.034246	1.06974
C1QA	8	0.085243	0.22547	0.932681	903	4	-0.13019	1.06934
OSBPL9	8	0.085244	0.22547	0.932681	904	4	-0.1832	1.06934
DSG2	8	0.085489	0.22589	0.932681	905	3	-0.11333	1.06809
CPT1A	8	0.085708	0.2263	0.932681	906	4	-0.12199	1.06698
EPAS1	8	0.085747	0.22638	0.932681	907	4	-0.29731	1.06678
RGL4	8	0.085976	0.2268	0.932681	908	3	-0.18043	1.06562
HIST1H3E	8	0.086136	0.22707	0.932681	909	4	-0.23596	1.06482
SLC6A9	8	0.086219	0.22721	0.932681	910	2	0.2462	1.0644
CCDC109B	8	0.086526	0.22771	0.932681	911	4	-0.16461	1.06285
HIST1H2BC	8	0.086706	0.22802	0.932681	912	3	-0.13782	1.06195
VRK2	8	0.086838	0.22822	0.932681	913	4	-0.2927	1.06129
NOG	8	0.087034	0.22851	0.932681	914	4	-0.10079	1.06031
TRAF1	8	0.087192	0.22877	0.932681	915	1	-0.067617	1.05952
SLC16A13	8	0.087435	0.22915	0.932681	916	2	0.066769	1.05831
TTC26	8	0.087544	0.22935	0.932681	917	4	-0.22133	1.05777
BCL2L14	8	0.088016	0.23018	0.932681	918	4	-0.2009	1.05544
ESR1	8	0.088095	0.23029	0.932681	919	4	-0.17614	1.05505
LRRCC1	8	0.088332	0.23071	0.932681	920	4	-0.21807	1.05388
LDHAL6B	8	0.088411	0.23083	0.932681	921	4	-0.11915	1.05349
INHBA	8	0.088846	0.23156	0.932681	922	4	-0.038551	1.05136
ATP6V0A1	8	0.089124	0.232	0.932681	923	4	-0.32278	1.05001
GRASP	8	0.08962	0.23289	0.932681	924	2	0.1801	1.0476
PPIF	8	0.090105	0.23363	0.932681	925	1	0.24457	1.04525
BLZF1	8	0.09012	0.23365	0.932681	926	4	-0.21122	1.04518
PDGFC	8	0.090348	0.23417	0.932681	927	3	0.0019215	1.04408
SP110	8	0.0904	0.23428	0.932681	928	4	-0.17597	1.04383
NTC_1760	8	0.090575	0.23456	0.932681	934	2	0.32124	1.04299
NTC_105	8	0.090575	0.23456	0.932681	940	2	0.26273	1.04299
NTC_1789	8	0.090575	0.23456	0.932681	944	4	-0.11486	1.04299
NTC_990	8	0.090575	0.23456	0.932681	947	3	0.027909	1.04299
NTC_633	8	0.090575	0.23456	0.932681	933	3	-0.049606	1.04299
NTC_242	8	0.090575	0.23456	0.932681	932	2	0.13742	1.04299
NTC_1694	8	0.090575	0.23456	0.932681	931	3	-0.081663	1.04299
NTC_1415	8	0.090575	0.23456	0.932681	939	2	0.080697	1.04299
NTC_136	8	0.090575	0.23456	0.932681	941	4	-0.034981	1.04299
NTC_1205	8	0.090575	0.23456	0.932681	948	2	-0.089564	1.04299
NTC_383	8	0.090575	0.23456	0.932681	930	3	0.034614	1.04299
NTC_1159	8	0.090575	0.23456	0.932681	942	3	0.025295	1.04299
NTC_458	8	0.090575	0.23456	0.932681	938	4	-0.034869	1.04299
NTC_704	8	0.090575	0.23456	0.932681	943	4	-0.13086	1.04299
NTC_107	8	0.090575	0.23456	0.932681	945	2	0.066978	1.04299
NTC_1284	8	0.090575	0.23456	0.932681	937	3	-0.071167	1.04299
NTC_1346	8	0.090575	0.23456	0.932681	935	2	0.012352	1.04299
NTC_239	8	0.090575	0.23456	0.932681	936	2	0.02666	1.04299
NTC_1530	8	0.090575	0.23456	0.932681	946	2	-0.059716	1.04299
NTC_1517	8	0.090575	0.23456	0.932681	929	3	-0.13267	1.04299
PNRC1	8	0.090801	0.23498	0.932681	949	4	-0.11745	1.04191
PLIN2	8	0.090921	0.23521	0.932681	950	4	-0.21231	1.04134
KCNJ10	8	0.091075	0.23548	0.932681	951	2	0.0065632	1.0406
SPDYA	8	0.091203	0.23572	0.932681	952	4	-0.23777	1.03999
KRT2	8	0.091317	0.23594	0.932681	953	1	0.11288	1.03945
TAS2R4	8	0.091485	0.2362	0.932681	954	4	-0.1	1.03865
IL27	8	0.091559	0.23631	0.932681	955	3	0.022656	1.0383
TANK	8	0.091807	0.23673	0.932681	956	4	-0.093548	1.03712
TINAGL1	8	0.092043	0.23715	0.932681	957	1	0.17764	1.03601
MAP3K14	8	0.092212	0.23748	0.932681	958	4	-0.14103	1.03521
NTC_951	8	0.092344	0.23774	0.932681	961	3	-0.033498	1.03459
NTC_1127	8	0.092344	0.23774	0.932681	959	4	-0.11513	1.03459
NTC_906	8	0.092344	0.23774	0.932681	966	4	-0.1375	1.03459
NTC_641	8	0.092344	0.23774	0.932681	963	3	0.03856	1.03459
NTC_632	8	0.092344	0.23774	0.932681	965	3	0.13796	1.03459
NTC_1690	8	0.092344	0.23774	0.932681	960	3	0.080642	1.03459
NTC_309	8	0.092344	0.23774	0.932681	967	4	-0.13506	1.03459
NTC_1485	8	0.092344	0.23774	0.932681	964	3	-0.010209	1.03459
NTC_1454	8	0.092344	0.23774	0.932681	962	3	-0.057838	1.03459
CATSPERD	8	0.092374	0.2378	0.932681	968	4	-0.14077	1.03445
PDK1	8	0.093064	0.23906	0.932681	969	4	-0.17933	1.03122
THBD	8	0.093105	0.23912	0.932681	970	4	-0.089873	1.03103
BRIP1	8	0.093977	0.2406	0.932681	971	4	-0.083381	1.02698
IL18BP	8	0.094219	0.24106	0.932681	972	2	0.052491	1.02586
HIST1H2AC	8	0.094331	0.24126	0.932681	973	4	-0.1818	1.02535
OR52N4	8	0.094701	0.24195	0.932681	974	3	-0.040233	1.02365
CETN3	8	0.094742	0.24201	0.932681	975	4	-0.27383	1.02346
C9orf64	8	0.095184	0.24281	0.932681	976	3	-0.074564	1.02144
SYT17	8	0.095277	0.24298	0.932681	977	4	-0.18217	1.02101
JUN	8	0.095443	0.24328	0.932681	978	4	-0.051058	1.02026
NMI	8	0.095856	0.24399	0.932681	979	4	-0.18726	1.01838
WIPF1	8	0.096229	0.2446	0.932681	980	4	-0.15983	1.01669
NTRK1	8	0.09639	0.2449	0.932681	981	2	0.28395	1.01597
TMEM178B	8	0.096593	0.2452	0.932681	982	3	-0.076777	1.01505
EML4	8	0.096619	0.24524	0.932681	983	3	0.048598	1.01494
NME8	8	0.096811	0.24554	0.932681	984	4	-0.045918	1.01408
HSD17B14	8	0.096936	0.24574	0.932681	985	4	-0.17224	1.01351
CPA6	8	0.097203	0.24617	0.932681	986	3	0.068165	1.01232
FOSL2	8	0.097416	0.24654	0.932681	987	3	0.011996	1.01137
TMEM51	8	0.097436	0.24659	0.932681	988	4	-0.18071	1.01128
FAP	8	0.097492	0.2467	0.932681	989	3	-0.028089	1.01103
ZNF696	8	0.09752	0.24674	0.932681	990	4	-0.17969	1.01091
PNP	8	0.097594	0.24686	0.932681	991	3	-0.0066613	1.01058
CCL2	8	0.097834	0.24726	0.932681	992	2	-0.049051	1.00951
DSP	8	0.098106	0.24776	0.932681	993	4	-0.092694	1.0083
FAM186B	8	0.098312	0.24811	0.932681	994	3	-0.021522	1.00739
PSMB10	8	0.098315	0.24812	0.932681	995	1	0.17236	1.00738
PRAME	8	0.098316	0.24812	0.932681	996	4	-0.2477	1.00738
DCK	8	0.098358	0.24821	0.932681	997	4	-0.24661	1.00719
SELL	8	0.09859	0.24861	0.932681	998	4	-0.12031	1.00617
DTX3L	8	0.098723	0.2489	0.932681	999	4	-0.10672	1.00558
TNFAIP8L3	8	0.098821	0.24912	0.932681	1000	4	-0.16365	1.00515
GALNT2	8	0.098947	0.24938	0.932681	1001	4	-0.098827	1.0046
ADM	8	0.099037	0.24951	0.932681	1002	1	0.1806	1.0042
PSMB9	8	0.099158	0.24972	0.932681	1003	4	-0.10307	1.00367
NPC2	8	0.09918	0.24974	0.932681	1004	4	-0.27056	1.00358
FNDC7	8	0.099299	0.24993	0.932681	1005	4	-0.21685	1.00306
CD300E	8	0.099327	0.24998	0.932681	1006	4	-0.1731	1.00293
TAP2	8	0.099517	0.25028	0.932681	1007	1	-0.050521	1.0021
LOR	8	0.099717	0.25064	0.932681	1008	4	-0.22017	1.00123
BCL3	8	0.099959	0.25114	0.932681	1009	3	-0.056317	1.00018
PLSCR4	8	0.10062	0.25232	0.932681	1010	3	0.10846	0.997316
ALAS1	8	0.10074	0.25252	0.932681	1011	3	-0.20458	0.996798
TYMP	8	0.10079	0.25257	0.932681	1012	4	-0.18467	0.996583
RGS1	8	0.1012	0.25327	0.932681	1013	2	0.050911	0.994819
HAPLN3	8	0.10144	0.25369	0.932681	1014	2	-0.10561	0.993791
EBI3	8	0.10161	0.25397	0.932681	1015	3	-0.00014011	0.993064
MYOF	8	0.10161	0.25398	0.932681	1016	3	-0.081261	0.993064
UBTD2	8	0.1017	0.25413	0.932681	1017	4	-0.26357	0.992679
KLF10	8	0.10215	0.25489	0.932681	1018	4	-0.22586	0.990762
MMP9	8	0.10288	0.2562	0.932681	1019	1	0.11193	0.987669
TRIM56	8	0.1032	0.25673	0.932681	1020	2	0.14492	0.98632
CHMP5	8	0.10335	0.25699	0.932681	1021	3	0.16427	0.98569
TMOD3	8	0.10378	0.25778	0.932681	1022	2	-0.0074118	0.983886
NTC_252	8	0.10388	0.25793	0.932681	1024	4	-0.18444	0.983468
NTC_1882	8	0.10388	0.25793	0.932681	1029	4	-0.076905	0.983468
NTC_780	8	0.10388	0.25793	0.932681	1027	4	-0.15865	0.983468
NTC_438	8	0.10388	0.25793	0.932681	1025	4	-0.098759	0.983468
NTC_1675	8	0.10388	0.25793	0.932681	1028	4	-0.10084	0.983468
NTC_933	8	0.10388	0.25793	0.932681	1026	4	-0.14862	0.983468
NTC_802	8	0.10388	0.25793	0.932681	1023	4	-0.16714	0.983468
NTC_1142	8	0.10388	0.25793	0.932681	1030	4	-0.17386	0.983468
ERLIN1	8	0.10411	0.25829	0.932681	1031	3	-0.0056938	0.982508
CNP	8	0.10455	0.25904	0.932681	1032	3	-0.14695	0.980676
ZNF234	7	0.1047	0.25377	0.932681	1033	4	-0.22809	0.980053
CREB3L3	8	0.10504	0.25996	0.932681	1034	3	-0.015192	0.978645
TNFRSF10A	8	0.10571	0.26116	0.932681	1035	3	-0.015826	0.975884
DNAH12	8	0.10579	0.2613	0.932681	1036	2	0.32987	0.975555
HAMP	8	0.10604	0.26172	0.932681	1037	3	-0.074517	0.97453
MVB12B	8	0.10613	0.26188	0.932681	1038	3	0.16136	0.974162
CACNA1I	8	0.10748	0.2643	0.932681	1039	3	-0.087562	0.968672
PLA2G7	8	0.1079	0.26499	0.932681	1040	3	0.022682	0.966979
NTC_989	8	0.10808	0.26528	0.932681	1041	3	0.031518	0.966255
NTC_997	8	0.10808	0.26528	0.932681	1046	3	0.042575	0.966255
NTC_572	8	0.10808	0.26528	0.932681	1048	3	-0.12787	0.966255
NTC_884	8	0.10808	0.26528	0.932681	1052	4	-0.099756	0.966255
NTC_1352	8	0.10808	0.26528	0.932681	1051	4	-0.20423	0.966255
NTC_231	8	0.10808	0.26528	0.932681	1050	3	0.027844	0.966255
NTC_1471	8	0.10808	0.26528	0.932681	1044	3	0.014429	0.966255
NTC_154	8	0.10808	0.26528	0.932681	1042	4	-0.1375	0.966255
NTC_1595	8	0.10808	0.26528	0.932681	1045	3	-0.0060089	0.966255
NTC_790	8	0.10808	0.26528	0.932681	1043	4	-0.051066	0.966255
NTC_880	8	0.10808	0.26528	0.932681	1049	4	-0.12792	0.966255
NTC_1544	8	0.10808	0.26528	0.932681	1047	4	-0.10949	0.966255
FCRL4	8	0.10841	0.26583	0.932681	1053	2	-0.035657	0.964931
FAM90A1	8	0.10951	0.26765	0.932681	1054	3	-0.18414	0.960546
TOR1AIP2	8	0.11062	0.26948	0.932681	1055	2	0.042264	0.956166
NTC_297	8	0.1107	0.26966	0.932681	1056	4	-0.11969	0.955852
NTC_361	8	0.1107	0.26966	0.932681	1061	4	-0.067043	0.955852
NTC_1398	8	0.1107	0.26966	0.932681	1060	4	-0.11746	0.955852
NTC_1521	8	0.1107	0.26966	0.932681	1058	4	-0.16126	0.955852
NTC_281	8	0.1107	0.26966	0.932681	1059	4	-0.035339	0.955852
NTC_1464	8	0.1107	0.26966	0.932681	1057	4	-0.099756	0.955852
NTC_1589	8	0.1107	0.26966	0.932681	1062	4	-0.10385	0.955852
PTK2B	8	0.11147	0.2709	0.932681	1063	2	0.15867	0.952842
ME1	8	0.11181	0.27149	0.932681	1064	3	-0.045369	0.951519
HSPA4L	8	0.11198	0.27177	0.932681	1065	3	-0.18705	0.95086
METTL18	8	0.11216	0.27204	0.932681	1066	3	-0.0078532	0.950162
CD276	8	0.11241	0.27249	0.932681	1067	3	-0.17367	0.949195
DNAAF1	8	0.11284	0.27317	0.932681	1068	3	-0.17974	0.947537
MED20	8	0.11344	0.27417	0.932681	1069	3	-0.26606	0.945234
HLA-E	8	0.1137	0.27456	0.932681	1070	4	-0.17027	0.94424
GMPR	8	0.11387	0.27486	0.932681	1071	2	-0.080267	0.943591
IER5L	8	0.114	0.2751	0.932681	1072	3	-0.023812	0.943095
TNS1	8	0.11423	0.27552	0.932681	1073	3	0.096112	0.94222
EIF2AK2	8	0.1144	0.2758	0.932681	1074	4	-0.23226	0.941574
PLSCR1	8	0.1145	0.27596	0.932681	1075	4	-0.17639	0.941195
TMEM60	8	0.11456	0.27608	0.932681	1076	4	-0.29251	0.940967
CD274	8	0.11486	0.27656	0.932681	1077	4	-0.14667	0.939831
WDFY1	8	0.11487	0.27657	0.932681	1078	4	-0.049916	0.939793
GBP2	8	0.11509	0.27697	0.932681	1079	4	-0.24635	0.938962
ESM1	8	0.11544	0.27748	0.932681	1080	4	-0.1338	0.937644
ST6GALNAC1	8	0.11551	0.27759	0.932681	1081	4	-0.20644	0.93738
EPB41L3	8	0.11594	0.27829	0.932681	1082	4	-0.14651	0.935767
SAT1	8	0.11781	0.28144	0.932681	1083	3	0.03115	0.928818
ZNF850	8	0.11816	0.28201	0.932681	1084	3	0.048692	0.92753
RMI2	8	0.11855	0.2826	0.932681	1085	2	0.19738	0.926098
PDCD4	8	0.1188	0.28302	0.932681	1086	3	-0.22506	0.925184
ZNF225	8	0.11942	0.28411	0.932681	1087	3	-0.1321	0.922923
ZNF140	8	0.11977	0.2847	0.932681	1088	3	-0.077101	0.921652
TRIM25	8	0.11985	0.28483	0.932681	1089	4	-0.15921	0.921362
NTC_237	8	0.12008	0.28529	0.932681	1100	4	0.017782	0.920529
NTC_702	8	0.12008	0.28529	0.932681	1095	4	-0.0063122	0.920529
NTC_899	8	0.12008	0.28529	0.932681	1093	4	-0.12917	0.920529
NTC_1445	8	0.12008	0.28529	0.932681	1101	4	-0.0088118	0.920529
NTC_1247	8	0.12008	0.28529	0.932681	1102	4	-0.13086	0.920529
NTC_1786	8	0.12008	0.28529	0.932681	1094	4	-0.11358	0.920529
NTC_1040	8	0.12008	0.28529	0.932681	1098	4	-0.038842	0.920529
NTC_1238	8	0.12008	0.28529	0.932681	1103	4	-0.047972	0.920529
NTC_735	8	0.12008	0.28529	0.932681	1092	4	-0.1207	0.920529
NTC_454	8	0.12008	0.28529	0.932681	1091	4	-0.13666	0.920529
NTC_745	8	0.12008	0.28529	0.932681	1105	4	-0.10119	0.920529
NTC_943	8	0.12008	0.28529	0.932681	1096	4	-0.072337	0.920529
NTC_1569	8	0.12008	0.28529	0.932681	1090	4	-0.095896	0.920529
NTC_466	8	0.12008	0.28529	0.932681	1104	4	-0.078196	0.920529
NTC_818	8	0.12008	0.28529	0.932681	1106	4	-0.11969	0.920529
NTC_1150	8	0.12008	0.28529	0.932681	1097	4	-0.16714	0.920529
NTC_681	8	0.12008	0.28529	0.932681	1099	4	-0.12113	0.920529
IDO1	8	0.12009	0.2853	0.932681	1107	3	-0.03101	0.920493
KIAA0895L	8	0.12012	0.28536	0.932681	1108	3	0.057462	0.920385
MMP14	8	0.12067	0.28631	0.932681	1109	3	-0.012636	0.918401
ZSWIM3	8	0.12073	0.2864	0.932681	1110	4	-0.12765	0.918185
NTC_1144	8	0.12103	0.28689	0.932681	1132	1	0.34843	0.917107
NTC_113	8	0.12103	0.28689	0.932681	1116	2	0.074944	0.917107
NTC_811	8	0.12103	0.28689	0.932681	1155	1	0.29486	0.917107
NTC_402	8	0.12103	0.28689	0.932681	1140	1	0.1878	0.917107
NTC_1081	8	0.12103	0.28689	0.932681	1170	2	-0.085277	0.917107
NTC_223	8	0.12103	0.28689	0.932681	1117	2	0.098631	0.917107
NTC_255	8	0.12103	0.28689	0.932681	1171	1	0.15663	0.917107
NTC_743	8	0.12103	0.28689	0.932681	1168	2	0.1501	0.917107
NTC_529	8	0.12103	0.28689	0.932681	1133	2	0.15897	0.917107
NTC_558	8	0.12103	0.28689	0.932681	1120	2	0.034687	0.917107
NTC_952	8	0.12103	0.28689	0.932681	1148	2	0.077631	0.917107
NTC_748	8	0.12103	0.28689	0.932681	1135	2	0.12969	0.917107
NTC_1111	8	0.12103	0.28689	0.932681	1156	2	0.070071	0.917107
NTC_203	8	0.12103	0.28689	0.932681	1118	3	-0.043882	0.917107
NTC_1712	8	0.12103	0.28689	0.932681	1142	2	0.1262	0.917107
NTC_809	8	0.12103	0.28689	0.932681	1124	3	0.053609	0.917107
NTC_584	8	0.12103	0.28689	0.932681	1125	2	0.050551	0.917107
NTC_825	8	0.12103	0.28689	0.932681	1163	3	-0.084442	0.917107
NTC_650	8	0.12103	0.28689	0.932681	1121	2	0.13886	0.917107
NTC_805	8	0.12103	0.28689	0.932681	1128	2	0.16884	0.917107
NTC_843	8	0.12103	0.28689	0.932681	1126	2	0.16919	0.917107
NTC_294	8	0.12103	0.28689	0.932681	1158	2	0.17082	0.917107
NTC_91	8	0.12103	0.28689	0.932681	1136	2	-0.011634	0.917107
NTC_1427	8	0.12103	0.28689	0.932681	1151	3	0.17798	0.917107
NTC_330	8	0.12103	0.28689	0.932681	1164	1	0.13827	0.917107
NTC_135	8	0.12103	0.28689	0.932681	1113	1	0.095172	0.917107
NTC_657	8	0.12103	0.28689	0.932681	1152	3	0.031666	0.917107
NTC_1435	8	0.12103	0.28689	0.932681	1161	3	0.076611	0.917107
NTC_1597	8	0.12103	0.28689	0.932681	1167	3	0.0016703	0.917107
NTC_4	8	0.12103	0.28689	0.932681	1119	3	-0.12544	0.917107
NTC_799	8	0.12103	0.28689	0.932681	1153	2	-0.03978	0.917107
NTC_1797	8	0.12103	0.28689	0.932681	1149	3	-0.066513	0.917107
NTC_1798	8	0.12103	0.28689	0.932681	1160	1	0.13707	0.917107
NTC_1633	8	0.12103	0.28689	0.932681	1111	1	0.11751	0.917107
NTC_476	8	0.12103	0.28689	0.932681	1154	2	0.043224	0.917107
NTC_67	8	0.12103	0.28689	0.932681	1122	4	-0.019272	0.917107
NTC_1774	8	0.12103	0.28689	0.932681	1130	3	-0.003849	0.917107
NTC_1174	8	0.12103	0.28689	0.932681	1145	3	-0.00122	0.917107
NTC_817	8	0.12103	0.28689	0.932681	1165	2	-0.036318	0.917107
NTC_1806	8	0.12103	0.28689	0.932681	1159	2	0.11886	0.917107
NTC_1203	8	0.12103	0.28689	0.932681	1139	3	-0.075258	0.917107
NTC_956	8	0.12103	0.28689	0.932681	1138	3	0.12326	0.917107
NTC_1368	8	0.12103	0.28689	0.932681	1150	1	0.045669	0.917107
NTC_1395	8	0.12103	0.28689	0.932681	1134	1	0.10574	0.917107
NTC_419	8	0.12103	0.28689	0.932681	1137	3	0.027844	0.917107
NTC_1603	8	0.12103	0.28689	0.932681	1131	3	-0.051765	0.917107
NTC_1377	8	0.12103	0.28689	0.932681	1129	3	0.14676	0.917107
NTC_602	8	0.12103	0.28689	0.932681	1123	1	0.098071	0.917107
NTC_1860	8	0.12103	0.28689	0.932681	1112	2	0.1032	0.917107
NTC_117	8	0.12103	0.28689	0.932681	1146	3	-0.084793	0.917107
NTC_153	8	0.12103	0.28689	0.932681	1114	2	0.0014267	0.917107
NTC_1317	8	0.12103	0.28689	0.932681	1157	2	0.060018	0.917107
NTC_647	8	0.12103	0.28689	0.932681	1115	3	-0.084793	0.917107
NTC_1010	8	0.12103	0.28689	0.932681	1127	2	0.089176	0.917107
NTC_691	8	0.12103	0.28689	0.932681	1141	2	0.023214	0.917107
NTC_424	8	0.12103	0.28689	0.932681	1143	2	-0.028349	0.917107
NTC_480	8	0.12103	0.28689	0.932681	1166	1	0.085195	0.917107
NTC_50	8	0.12103	0.28689	0.932681	1162	2	-0.083718	0.917107
NTC_53	8	0.12103	0.28689	0.932681	1147	3	0.0044015	0.917107
NTC_197	8	0.12103	0.28689	0.932681	1144	2	-0.089546	0.917107
NTC_1580	8	0.12103	0.28689	0.932681	1169	2	-0.036671	0.917107
ZNF229	8	0.12109	0.287	0.932681	1172	3	-0.07443	0.916892
CEACAM3	8	0.12143	0.2876	0.933074	1173	3	-0.04581	0.915674
ZC3HAV1L	8	0.12144	0.28761	0.933074	1174	3	0.13514	0.915638
TNFSF18	8	0.1225	0.28947	0.934706	1175	3	-0.076566	0.911864
C1QC	8	0.12266	0.28972	0.934706	1176	2	0.06519	0.911297
USP41	8	0.12286	0.29005	0.934706	1177	3	-0.0085363	0.910589
PLA2G4C	8	0.12372	0.29155	0.934706	1178	2	0.066201	0.90756
FKBP1B	8	0.12413	0.29229	0.934706	1179	4	-0.018792	0.906123
RAB42	7	0.12468	0.29115	0.934706	1180	3	-0.28178	0.904203
USP44	8	0.12475	0.29331	0.934706	1181	4	-0.17177	0.903959
GCLM	8	0.12495	0.29363	0.934706	1182	4	-0.172	0.903264
EGR1	8	0.12504	0.29379	0.934706	1183	4	-0.17587	0.902951
COL27A1	8	0.12548	0.2946	0.934706	1184	3	0.033822	0.901425
SLC23A3	8	0.12566	0.29485	0.934706	1185	3	-0.14024	0.900803
ALYREF	8	0.12584	0.29518	0.934706	1186	3	-0.059684	0.900181
NTC_513	8	0.12803	0.29897	0.934706	1197	3	0.24097	0.892688
NTC_1792	8	0.12803	0.29897	0.934706	1187	3	0.19512	0.892688
NTC_301	8	0.12803	0.29897	0.934706	1191	3	-0.086739	0.892688
NTC_644	8	0.12803	0.29897	0.934706	1193	4	-0.15977	0.892688
NTC_1534	8	0.12803	0.29897	0.934706	1190	3	0.0037719	0.892688
NTC_1808	8	0.12803	0.29897	0.934706	1198	3	0.073663	0.892688
NTC_683	8	0.12803	0.29897	0.934706	1196	3	-0.034277	0.892688
NTC_304	8	0.12803	0.29897	0.934706	1192	3	0.091723	0.892688
NTC_1469	8	0.12803	0.29897	0.934706	1189	3	0.0043708	0.892688
NTC_1894	8	0.12803	0.29897	0.934706	1188	4	-0.091421	0.892688
NTC_1770	8	0.12803	0.29897	0.934706	1194	3	0.033436	0.892688
NTC_1491	8	0.12803	0.29897	0.934706	1195	3	-0.061698	0.892688
NTC_569	8	0.129	0.30065	0.934706	1207	4	-0.061199	0.88941
NTC_1657	8	0.129	0.30065	0.934706	1205	4	-0.11092	0.88941
NTC_934	8	0.129	0.30065	0.934706	1209	4	-0.11092	0.88941
NTC_1608	8	0.129	0.30065	0.934706	1208	4	0.0043304	0.88941
NTC_624	8	0.129	0.30065	0.934706	1202	4	-0.0021615	0.88941
NTC_492	8	0.129	0.30065	0.934706	1204	4	-0.0257	0.88941
NTC_474	8	0.129	0.30065	0.934706	1199	4	-0.1102	0.88941
NTC_118	8	0.129	0.30065	0.934706	1206	4	-0.10814	0.88941
NTC_459	8	0.129	0.30065	0.934706	1203	4	-0.1102	0.88941
NTC_791	8	0.129	0.30065	0.934706	1201	4	-0.154	0.88941
NTC_1220	8	0.129	0.30065	0.934706	1200	4	-0.091421	0.88941
NTC_998	8	0.129	0.30065	0.934706	1210	4	-0.10814	0.88941
NTC_589	8	0.13253	0.30654	0.934706	1218	3	0.23131	0.877686
NTC_534	8	0.13253	0.30654	0.934706	1216	3	0.15211	0.877686
NTC_716	8	0.13253	0.30654	0.934706	1215	2	-3.2571e-05	0.877686
NTC_653	8	0.13253	0.30654	0.934706	1213	2	0.11621	0.877686
NTC_396	8	0.13253	0.30654	0.934706	1225	2	0.063044	0.877686
NTC_1402	8	0.13253	0.30654	0.934706	1227	3	0.036812	0.877686
NTC_52	8	0.13253	0.30654	0.934706	1222	2	0.17672	0.877686
NTC_902	8	0.13253	0.30654	0.934706	1212	3	0.1145	0.877686
NTC_686	8	0.13253	0.30654	0.934706	1221	2	0.12572	0.877686
NTC_1828	8	0.13253	0.30654	0.934706	1224	3	-0.041482	0.877686
NTC_1504	8	0.13253	0.30654	0.934706	1217	3	0.016865	0.877686
NTC_583	8	0.13253	0.30654	0.934706	1214	3	0.10516	0.877686
NTC_1267	8	0.13253	0.30654	0.934706	1219	3	-0.05896	0.877686
NTC_33	8	0.13253	0.30654	0.934706	1211	4	-0.069722	0.877686
NTC_1825	8	0.13253	0.30654	0.934706	1226	2	0.022433	0.877686
NTC_940	8	0.13253	0.30654	0.934706	1228	3	-0.037166	0.877686
NTC_1403	8	0.13253	0.30654	0.934706	1220	3	-0.12787	0.877686
NTC_1054	8	0.13253	0.30654	0.934706	1223	3	0.010338	0.877686
PHLDB1	8	0.13367	0.30849	0.934706	1229	4	-0.1802	0.873966
NT5C3A	8	0.13378	0.30867	0.934706	1230	4	-0.12862	0.873609
C2orf66	8	0.13379	0.3087	0.934706	1231	3	-0.064959	0.873576
MAVS	8	0.13385	0.3088	0.934706	1232	4	-0.078064	0.873382
ZNF701	8	0.13432	0.30962	0.934706	1233	4	-0.18778	0.871859
NOD2	8	0.13502	0.31077	0.934706	1234	4	-0.12242	0.869602
GPR155	8	0.13539	0.31145	0.934706	1235	3	0.0055498	0.868413
SAMD9L	8	0.1357	0.31204	0.934706	1236	4	-0.25971	0.86742
ZNF107	8	0.13583	0.31224	0.934706	1237	4	-0.17976	0.867004
PARP9	8	0.13657	0.31346	0.934706	1238	3	-0.13817	0.864645
IGIP	8	0.13688	0.31393	0.934706	1239	4	-0.1552	0.86366
PRKAG2	8	0.13748	0.31496	0.934706	1240	2	0.10703	0.86176
CISH	8	0.13771	0.31536	0.934706	1241	2	0.19501	0.861035
NTC_740	8	0.13783	0.31559	0.934706	1252	4	-0.07685	0.860656
NTC_927	8	0.13783	0.31559	0.934706	1242	4	-0.0011839	0.860656
NTC_580	8	0.13783	0.31559	0.934706	1249	4	-0.19699	0.860656
NTC_1458	8	0.13783	0.31559	0.934706	1254	4	-0.07685	0.860656
NTC_277	8	0.13783	0.31559	0.934706	1253	4	0.017782	0.860656
NTC_1382	8	0.13783	0.31559	0.934706	1246	4	-0.12557	0.860656
NTC_692	8	0.13783	0.31559	0.934706	1243	4	-0.13127	0.860656
NTC_315	8	0.13783	0.31559	0.934706	1244	4	-0.11746	0.860656
NTC_1173	8	0.13783	0.31559	0.934706	1245	4	-0.038842	0.860656
NTC_257	8	0.13783	0.31559	0.934706	1251	4	-0.11967	0.860656
NTC_1149	8	0.13783	0.31559	0.934706	1248	4	-0.13512	0.860656
NTC_194	8	0.13783	0.31559	0.934706	1250	4	-0.12128	0.860656
NTC_1584	8	0.13783	0.31559	0.934706	1247	4	-0.088632	0.860656
GPR15	8	0.13788	0.31565	0.934706	1255	3	-0.12567	0.860499
NPAS2	8	0.13794	0.31574	0.934706	1256	3	-0.098933	0.86031
C5orf51	8	0.13794	0.31574	0.934706	1257	4	-0.25918	0.86031
PARPBP	8	0.13875	0.31712	0.934706	1258	3	0.34978	0.857767
UGT1A10	5	0.13908	0.27833	0.932681	1259	1	-0.11855	0.856735
STEAP4	8	0.13909	0.31772	0.934706	1260	3	0.11136	0.856704
PPARG	8	0.13919	0.31785	0.934706	1261	3	0.03782	0.856392
ZNF205	8	0.13942	0.31823	0.934706	1262	2	0.1304	0.855675
GPR33	8	0.13956	0.31844	0.934706	1263	2	-0.13652	0.855239
SMCHD1	8	0.13956	0.31845	0.934706	1264	3	-0.065319	0.855239
EIF3L	8	0.13979	0.31885	0.934706	1265	1	0.6035	0.854524
EHD4	8	0.14019	0.31952	0.934706	1266	3	0.038976	0.853283
ZFHX2	8	0.14024	0.31959	0.934706	1267	3	-0.093956	0.853128
MIDN	8	0.14042	0.31994	0.934706	1268	3	0.10703	0.852571
SLAMF9	8	0.14044	0.31996	0.934706	1269	3	0.1491	0.852509
WNT10A	8	0.14063	0.3203	0.934706	1270	3	0.093243	0.851922
MREG	8	0.14079	0.32062	0.934706	1271	2	-0.031799	0.851428
RASL10A	8	0.14143	0.3216	0.934706	1272	2	0.067992	0.849458
CXorf21	8	0.14283	0.32384	0.934706	1273	4	-0.17262	0.845181
SLC27A2	8	0.14344	0.32484	0.934706	1274	4	-0.14089	0.84333
NDC80	8	0.14375	0.32532	0.934706	1275	4	-0.43958	0.842392
SWT1	8	0.14412	0.32595	0.934706	1276	4	-0.21401	0.841276
HDX	8	0.14417	0.32601	0.934706	1277	4	-0.16984	0.841125
TDRD7	8	0.14463	0.32674	0.934706	1278	4	-0.20729	0.839742
ELOVL7	8	0.14512	0.32754	0.934706	1279	3	-0.089422	0.838273
LHFPL2	8	0.14538	0.32796	0.934706	1280	4	-0.17143	0.837495
DDX4	8	0.14563	0.32841	0.934706	1281	3	0.092803	0.836749
MSR1	8	0.1457	0.32849	0.934706	1282	3	-0.019433	0.83654
CCL8	8	0.14601	0.32904	0.934706	1283	3	-0.12745	0.835617
ZNF239	8	0.1464	0.32967	0.934706	1284	3	-0.10723	0.834459
RGS16	8	0.14742	0.33135	0.934706	1285	4	-0.16475	0.831444
FAM46C	8	0.14813	0.33255	0.934706	1286	3	-0.019401	0.829357
NTC_1279	8	0.14857	0.33324	0.934706	1300	4	-0.067054	0.828069
NTC_601	8	0.14857	0.33324	0.934706	1301	4	-0.1423	0.828069
NTC_819	8	0.14857	0.33324	0.934706	1304	4	-0.12275	0.828069
NTC_865	8	0.14857	0.33324	0.934706	1288	4	-0.0037183	0.828069
NTC_1409	8	0.14857	0.33324	0.934706	1297	4	-0.13414	0.828069
NTC_1280	8	0.14857	0.33324	0.934706	1293	4	-0.10285	0.828069
NTC_1449	8	0.14857	0.33324	0.934706	1298	4	-0.051066	0.828069
NTC_1479	8	0.14857	0.33324	0.934706	1292	4	-0.0061296	0.828069
NTC_621	8	0.14857	0.33324	0.934706	1296	4	-0.12406	0.828069
NTC_1246	8	0.14857	0.33324	0.934706	1295	4	-0.0085599	0.828069
NTC_1055	8	0.14857	0.33324	0.934706	1294	4	-0.035339	0.828069
NTC_1434	8	0.14857	0.33324	0.934706	1289	4	-0.10949	0.828069
NTC_426	8	0.14857	0.33324	0.934706	1290	4	-0.0487	0.828069
NTC_1394	8	0.14857	0.33324	0.934706	1302	4	-0.10018	0.828069
NTC_1560	8	0.14857	0.33324	0.934706	1291	4	-0.071556	0.828069
NTC_119	8	0.14857	0.33324	0.934706	1299	4	-0.14712	0.828069
NTC_483	8	0.14857	0.33324	0.934706	1287	4	-0.15257	0.828069
NTC_863	8	0.14857	0.33324	0.934706	1303	4	-0.088632	0.828069
RBMS2	8	0.14948	0.33471	0.934706	1305	3	-0.11643	0.825417
AKT1S1	8	0.14993	0.33542	0.934706	1306	3	-0.044839	0.824111
NTC_360	8	0.14997	0.33549	0.934706	1310	2	0.20718	0.823996
NTC_1681	8	0.14997	0.33549	0.934706	1321	2	0.11886	0.823996
NTC_1425	8	0.14997	0.33549	0.934706	1322	3	-0.019939	0.823996
NTC_1812	8	0.14997	0.33549	0.934706	1315	3	0.18785	0.823996
NTC_370	8	0.14997	0.33549	0.934706	1307	3	0.067629	0.823996
NTC_209	8	0.14997	0.33549	0.934706	1308	2	0.17299	0.823996
NTC_1805	8	0.14997	0.33549	0.934706	1320	2	0.08521	0.823996
NTC_1332	8	0.14997	0.33549	0.934706	1323	2	0.15472	0.823996
NTC_102	8	0.14997	0.33549	0.934706	1313	2	-0.01128	0.823996
NTC_823	8	0.14997	0.33549	0.934706	1309	3	-0.043882	0.823996
NTC_1891	8	0.14997	0.33549	0.934706	1319	2	0.022682	0.823996
NTC_381	8	0.14997	0.33549	0.934706	1312	2	0.14414	0.823996
NTC_497	8	0.14997	0.33549	0.934706	1311	2	0.011123	0.823996
NTC_1613	8	0.14997	0.33549	0.934706	1314	3	-0.041482	0.823996
NTC_64	8	0.14997	0.33549	0.934706	1318	2	0.046514	0.823996
NTC_1239	8	0.14997	0.33549	0.934706	1324	3	-0.1232	0.823996
NTC_1036	8	0.14997	0.33549	0.934706	1316	3	-0.034222	0.823996
NTC_1271	8	0.14997	0.33549	0.934706	1317	3	-0.041482	0.823996
C18orf54	8	0.15272	0.3399	0.934706	1325	4	-0.2002	0.816104
PNPT1	8	0.1533	0.34089	0.934706	1326	4	-0.039194	0.814458
TNFRSF11A	8	0.15335	0.34096	0.934706	1327	4	-0.021459	0.814316
RALA	8	0.15351	0.34124	0.934706	1328	4	-0.10695	0.813863
NRARP	8	0.15458	0.34309	0.934706	1329	4	-0.17745	0.810847
DOCK4	8	0.15474	0.3433	0.934706	1330	4	-0.13333	0.810397
GPR68	8	0.15485	0.34347	0.934706	1331	4	-0.20133	0.810089
STAT4	8	0.15496	0.34363	0.934706	1332	4	-0.1145	0.80978
C2orf42	8	0.15512	0.3439	0.934706	1333	4	-0.11631	0.809332
RXFP1	8	0.15528	0.34415	0.934706	1334	4	-0.10297	0.808884
VMP1	8	0.15576	0.34492	0.934706	1335	4	-0.18928	0.807544
NTC_1523	8	0.15608	0.34545	0.934706	1346	3	0.16428	0.806653
NTC_1475	8	0.15608	0.34545	0.934706	1339	3	0.026261	0.806653
NTC_422	8	0.15608	0.34545	0.934706	1345	3	-0.044623	0.806653
NTC_184	8	0.15608	0.34545	0.934706	1344	3	0.056291	0.806653
NTC_1892	8	0.15608	0.34545	0.934706	1337	3	0.06773	0.806653
NTC_1794	8	0.15608	0.34545	0.934706	1350	3	-0.0028348	0.806653
NTC_1596	8	0.15608	0.34545	0.934706	1340	3	0.045723	0.806653
NTC_853	8	0.15608	0.34545	0.934706	1341	3	-0.12115	0.806653
NTC_1593	8	0.15608	0.34545	0.934706	1351	3	-0.089596	0.806653
NTC_701	8	0.15608	0.34545	0.934706	1347	3	-0.1232	0.806653
NTC_139	8	0.15608	0.34545	0.934706	1336	3	0.010478	0.806653
NTC_1088	8	0.15608	0.34545	0.934706	1342	3	-0.12393	0.806653
NTC_1773	8	0.15608	0.34545	0.934706	1349	3	-0.051765	0.806653
NTC_1662	8	0.15608	0.34545	0.934706	1348	3	-0.06135	0.806653
NTC_1561	8	0.15608	0.34545	0.934706	1343	3	0.010338	0.806653
NTC_74	8	0.15608	0.34545	0.934706	1352	3	-0.038454	0.806653
NTC_1728	8	0.15608	0.34545	0.934706	1338	3	0.055513	0.806653
C10orf10	8	0.15619	0.34562	0.934706	1353	4	-0.17071	0.806347
NTC_1281	8	0.15627	0.34573	0.934706	1366	1	0.37054	0.806124
NTC_1218	8	0.15627	0.34573	0.934706	1358	2	0.086026	0.806124
NTC_829	8	0.15627	0.34573	0.934706	1359	1	0.29598	0.806124
NTC_1639	8	0.15627	0.34573	0.934706	1371	3	0.036557	0.806124
NTC_190	8	0.15627	0.34573	0.934706	1380	2	0.089923	0.806124
NTC_550	8	0.15627	0.34573	0.934706	1393	2	0.051529	0.806124
NTC_1516	8	0.15627	0.34573	0.934706	1375	2	0.36797	0.806124
NTC_109	8	0.15627	0.34573	0.934706	1354	2	0.0037719	0.806124
NTC_8	8	0.15627	0.34573	0.934706	1407	1	0.21026	0.806124
NTC_405	8	0.15627	0.34573	0.934706	1384	2	0.14992	0.806124
NTC_1236	8	0.15627	0.34573	0.934706	1387	2	0.15827	0.806124
NTC_737	8	0.15627	0.34573	0.934706	1362	1	0.15302	0.806124
NTC_1858	8	0.15627	0.34573	0.934706	1382	2	-0.050604	0.806124
NTC_1807	8	0.15627	0.34573	0.934706	1355	2	0.085727	0.806124
NTC_1493	8	0.15627	0.34573	0.934706	1398	3	0.071539	0.806124
NTC_859	8	0.15627	0.34573	0.934706	1369	2	0.018643	0.806124
NTC_1607	8	0.15627	0.34573	0.934706	1381	1	0.15797	0.806124
NTC_1708	8	0.15627	0.34573	0.934706	1361	1	0.15415	0.806124
NTC_284	8	0.15627	0.34573	0.934706	1373	2	0.12493	0.806124
NTC_992	8	0.15627	0.34573	0.934706	1404	1	0.055959	0.806124
NTC_1261	8	0.15627	0.34573	0.934706	1356	3	0.084123	0.806124
NTC_1832	8	0.15627	0.34573	0.934706	1405	2	0.032893	0.806124
NTC_1566	8	0.15627	0.34573	0.934706	1406	3	-0.0067489	0.806124
NTC_578	8	0.15627	0.34573	0.934706	1379	2	0.060255	0.806124
NTC_1647	8	0.15627	0.34573	0.934706	1392	1	0.080697	0.806124
NTC_268	8	0.15627	0.34573	0.934706	1364	2	0.11751	0.806124
NTC_1099	8	0.15627	0.34573	0.934706	1368	3	-0.045937	0.806124
NTC_90	8	0.15627	0.34573	0.934706	1396	3	0.0019958	0.806124
NTC_1330	8	0.15627	0.34573	0.934706	1401	2	0.1302	0.806124
NTC_711	8	0.15627	0.34573	0.934706	1388	2	0.1171	0.806124
NTC_1093	8	0.15627	0.34573	0.934706	1391	3	0.08103	0.806124
NTC_1118	8	0.15627	0.34573	0.934706	1363	1	0.15863	0.806124
NTC_629	8	0.15627	0.34573	0.934706	1360	3	0.015104	0.806124
NTC_749	8	0.15627	0.34573	0.934706	1376	3	0.00048821	0.806124
NTC_511	8	0.15627	0.34573	0.934706	1367	2	0.10724	0.806124
NTC_804	8	0.15627	0.34573	0.934706	1394	2	0.036358	0.806124
NTC_1900	8	0.15627	0.34573	0.934706	1403	2	0.091723	0.806124
NTC_1506	8	0.15627	0.34573	0.934706	1372	2	0.022805	0.806124
NTC_1764	8	0.15627	0.34573	0.934706	1395	3	-0.077299	0.806124
NTC_1868	8	0.15627	0.34573	0.934706	1386	1	0.062047	0.806124
NTC_1000	8	0.15627	0.34573	0.934706	1377	1	0.050237	0.806124
NTC_1232	8	0.15627	0.34573	0.934706	1402	3	0.030754	0.806124
NTC_1513	8	0.15627	0.34573	0.934706	1370	2	-0.048169	0.806124
NTC_546	8	0.15627	0.34573	0.934706	1385	2	0.045724	0.806124
NTC_570	8	0.15627	0.34573	0.934706	1378	2	-0.024019	0.806124
NTC_1301	8	0.15627	0.34573	0.934706	1365	1	0.062047	0.806124
NTC_1095	8	0.15627	0.34573	0.934706	1397	2	0.018289	0.806124
NTC_638	8	0.15627	0.34573	0.934706	1390	2	-0.079579	0.806124
NTC_388	8	0.15627	0.34573	0.934706	1389	3	0.012298	0.806124
NTC_353	8	0.15627	0.34573	0.934706	1357	3	-0.13267	0.806124
NTC_1379	8	0.15627	0.34573	0.934706	1383	2	0.014429	0.806124
NTC_339	8	0.15627	0.34573	0.934706	1399	2	-0.039062	0.806124
NTC_1795	8	0.15627	0.34573	0.934706	1374	2	-0.033652	0.806124
NTC_1429	8	0.15627	0.34573	0.934706	1400	3	-0.12393	0.806124
PEAK1	8	0.15662	0.34631	0.935601	1408	4	-0.17782	0.805153
OSM	8	0.15727	0.34728	0.937554	1409	4	-0.20273	0.803354
GCH1	8	0.15776	0.34808	0.938812	1410	4	-0.20107	0.802003
LY6E	8	0.15787	0.34824	0.938812	1411	4	-0.15413	0.8017
CPNE7	8	0.15844	0.3492	0.940751	1412	2	-0.049445	0.800135
AGXT	8	0.15879	0.34976	0.941576	1413	4	-0.16396	0.799177
SNX5	8	0.15911	0.35028	0.941681	1414	2	-0.08929	0.798303
PAK3	8	0.15911	0.35029	0.941681	1415	4	-0.16096	0.798303
RET	8	0.15948	0.3509	0.941681	1416	2	0.28851	0.797294
VMO1	8	0.15966	0.35115	0.941681	1417	4	-0.045088	0.796804
KIF14	8	0.15977	0.3513	0.941681	1418	4	-0.13411	0.796505
NCF1	8	0.15993	0.35154	0.941681	1419	4	-0.2244	0.79607
CDH1	8	0.16004	0.35171	0.941681	1420	4	-0.19264	0.795771
GBP3	8	0.1602	0.35197	0.941681	1421	4	-0.14674	0.795337
HMSD	8	0.16024	0.35202	0.941681	1422	2	0.18919	0.795229
CORIN	8	0.16064	0.35261	0.942611	1423	4	-0.15986	0.794146
C1orf95	8	0.16157	0.35408	0.945243	1424	4	-0.10384	0.791639
CCDC42B	8	0.16167	0.35424	0.945243	1425	4	-0.18563	0.791371
OPRM1	8	0.16175	0.35439	0.945243	1426	3	-0.10325	0.791156
IKBKE	8	0.16187	0.35459	0.945243	1427	3	0.065882	0.790834
FOSB	8	0.16255	0.35566	0.947433	1428	4	-0.20474	0.789013
B3GAT2	8	0.1631	0.35648	0.948303	1429	4	-0.043753	0.787546
SGIP1	8	0.1632	0.35663	0.948303	1430	3	0.027501	0.78728
FXYD6	8	0.16327	0.35673	0.948303	1431	4	-0.13702	0.787094
CXCL2	8	0.16356	0.35723	0.94896	1432	3	0.068339	0.786323
TGM1	8	0.1638	0.35763	0.949354	1433	3	-0.032147	0.785686
FAM19A3	8	0.16414	0.3582	0.949725	1434	3	-0.10768	0.784786
CA13	8	0.16422	0.35835	0.949725	1435	4	-0.0087677	0.784574
AOC2	8	0.16476	0.35923	0.949725	1436	4	-0.16255	0.783148
PPM1E	8	0.16479	0.35928	0.949725	1437	4	-0.12458	0.783069
AMPH	8	0.16492	0.35947	0.949725	1438	4	-0.14896	0.782727
GPR84	8	0.16514	0.35989	0.949725	1439	4	-0.20333	0.782148
PHF23	8	0.16518	0.35994	0.949725	1440	3	-0.16486	0.782043
TRIM36	8	0.16527	0.36013	0.949725	1441	2	0.26706	0.781806
SEC14L3	8	0.16531	0.3602	0.949725	1442	4	-0.23322	0.781701
ABCA6	8	0.16534	0.36026	0.949725	1443	3	-0.12099	0.781622
PSAT1	8	0.16564	0.36071	0.950266	1444	4	-0.21506	0.780835
C5orf34	8	0.16594	0.36117	0.950827	1445	2	0.21556	0.780049
SLC18B1	8	0.16642	0.36202	0.952384	1446	3	0.099548	0.778794
NCOA3	8	0.1673	0.36337	0.955299	1447	3	-0.12558	0.776504
ZFP37	8	0.16747	0.36366	0.955384	1448	3	0.14105	0.776063
FEZ1	8	0.1679	0.36437	0.955442	1449	3	0.10013	0.774949
IRAK2	8	0.16809	0.3647	0.955442	1450	4	-0.12268	0.774458
EXT1	8	0.16817	0.36483	0.955442	1451	4	-0.25157	0.774251
TM2D2	8	0.16824	0.36496	0.955442	1452	3	-0.084302	0.774071
S100A2	8	0.16831	0.36504	0.955442	1453	3	-0.0062911	0.77389
LILRB4	8	0.16859	0.36548	0.955442	1454	4	0.060072	0.773168
C16orf52	8	0.16865	0.36557	0.955442	1455	4	-0.16724	0.773014
GIMAP8	8	0.169	0.36618	0.955442	1456	3	0.095484	0.772113
RHBDL3	8	0.16915	0.36643	0.955442	1457	4	-0.15656	0.771728
KCTD14	8	0.16932	0.36672	0.955442	1458	4	-0.11545	0.771292
MASTL	8	0.16933	0.36674	0.955442	1459	4	-0.32735	0.771266
ASIP	8	0.17005	0.36794	0.955442	1460	3	-0.013989	0.769423
MOV10	8	0.17061	0.36885	0.955442	1461	4	-0.02437	0.767996
SLC16A1	8	0.17063	0.36888	0.955442	1462	2	0.23641	0.767945
RALGDS	8	0.17078	0.36915	0.955442	1463	4	-0.092949	0.767563
RBCK1	8	0.17096	0.36943	0.955442	1464	3	-0.011799	0.767105
MGLL	8	0.171	0.36949	0.955442	1465	4	-0.15454	0.767004
ZNF200	8	0.1712	0.36975	0.955442	1466	3	0.055868	0.766496
PLA2G4A	8	0.17136	0.36997	0.955442	1467	3	-0.036588	0.766091
ZNF691	8	0.17224	0.3714	0.955442	1468	4	-0.092574	0.763866
MTHFD2L	8	0.17258	0.37192	0.955442	1469	4	-0.088829	0.76301
IL15RA	8	0.17264	0.37201	0.955442	1470	4	-0.14221	0.762859
MYO6	8	0.17281	0.37229	0.955442	1471	4	-0.15376	0.762431
KIAA1211L	8	0.17286	0.37239	0.955442	1472	3	0.16324	0.762305
YAE1D1	8	0.17337	0.37322	0.955442	1473	4	-0.23866	0.761026
ZNF613	8	0.17343	0.37332	0.955442	1474	4	-0.24079	0.760876
LYPD3	8	0.17371	0.37372	0.955442	1475	3	0.099359	0.760175
JRKL	8	0.17375	0.3738	0.955442	1476	3	-0.0087374	0.760075
GCA	8	0.1738	0.37388	0.955442	1477	3	0.023799	0.75995
SLC16A4	8	0.17389	0.37403	0.955442	1478	3	-0.11528	0.759725
AURKB	8	0.17423	0.37447	0.955442	1479	4	-0.29297	0.758877
ANO7P1	8	0.17464	0.37511	0.955442	1480	3	-0.047009	0.757856
UBA6	8	0.17471	0.37523	0.955442	1481	3	-0.0706	0.757682
YJEFN3	8	0.17542	0.37643	0.955442	1482	4	-0.24772	0.755921
ZBTB42	8	0.17561	0.37673	0.955442	1483	3	-0.019753	0.755451
ANGPTL1	8	0.17574	0.37688	0.955442	1484	3	0.22889	0.755129
ULK4	8	0.17581	0.37699	0.955442	1485	3	0.11232	0.754956
HTRA4	8	0.17593	0.37716	0.955442	1486	3	-0.047475	0.75466
DZIP1L	8	0.17595	0.37718	0.955442	1487	3	-0.062396	0.754611
ENDOD1	8	0.17692	0.37869	0.955442	1488	4	-0.11971	0.752223
TJP1	8	0.17719	0.37909	0.955442	1489	4	-0.13656	0.751561
FAM184A	8	0.17736	0.37934	0.955442	1491	4	-0.1118	0.751144
NSUN7	8	0.17736	0.37934	0.955442	1490	4	-0.18876	0.751144
LMNB1	8	0.17757	0.37969	0.955442	1492	2	0.36399	0.75063
SEC62	8	0.17765	0.37982	0.955442	1493	4	-0.082951	0.750435
AK4	8	0.17776	0.38001	0.955442	1494	4	-0.10244	0.750166
SAMD9	8	0.17802	0.38041	0.955442	1495	3	-0.081777	0.749531
NR4A2	8	0.17806	0.38045	0.955442	1496	2	-0.047087	0.749434
EMP1	8	0.17815	0.38059	0.955442	1497	3	-0.20301	0.749214
RIMBP3	8	0.17825	0.38076	0.955442	1498	2	-0.012731	0.74897
GPR157	8	0.17845	0.38105	0.955442	1499	4	-0.17865	0.748483
C2orf44	8	0.17847	0.3811	0.955442	1500	1	0.036971	0.748435
TFPI	8	0.17868	0.38142	0.955442	1501	4	-0.14982	0.747924
IL1B	8	0.17878	0.38157	0.955442	1502	3	0.11978	0.747681
GNRH1	8	0.17914	0.38213	0.955442	1503	4	-0.12558	0.746807
SEMA3B	8	0.17922	0.38225	0.955442	1504	3	-0.039511	0.746614
CFB	8	0.17931	0.38238	0.955442	1505	4	-0.11183	0.746395
TYRO3	8	0.17943	0.38255	0.955442	1506	4	-0.11707	0.746105
NUPR1	8	0.17978	0.38299	0.955442	1507	4	-0.17028	0.745259
SP140	8	0.1798	0.38302	0.955442	1508	2	0.017846	0.74521
ZNF2	8	0.17983	0.38306	0.955442	1509	4	-0.18066	0.745138
C12orf55	6	0.18001	0.34437	0.934706	1510	2	-0.11022	0.744703
TNFAIP6	8	0.18024	0.38369	0.955442	1511	2	0.11251	0.744149
PRR16	8	0.18041	0.38392	0.955442	1512	4	-0.15881	0.743739
ENPP2	8	0.18069	0.38433	0.955442	1513	3	-0.12901	0.743066
LHX2	8	0.1807	0.38436	0.955442	1514	4	-0.16174	0.743042
BAI1	8	0.18091	0.38465	0.955442	1515	2	-0.13648	0.742537
THTPA	8	0.18128	0.38531	0.955442	1516	4	-0.030438	0.74165
ZBTB46	8	0.18179	0.38617	0.955442	1517	2	-0.088951	0.74043
RGS20	8	0.18191	0.38636	0.955442	1518	4	-0.020528	0.740143
PVRL2	8	0.18223	0.38687	0.955442	1519	3	0.32146	0.73938
ZSCAN20	8	0.18244	0.38716	0.955442	1520	4	-0.17564	0.73888
IL6	8	0.18249	0.38724	0.955442	1521	4	-0.18436	0.738761
HLA-B	8	0.18334	0.38853	0.955442	1522	1	0.065004	0.736743
UGT1A3	4	0.18364	0.30079	0.934706	1523	2	-0.25985	0.736033
RADIL	8	0.18378	0.38917	0.955442	1524	2	0.047313	0.735702
H1F0	8	0.18389	0.38935	0.955442	1525	4	-0.12691	0.735442
PARP10	8	0.18444	0.3902	0.955442	1526	1	0.23981	0.734145
RGAG4	8	0.18471	0.39056	0.955442	1527	4	-0.12231	0.73351
FAM46B	8	0.18482	0.39075	0.955442	1528	4	-0.17359	0.733251
NTC_263	8	0.18487	0.39083	0.955442	1543	3	0.24281	0.733134
NTC_713	8	0.18487	0.39083	0.955442	1532	3	-0.083718	0.733134
NTC_1009	8	0.18487	0.39083	0.955442	1535	3	-0.077354	0.733134
NTC_1372	8	0.18487	0.39083	0.955442	1530	3	0.08103	0.733134
NTC_1546	8	0.18487	0.39083	0.955442	1541	3	-0.12752	0.733134
NTC_642	8	0.18487	0.39083	0.955442	1534	3	0.00077966	0.733134
NTC_1072	8	0.18487	0.39083	0.955442	1538	3	0.11008	0.733134
NTC_840	8	0.18487	0.39083	0.955442	1529	3	0.016848	0.733134
NTC_1056	8	0.18487	0.39083	0.955442	1544	3	0.020013	0.733134
NTC_1695	8	0.18487	0.39083	0.955442	1533	3	-0.12752	0.733134
NTC_900	8	0.18487	0.39083	0.955442	1539	3	-0.038334	0.733134
NTC_30	8	0.18487	0.39083	0.955442	1537	3	0.048817	0.733134
NTC_593	8	0.18487	0.39083	0.955442	1545	3	-0.089596	0.733134
NTC_684	8	0.18487	0.39083	0.955442	1542	3	-0.0618	0.733134
NTC_1629	8	0.18487	0.39083	0.955442	1531	3	-0.09254	0.733134
NTC_275	8	0.18487	0.39083	0.955442	1536	3	-0.047077	0.733134
NTC_1400	8	0.18487	0.39083	0.955442	1540	3	-0.12903	0.733134
IGSF1	8	0.185	0.39101	0.955442	1546	4	-0.18889	0.732828
GAREM	8	0.1851	0.39114	0.955442	1547	4	-0.15164	0.732594
ABLIM3	8	0.18576	0.39223	0.955442	1548	1	-0.018391	0.731048
NTC_742	8	0.18673	0.39376	0.955442	1557	2	0.21976	0.728786
NTC_888	8	0.18673	0.39376	0.955442	1561	2	0.2652	0.728786
NTC_1123	8	0.18673	0.39376	0.955442	1564	2	0.26352	0.728786
NTC_1906	8	0.18673	0.39376	0.955442	1552	2	0.27799	0.728786
NTC_253	8	0.18673	0.39376	0.955442	1551	2	0.1789	0.728786
NTC_163	8	0.18673	0.39376	0.955442	1549	2	0.2041	0.728786
NTC_377	8	0.18673	0.39376	0.955442	1566	3	0.079453	0.728786
NTC_1652	8	0.18673	0.39376	0.955442	1554	2	0.16634	0.728786
NTC_873	8	0.18673	0.39376	0.955442	1560	2	-0.044224	0.728786
NTC_640	8	0.18673	0.39376	0.955442	1567	2	0.14399	0.728786
NTC_1578	8	0.18673	0.39376	0.955442	1568	2	0.11352	0.728786
NTC_125	8	0.18673	0.39376	0.955442	1555	3	0.10484	0.728786
NTC_1703	8	0.18673	0.39376	0.955442	1562	3	-0.058562	0.728786
NTC_1488	8	0.18673	0.39376	0.955442	1550	3	-0.080127	0.728786
NTC_198	8	0.18673	0.39376	0.955442	1553	2	0.040405	0.728786
NTC_1455	8	0.18673	0.39376	0.955442	1570	2	0.14619	0.728786
NTC_895	8	0.18673	0.39376	0.955442	1556	2	-0.031217	0.728786
NTC_1644	8	0.18673	0.39376	0.955442	1563	3	-0.034277	0.728786
NTC_1053	8	0.18673	0.39376	0.955442	1558	2	0.042638	0.728786
NTC_420	8	0.18673	0.39376	0.955442	1565	2	0.1171	0.728786
NTC_1738	8	0.18673	0.39376	0.955442	1569	3	-0.12787	0.728786
NTC_1264	8	0.18673	0.39376	0.955442	1559	2	0.030754	0.728786
IL12RB1	8	0.18687	0.39401	0.955442	1571	4	-0.095367	0.72846
RSPH9	8	0.18734	0.39475	0.956306	1572	4	-0.099432	0.727369
SCARB2	8	0.18758	0.39507	0.956306	1573	4	-0.14849	0.726813
P2RY2	8	0.18787	0.39547	0.956306	1574	4	-0.17409	0.726143
GPC2	8	0.18796	0.39558	0.956306	1575	2	-0.0078827	0.725935
SCN5A	8	0.18799	0.39562	0.956306	1576	4	-0.19664	0.725865
B2M	8	0.18818	0.39594	0.956478	1577	1	0.10636	0.725427
SPATC1	8	0.1884	0.3963	0.956744	1578	4	-0.08754	0.724919
SAMHD1	8	0.18876	0.39681	0.957366	1579	4	-0.048061	0.72409
NFKBID	8	0.18935	0.3977	0.958896	1580	4	-0.11709	0.722735
GPD2	8	0.18971	0.39825	0.959017	1581	2	0.059946	0.72191
AKT3	8	0.18993	0.39857	0.95918	1582	2	0.14465	0.721406
CCL24	8	0.19037	0.39927	0.960145	1583	4	-0.099138	0.720401
LPGAT1	8	0.19077	0.39984	0.960145	1584	4	-0.14836	0.71949
CYP2J2	8	0.191	0.40019	0.960145	1585	4	-0.068492	0.718967
CCR5	8	0.19166	0.40111	0.960145	1586	4	-0.15106	0.717469
CMYA5	8	0.19219	0.40191	0.960145	1587	4	-0.21043	0.716269
IGF2BP2	8	0.19249	0.40231	0.960145	1588	4	-0.034269	0.715592
SLC25A30	8	0.19285	0.40292	0.960145	1589	4	-0.13986	0.71478
KPNA7	8	0.19308	0.40328	0.960145	1590	4	0.040857	0.714263
CHAC2	8	0.19321	0.40346	0.960145	1591	2	-0.037019	0.71397
CDCA4	8	0.19374	0.40438	0.960145	1592	4	-0.074549	0.712781
CASZ1	8	0.19386	0.40455	0.960145	1593	4	-0.040813	0.712512
NAIP	8	0.19408	0.40488	0.960145	1594	2	-0.026357	0.712019
SLC52A1	8	0.19452	0.40553	0.960145	1595	1	0.041527	0.711036
UGDH	8	0.19464	0.40571	0.960145	1596	4	-0.1081	0.710768
LPAR1	8	0.19479	0.40595	0.960145	1597	2	0.078983	0.710433
GALM	8	0.19489	0.4061	0.960145	1598	3	0.0083877	0.71021
SDC4	8	0.19512	0.40645	0.960145	1599	4	-0.20495	0.709698
CTSS	8	0.19561	0.40718	0.960145	1600	2	0.15675	0.708609
ANKRD1	8	0.19568	0.40731	0.960145	1601	2	0.2961	0.708454
SEC14L2	8	0.19589	0.40759	0.960145	1602	4	-0.088133	0.707988
TRMT1L	8	0.19595	0.40766	0.960145	1603	4	-0.22114	0.707855
ELF1	8	0.19625	0.40809	0.960145	1604	4	-0.027606	0.70719
KLK9	8	0.1968	0.40892	0.960145	1605	4	-0.13625	0.705975
CD180	8	0.19691	0.40909	0.960145	1606	2	0.014431	0.705732
AQP9	8	0.19698	0.4092	0.960145	1607	4	-0.19926	0.705578
TDRD6	8	0.19713	0.40945	0.960145	1608	2	0.075284	0.705247
BRSK1	8	0.19734	0.40974	0.960145	1609	4	-0.17466	0.704785
ZNF384	8	0.19737	0.4098	0.960145	1610	3	-0.14891	0.704719
FAM20C	8	0.1974	0.40984	0.960145	1611	4	-0.18317	0.704653
CYTH1	8	0.19756	0.41011	0.960145	1612	2	0.30009	0.704301
GAK	8	0.19756	0.41011	0.960145	1613	3	-0.20149	0.704301
TRAF5	8	0.19776	0.4104	0.960145	1614	4	-0.15929	0.703862
CTCFL	8	0.19782	0.41052	0.960145	1615	4	-0.132	0.70373
ATP10B	8	0.19824	0.41115	0.960145	1616	4	-0.14272	0.702809
HOMEZ	8	0.19842	0.41141	0.960145	1617	4	-0.14273	0.702415
LGALS3	8	0.19843	0.41142	0.960145	1618	2	-0.079655	0.702393
OR5K2	8	0.1986	0.41174	0.960145	1619	4	-0.079509	0.702021
MMP2	8	0.19865	0.4118	0.960145	1620	3	0.052805	0.701911
KBTBD7	8	0.1989	0.41217	0.960145	1621	4	-0.068	0.701365
RNF19B	8	0.19915	0.41251	0.960145	1622	4	-0.034475	0.70082
FTL	8	0.19921	0.41259	0.960145	1623	4	-0.15342	0.700689
NTC_673	8	0.19933	0.41282	0.960145	1628	3	0.028964	0.700427
NTC_421	8	0.19933	0.41282	0.960145	1625	3	-0.043533	0.700427
NTC_512	8	0.19933	0.41282	0.960145	1630	3	-0.033498	0.700427
NTC_1208	8	0.19933	0.41282	0.960145	1631	3	-0.062504	0.700427
NTC_323	8	0.19933	0.41282	0.960145	1634	3	-0.066166	0.700427
NTC_838	8	0.19933	0.41282	0.960145	1629	3	-0.088056	0.700427
NTC_666	8	0.19933	0.41282	0.960145	1627	3	0.0035802	0.700427
NTC_286	8	0.19933	0.41282	0.960145	1626	3	-0.064064	0.700427
NTC_404	8	0.19933	0.41282	0.960145	1633	3	0.024285	0.700427
NTC_1021	8	0.19933	0.41282	0.960145	1636	3	0.0044015	0.700427
NTC_963	8	0.19933	0.41282	0.960145	1635	3	-0.073719	0.700427
NTC_1867	8	0.19933	0.41282	0.960145	1632	3	-0.069628	0.700427
NTC_604	8	0.19933	0.41282	0.960145	1624	3	-0.091103	0.700427
EDEM1	8	0.20017	0.41373	0.961673	1637	3	0.30621	0.698601
CCL5	8	0.20094	0.41454	0.961977	1638	2	-0.020323	0.696934
HSD3B7	8	0.20103	0.41462	0.961977	1639	2	0.053856	0.696739
C11orf68	8	0.20124	0.41486	0.961977	1640	2	-0.014569	0.696286
SLC28A2	8	0.20125	0.41487	0.961977	1641	2	0.26166	0.696264
ITIH4	8	0.20211	0.4158	0.962047	1642	2	-0.015019	0.694412
MB21D2	8	0.20255	0.41629	0.962047	1643	2	-0.011655	0.693468
SEMA6D	8	0.20427	0.41812	0.962047	1644	1	0.07449	0.689795
UGT1A8	4	0.20443	0.32399	0.934706	1645	2	-0.23401	0.689455
C17orf97	8	0.20449	0.41833	0.962047	1646	1	0.064786	0.689328
TAPBP	8	0.20492	0.4188	0.962047	1647	1	0.20559	0.688416
PPFIA4	8	0.20535	0.41925	0.962047	1648	2	-0.040482	0.687505
PRLR	8	0.20563	0.4195	0.962047	1649	3	0.048366	0.686914
TRIM6	8	0.20578	0.41966	0.962047	1650	3	0.25837	0.686597
GPR35	8	0.20629	0.42024	0.962047	1651	3	-0.051225	0.685522
MARCKS	8	0.20636	0.42031	0.962047	1652	3	0.015219	0.685374
C14orf79	8	0.20664	0.42061	0.962047	1653	3	-0.068148	0.684786
CENPP	8	0.20771	0.42178	0.962047	1654	1	-0.11175	0.682543
OAS2	8	0.20833	0.42235	0.962047	1655	3	0.059025	0.681248
KCTD19	8	0.20879	0.42283	0.962047	1656	2	0.020437	0.68029
PIM3	8	0.20899	0.42302	0.962047	1657	3	-0.086119	0.679874
SERINC2	8	0.20986	0.42387	0.962047	1658	3	-0.1025	0.67807
NTC_1576	8	0.20992	0.42392	0.962047	1663	3	0.24097	0.677946
NTC_1864	8	0.20992	0.42392	0.962047	1673	2	0.18613	0.677946
NTC_542	8	0.20992	0.42392	0.962047	1659	2	0.22509	0.677946
NTC_1299	8	0.20992	0.42392	0.962047	1668	2	0.20268	0.677946
NTC_1153	8	0.20992	0.42392	0.962047	1666	2	0.1606	0.677946
NTC_912	8	0.20992	0.42392	0.962047	1665	3	0.024285	0.677946
NTC_229	8	0.20992	0.42392	0.962047	1660	3	0.028311	0.677946
NTC_485	8	0.20992	0.42392	0.962047	1661	3	-8.7201e-05	0.677946
NTC_251	8	0.20992	0.42392	0.962047	1669	3	-0.066013	0.677946
NTC_84	8	0.20992	0.42392	0.962047	1671	3	0.040405	0.677946
NTC_442	8	0.20992	0.42392	0.962047	1667	2	0.12598	0.677946
NTC_1222	8	0.20992	0.42392	0.962047	1672	2	-0.016791	0.677946
NTC_1285	8	0.20992	0.42392	0.962047	1664	3	-3.2571e-05	0.677946
NTC_9	8	0.20992	0.42392	0.962047	1670	2	-0.031129	0.677946
NTC_645	8	0.20992	0.42392	0.962047	1662	2	-3.2571e-05	0.677946
NTC_635	8	0.20992	0.42392	0.962047	1674	2	-0.00018063	0.677946
ACOT9	8	0.21001	0.424	0.962047	1675	3	-0.094724	0.67776
CSF3R	8	0.21007	0.42405	0.962047	1676	2	0.14638	0.677636
MT1H	7	0.21008	0.39815	0.959017	1677	1	0.085412	0.677615
ACSL4	8	0.21009	0.42405	0.962047	1678	3	-0.36127	0.677595
ASPA	8	0.21045	0.42445	0.962047	1679	3	-0.12396	0.676851
RDH16	8	0.2105	0.42449	0.962047	1680	2	-0.048494	0.676748
KIAA1958	8	0.21082	0.42484	0.96227	1681	3	0.062298	0.676088
TRIB2	8	0.21156	0.42553	0.962373	1682	3	0.14927	0.674566
APOBEC1	8	0.2117	0.42567	0.962373	1683	3	0.0013786	0.674279
ATL1	8	0.212	0.42598	0.962373	1684	1	0.24335	0.673664
LGALS9	8	0.21221	0.42622	0.962373	1685	3	0.10379	0.673234
NKAIN1	8	0.21251	0.42655	0.962373	1686	3	0.035517	0.672621
MED12	8	0.21259	0.42663	0.962373	1687	3	-0.10586	0.672457
IFI44	8	0.21285	0.42692	0.962373	1688	2	0.06291	0.671926
IRF3	8	0.21332	0.42739	0.962373	1689	3	-0.074357	0.670968
TUFT1	8	0.21347	0.42751	0.962373	1690	3	-0.0031778	0.670663
BEST1	8	0.21362	0.42765	0.962373	1691	3	0.12489	0.670358
SNX18	8	0.21371	0.4277	0.962373	1692	2	0.14613	0.670175
ARSB	8	0.21392	0.42792	0.962373	1693	3	0.065743	0.669749
LOC728485	8	0.21499	0.42898	0.962508	1694	2	-0.01373	0.667582
SIAH3	8	0.21627	0.43032	0.962508	1695	3	-0.1114	0.665004
TRIM14	8	0.21669	0.43077	0.962508	1696	1	-0.020635	0.664161
IFRD1	8	0.21797	0.43219	0.962508	1697	3	-0.1407	0.661603
ITGAV	8	0.21877	0.43306	0.962508	1698	3	-0.072524	0.660012
NPR1	8	0.21903	0.43335	0.962508	1699	2	-0.12283	0.659496
NTC_994	8	0.21943	0.43379	0.962508	1711	3	-0.050604	0.658704
NTC_1106	8	0.21943	0.43379	0.962508	1710	3	0.12953	0.658704
NTC_70	8	0.21943	0.43379	0.962508	1712	3	-0.043021	0.658704
NTC_1197	8	0.21943	0.43379	0.962508	1708	3	0.2118	0.658704
NTC_1227	8	0.21943	0.43379	0.962508	1714	3	-0.042922	0.658704
NTC_1757	8	0.21943	0.43379	0.962508	1716	3	0.14195	0.658704
NTC_894	8	0.21943	0.43379	0.962508	1700	3	-0.13113	0.658704
NTC_857	8	0.21943	0.43379	0.962508	1709	3	0.050777	0.658704
NTC_1511	8	0.21943	0.43379	0.962508	1713	3	-0.041082	0.658704
NTC_1692	8	0.21943	0.43379	0.962508	1703	3	-0.087737	0.658704
NTC_371	8	0.21943	0.43379	0.962508	1715	3	-0.083795	0.658704
NTC_582	8	0.21943	0.43379	0.962508	1704	3	-0.088899	0.658704
NTC_1101	8	0.21943	0.43379	0.962508	1702	3	-0.048084	0.658704
NTC_793	8	0.21943	0.43379	0.962508	1706	3	-0.061153	0.658704
NTC_1481	8	0.21943	0.43379	0.962508	1707	3	-0.032324	0.658704
NTC_608	8	0.21943	0.43379	0.962508	1701	3	-0.087386	0.658704
NTC_665	8	0.21943	0.43379	0.962508	1705	3	0.038778	0.658704
C22orf42	8	0.22018	0.43451	0.963561	1717	3	-0.159	0.657222
KIAA1279	8	0.2218	0.43612	0.96657	1718	2	0.060344	0.654038
RUFY4	6	0.22226	0.40251	0.960145	1719	2	-0.13965	0.653139
LIMS1	8	0.22261	0.43694	0.967815	1720	2	0.16536	0.652455
HEG1	8	0.22342	0.4377	0.968096	1721	3	-0.013934	0.650878
CEBPD	8	0.22362	0.43786	0.968096	1722	3	-0.077255	0.650489
SP100	8	0.22372	0.43798	0.968096	1723	3	0.033066	0.650295
ENG	8	0.22382	0.43808	0.968096	1724	2	-0.0051931	0.650101
CCL7	8	0.22473	0.43911	0.96908	1725	3	-0.025124	0.648339
PSME1	8	0.22504	0.43941	0.96908	1726	3	-0.14782	0.64774
RMI1	8	0.22514	0.43954	0.96908	1728	3	-0.22506	0.647547
ATP6V0D2	8	0.22514	0.43953	0.96908	1727	3	-0.0066432	0.647547
ZNF385B	8	0.22663	0.44103	0.971264	1729	2	-0.044157	0.644683
ZNF322	8	0.22686	0.44124	0.971264	1730	3	-0.14766	0.644242
PSME2	8	0.2271	0.44153	0.971264	1731	3	-0.016277	0.643783
PIR	8	0.22725	0.44168	0.971264	1732	3	-0.085387	0.643496
ME3	8	0.2274	0.44188	0.971264	1733	3	-0.017176	0.64321
PDE4B	8	0.22755	0.44206	0.971264	1734	3	-0.011569	0.642923
NOD1	8	0.22789	0.4424	0.971446	1735	2	0.026405	0.642275
PARP12	8	0.22894	0.44337	0.973019	1736	2	-0.097438	0.640278
NXPH4	8	0.22958	0.44407	0.97398	1737	3	-0.13741	0.639066
CRP	8	0.23124	0.44585	0.976469	1738	3	-0.11693	0.635937
PML	8	0.23215	0.44684	0.976469	1739	2	0.19617	0.634231
NPM3	8	0.23238	0.4471	0.976469	1740	3	0.024721	0.633801
DUOXA2	8	0.23256	0.44727	0.976469	1741	3	0.032082	0.633465
NTNG2	8	0.23268	0.4474	0.976469	1742	3	-0.060999	0.633241
KPTN	8	0.23271	0.44741	0.976469	1743	2	0.25043	0.633185
MS4A7	8	0.23317	0.44785	0.976469	1744	2	8.4439e-05	0.632327
SCO2	8	0.23396	0.44865	0.976469	1745	1	0.24438	0.630858
ARNT2	8	0.2347	0.44941	0.976469	1746	2	0.057997	0.629487
IDO2	6	0.23471	0.41964	0.962047	1747	3	-0.18377	0.629468
ANKRD66	8	0.23564	0.45037	0.976469	1748	3	-0.037414	0.627751
MFSD12	8	0.23604	0.45079	0.976469	1749	1	0.14695	0.627014
SLAMF8	8	0.2361	0.45087	0.976469	1750	3	-0.13521	0.626904
ASPHD2	8	0.23618	0.45094	0.976469	1751	3	0.078872	0.626757
CCNA1	8	0.23623	0.45099	0.976469	1752	3	0.00020165	0.626665
RASAL1	8	0.23633	0.45109	0.976469	1753	3	-0.027987	0.626481
ZMYND15	8	0.23708	0.45182	0.976469	1754	3	0.3067	0.625105
GRIN3A	8	0.23717	0.45192	0.976469	1755	3	-0.04819	0.62494
FAM72A	8	0.23725	0.45196	0.976469	1756	2	0.37892	0.624794
STX1A	8	0.23729	0.45202	0.976469	1757	2	0.062319	0.624721
CXCL16	8	0.23755	0.45226	0.976469	1758	3	-0.20789	0.624245
NRP2	8	0.23785	0.45254	0.976469	1759	3	-0.05043	0.623697
PSMB8	8	0.23812	0.45279	0.976469	1760	2	-0.083774	0.623204
CCL22	8	0.23827	0.45291	0.976469	1761	2	0.090064	0.622931
CLEC5A	8	0.23833	0.45296	0.976469	1762	1	0.27769	0.622821
HESX1	8	0.23854	0.45319	0.976469	1763	3	-0.092126	0.622439
MAP6	8	0.23857	0.45321	0.976469	1764	3	0.0051864	0.622384
C15orf27	8	0.23929	0.45398	0.976469	1765	3	-0.081504	0.621075
ZBTB43	8	0.24001	0.45474	0.976469	1766	3	0.44848	0.619771
TCF4	8	0.24137	0.45611	0.976469	1767	3	-0.072302	0.617317
TNFRSF4	8	0.24164	0.45641	0.976469	1768	2	-0.017263	0.616831
BTN3A3	8	0.24195	0.45676	0.976469	1769	3	0.054577	0.616274
PAX8	8	0.24247	0.45727	0.976469	1770	2	-0.0034878	0.615342
PADI2	8	0.24328	0.4581	0.976469	1771	2	0.059467	0.613894
IRGM	8	0.24359	0.45842	0.976469	1772	3	0.21383	0.613341
ATF3	8	0.24391	0.45872	0.976469	1773	3	-0.024832	0.61277
LRRC3B	8	0.24412	0.45895	0.976469	1774	2	0.10931	0.612397
GIMAP1-GIMAP5	8	0.24474	0.45955	0.976469	1775	2	0.12854	0.611295
FAM134B	8	0.24482	0.45965	0.976469	1776	3	-0.016581	0.611153
IL8	8	0.24513	0.45999	0.976469	1777	3	0.068062	0.610604
CYP26A1	8	0.24533	0.46023	0.976469	1778	2	-0.098139	0.610249
HIP1	8	0.24615	0.46102	0.976469	1779	2	0.14942	0.6088
NFE2L3	8	0.24618	0.46105	0.976469	1780	3	-0.069324	0.608747
MTHFD1L	8	0.24677	0.46172	0.976469	1781	2	0.2339	0.607708
FNDC4	8	0.24679	0.46174	0.976469	1782	2	0.030317	0.607672
CAPN2	8	0.24737	0.46235	0.976469	1783	3	-0.11054	0.606653
PROCR	8	0.24768	0.46265	0.976469	1784	3	0.041543	0.606109
SPINK1	8	0.24814	0.46311	0.976469	1785	3	-0.012551	0.605303
C5orf58	8	0.24844	0.46345	0.976469	1786	3	0.046671	0.604778
IER5	8	0.24872	0.46373	0.976469	1787	2	-0.14895	0.604289
DSE	8	0.24891	0.46393	0.976469	1788	3	0.0036245	0.603958
PRDM11	8	0.24945	0.46452	0.976469	1789	3	0.10053	0.603016
PKDCC	8	0.24999	0.46509	0.976469	1790	3	-0.0025929	0.602077
FCGR3A	8	0.25057	0.46566	0.976469	1791	3	-0.044636	0.601071
OASL	8	0.2513	0.4664	0.976469	1792	2	-0.10282	0.599808
DHRS9	8	0.25151	0.4666	0.976469	1793	2	0.13676	0.599445
C19orf35	8	0.25171	0.4668	0.976469	1794	2	0.22578	0.5991
TRMT5	8	0.25185	0.46692	0.976469	1795	3	-0.02932	0.598858
TLCD1	8	0.25192	0.46698	0.976469	1796	3	-0.042249	0.598737
KLHL41	8	0.25201	0.46706	0.976469	1797	3	0.073071	0.598582
CYP1B1	8	0.25209	0.46714	0.976469	1798	3	0.036545	0.598444
BHLHE40	8	0.25232	0.46737	0.976469	1799	2	-0.027786	0.598048
EREG	8	0.25273	0.46783	0.976469	1800	3	0.089667	0.597343
NABP1	8	0.25294	0.46807	0.976469	1801	3	-0.066631	0.596982
SUSD3	8	0.25442	0.46945	0.976469	1802	3	0.05239	0.594449
KIFC3	8	0.25457	0.46959	0.976469	1804	3	-0.10329	0.594193
IL4I1	8	0.25457	0.46959	0.976469	1803	2	0.17074	0.594193
KCTD21	8	0.25497	0.46999	0.976469	1805	2	-0.0087545	0.593511
C19orf66	8	0.25518	0.47017	0.976469	1806	2	-0.080177	0.593153
NKD2	8	0.25667	0.47164	0.976469	1807	3	-0.016258	0.590625
METTL13	8	0.25683	0.4718	0.976469	1808	3	-0.057976	0.590354
NFXL1	8	0.25831	0.47328	0.976469	1809	3	0.051247	0.587859
NTC_1866	8	0.25892	0.47387	0.976469	1818	2	0.27019	0.586834
NTC_1676	8	0.25892	0.47387	0.976469	1830	2	0.16958	0.586834
NTC_1204	8	0.25892	0.47387	0.976469	1820	2	0.23512	0.586834
NTC_1365	8	0.25892	0.47387	0.976469	1810	2	0.047811	0.586834
NTC_414	8	0.25892	0.47387	0.976469	1822	2	-0.061698	0.586834
NTC_94	8	0.25892	0.47387	0.976469	1823	3	0.016735	0.586834
NTC_687	8	0.25892	0.47387	0.976469	1831	2	0.018289	0.586834
NTC_718	8	0.25892	0.47387	0.976469	1824	2	0.14799	0.586834
NTC_386	8	0.25892	0.47387	0.976469	1827	2	0.0096002	0.586834
NTC_579	8	0.25892	0.47387	0.976469	1826	2	0.15472	0.586834
NTC_394	8	0.25892	0.47387	0.976469	1814	2	0.058942	0.586834
NTC_1734	8	0.25892	0.47387	0.976469	1832	2	0.1597	0.586834
NTC_1075	8	0.25892	0.47387	0.976469	1829	2	-0.027161	0.586834
NTC_278	8	0.25892	0.47387	0.976469	1825	3	0.024665	0.586834
NTC_1140	8	0.25892	0.47387	0.976469	1833	2	-0.052175	0.586834
NTC_669	8	0.25892	0.47387	0.976469	1816	2	0.081942	0.586834
NTC_839	8	0.25892	0.47387	0.976469	1828	2	0.091723	0.586834
NTC_1635	8	0.25892	0.47387	0.976469	1821	3	-0.035071	0.586834
NTC_1879	8	0.25892	0.47387	0.976469	1819	2	0.034614	0.586834
NTC_1903	8	0.25892	0.47387	0.976469	1813	3	-0.015793	0.586834
NTC_1388	8	0.25892	0.47387	0.976469	1817	2	0.10557	0.586834
NTC_1345	8	0.25892	0.47387	0.976469	1812	2	0.10152	0.586834
NTC_610	8	0.25892	0.47387	0.976469	1815	3	-0.034277	0.586834
NTC_807	8	0.25892	0.47387	0.976469	1811	3	-0.12115	0.586834
IFI27L2	8	0.26011	0.47509	0.976469	1834	3	0.024439	0.584843
KREMEN2	8	0.26035	0.47536	0.976469	1835	3	-0.085072	0.584442
DPYS	8	0.26074	0.47578	0.976469	1836	3	-0.06479	0.583792
RNASE4	8	0.26309	0.47816	0.976469	1837	3	-0.020499	0.579896
HAVCR1	8	0.26317	0.47823	0.976469	1838	3	-0.069905	0.579764
DAGLA	8	0.26537	0.4805	0.976469	1839	3	-0.1115	0.576148
CX3CR1	8	0.26584	0.48097	0.976469	1840	3	0.1363	0.57538
TRIM69	8	0.26698	0.48221	0.976469	1841	3	0.066491	0.573521
MT1M	8	0.26726	0.4825	0.976469	1842	3	0.055221	0.573066
CCND2	8	0.26791	0.48309	0.976469	1843	3	-0.0087856	0.572011
NTC_1594	8	0.2693	0.48456	0.976469	1865	2	0.19545	0.569764
NTC_183	8	0.2693	0.48456	0.976469	1867	1	0.19386	0.569764
NTC_526	8	0.2693	0.48456	0.976469	1846	1	0.1878	0.569764
NTC_218	8	0.2693	0.48456	0.976469	1853	1	0.24097	0.569764
NTC_305	8	0.2693	0.48456	0.976469	1868	1	0.15991	0.569764
NTC_1046	8	0.2693	0.48456	0.976469	1883	2	0.17512	0.569764
NTC_886	8	0.2693	0.48456	0.976469	1887	3	0.072997	0.569764
NTC_250	8	0.2693	0.48456	0.976469	1886	1	0.16495	0.569764
NTC_1687	8	0.2693	0.48456	0.976469	1880	1	0.17989	0.569764
NTC_1803	8	0.2693	0.48456	0.976469	1862	2	0.21123	0.569764
NTC_1448	8	0.2693	0.48456	0.976469	1854	2	0.074689	0.569764
NTC_1887	8	0.2693	0.48456	0.976469	1876	1	0.161	0.569764
NTC_911	8	0.2693	0.48456	0.976469	1872	2	-0.088384	0.569764
NTC_1884	8	0.2693	0.48456	0.976469	1873	2	0.098071	0.569764
NTC_482	8	0.2693	0.48456	0.976469	1885	1	0.10326	0.569764
NTC_689	8	0.2693	0.48456	0.976469	1878	1	0.17344	0.569764
NTC_36	8	0.2693	0.48456	0.976469	1877	2	0.1356	0.569764
NTC_1674	8	0.2693	0.48456	0.976469	1851	2	0.14555	0.569764
NTC_1004	8	0.2693	0.48456	0.976469	1861	2	-0.058571	0.569764
NTC_939	8	0.2693	0.48456	0.976469	1848	1	0.15195	0.569764
NTC_1711	8	0.2693	0.48456	0.976469	1852	2	0.15228	0.569764
NTC_1755	8	0.2693	0.48456	0.976469	1850	1	0.12493	0.569764
NTC_127	8	0.2693	0.48456	0.976469	1856	2	0.12758	0.569764
NTC_658	8	0.2693	0.48456	0.976469	1870	2	-0.043871	0.569764
NTC_455	8	0.2693	0.48456	0.976469	1855	2	0.091191	0.569764
NTC_622	8	0.2693	0.48456	0.976469	1882	2	-0.03707	0.569764
NTC_964	8	0.2693	0.48456	0.976469	1875	3	0.11929	0.569764
NTC_832	8	0.2693	0.48456	0.976469	1857	1	0.093566	0.569764
NTC_287	8	0.2693	0.48456	0.976469	1884	1	0.024665	0.569764
NTC_1300	8	0.2693	0.48456	0.976469	1858	3	0.055505	0.569764
NTC_1527	8	0.2693	0.48456	0.976469	1864	2	0.036185	0.569764
NTC_1499	8	0.2693	0.48456	0.976469	1860	1	0.083656	0.569764
NTC_1134	8	0.2693	0.48456	0.976469	1881	3	0.080697	0.569764
NTC_861	8	0.2693	0.48456	0.976469	1863	2	-0.024019	0.569764
NTC_626	8	0.2693	0.48456	0.976469	1844	2	0.047142	0.569764
NTC_1467	8	0.2693	0.48456	0.976469	1849	1	-0.043871	0.569764
NTC_674	8	0.2693	0.48456	0.976469	1845	3	-0.055429	0.569764
NTC_889	8	0.2693	0.48456	0.976469	1869	3	-0.13267	0.569764
NTC_881	8	0.2693	0.48456	0.976469	1879	1	0.031518	0.569764
NTC_1015	8	0.2693	0.48456	0.976469	1874	1	-0.012331	0.569764
NTC_1847	8	0.2693	0.48456	0.976469	1847	1	-0.057838	0.569764
NTC_434	8	0.2693	0.48456	0.976469	1866	2	-0.068021	0.569764
NTC_1874	8	0.2693	0.48456	0.976469	1871	2	-0.088384	0.569764
NTC_591	8	0.2693	0.48456	0.976469	1859	3	-0.13267	0.569764
CCL13	8	0.26939	0.48465	0.976469	1888	3	0.27754	0.569619
CXCL1	8	0.27081	0.4861	0.977681	1889	2	0.16131	0.567335
CLDN11	8	0.27097	0.48627	0.977681	1890	3	-0.16276	0.567079
GPX2	8	0.27102	0.48633	0.977681	1891	3	0.14778	0.566999
SPP1	8	0.2712	0.48657	0.977681	1892	3	-0.052905	0.56671
PTRF	8	0.27128	0.48666	0.977681	1893	3	-0.072698	0.566582
BARD1	8	0.27143	0.48679	0.977681	1894	2	0.16836	0.566342
PRDM1	8	0.27207	0.48744	0.97847	1895	3	0.079807	0.565319
MT2A	7	0.27241	0.47152	0.976469	1896	2	0.084402	0.564777
CLDN23	8	0.27255	0.4879	0.978877	1897	3	0.032186	0.564554
LRRN3	8	0.27299	0.48828	0.979138	1898	3	-0.17549	0.563853
CTTNBP2NL	8	0.27351	0.48878	0.979472	1899	2	-0.086972	0.563027
HSPA1B	8	0.27372	0.48897	0.979472	1900	3	0.27262	0.562693
HLA-G	8	0.27461	0.4899	0.98083	1901	3	-0.12172	0.561284
IFI30	8	0.27556	0.49084	0.981608	1902	3	-0.06834	0.559784
UNC93B1	8	0.27579	0.49106	0.981608	1903	3	0.10364	0.559421
ZNF583	8	0.2758	0.49106	0.981608	1904	3	0.01542	0.559406
SERPING1	8	0.27763	0.49302	0.984962	1905	3	-0.077286	0.556534
SLC2A3	8	0.27787	0.49326	0.984962	1906	3	-0.060661	0.556158
DUSP2	8	0.27842	0.49378	0.985498	1907	3	-0.13865	0.5553
GIMAP7	8	0.27874	0.49409	0.985599	1908	3	-0.079704	0.554801
PSEN2	8	0.2793	0.49461	0.985927	1909	3	-0.10951	0.553929
FPR3	8	0.27962	0.49493	0.985927	1910	3	-0.20182	0.553432
SMTNL1	6	0.2797	0.46893	0.976469	1911	2	0.057287	0.553308
ADPRH	8	0.27974	0.49503	0.985927	1912	2	-0.049648	0.553245
RASSF4	8	0.28036	0.49563	0.9862	1913	2	0.10616	0.552284
ZEB2	8	0.28042	0.49569	0.9862	1914	3	-0.090949	0.552191
SRC	8	0.28099	0.49621	0.986313	1915	2	-0.02553	0.551309
ENPP1	8	0.28105	0.49626	0.986313	1916	3	0.0028629	0.551216
FITM1	8	0.28137	0.49653	0.986325	1917	3	0.23112	0.550722
NIPAL1	8	0.28171	0.49689	0.986538	1918	2	0.15438	0.550198
PIWIL4	8	0.28265	0.4979	0.987937	1919	3	0.040768	0.548751
SYTL2	8	0.28398	0.4992	0.987937	1920	2	0.041987	0.546712
ALCAM	8	0.28401	0.49922	0.987937	1921	3	0.11975	0.546666
APOBEC3B	8	0.28535	0.5005	0.987937	1922	1	0.20133	0.544622
XDH	8	0.28649	0.50168	0.987937	1923	3	0.06986	0.542891
BATF2	8	0.28769	0.50292	0.987937	1924	3	0.0028547	0.541075
SSTR2	8	0.28777	0.50301	0.987937	1925	3	0.011313	0.540954
GEN1	8	0.28825	0.50347	0.987937	1926	3	-0.038056	0.540231
FFAR2	8	0.28842	0.50366	0.987937	1927	3	-0.14289	0.539975
PEA15	8	0.28882	0.50403	0.987937	1928	3	0.033028	0.539373
BTBD19	6	0.28893	0.47617	0.976469	1929	2	0.022426	0.539207
PTPRN2	8	0.28898	0.50424	0.987937	1930	3	0.010051	0.539132
TMEM244	8	0.28946	0.50471	0.987937	1931	1	0.13314	0.538411
TTC7B	8	0.29018	0.5054	0.987937	1932	3	0.31849	0.537333
NTC_639	8	0.29066	0.50591	0.987937	1946	2	0.077406	0.536615
NTC_1030	8	0.29066	0.50591	0.987937	1937	2	0.13178	0.536615
NTC_1677	8	0.29066	0.50591	0.987937	1949	2	-0.005507	0.536615
NTC_1243	8	0.29066	0.50591	0.987937	1948	2	0.04623	0.536615
NTC_1643	8	0.29066	0.50591	0.987937	1940	2	0.17344	0.536615
NTC_1214	8	0.29066	0.50591	0.987937	1939	2	0.19337	0.536615
NTC_1855	8	0.29066	0.50591	0.987937	1935	3	-0.01158	0.536615
NTC_1318	8	0.29066	0.50591	0.987937	1941	2	0.045724	0.536615
NTC_968	8	0.29066	0.50591	0.987937	1942	2	-0.067526	0.536615
NTC_87	8	0.29066	0.50591	0.987937	1945	3	0.021073	0.536615
NTC_83	8	0.29066	0.50591	0.987937	1944	2	0.031518	0.536615
NTC_1373	8	0.29066	0.50591	0.987937	1936	2	-0.036671	0.536615
NTC_1059	8	0.29066	0.50591	0.987937	1947	2	0.043065	0.536615
NTC_771	8	0.29066	0.50591	0.987937	1938	2	-0.061506	0.536615
NTC_195	8	0.29066	0.50591	0.987937	1933	2	-0.030405	0.536615
NTC_312	8	0.29066	0.50591	0.987937	1934	3	-0.11967	0.536615
NTC_1343	8	0.29066	0.50591	0.987937	1943	3	-0.10129	0.536615
KMO	8	0.29074	0.506	0.987937	1950	3	-0.08457	0.536495
IARS	8	0.29083	0.50607	0.987937	1951	3	-0.15953	0.536361
IGSF3	8	0.29091	0.50615	0.987937	1952	3	0.30092	0.536241
SPTA1	8	0.29161	0.50684	0.988224	1953	2	0.10676	0.535198
TOR1B	8	0.29258	0.5078	0.988224	1954	3	-0.12541	0.533755
PRG4	8	0.29278	0.50803	0.988224	1955	2	0.068137	0.533459
NEFH	8	0.29292	0.50818	0.988224	1956	3	-0.056225	0.533251
CDC42EP2	8	0.29317	0.50839	0.988224	1957	2	-0.062293	0.53288
IFT74	8	0.29332	0.50856	0.988224	1958	3	-0.032231	0.532658
SCLT1	8	0.29355	0.50879	0.988224	1959	1	0.15477	0.532318
OTOF	8	0.29394	0.50915	0.988224	1960	1	0.022583	0.531741
SSTR3	8	0.29405	0.50924	0.988224	1961	3	-0.076305	0.531579
PTPRD	8	0.29413	0.50932	0.988224	1962	3	-0.027846	0.531461
CBLN3	8	0.29414	0.50933	0.988224	1963	2	0.17165	0.531446
IFITM2	8	0.29433	0.50955	0.988224	1964	1	0.21343	0.531165
ADAMDEC1	8	0.29445	0.50968	0.988224	1965	3	0.11167	0.530988
NQO1	8	0.29469	0.50993	0.988224	1966	3	-0.14689	0.530635
ARID5A	8	0.29511	0.51035	0.988337	1967	2	0.098017	0.530016
LAMP3	8	0.2955	0.51076	0.988337	1969	3	-0.13083	0.529443
TIMP3	8	0.2955	0.51076	0.988337	1968	3	-0.0099933	0.529443
DDX60	8	0.29588	0.51116	0.988537	1970	3	-0.15992	0.528884
EMP2	8	0.29608	0.51141	0.988537	1971	2	0.015339	0.528591
MYO1C	8	0.2984	0.51377	0.988537	1972	2	-0.029919	0.525201
SSBP3	8	0.299	0.5143	0.988537	1973	2	-0.065517	0.524329
NUP50	8	0.29931	0.5146	0.988537	1974	2	0.11844	0.523879
SLC41A2	8	0.29955	0.51484	0.988537	1975	2	-0.069621	0.523531
BEST4	8	0.29975	0.51501	0.988537	1976	2	0.072064	0.523241
ESR2	8	0.30036	0.51562	0.988537	1977	2	-0.03831	0.522358
RIN2	8	0.30098	0.51628	0.988537	1978	2	0.058332	0.521462
HIST2H4A	8	0.30244	0.51773	0.988537	1979	1	0.2172	0.519361
ISOC1	8	0.30263	0.51793	0.988537	1980	2	0.087726	0.519088
TMEM52B	8	0.30283	0.51809	0.988537	1981	2	0.065826	0.518801
NTC_1124	8	0.30322	0.51847	0.988537	1988	3	0.014429	0.518242
NTC_147	8	0.30322	0.51847	0.988537	1997	3	0.14356	0.518242
NTC_500	8	0.30322	0.51847	0.988537	1987	3	0.027844	0.518242
NTC_116	8	0.30322	0.51847	0.988537	1989	3	-0.0023226	0.518242
NTC_1509	8	0.30322	0.51847	0.988537	1992	3	-0.01158	0.518242
NTC_260	8	0.30322	0.51847	0.988537	1983	3	-0.028233	0.518242
NTC_331	8	0.30322	0.51847	0.988537	1986	3	0.055513	0.518242
NTC_1229	8	0.30322	0.51847	0.988537	1995	3	0.0090682	0.518242
NTC_1016	8	0.30322	0.51847	0.988537	1990	3	0.063397	0.518242
NTC_1873	8	0.30322	0.51847	0.988537	1998	3	0.083656	0.518242
NTC_1763	8	0.30322	0.51847	0.988537	1982	3	-0.032324	0.518242
NTC_1170	8	0.30322	0.51847	0.988537	1991	3	-0.031443	0.518242
NTC_715	8	0.30322	0.51847	0.988537	1994	3	0.018289	0.518242
NTC_1045	8	0.30322	0.51847	0.988537	1984	3	-0.057484	0.518242
NTC_766	8	0.30322	0.51847	0.988537	1985	3	-0.042967	0.518242
NTC_779	8	0.30322	0.51847	0.988537	1996	3	-0.066953	0.518242
NTC_1288	8	0.30322	0.51847	0.988537	1993	3	0.054973	0.518242
HES2	8	0.3034	0.51864	0.988537	1999	1	0.15805	0.517984
[truncated: 1,813 more rows]
