# Supplementary material for: A virus-packageable CRISPR screen identifies host factors mediating interferon inhibition of HIV
Source: eLife. 2018 Dec 6;7:e39823. doi: 10.7554/eLife.39823 (PMC6286125; doi:10.7554/eLife.39823)
Supplement: Supplementary file 1. — Tab 1 (sgRNA oligos): oligo name. oligo_seq. sgRNA name. seq. ICE_F oligo. ICE_R oligo. Tab 2 (sequencing primers): oligo_name. sequence. [file elife-39823-supp1.xlsx]

## Sheet: sgRNA oligos
oligo name	oligo_seq	sgRNA name	seq	ICE_F oligo	ICE_R oligo
NTC_1 sgRNA S	CACCGACGGAGGCTAAGCGTCGCAA	NTC_1
NTC_1 sgRNA AS	AAACTTGCGACGCTTAGCCTCCGTC
NTC_2 sgRNA S	CACCGCGCTTCCGCGGCCCGTTCAA	NTC_2
NTC_2 sgRNA AS	AAACTTGAACGGGCCGCGGAAGCGC
STAT1_1 sgRNA S	CACCGGACGTTGGAGATCACCACAA	STAT1_1	GACGTTGGAGATCACCACAA	TGGACAGAAGAACAGAACTTAACAC	ACTGACTGCCCTAGCTTACC
STAT1_1 sgRNA AS	AAACTTGTGGTGATCTCCAACGTCC
STAT1_2 sgRNA S	CACCGAGAACACGAGACCAATGGTG	STAT1_2	AGAACACGAGACCAATGGTG	TTTTGTTTCAGTGTGTCTAGTTGT	ACCAGTTCTGCAGCTGATCC
STAT1_2 sgRNA AS	AAACCACCATTGGTCTCGTGTTCTC
STAT2_1 sgRNA S	CACCGACGGTCAAATATACCTACCA	STAT2_1	ACGGTCAAATATACCTACCA	AGCAACGTTCAGGTGGTTCA	CAGCAGCTCCACAGGATTCA
STAT2_1 sgRNA AS	AAACTGGTAGGTATATTTGACCGTC
STAT2_2 sgRNA S	CACCGAGCAACATGAGATTGAATCC	STAT2_2	AGCAACATGAGATTGAATCC	GTGGGGAAAGGAGGACAGAGT	GGTCATGCTTGGACCAGACAC
STAT2_2 sgRNA AS	AAACGGATTCAATCTCATGTTGCTC
IRF9_1 sgRNA S	CACCGACAATTCCACAGGCCAGCCA	IRF9_1	ACAATTCCACAGGCCAGCCA	CCTGCATAATCCCTTCTGAGC	AGGAAGCAGAAACTCCAGGG
IRF9_1 sgRNA AS	AAACTGGCTGGCCTGTGGAATTGTC
IRF9_2 sgRNA S	CACCGCAGCAACTGATACACCTTGT	IRF9_2	CAGCAACTGATACACCTTGT	CCTGCATAATCCCTTCTGAGC	AGGAAGCAGAAACTCCAGGG
IRF9_2 sgRNA AS	AAACACAAGGTGTATCAGTTGCTGC
MxB_1 sgRNA S	CACCGGGTGGTGGTTCCCTGTAACG	MxB_1	GGTGGTGGTTCCCTGTAACG	ACAACATACGCACAAGTCACT	GGGTCTGTTTCTCTTAAGCCT
MxB_1 sgRNA AS	AAACCGTTACAGGGAACCACCACCC
MxB_2 sgRNA S	CACCGGTGGAGAAAGAGATACACAA	MxB_2	GTGGAGAAAGAGATACACAA	GGTTCCATGGCCCCTGGAT	CGAGTAGGGATTGGGCAGGT
MxB_2 sgRNA AS	AAACTTGTGTATCTCTTTCTCCACC
TRIM5_1 sgRNA S	CACCGTCACCACACGTTCCTCACAG	TRIM5_1	TCACCACACGTTCCTCACAG	ATGTAAAGGAGGAGGTGACC	GCTTCTAACTCTTCAGCTTCCT
TRIM5_1 sgRNA AS	AAACCTGTGAGGAACGTGTGGTGAC
TRIM5_2 sgRNA S	CACCGGTTGATCATTGTGCACGCCA	TRIM5_2	GTTGATCATTGTGCACGCCA	ATGTAAAGGAGGAGGTGACC	GCTTCTAACTCTTCAGCTTCCT
TRIM5_2 sgRNA AS	AAACTGGCGTGCACAATGATCAACC
IFITM1_1 sgRNA S	CACCGGCTGTGGATGTTGATCACGG	IFITM1_1	GCTGTGGATGTTGATCACGG	TCACCAATTTACAAACAGCAGGA	TCCTCCCCGCCCTGAGAT
IFITM1_1 sgRNA AS	AAACCCGTGATCAACATCCACAGCC
IFITM1_2 sgRNA S	CACCGCAGAGCCGAATACCAGTAAC	IFITM1_2	CAGAGCCGAATACCAGTAAC	AGCAATTCTCCCTATAGCCCA	GCTCAGAGGCAGGTTGTCC
IFITM1_2 sgRNA AS	AAACGTTACTGGTATTCGGCTCTGC
IFITM1_3 sgRNA S	CACCGACAGCACCAGTTCAAGAAGA	IFITM1_3	ACAGCACCAGTTCAAGAAGA	CCCCAAAGCCAGAAGATGCA	TCCTCCCCGCCCTGAGAT
IFITM1_3 sgRNA AS	AAACTCTTCTTGAACTGGTGCTGTC
Tetherin_7 sgRNA S	CACCGGGCTTCCCTGGATGCAGAGA	Tetherin_7	GGCTTCCCTGGATGCAGAGA
Tetherin_7 sgRNA AS	AAACTCTCTGCATCCAGGGAAGCCC
Tetherin_8 sgRNA S	CACCGCTGGATGCAGAGAAGGCCCA	Tetherin_8	CTGGATGCAGAGAAGGCCCA
Tetherin_8 sgRNA AS	AAACTGGGCCTTCTCTGCATCCAGC
CXCR4_1 sgRNA S	CACCGTGACATGGACTGCCTTGCAT	CXCR4_1	TGACATGGACTGCCTTGCAT
CXCR4_1 sgRNA AS	AAACATGCAAGGCAGTCCATGTCAC
CXCR4_2 sgRNA S	CACCGCATCTTTGCCAACGTCAGTG	CXCR4_2	CATCTTTGCCAACGTCAGTG
CXCR4_2 sgRNA AS	AAACCACTGACGTTGGCAAAGATGC
TLR2_1 sgRNA S	CACCGTGGAAACGTTAACAATCCGG	TLR2_1	TGGAAACGTTAACAATCCGG	TGTTACAAGTTCCGTGGAATGTTTG	GGGAATGCAGCCTGTTACAC
TLR2_1 sgRNA AS	AAACCCGGATTGTTAACGTTTCCAC
TLR2_2 sgRNA S	CACCGAAATCCTTACAAAACCCTAG	TLR2_2	AAATCCTTACAAAACCCTAG	TTCTCTGTCTTGTGACCGCA	ATATGCAGCCTCCGGATTGTTA
TLR2_2 sgRNA AS	AAACCTAGGGTTTTGTAAGGATTTC
MxB_clones1 sgRNA S	CACCGGGCACTGTGCCGAATGGCGG	MxB_clones1	GGCACTGTGCCGAATGGCGG
MxB_clones1 sgRNA AS	CCGTGACACGGCTTACCGCCCAAA
MxB_clones3 sgRNA S	CACCGAATTGACTTCTCCTCCGGTA	MxB_clones3	AATTGACTTCTCCTCCGGTA
MxB_clones3 sgRNA AS	AAACTACCGGAGGAGAAGTCAATTC
N4BP1 sgRNA_1 S	CACCGTTACACAGAATGCTGCCACA	N4BP1_1
N4BP1 sgRNA_1 AS	AAACTGTGGCAGCATTCTGTGTAAC
N4BP1 sgRNA_2 S	CACCGTTCGGTTACTGATGCAAGGT	N4BP1_2
N4BP1 sgRNA_2 AS	AAACACCTTGCATCAGTAACCGAAC
N4BP1 sgRNA_3 S	CACCGAGAAAGAGAATGTTACCCCA	N4BP1_3
N4BP1 sgRNA_3 AS	AAACTGGGGTAACATTCTCTTTCTC
Cas9RNP electrporation:
ZAP_2			ATGTGGAGTCTTGAACACGG	GCACACGTGAGCTTGCCTTA	ACACGGCAAGGTAGAGTGATT

## Sheet: sequencing primers
oligo_name	sequence
PLC-Seq-R2-RS	CAAGCAGAAGACGGCATACGAGATGTGACTGGAGTTCAGACGTGTGCTCTTCCGATCTtgccactttttcaagttgataacggact
PLC-Seq-R2-F-1	AATGATACGGCGACCACCGAGATCTACACTCTTTCCCTACACGACGCTCTTCCGATCTAGCCAATtcttgtggaaaggacgaaacaccg
PLC-Seq-R2-F-2	AATGATACGGCGACCACCGAGATCTACACTCTTTCCCTACACGACGCTCTTCCGATCTTCTAGCTTtcttgtggaaaggacgaaacaccg
PLC-Seq-R2-F-3	AATGATACGGCGACCACCGAGATCTACACTCTTTCCCTACACGACGCTCTTCCGATCTCTCGGCTACtcttgtggaaaggacgaaacaccg
PLC-Seq-R2-F-4	AATGATACGGCGACCACCGAGATCTACACTCTTTCCCTACACGACGCTCTTCCGATCTGAGCTTAGGCtcttgtggaaaggacgaaacaccg
PLC-Seq-R2-F-5	AATGATACGGCGACCACCGAGATCTACACTCTTTCCCTACACGACGCTCTTCCGATCTCGAGTGATCAGtcttgtggaaaggacgaaacaccg
PLC-Seq-R2-F-6	AATGATACGGCGACCACCGAGATCTACACTCTTTCCCTACACGACGCTCTTCCGATCTTCGAGAGAGTGGtcttgtggaaaggacgaaacaccg
PLC-Seq-R2-F-7	AATGATACGGCGACCACCGAGATCTACACTCTTTCCCTACACGACGCTCTTCCGATCTGAGTCAAtcttgtggaaaggacgaaacaccg
PLC-Seq-R2-F-8	AATGATACGGCGACCACCGAGATCTACACTCTTTCCCTACACGACGCTCTTCCGATCTCTAGTTCCtcttgtggaaaggacgaaacaccg
PLC-Seq-R2-F-9	AATGATACGGCGACCACCGAGATCTACACTCTTTCCCTACACGACGCTCTTCCGATCTACTACAGTGtcttgtggaaaggacgaaacaccg
PLC-Seq-R2-F-10	AATGATACGGCGACCACCGAGATCTACACTCTTTCCCTACACGACGCTCTTCCGATCTTGATCTTGTAtcttgtggaaaggacgaaacaccg
PLC-Seq-R2-F-11	AATGATACGGCGACCACCGAGATCTACACTCTTTCCCTACACGACGCTCTTCCGATCTGATCACAGATCtcttgtggaaaggacgaaacaccg
PLC-Seq-R2-F-12	AATGATACGGCGACCACCGAGATCTACACTCTTTCCCTACACGACGCTCTTCCGATCTATCTCGCGTACGtcttgtggaaaggacgaaacaccg
PLC-Seq-R2-F-13	AATGATACGGCGACCACCGAGATCTACACTCTTTCCCTACACGACGCTCTTCCGATCTCGTCCGCtcttgtggaaaggacgaaacaccg
PLC-Seq-R2-F-14	AATGATACGGCGACCACCGAGATCTACACTCTTTCCCTACACGACGCTCTTCCGATCTGATGACCAtcttgtggaaaggacgaaacaccg
PLC-Seq-R2-F-15	AATGATACGGCGACCACCGAGATCTACACTCTTTCCCTACACGACGCTCTTCCGATCTAGCACTTGAtcttgtggaaaggacgaaacaccg
PLC-Seq-R2-F-16	AATGATACGGCGACCACCGAGATCTACACTCTTTCCCTACACGACGCTCTTCCGATCTTCAGCCGTCCtcttgtggaaaggacgaaacaccg
PLC-Seq-R2-F-17	AATGATACGGCGACCACCGAGATCTACACTCTTTCCCTACACGACGCTCTTCCGATCTATGAGATTCCTtcttgtggaaaggacgaaacaccg
PLC-Seq-R2-F-18	AATGATACGGCGACCACCGAGATCTACACTCTTTCCCTACACGACGCTCTTCCGATCTCGATCGACTGATtcttgtggaaaggacgaaacaccg
PLC-Seq-R2-F-19	AATGATACGGCGACCACCGAGATCTACACTCTTTCCCTACACGACGCTCTTCCGATCTTCGATGTtcttgtggaaaggacgaaacaccg
PLC-Seq-R2-F-20	AATGATACGGCGACCACCGAGATCTACACTCTTTCCCTACACGACGCTCTTCCGATCTAGATCACGtcttgtggaaaggacgaaacaccg
PLC-Seq-R2-F-21	AATGATACGGCGACCACCGAGATCTACACTCTTTCCCTACACGACGCTCTTCCGATCTGATGTTTCGtcttgtggaaaggacgaaacaccg
PLC-Seq-R2-F-22	AATGATACGGCGACCACCGAGATCTACACTCTTTCCCTACACGACGCTCTTCCGATCTCTACATGTCAtcttgtggaaaggacgaaacaccg
PLC-Seq-R2-F-23	AATGATACGGCGACCACCGAGATCTACACTCTTTCCCTACACGACGCTCTTCCGATCTCGATCGTGGCCtcttgtggaaaggacgaaacaccg
PLC-Seq-R2-F-24	AATGATACGGCGACCACCGAGATCTACACTCTTTCCCTACACGACGCTCTTCCGATCTGATCGAGTGAAAtcttgtggaaaggacgaaacaccg
STAGGER
BARCODE
